# Supplementary material for: Multi-Target In Silico Prediction of Inhibitors for Mitogen-Activated Protein Kinase-Interacting Kinases
Source: Biomolecules. 2021 Nov 10;11(11):1670. doi: 10.3390/biom11111670 (PMC8615736; doi:10.3390/biom11111670)
Supplement: Supplementary file 1 [file biomolecules-11-01670-s001.zip]

Archive with 9 entries (9 files):
- Table S3.xlsx
- Table S4.xlsx
- Table S5.xlsx
- DNN_MNK_file1.ipynb
- DNN_MNK_file2.ipynb
- Table S1.xlsx
- Table S2.pdf
- Figure S1.pdf
- Figure S2.pdf
