# Supplementary material for: Multi-Target In Silico Prediction of Inhibitors for Mitogen-Activated Protein Kinase-Interacting Kinases
Source: Biomolecules. 2021 Nov 10;11(11):1670. doi: 10.3390/biom11111670 (PMC8615736; doi:10.3390/biom11111670)
Supplement: Supplementary file 1 [file biomolecules-11-01670-s001.zip › Table S3.xlsx]

## Sheet: Table S3
Table S3. The values of the descriptors, observed and the predicted activity of the original FS-LDA (Check Section 2.1 of the manuscript for the descriptions of acronyms - IAcj and descriptors)
Cpd	Δ(N-078bt)	Δ(CATS2D_09_DA)me	Δ (C-012)me	Δ(VE1sign_D/Dt)bt	Δ(B03[N-O])bt	Δ(F08[C-O])me	Δ(C-012)at	Δ(VE2_D/Dt)me	Δ(GATS3p)me	Δ(SpMAD_AEA(dm))bt	IAcj	Pred IAcj	Set
Cpd0001	-0.333333	-0.796767	-0.0646651	0.382818	0.183908	3.93072	-0.0803571	0.018224	-0.0428453	0.00563218	1	1	Sub_train
Cpd0002	-0.333333	-0.796767	-0.0646651	-0.265182	-0.816092	0.930716	-0.0803571	0.00322402	0.390155	0.0156322	-1	-1	Sub_train
Cpd0003	-0.333333	-0.796767	-0.0646651	-0.0441816	-0.816092	-3.06928	-0.0803571	0.012224	0.100155	-0.104368	-1	-1	Validation
Cpd0004	-0.333333	-0.796767	-0.0646651	0.301818	0.183908	3.93072	-0.0803571	0.028224	0.00215473	0.0156322	1	-1	Validation
Cpd0005	-0.333333	-0.796767	-0.0646651	-0.131182	-0.816092	-3.06928	-0.0803571	0.031224	0.160155	-0.0443678	-1	-1	Validation
Cpd0006	-0.333333	-0.796767	-0.0646651	-0.286182	-0.816092	0.930716	-0.0803571	0.014224	0.410155	-0.0443678	-1	-1	Sub_train
Cpd0007	-0.333333	-0.796767	-0.0646651	0.0198184	0.183908	-1.06928	-0.0803571	0.046224	-0.0228453	-0.104368	-1	-1	Sub_train
Cpd0008	-0.333333	0.203233	0.935335	-0.197182	0.183908	-2.06928	0.919643	0.048224	0.0311547	0.0356322	1	1	Validation
Cpd0009	-0.333333	-0.796767	-0.0646651	-0.303182	0.183908	0.930716	-0.0803571	0.00422402	-0.00784527	-0.00436782	1	-1	Sub_train
Cpd0010	-0.333333	-0.796767	-0.0646651	-0.138182	0.183908	-0.0692841	-0.0803571	0.032224	0.0391547	0.0456322	1	-1	Sub_train
Cpd0011	-0.333333	1.20323	-0.0646651	-0.319582	0.183908	-0.0692841	-0.0803571	-0.00377598	0.150155	-0.0543678	-1	1	Test
Cpd0012	-0.333333	2.20323	-0.0646651	-0.0791816	-0.816092	-1.06928	-0.0803571	-0.00477598	0.140155	-0.0343678	1	1	Sub_train
Cpd0013	-0.333333	0.203233	-0.0646651	-0.247182	0.183908	-2.06928	-0.0803571	0.00922402	-0.0108453	-0.104368	-1	1	Test
Cpd0014	-0.333333	-0.796767	-0.0646651	0.407818	0.183908	0.930716	-0.0803571	0.024224	-0.0478453	0.00563218	1	1	Sub_train
Cpd0015	-0.333333	-0.796767	-0.0646651	-0.149182	-0.816092	-0.0692841	-0.0803571	0.037224	0.0441547	-0.0443678	1	-1	Validation
Cpd0016	-0.333333	0.203233	-0.0646651	0.0378184	0.183908	0.930716	-0.0803571	0.021224	0.0401547	-0.0143678	-1	1	Sub_train
Cpd0017	-0.333333	1.20323	-0.0646651	-0.383542	0.183908	-2.06928	-0.0803571	0.00822402	0.110155	-0.104368	-1	1	Sub_train
Cpd0018	-0.333333	-0.796767	-0.0646651	-0.297882	-0.816092	-1.06928	-0.0803571	0.014224	0.380155	-0.0243678	-1	-1	Validation
Cpd0019	-0.333333	-0.796767	-0.0646651	-0.246182	-0.816092	-3.06928	-0.0803571	0.037224	0.280155	-0.0843678	-1	-1	Validation
Cpd0020	-0.333333	-0.796767	-0.0646651	-0.354082	-0.816092	-3.06928	-0.0803571	0.096224	0.280155	0.00563218	-1	-1	Sub_train
Cpd0021	-0.333333	0.203233	0.935335	-0.111182	0.183908	-1.06928	0.919643	0.031224	-0.0198453	0.0156322	1	1	Test
Cpd0022	-0.333333	0.203233	-0.0646651	-0.322682	0.183908	-0.0692841	-0.0803571	0.00422402	0.0901547	-0.0843678	-1	-1	Sub_train
Cpd0023	-0.333333	-0.796767	-0.0646651	-0.297582	0.183908	0.930716	-0.0803571	0.010224	0.410155	-0.0243678	-1	-1	Sub_train
Cpd0024	-0.333333	-0.796767	-0.0646651	-0.243182	-0.816092	-3.06928	-0.0803571	0.023224	0.260155	-0.0943678	-1	-1	Sub_train
Cpd0025	-0.333333	-0.796767	-0.0646651	-0.0301816	-0.816092	-3.06928	-0.0803571	0.037224	-0.00584527	-0.114368	-1	-1	Sub_train
Cpd0026	-0.333333	3.20323	-0.0646651	-0.0751816	-0.816092	-1.06928	-0.0803571	0.00222402	0.160155	-0.0343678	1	1	Sub_train
Cpd0027	-0.333333	2.20323	-0.0646651	-0.0801816	-0.816092	-1.06928	-0.0803571	-0.000775982	0.120155	-0.0343678	1	1	Sub_train
Cpd0028	-0.333333	-0.796767	-0.0646651	-0.304282	-0.816092	-1.06928	-0.0803571	0.019224	0.430155	-0.0243678	-1	-1	Sub_train
Cpd0029	-0.333333	-0.796767	-0.0646651	-0.343782	-0.816092	-2.06928	-0.0803571	0.073224	0.0681547	-0.0743678	-1	-1	Sub_train
Cpd0030	0.666667	-0.796767	-0.0646651	-0.363382	0.183908	-2.06928	-0.0803571	-0.00277598	0.0771547	0.00563218	1	1	Sub_train
Cpd0031	-0.333333	-0.796767	-0.0646651	-0.230182	-0.816092	-2.06928	-0.0803571	0.101224	0.190155	-0.0843678	-1	-1	Sub_train
Cpd0032	-0.333333	-0.796767	-0.0646651	-0.00618161	-0.816092	-3.06928	-0.0803571	0.050224	0.0801547	-0.0843678	-1	-1	Test
Cpd0033	-0.333333	0.203233	-0.0646651	-0.153182	-0.816092	3.93072	-0.0803571	0.041224	0.150155	-0.0443678	-1	-1	Test
Cpd0034	-0.333333	-0.796767	-0.0646651	-0.261182	-0.816092	-1.06928	-0.0803571	0.068224	0.220155	-0.0243678	-1	-1	Validation
Cpd0035	-0.333333	-0.796767	-0.0646651	-0.348682	-0.816092	-1.06928	-0.0803571	0.069224	0.210155	-0.0743678	-1	-1	Sub_train
Cpd0036	-0.333333	-0.796767	-0.0646651	0.350818	0.183908	-0.0692841	-0.0803571	0.024224	-0.0178453	0.0156322	1	1	Test
Cpd0037	-0.333333	0.203233	-0.0646651	0.0908184	0.183908	-0.0692841	-0.0803571	0.031224	0.00315473	-0.0843678	-1	1	Sub_train
Cpd0038	-0.333333	0.203233	-0.0646651	0.118818	0.183908	-0.0692841	-0.0803571	0.00522402	0.100155	-0.0543678	1	1	Validation
Cpd0039	-0.333333	-0.796767	-0.0646651	0.0108184	-0.816092	-2.06928	-0.0803571	0.029224	0.110155	-0.0543678	-1	-1	Sub_train
Cpd0040	-0.333333	0.203233	-0.0646651	-0.207182	0.183908	-1.06928	-0.0803571	0.029224	-0.0128453	-0.0843678	1	-1	Sub_train
Cpd0041	-0.333333	-0.796767	-0.0646651	0.00481839	-0.816092	-2.06928	-0.0803571	0.020224	0.140155	0.0156322	1	-1	Validation
Cpd0042	-0.333333	-0.796767	-0.0646651	-0.0351816	0.183908	-1.06928	-0.0803571	0.022224	0.0361547	0.0256322	-1	1	Sub_train
Cpd0043	-0.333333	-0.796767	-0.0646651	0.00381839	-0.816092	-2.06928	-0.0803571	0.010224	0.150155	-0.0343678	-1	-1	Sub_train
Cpd0044	-0.333333	-0.796767	-0.0646651	0.0208184	-0.816092	-0.0692841	-0.0803571	0.025224	0.130155	-0.0543678	-1	-1	Sub_train
Cpd0045	0.666667	-0.796767	-0.0646651	-0.326482	0.183908	-0.0692841	-0.0803571	-0.00577598	-0.134845	0.0156322	1	1	Sub_train
Cpd0046	-0.333333	0.203233	-0.0646651	0.0648184	0.183908	1.93072	-0.0803571	0.026224	0.110155	-0.0743678	1	-1	Validation
Cpd0047	-0.333333	1.20323	-0.0646651	-0.242182	0.183908	-1.06928	-0.0803571	0.020224	0.0801547	-0.0643678	1	1	Validation
Cpd0048	-0.333333	1.20323	-0.0646651	-0.369282	0.183908	0.930716	-0.0803571	0.010224	0.150155	-0.0443678	1	-1	Sub_train
Cpd0049	-0.333333	-0.796767	-0.0646651	0.378818	0.183908	1.93072	-0.0803571	0.020224	-0.0718453	0.0256322	1	1	Sub_train
Cpd0050	-0.333333	0.203233	-0.0646651	0.0388184	0.183908	1.93072	-0.0803571	0.020224	0.0251547	-0.0643678	1	-1	Sub_train
Cpd0051	-0.333333	-0.796767	-0.0646651	-0.264182	0.183908	2.93072	-0.0803571	-0.000775982	0.390155	0.00563218	-1	-1	Sub_train
Cpd0052	-0.333333	1.20323	-0.0646651	0.177818	0.183908	2.93072	-0.0803571	-0.00277598	0.100155	-0.0643678	-1	1	Sub_train
Cpd0053	-0.333333	-0.796767	-0.0646651	-0.193182	-0.816092	-2.06928	-0.0803571	0.098224	0.170155	-0.0743678	-1	-1	Validation
Cpd0054	-0.333333	1.20323	-0.0646651	0.0158184	0.183908	2.93072	-0.0803571	-0.011776	0.0111547	-0.0643678	-1	1	Sub_train
Cpd0055	-0.333333	-0.796767	-0.0646651	-0.175182	-0.816092	-1.06928	-0.0803571	0.00622402	0.340155	0.00563218	-1	-1	Sub_train
Cpd0056	-0.333333	-0.796767	-0.0646651	-0.265182	-0.816092	0.930716	-0.0803571	0.00322402	0.390155	0.0256322	-1	-1	Sub_train
Cpd0057	-0.333333	-0.796767	-0.0646651	-0.208182	-0.816092	-3.06928	-0.0803571	0.049224	0.100155	-0.114368	-1	-1	Sub_train
Cpd0058	-0.333333	-0.796767	-0.0646651	-0.0791816	0.183908	2.93072	-0.0803571	0.00122402	0.380155	-0.0243678	-1	-1	Test
Cpd0059	-0.333333	-0.796767	-0.0646651	-0.160182	-0.816092	-3.06928	-0.0803571	0.039224	0.130155	-0.0943678	-1	-1	Validation
Cpd0060	-0.333333	-0.796767	-0.0646651	-0.0761816	-0.816092	0.930716	-0.0803571	0.00822402	0.390155	-0.0343678	-1	-1	Sub_train
Cpd0061	-0.333333	-0.796767	-0.0646651	-0.155182	-0.816092	-0.0692841	-0.0803571	0.043224	0.0901547	-0.0543678	-1	-1	Sub_train
Cpd0062	-0.333333	-0.796767	-0.0646651	-0.300982	-0.816092	-3.06928	-0.0803571	0.130224	0.220155	-0.0743678	-1	-1	Validation
Cpd0063	-0.333333	-0.796767	-0.0646651	-0.390182	-0.816092	-3.06928	-0.0803571	0.044224	-0.0148453	-0.114368	-1	-1	Sub_train
Cpd0064	-0.333333	-0.796767	-0.0646651	-0.230182	-0.816092	-1.06928	-0.0803571	0.043224	0.110155	-0.0143678	-1	-1	Test
Cpd0065	-0.333333	-0.796767	-0.0646651	-0.153182	0.183908	0.930716	-0.0803571	0.028224	0.0261547	-0.0543678	-1	-1	Sub_train
Cpd0066	-0.333333	-0.796767	-0.0646651	-0.294482	-0.816092	-2.06928	-0.0803571	0.080224	0.190155	-0.0743678	-1	-1	Validation
Cpd0067	-0.333333	-0.796767	-0.0646651	-0.232182	-0.816092	-2.06928	-0.0803571	0.087224	0.160155	-0.0743678	-1	-1	Validation
Cpd0068	-0.333333	0.203233	-0.0646651	-0.195182	0.183908	-2.06928	-0.0803571	0.075224	0.0221547	-0.0943678	-1	-1	Test
Cpd0069	-0.333333	-0.796767	-0.0646651	-0.330482	-0.816092	-2.06928	-0.0803571	0.054224	0.0591547	-0.0843678	-1	-1	Validation
Cpd0070	-0.333333	-0.796767	-0.0646651	-0.261182	-0.816092	-0.0692841	-0.0803571	0.068224	0.300155	-0.0243678	-1	-1	Validation
Cpd0071	-0.333333	-0.796767	-0.0646651	-0.383542	0.183908	-0.0692841	-0.0803571	0.00822402	0.140155	-0.104368	-1	-1	Sub_train
Cpd0072	-0.333333	0.203233	-0.0646651	-0.310282	0.183908	-0.0692841	-0.0803571	0.00122402	0.0901547	-0.0743678	-1	-1	Validation
Cpd0073	-0.333333	0.203233	-0.0646651	-0.363582	-0.816092	-1.06928	-0.0803571	0.00522402	0.110155	-0.114368	-1	-1	Sub_train
Cpd0074	-0.333333	1.20323	-0.0646651	-0.338282	0.183908	1.93072	-0.0803571	0.000224018	0.0691547	-0.0943678	-1	-1	Sub_train
Cpd0075	-0.333333	-0.796767	-0.0646651	-0.259182	-0.816092	-2.06928	-0.0803571	0.089224	0.220155	-0.104368	-1	-1	Test
Cpd0076	-0.333333	0.203233	-0.0646651	-0.296282	-0.816092	-2.06928	-0.0803571	0.055224	0.280155	-0.0243678	1	-1	Sub_train
Cpd0077	-0.333333	-0.796767	-0.0646651	0.0728184	-0.816092	-2.06928	-0.0803571	0.014224	0.160155	0.0256322	-1	1	Validation
Cpd0078	-0.333333	-0.796767	-0.0646651	-0.0831816	-0.816092	-3.06928	-0.0803571	0.057224	0.270155	-0.104368	-1	-1	Test
Cpd0079	-0.333333	-0.796767	-0.0646651	-0.358182	-0.816092	0.930716	-0.0803571	0.040224	0.140155	-0.0943678	-1	-1	Sub_train
Cpd0080	-0.333333	-0.796767	-0.0646651	-0.228182	-0.816092	-2.06928	-0.0803571	0.090224	0.190155	-0.0743678	-1	-1	Sub_train
Cpd0081	-0.333333	-0.796767	-0.0646651	-0.184182	-0.816092	-2.06928	-0.0803571	0.050224	0.220155	-0.0743678	-1	-1	Validation
Cpd0082	0.666667	-0.796767	-0.0646651	0.559818	0.183908	1.93072	-0.0803571	0.014224	-0.0438453	0.00563218	1	1	Sub_train
Cpd0083	-0.333333	-0.796767	-0.0646651	-0.269182	-0.816092	-3.06928	-0.0803571	0.054224	0.110155	-0.0343678	-1	-1	Validation
Cpd0084	-0.333333	-0.796767	-0.0646651	-0.210182	-0.816092	-2.06928	-0.0803571	0.051224	0.0471547	-0.0943678	-1	-1	Validation
Cpd0085	-0.333333	-0.796767	-0.0646651	0.0538184	0.183908	5.93072	-0.0803571	0.017224	-0.0388453	-0.00436782	1	-1	Validation
Cpd0086	-0.333333	-0.796767	-0.0646651	-0.0761816	-0.816092	0.930716	-0.0803571	0.00822402	0.410155	-0.0443678	-1	-1	Validation
Cpd0087	-0.333333	-0.796767	-0.0646651	-0.0801816	-0.816092	2.93072	-0.0803571	0.00422402	0.390155	-0.0443678	-1	-1	Sub_train
Cpd0088	-0.333333	-0.796767	-0.0646651	-0.140182	0.183908	0.930716	-0.0803571	0.023224	0.0491547	-0.0443678	-1	-1	Test
Cpd0089	-0.333333	-0.796767	-0.0646651	-0.319682	-0.816092	0.930716	-0.0803571	0.033224	-0.00784527	0.0556322	-1	-1	Sub_train
Cpd0090	-0.333333	-0.796767	-0.0646651	0.00481839	-0.816092	-2.06928	-0.0803571	0.015224	0.160155	-0.0343678	-1	-1	Validation
Cpd0091	0.666667	-0.796767	-0.0646651	-0.259182	0.183908	-1.06928	-0.0803571	-0.00777598	-0.153845	0.0156322	1	1	Test
Cpd0092	0.666667	-0.796767	-0.0646651	0.382818	0.183908	2.93072	-0.0803571	0.018224	-0.0148453	0.00563218	1	1	Sub_train
Cpd0093	-0.333333	-0.796767	-0.0646651	-0.132182	-0.816092	-3.06928	-0.0803571	0.045224	0.180155	-0.0143678	-1	-1	Test
Cpd0094	-0.333333	-0.796767	-0.0646651	0.203818	0.183908	-0.0692841	-0.0803571	0.035224	-0.0128453	0.0256322	1	1	Validation
Cpd0095	-0.333333	0.203233	-0.0646651	0.0388184	0.183908	3.93072	-0.0803571	0.020224	-0.0348453	-0.0643678	1	-1	Sub_train
Cpd0096	-0.333333	0.203233	-0.0646651	0.0728184	-0.816092	1.93072	-0.0803571	0.019224	0.0391547	-0.0243678	-1	-1	Test
Cpd0097	-0.333333	-0.796767	-0.0646651	0.327818	0.183908	0.930716	-0.0803571	0.025224	-0.0468453	0.00563218	1	1	Sub_train
Cpd0098	-0.333333	-0.796767	-0.0646651	0.0558184	0.183908	1.93072	-0.0803571	0.023224	0.0211547	-0.0643678	1	-1	Sub_train
Cpd0099	-0.333333	-0.796767	-0.0646651	0.361818	0.183908	2.93072	-0.0803571	0.028224	-0.0568453	0.00563218	1	1	Sub_train
Cpd0100	-0.333333	1.20323	-0.0646651	-0.106182	-0.816092	0.930716	-0.0803571	0.041224	-0.0468453	-0.0643678	-1	-1	Test
Cpd0101	-0.333333	-0.796767	-0.0646651	-0.0791816	-0.816092	0.930716	-0.0803571	0.00522402	0.350155	-0.0243678	-1	-1	Sub_train
Cpd0102	-0.333333	-0.796767	-0.0646651	-0.315582	-0.816092	-3.06928	-0.0803571	0.036224	-0.00484527	-0.0743678	-1	-1	Validation
Cpd0103	0.666667	-0.796767	-0.0646651	-0.262182	0.183908	-1.06928	-0.0803571	0.00422402	-0.142845	0.00563218	1	1	Sub_train
Cpd0104	-0.333333	0.203233	-0.0646651	-0.135182	0.183908	1.93072	-0.0803571	0.043224	-0.0248453	-0.0543678	-1	-1	Sub_train
Cpd0105	-0.333333	0.203233	-0.0646651	-0.149182	-0.816092	-2.06928	-0.0803571	0.048224	0.160155	-0.0643678	-1	-1	Sub_train
Cpd0106	-0.333333	-0.796767	-0.0646651	0.00481839	-0.816092	-2.06928	-0.0803571	0.020224	0.140155	0.0156322	1	-1	Sub_train
Cpd0107	0.666667	-0.796767	-0.0646651	0.554818	0.183908	3.93072	-0.0803571	0.00722402	-0.0298453	-0.00436782	1	1	Sub_train
Cpd0108	-0.333333	-0.796767	-0.0646651	0.00481839	-0.816092	-2.06928	-0.0803571	0.020224	0.130155	0.0156322	-1	-1	Sub_train
Cpd0109	-0.333333	-0.796767	-0.0646651	-0.0791816	-0.816092	0.930716	-0.0803571	0.00522402	0.380155	-0.0143678	-1	-1	Test
Cpd0110	-0.333333	-0.796767	-0.0646651	-0.265182	-0.816092	0.930716	-0.0803571	0.00322402	0.350155	0.0156322	-1	-1	Sub_train
Cpd0111	-0.333333	0.203233	-0.0646651	-0.358682	-0.816092	-1.06928	-0.0803571	0.00922402	0.110155	-0.114368	-1	-1	Sub_train
Cpd0112	-0.333333	-0.796767	-0.0646651	-0.213182	-0.816092	-2.06928	-0.0803571	0.082224	0.0201547	-0.0943678	-1	-1	Validation
Cpd0113	-0.333333	-0.796767	-0.0646651	-0.240182	-0.816092	-3.06928	-0.0803571	0.046224	0.110155	-0.0843678	-1	-1	Validation
Cpd0114	-0.333333	-0.796767	-0.0646651	0.00981839	-0.816092	-1.06928	-0.0803571	0.025224	0.130155	-0.0543678	-1	-1	Test
Cpd0115	-0.333333	0.203233	0.935335	-0.111182	0.183908	-2.06928	0.919643	0.031224	-0.00584527	0.0156322	1	1	Validation
Cpd0116	-0.333333	-0.796767	-0.0646651	-0.165182	-0.816092	-1.06928	-0.0803571	0.00922402	0.410155	-0.0143678	-1	-1	Sub_train
Cpd0117	-0.333333	-0.796767	-0.0646651	-0.0791816	-0.816092	0.930716	-0.0803571	0.00522402	0.320155	-0.0143678	-1	-1	Test
Cpd0118	-0.333333	-0.796767	-0.0646651	-0.0661816	-0.816092	-3.06928	-0.0803571	0.055224	0.250155	-0.0743678	-1	-1	Validation
Cpd0119	-0.333333	-0.796767	-0.0646651	-0.0621816	0.183908	1.93072	-0.0803571	0.00222402	0.0621547	-0.0143678	-1	-1	Sub_train
Cpd0120	-0.333333	-0.796767	-0.0646651	-0.272182	-0.816092	0.930716	-0.0803571	0.00622402	0.350155	0.00563218	-1	-1	Validation
Cpd0121	-0.333333	-0.796767	-0.0646651	-0.175182	-0.816092	-1.06928	-0.0803571	0.00622402	0.380155	0.00563218	-1	-1	Test
Cpd0122	-0.333333	-0.796767	-0.0646651	-0.171182	-0.816092	0.930716	-0.0803571	0.00522402	0.380155	-0.0143678	-1	-1	Sub_train
Cpd0123	-0.333333	-0.796767	-0.0646651	-0.219182	0.183908	0.930716	-0.0803571	0.034224	0.0901547	-0.0143678	-1	-1	Sub_train
Cpd0124	-0.333333	-0.796767	-0.0646651	-0.277182	-0.816092	-1.06928	-0.0803571	0.019224	0.430155	-0.0443678	-1	-1	Validation
Cpd0125	0.666667	0.203233	-0.0646651	-0.292982	0.183908	0.930716	-0.0803571	-0.010776	0.170155	0.0256322	1	1	Test
Cpd0126	-0.333333	-0.796767	-0.0646651	-0.297882	-0.816092	-1.06928	-0.0803571	0.014224	0.410155	-0.0143678	-1	-1	Sub_train
Cpd0127	0.666667	-0.796767	-0.0646651	-0.259182	0.183908	-1.06928	-0.0803571	-0.00777598	-0.110845	0.0156322	1	1	Sub_train
Cpd0128	-0.333333	-0.796767	-0.0646651	-0.254182	-0.816092	-3.06928	-0.0803571	0.038224	0.150155	-0.0843678	-1	-1	Sub_train
Cpd0129	-0.333333	1.20323	-0.0646651	-0.0821816	-0.816092	0.930716	-0.0803571	0.029224	0.110155	-0.0543678	-1	-1	Sub_train
Cpd0130	-0.333333	-0.796767	-0.0646651	-0.0351816	-0.816092	-2.06928	-0.0803571	0.022224	0.0511547	0.0256322	1	-1	Sub_train
Cpd0131	-0.333333	0.203233	-0.0646651	0.0258184	-0.816092	-1.06928	-0.0803571	0.039224	-0.0518453	-0.104368	-1	-1	Sub_train
Cpd0132	0.666667	-0.796767	-0.0646651	0.382818	0.183908	2.93072	-0.0803571	0.018224	-0.0338453	0.00563218	1	1	Sub_train
Cpd0133	-0.333333	0.203233	-0.0646651	0.00581839	-0.816092	-0.0692841	-0.0803571	0.025224	0.130155	-0.0543678	-1	-1	Sub_train
Cpd0134	-0.333333	-0.796767	-0.0646651	-0.113182	-0.816092	-3.06928	-0.0803571	0.060224	0.00815473	-0.0743678	-1	-1	Sub_train
Cpd0135	-0.333333	-0.796767	-0.0646651	-0.169182	-0.816092	-3.06928	-0.0803571	0.068224	-0.0238453	-0.0943678	-1	-1	Sub_train
Cpd0136	-0.333333	-0.796767	-0.0646651	0.0198184	0.183908	-1.06928	-0.0803571	0.046224	-0.0188453	-0.104368	-1	-1	Sub_train
Cpd0137	-0.333333	-0.796767	-0.0646651	-0.358182	-0.816092	0.930716	-0.0803571	0.040224	0.140155	-0.0943678	-1	-1	Test
Cpd0138	-0.333333	-0.796767	-0.0646651	-0.175182	-0.816092	-1.06928	-0.0803571	0.00622402	0.370155	0.00563218	-1	-1	Validation
Cpd0139	-0.333333	-0.796767	-0.0646651	0.0398184	0.183908	-0.0692841	-0.0803571	0.031224	0.0371547	-0.0943678	1	-1	Sub_train
Cpd0140	-0.333333	-0.796767	-0.0646651	-0.361682	-0.816092	-2.06928	-0.0803571	0.030224	0.0901547	-0.0243678	-1	-1	Sub_train
Cpd0141	-0.333333	-0.796767	-0.0646651	0.0598184	0.183908	-2.06928	-0.0803571	0.027224	0.0351547	-0.104368	1	-1	Sub_train
Cpd0142	-0.333333	0.203233	-0.0646651	0.0198184	-0.816092	-1.06928	-0.0803571	0.046224	-0.0568453	-0.104368	-1	-1	Validation
Cpd0143	-0.333333	-0.796767	-0.0646651	-0.297882	-0.816092	-1.06928	-0.0803571	0.014224	0.420155	-0.0143678	-1	-1	Validation
Cpd0144	-0.333333	-0.796767	-0.0646651	-0.208182	-0.816092	-2.06928	-0.0803571	0.041224	0.0801547	-0.0343678	-1	-1	Validation
Cpd0145	0.666667	-0.796767	-0.0646651	-0.246182	0.183908	-2.06928	-0.0803571	-0.00177598	-0.153845	0.0256322	-1	1	Test
Cpd0146	0.666667	-0.796767	-0.0646651	-0.221182	0.183908	-2.06928	-0.0803571	0.00422402	-0.112845	0.0956322	1	1	Validation
Cpd0147	-0.333333	0.203233	0.935335	-0.177182	0.183908	-2.06928	0.919643	0.034224	-0.00284527	0.0756322	1	1	Validation
Cpd0148	-0.333333	-0.796767	-0.0646651	-0.0771816	0.183908	-1.06928	-0.0803571	0.045224	-0.0978453	-0.0843678	-1	-1	Sub_train
Cpd0149	-0.333333	-0.796767	-0.0646651	-0.0461816	-0.816092	-3.06928	-0.0803571	0.064224	0.240155	-0.0943678	-1	-1	Sub_train
Cpd0150	-0.333333	0.203233	-0.0646651	-0.117182	0.183908	0.930716	-0.0803571	0.00422402	0.0751547	-0.0643678	-1	-1	Sub_train
Cpd0151	-0.333333	-0.796767	-0.0646651	0.0558184	0.183908	2.93072	-0.0803571	0.019224	0.0411547	-0.0743678	-1	-1	Test
Cpd0152	-0.333333	-0.796767	-0.0646651	0.00481839	-0.816092	1.93072	-0.0803571	0.015224	0.150155	-0.0243678	-1	-1	Sub_train
Cpd0153	-0.333333	0.203233	0.935335	0.0458184	0.183908	0.930716	0.919643	0.016224	-0.0298453	0.0356322	1	1	Test
Cpd0154	-0.333333	0.203233	0.935335	0.00581839	0.183908	0.930716	0.919643	0.00522402	-0.0148453	0.0456322	1	1	Sub_train
Cpd0155	-0.333333	0.203233	-0.0646651	0.0408184	0.183908	0.930716	-0.0803571	0.030224	-0.113845	-0.0643678	1	1	Validation
Cpd0156	-0.333333	1.20323	-0.0646651	-0.363582	-0.816092	-1.06928	-0.0803571	0.00522402	0.140155	-0.114368	-1	-1	Sub_train
Cpd0157	-0.333333	1.20323	-0.0646651	0.0108184	0.183908	2.93072	-0.0803571	-0.010776	-0.0148453	-0.0643678	-1	1	Validation
Cpd0158	0.666667	0.203233	-0.0646651	0.444818	0.183908	0.930716	-0.0803571	0.023224	-0.0478453	-0.00436782	1	1	Validation
Cpd0159	-0.333333	-0.796767	-0.0646651	0.0238184	0.183908	1.93072	-0.0803571	0.00322402	0.0671547	0.0756322	1	1	Sub_train
Cpd0160	-0.333333	0.203233	-0.0646651	-0.149182	-0.816092	-0.0692841	-0.0803571	0.048224	0.0311547	-0.0643678	-1	-1	Sub_train
Cpd0161	-0.333333	-0.796767	-0.0646651	-0.160182	-0.816092	-3.06928	-0.0803571	0.039224	0.0731547	-0.0843678	-1	-1	Sub_train
Cpd0162	-0.333333	-0.796767	-0.0646651	-0.277182	-0.816092	-1.06928	-0.0803571	0.019224	0.410155	-0.0343678	-1	-1	Validation
Cpd0163	-0.333333	-0.796767	-0.0646651	-0.275182	-0.816092	-1.06928	-0.0803571	0.011224	0.160155	0.00563218	-1	-1	Sub_train
Cpd0164	-0.333333	0.203233	0.935335	-0.0601816	0.183908	0.930716	0.919643	0.029224	-0.0118453	0.0556322	1	1	Test
Cpd0165	-0.333333	0.203233	0.935335	-0.0871816	0.183908	-2.06928	0.919643	0.031224	0.0251547	0.0356322	1	1	Sub_train
Cpd0166	-0.333333	-0.796767	-0.0646651	-0.136182	-0.816092	-3.06928	-0.0803571	0.037224	0.230155	-0.0643678	-1	-1	Sub_train
Cpd0167	-0.333333	0.203233	-0.0646651	0.0408184	0.183908	1.93072	-0.0803571	0.030224	-0.0558453	-0.0643678	1	1	Sub_train
Cpd0168	0.666667	-0.796767	-0.0646651	-0.274182	0.183908	-1.06928	-0.0803571	-0.00477598	-0.140845	0.0156322	1	1	Test
Cpd0169	0.666667	-0.796767	-0.0646651	-0.366482	0.183908	-2.06928	-0.0803571	0.000224018	0.0801547	0.0256322	1	1	Sub_train
Cpd0170	-0.333333	-0.796767	-0.0646651	-0.142182	-0.816092	-2.06928	-0.0803571	0.039224	0.200155	-0.0343678	-1	-1	Sub_train
Cpd0171	-0.333333	0.203233	-0.0646651	-0.301682	0.183908	-0.0692841	-0.0803571	0.000224018	0.160155	-0.0743678	-1	-1	Sub_train
Cpd0172	-0.333333	-0.796767	-0.0646651	-0.0461816	-0.816092	-3.06928	-0.0803571	0.064224	0.280155	-0.0843678	-1	-1	Sub_train
Cpd0173	-0.333333	-0.796767	-0.0646651	-0.0461816	-0.816092	-3.06928	-0.0803571	0.064224	0.170155	-0.0843678	-1	-1	Sub_train
Cpd0174	-0.333333	-0.796767	-0.0646651	-0.165182	-0.816092	-1.06928	-0.0803571	0.00922402	0.390155	-0.00436782	-1	-1	Validation
Cpd0175	-0.333333	-0.796767	-0.0646651	-0.0791816	-0.816092	0.930716	-0.0803571	0.00522402	0.380155	-0.0143678	-1	-1	Sub_train
Cpd0176	-0.333333	-0.796767	-0.0646651	-0.258182	-0.816092	-3.06928	-0.0803571	0.048224	0.220155	-0.0943678	-1	-1	Sub_train
Cpd0177	-0.333333	1.20323	-0.0646651	-0.338282	0.183908	-0.0692841	-0.0803571	0.000224018	0.0801547	-0.0943678	-1	1	Validation
Cpd0178	-0.333333	-0.796767	-0.0646651	-0.117182	-0.816092	-1.06928	-0.0803571	0.036224	0.0901547	-0.0843678	-1	-1	Sub_train
Cpd0179	-0.333333	-0.796767	-0.0646651	-0.277182	0.183908	0.930716	-0.0803571	0.00722402	0.240155	-0.00436782	-1	-1	Sub_train
Cpd0180	-0.333333	-0.796767	-0.0646651	-0.131182	-0.816092	-3.06928	-0.0803571	0.031224	0.200155	-0.0543678	-1	-1	Sub_train
Cpd0181	-0.333333	-0.796767	-0.0646651	-0.175182	0.183908	0.930716	-0.0803571	0.00222402	0.380155	-0.00436782	-1	-1	Validation
Cpd0182	0.666667	-0.796767	-0.0646651	-0.357782	0.183908	-1.06928	-0.0803571	-0.00677598	-0.177845	0.0256322	1	1	Validation
Cpd0183	-0.333333	-0.796767	-0.0646651	-0.208182	-0.816092	-3.06928	-0.0803571	0.048224	0.150155	-0.0943678	-1	-1	Test
Cpd0184	-0.333333	-0.796767	-0.0646651	0.384818	0.183908	1.93072	-0.0803571	0.019224	-0.0538453	0.0156322	1	1	Validation
Cpd0185	-0.333333	3.20323	-0.0646651	-0.126182	-0.816092	-1.06928	-0.0803571	0.025224	0.290155	-0.0343678	1	1	Sub_train
Cpd0186	-0.333333	-0.796767	-0.0646651	-0.0241816	-0.816092	-3.06928	-0.0803571	0.043224	-0.0428453	-0.0843678	-1	-1	Validation
Cpd0187	-0.333333	-0.796767	-0.0646651	-0.0351816	0.183908	-1.06928	-0.0803571	0.022224	0.0521547	0.0256322	1	1	Sub_train
Cpd0188	-0.333333	-0.796767	-0.0646651	-0.136182	-0.816092	1.93072	-0.0803571	0.00122402	0.0901547	-0.0143678	-1	-1	Test
Cpd0189	0.666667	-0.796767	-0.0646651	-0.357782	0.183908	-1.06928	-0.0803571	-0.00677598	-0.153845	0.0156322	1	1	Validation
Cpd0190	-0.333333	-0.796767	-0.0646651	-0.231182	-0.816092	0.930716	-0.0803571	0.011224	0.240155	-0.0243678	-1	-1	Sub_train
Cpd0191	-0.333333	-0.796767	-0.0646651	-0.259182	0.183908	-1.06928	-0.0803571	0.014224	0.220155	-0.0743678	-1	-1	Sub_train
Cpd0192	-0.333333	-0.796767	-0.0646651	-0.256182	-0.816092	2.93072	-0.0803571	0.00222402	0.390155	-0.00436782	-1	-1	Sub_train
Cpd0193	-0.333333	0.203233	-0.0646651	0.0358184	-0.816092	-2.06928	-0.0803571	0.071224	0.230155	-0.0743678	1	-1	Validation
Cpd0194	-0.333333	2.20323	-0.0646651	-0.206182	-0.816092	7.93072	-0.0803571	0.043224	0.100155	-0.0743678	-1	-1	Sub_train
Cpd0195	-0.333333	-0.796767	-0.0646651	-0.0861816	-0.816092	0.930716	-0.0803571	0.00822402	0.390155	-0.0243678	-1	-1	Validation
Cpd0196	-0.333333	0.203233	0.935335	-0.0881816	0.183908	-2.06928	0.919643	0.027224	0.100155	0.0156322	1	1	Test
Cpd0197	-0.333333	0.203233	-0.0646651	-0.383542	0.183908	-0.0692841	-0.0803571	0.00822402	0.100155	-0.104368	-1	-1	Sub_train
Cpd0198	-0.333333	-0.796767	-0.0646651	-0.213182	-0.816092	-1.06928	-0.0803571	0.033224	0.240155	-0.0843678	-1	-1	Validation
Cpd0199	0.666667	-0.796767	-0.0646651	0.377818	0.183908	0.930716	-0.0803571	0.023224	-0.0478453	0.00563218	1	1	Sub_train
Cpd0200	0.666667	-0.796767	-0.0646651	-0.362582	0.183908	-2.06928	-0.0803571	0.000224018	-0.0608453	0.0156322	1	1	Validation
Cpd0201	0.666667	-0.796767	-0.0646651	-0.234182	0.183908	-2.06928	-0.0803571	0.00122402	-0.126845	0.0456322	1	1	Sub_train
Cpd0202	0.666667	-0.796767	-0.0646651	-0.292982	0.183908	-1.06928	-0.0803571	-0.010776	0.0431547	0.00563218	1	1	Sub_train
Cpd0203	-0.333333	-0.796767	-0.0646651	-0.175182	-0.816092	-1.06928	-0.0803571	0.00622402	0.310155	0.00563218	-1	-1	Sub_train
Cpd0204	-0.333333	-0.796767	-0.0646651	0.384818	0.183908	1.93072	-0.0803571	0.024224	-0.0758453	0.0156322	1	1	Sub_train
Cpd0205	-0.333333	-0.796767	-0.0646651	0.377818	0.183908	1.93072	-0.0803571	0.023224	-0.0648453	0.00563218	1	1	Validation
Cpd0206	-0.333333	0.203233	-0.0646651	-0.144182	-0.816092	-0.0692841	-0.0803571	0.042224	0.100155	-0.0543678	1	-1	Sub_train
Cpd0207	-0.333333	-0.796767	-0.0646651	-0.230182	-0.816092	-1.06928	-0.0803571	0.101224	0.210155	-0.0643678	-1	-1	Sub_train
Cpd0208	-0.333333	0.203233	-0.0646651	-0.340182	0.183908	-2.06928	-0.0803571	0.062224	0.0801547	-0.0743678	-1	-1	Sub_train
Cpd0209	-0.333333	-0.796767	-0.0646651	-0.193182	-0.816092	-2.06928	-0.0803571	0.050224	0.180155	-0.0543678	-1	-1	Sub_train
Cpd0210	-0.333333	-0.796767	-0.0646651	-0.158182	-0.816092	-0.0692841	-0.0803571	0.030224	0.0301547	-0.0443678	1	-1	Sub_train
Cpd0211	0.666667	-0.796767	-0.0646651	-0.321882	0.183908	-1.06928	-0.0803571	-0.00777598	-0.123845	0.0256322	1	1	Sub_train
Cpd0212	-0.333333	0.203233	-0.0646651	0.0178184	-0.816092	-0.0692841	-0.0803571	0.028224	0.120155	-0.0543678	-1	-1	Sub_train
Cpd0213	-0.333333	0.203233	-0.0646651	0.141818	0.183908	1.93072	-0.0803571	0.000224018	0.100155	-0.0643678	1	1	Sub_train
Cpd0214	-0.333333	-0.796767	-0.0646651	0.0728184	-0.816092	-1.06928	-0.0803571	0.070224	0.280155	-0.0643678	-1	-1	Sub_train
Cpd0215	-0.333333	0.203233	1.93533	-0.129182	0.183908	-2.06928	1.91964	0.019224	0.100155	0.0356322	1	1	Sub_train
Cpd0216	-0.333333	-0.796767	-0.0646651	-0.0351816	0.183908	-1.06928	-0.0803571	0.022224	0.0451547	0.0256322	1	1	Validation
Cpd0217	-0.333333	-0.796767	-0.0646651	0.00581839	-0.816092	-2.06928	-0.0803571	0.025224	0.100155	-0.0443678	-1	-1	Sub_train
Cpd0218	-0.333333	-0.796767	-0.0646651	-0.367982	0.183908	-0.0692841	-0.0803571	0.012224	0.110155	-0.0943678	-1	-1	Sub_train
Cpd0219	0.666667	-0.796767	-0.0646651	-0.165182	0.183908	-1.06928	-0.0803571	-0.010776	-0.104845	0.0156322	1	1	Test
Cpd0220	-0.333333	-0.796767	-0.0646651	-0.284182	-0.816092	-1.06928	-0.0803571	0.067224	0.430155	-0.0643678	-1	-1	Sub_train
Cpd0221	-0.333333	-0.796767	-0.0646651	-0.263182	-0.816092	-2.06928	-0.0803571	0.101224	0.210155	-0.134368	-1	-1	Sub_train
Cpd0222	-0.333333	4.20323	-0.0646651	-0.0751816	-0.816092	-1.06928	-0.0803571	0.00222402	0.120155	-0.0343678	1	1	Sub_train
Cpd0223	-0.333333	0.203233	0.935335	-0.0881816	0.183908	-2.06928	0.919643	0.027224	0.00615473	0.0256322	1	1	Sub_train
Cpd0224	-0.333333	-0.796767	-0.0646651	0.254818	0.183908	1.93072	-0.0803571	0.022224	-0.000845266	0.0156322	1	1	Sub_train
Cpd0225	-0.333333	-0.796767	-0.0646651	-0.236182	-0.816092	-2.06928	-0.0803571	0.096224	0.220155	-0.0643678	-1	-1	Sub_train
Cpd0226	0.666667	-0.796767	-0.0646651	0.588818	0.183908	1.93072	-0.0803571	0.013224	-0.0438453	-0.00436782	1	1	Sub_train
Cpd0227	-0.333333	-0.796767	-0.0646651	0.378818	0.183908	1.93072	-0.0803571	0.020224	-0.0748453	0.0256322	1	1	Validation
Cpd0228	-0.333333	-0.796767	-0.0646651	-0.330482	-0.816092	-1.06928	-0.0803571	0.054224	0.0781547	-0.0843678	-1	-1	Sub_train
Cpd0229	-0.333333	-0.796767	-0.0646651	-0.193182	-0.816092	-2.06928	-0.0803571	0.050224	0.230155	-0.0543678	-1	-1	Sub_train
Cpd0230	-0.333333	0.203233	-0.0646651	-0.123182	-0.816092	-0.0692841	-0.0803571	0.033224	0.00415473	-0.0443678	-1	-1	Sub_train
Cpd0231	-0.333333	0.203233	-0.0646651	-0.140182	-0.816092	-0.0692841	-0.0803571	0.037224	0.0701547	-0.0443678	1	-1	Validation
Cpd0232	-0.333333	-0.796767	-0.0646651	-0.216182	-0.816092	-2.06928	-0.0803571	0.080224	0.190155	-0.0743678	-1	-1	Validation
Cpd0233	-0.333333	-0.796767	-0.0646651	-0.160182	-0.816092	-3.06928	-0.0803571	0.039224	0.0801547	-0.0743678	-1	-1	Validation
Cpd0234	-0.333333	1.20323	-0.0646651	-0.157182	0.183908	4.93072	-0.0803571	-0.00677598	0.0441547	0.0156322	1	1	Sub_train
Cpd0235	0.666667	-0.796767	-0.0646651	0.463818	0.183908	0.930716	-0.0803571	0.020224	-0.00884527	0.0556322	1	1	Test
Cpd0236	-0.333333	-0.796767	-0.0646651	-0.369682	-0.816092	-3.06928	-0.0803571	0.077224	0.210155	-0.144368	-1	-1	Sub_train
Cpd0237	-0.333333	-0.796767	-0.0646651	-0.182182	-0.816092	-1.06928	-0.0803571	0.00922402	0.340155	-0.00436782	-1	-1	Validation
Cpd0238	-0.333333	1.20323	-0.0646651	0.0328184	0.183908	0.930716	-0.0803571	-0.00177598	0.250155	-0.0443678	1	1	Sub_train
Cpd0239	-0.333333	-0.796767	-0.0646651	-0.175182	-0.816092	-2.06928	-0.0803571	0.035224	0.140155	-0.0443678	-1	-1	Sub_train
Cpd0240	-0.333333	0.203233	-0.0646651	-0.185182	-0.816092	-2.06928	-0.0803571	0.055224	0.230155	-0.0243678	1	-1	Validation
Cpd0241	-0.333333	-0.796767	-0.0646651	-0.248182	-0.816092	-2.06928	-0.0803571	0.029224	0.0411547	-0.104368	-1	-1	Validation
Cpd0242	-0.333333	0.203233	0.935335	-0.375082	0.183908	3.93072	0.919643	-0.00577598	-0.103845	0.0456322	1	1	Validation
Cpd0243	-0.333333	0.203233	-0.0646651	0.00881839	-0.816092	0.930716	-0.0803571	0.011224	0.150155	0.0256322	1	-1	Sub_train
Cpd0244	-0.333333	-0.796767	-0.0646651	0.127818	0.183908	1.93072	-0.0803571	0.037224	-0.00384527	0.0256322	1	-1	Sub_train
Cpd0245	-0.333333	-0.796767	-0.0646651	-0.280182	-0.816092	-1.06928	-0.0803571	0.016224	0.180155	-0.00436782	-1	-1	Sub_train
Cpd0246	-0.333333	-0.796767	-0.0646651	-0.275182	-0.816092	-1.06928	-0.0803571	0.011224	0.230155	0.00563218	-1	-1	Sub_train
Cpd0247	-0.333333	-0.796767	-0.0646651	-0.275182	-0.816092	-1.06928	-0.0803571	0.011224	0.220155	0.00563218	-1	-1	Validation
Cpd0248	-0.333333	-0.796767	-0.0646651	-0.221182	-0.816092	-1.06928	-0.0803571	0.016224	0.270155	-0.0143678	-1	-1	Sub_train
Cpd0249	-0.333333	-0.796767	-0.0646651	-0.304282	-0.816092	-1.06928	-0.0803571	0.019224	0.390155	-0.0243678	-1	-1	Validation
Cpd0250	0.666667	-0.796767	-0.0646651	-0.321882	0.183908	-1.06928	-0.0803571	-0.00777598	-0.107845	0.0256322	1	1	Sub_train
Cpd0251	-0.333333	-0.796767	-0.0646651	-0.0861816	-0.816092	0.930716	-0.0803571	0.00822402	0.340155	-0.0343678	-1	-1	Sub_train
Cpd0252	-0.333333	-0.796767	-0.0646651	0.0608184	0.183908	-0.0692841	-0.0803571	0.023224	0.00215473	-0.0943678	-1	-1	Sub_train
Cpd0253	-0.333333	0.203233	-0.0646651	-0.333482	-0.816092	-1.06928	-0.0803571	0.043224	0.0731547	-0.0843678	-1	-1	Sub_train
Cpd0254	0.666667	-0.796767	-0.0646651	0.460818	0.183908	2.93072	-0.0803571	0.014224	0.0211547	0.0556322	1	1	Sub_train
Cpd0255	-0.333333	-0.796767	-0.0646651	0.377818	0.183908	0.930716	-0.0803571	0.023224	-0.114845	0.00563218	1	1	Sub_train
Cpd0256	-0.333333	-0.796767	-0.0646651	0.378818	0.183908	1.93072	-0.0803571	0.020224	-0.0188453	0.0156322	1	1	Sub_train
Cpd0257	0.666667	-0.796767	-0.0646651	-0.363382	0.183908	-1.06928	-0.0803571	-0.00277598	0.170155	0.0156322	-1	1	Sub_train
Cpd0258	-0.333333	-0.796767	-0.0646651	-0.0401816	-0.816092	-3.06928	-0.0803571	0.042224	0.0641547	-0.0643678	-1	-1	Sub_train
Cpd0259	-0.333333	-0.796767	-0.0646651	-0.221182	-0.816092	-1.06928	-0.0803571	0.016224	0.220155	-0.0143678	-1	-1	Validation
Cpd0260	-0.333333	-0.796767	-0.0646651	-0.165182	-0.816092	-1.06928	-0.0803571	0.00922402	0.380155	-0.00436782	-1	-1	Validation
Cpd0261	-0.333333	-0.796767	-0.0646651	-0.0761816	-0.816092	0.930716	-0.0803571	0.00822402	0.380155	-0.0343678	-1	-1	Sub_train
Cpd0262	-0.333333	-0.796767	-0.0646651	-0.131182	-0.816092	-3.06928	-0.0803571	0.031224	0.230155	-0.0443678	-1	-1	Sub_train
Cpd0263	0.666667	-0.796767	-0.0646651	-0.246182	0.183908	-2.06928	-0.0803571	-0.00177598	-0.128845	0.0156322	1	1	Sub_train
Cpd0264	-0.333333	-0.796767	-0.0646651	-0.266182	-0.816092	-3.06928	-0.0803571	0.024224	0.220155	-0.0843678	-1	-1	Validation
Cpd0265	-0.333333	-0.796767	-0.0646651	-0.260182	-0.816092	-3.06928	-0.0803571	0.019224	0.160155	-0.0743678	-1	-1	Sub_train
Cpd0266	-0.333333	-0.796767	-0.0646651	-0.248182	-0.816092	0.930716	-0.0803571	0.00622402	0.390155	0.00563218	-1	-1	Validation
Cpd0267	-0.333333	-0.796767	-0.0646651	-0.272182	-0.816092	0.930716	-0.0803571	0.00622402	0.400155	0.0156322	-1	-1	Sub_train
Cpd0268	0.666667	-0.796767	-0.0646651	-0.243182	0.183908	-1.06928	-0.0803571	-0.00977598	-0.0638453	0.0156322	1	1	Sub_train
Cpd0269	-0.333333	-0.796767	-0.0646651	0.384818	0.183908	1.93072	-0.0803571	0.024224	-0.0708453	0.0256322	1	1	Validation
Cpd0270	0.666667	-0.796767	-0.0646651	-0.274182	0.183908	-1.06928	-0.0803571	-0.00477598	-0.0758453	0.00563218	1	1	Sub_train
Cpd0271	-0.333333	-0.796767	-0.0646651	0.00481839	-0.816092	-0.0692841	-0.0803571	0.015224	0.140155	-0.0243678	-1	-1	Validation
Cpd0272	-0.333333	-0.796767	-0.0646651	-0.182182	-0.816092	-1.06928	-0.0803571	0.00922402	0.390155	-0.00436782	-1	-1	Sub_train
Cpd0273	-0.333333	-0.796767	-0.0646651	-0.239182	-0.816092	-3.06928	-0.0803571	0.095224	0.0151547	-0.0343678	-1	-1	Validation
Cpd0274	-0.333333	1.20323	-0.0646651	-0.325182	0.183908	-0.0692841	-0.0803571	-0.00177598	0.0791547	-0.0743678	-1	1	Validation
Cpd0275	-0.333333	2.20323	-0.0646651	-0.0791816	-0.816092	-1.06928	-0.0803571	-0.00477598	0.130155	-0.0343678	1	1	Sub_train
Cpd0276	-0.333333	-0.796767	-0.0646651	-0.297882	-0.816092	-1.06928	-0.0803571	0.014224	0.360155	-0.0143678	-1	-1	Validation
Cpd0277	-0.333333	-0.796767	-0.0646651	-0.184182	-0.816092	-2.06928	-0.0803571	0.050224	0.180155	-0.0743678	-1	-1	Sub_train
Cpd0278	-0.333333	0.203233	0.935335	-0.197182	0.183908	-2.06928	0.919643	0.039224	0.0331547	0.0556322	1	1	Test
Cpd0279	-0.333333	0.203233	0.935335	-0.197182	0.183908	-2.06928	0.919643	0.039224	-0.0138453	0.0656322	1	1	Validation
Cpd0280	-0.333333	-0.796767	-0.0646651	-0.265182	-0.816092	0.930716	-0.0803571	0.00322402	0.320155	0.0156322	-1	-1	Sub_train
Cpd0281	-0.333333	-0.796767	-0.0646651	-0.232182	-0.816092	-1.06928	-0.0803571	0.087224	0.0801547	-0.0743678	-1	-1	Validation
Cpd0282	-0.333333	-0.796767	-0.0646651	-0.241182	-0.816092	-2.06928	-0.0803571	0.087224	0.270155	-0.0643678	-1	-1	Sub_train
Cpd0283	-0.333333	-0.796767	-0.0646651	-0.276182	-0.816092	-2.06928	-0.0803571	0.069224	-0.000845266	-0.0943678	-1	-1	Sub_train
Cpd0284	-0.333333	0.203233	-0.0646651	-0.251182	0.183908	-1.06928	-0.0803571	0.077224	0.200155	-0.0743678	-1	-1	Sub_train
Cpd0285	-0.333333	-0.796767	-0.0646651	-0.160182	-0.816092	-3.06928	-0.0803571	0.100224	0.250155	-0.0943678	-1	-1	Validation
Cpd0286	-0.333333	-0.796767	-0.0646651	-0.260182	-0.816092	-3.06928	-0.0803571	0.019224	0.220155	-0.0643678	-1	-1	Sub_train
Cpd0287	-0.333333	-0.796767	-0.0646651	-0.260182	-0.816092	-3.06928	-0.0803571	0.019224	0.200155	-0.0743678	-1	-1	Validation
Cpd0288	-0.333333	-0.796767	-0.0646651	-0.248182	-0.816092	0.930716	-0.0803571	0.00622402	0.400155	0.00563218	-1	-1	Validation
Cpd0289	-0.333333	-0.796767	-0.0646651	-0.266182	-0.816092	-3.06928	-0.0803571	0.024224	0.190155	-0.0843678	-1	-1	Validation
Cpd0290	-0.333333	-0.796767	-0.0646651	-0.240182	-0.816092	-3.06928	-0.0803571	0.113224	0.150155	-0.0843678	-1	-1	Test
Cpd0291	-0.333333	2.20323	-0.0646651	-0.363582	-0.816092	-1.06928	-0.0803571	0.00522402	0.140155	-0.114368	-1	-1	Sub_train
Cpd0292	0.666667	-0.796767	-0.0646651	-0.307982	0.183908	-1.06928	-0.0803571	-0.010776	0.130155	-0.0243678	1	1	Test
Cpd0293	-0.333333	-0.796767	-0.0646651	-0.376182	-0.816092	-3.06928	-0.0803571	0.084224	0.100155	-0.0943678	-1	-1	Sub_train
Cpd0294	-0.333333	0.203233	-0.0646651	-0.184182	-0.816092	-2.06928	-0.0803571	0.061224	0.140155	-0.0443678	1	-1	Test
Cpd0295	-0.333333	-0.796767	-0.0646651	0.343818	0.183908	2.93072	-0.0803571	0.019224	-0.0328453	0.00563218	1	1	Validation
Cpd0296	-0.333333	-0.796767	-0.0646651	-0.277182	-0.816092	-1.06928	-0.0803571	0.019224	0.430155	-0.0343678	-1	-1	Sub_train
Cpd0297	-0.333333	-0.796767	-0.0646651	-0.213182	-0.816092	-2.06928	-0.0803571	0.082224	-0.00284527	-0.0843678	-1	-1	Sub_train
Cpd0298	-0.333333	-0.796767	-0.0646651	-0.254182	-0.816092	-3.06928	-0.0803571	0.051224	0.130155	-0.104368	-1	-1	Test
Cpd0299	-0.333333	0.203233	-0.0646651	-0.0431816	0.183908	4.93072	-0.0803571	0.00322402	0.0221547	-0.0343678	-1	-1	Sub_train
Cpd0300	-0.333333	-0.796767	-0.0646651	-0.236182	-0.816092	-2.06928	-0.0803571	0.096224	0.0901547	-0.0443678	-1	-1	Sub_train
Cpd0301	-0.333333	-0.796767	-0.0646651	0.0598184	0.183908	-0.0692841	-0.0803571	0.027224	-0.00684527	-0.0943678	-1	-1	Sub_train
Cpd0302	-0.333333	0.203233	-0.0646651	-0.0891816	0.183908	0.930716	-0.0803571	0.00422402	0.0451547	-0.0643678	-1	1	Validation
Cpd0303	-0.333333	-0.796767	-0.0646651	0.0728184	-0.816092	-2.06928	-0.0803571	0.014224	0.160155	0.0256322	1	1	Sub_train
Cpd0304	-0.333333	0.203233	0.935335	-0.197182	0.183908	-2.06928	0.919643	0.039224	0.100155	0.0456322	1	1	Sub_train
Cpd0305	-0.333333	-0.796767	-0.0646651	-0.0401816	-0.816092	-3.06928	-0.0803571	0.042224	0.0801547	-0.0643678	-1	-1	Sub_train
Cpd0306	-0.333333	-0.796767	-0.0646651	-0.221182	-0.816092	-1.06928	-0.0803571	0.016224	0.230155	-0.0143678	-1	-1	Validation
Cpd0307	-0.333333	-0.796767	-0.0646651	-0.280182	-0.816092	-1.06928	-0.0803571	0.016224	0.220155	-0.00436782	-1	-1	Sub_train
Cpd0308	-0.333333	-0.796767	-0.0646651	-0.246182	-0.816092	-3.06928	-0.0803571	0.037224	0.230155	-0.0843678	-1	-1	Validation
Cpd0309	-0.333333	-0.796767	-0.0646651	-0.260182	-0.816092	-3.06928	-0.0803571	0.019224	0.210155	-0.0743678	-1	-1	Validation
Cpd0310	-0.333333	-0.796767	-0.0646651	-0.248182	-0.816092	0.930716	-0.0803571	0.00622402	0.420155	0.00563218	-1	-1	Sub_train
Cpd0311	-0.333333	-0.796767	-0.0646651	-0.233182	-0.816092	-3.06928	-0.0803571	0.130224	0.170155	-0.154368	-1	-1	Test
Cpd0312	-0.333333	0.203233	-0.0646651	-0.0341816	0.183908	0.930716	-0.0803571	0.028224	0.0381547	-0.0443678	-1	-1	Validation
Cpd0313	-0.333333	-0.796767	-0.0646651	-0.130182	0.183908	-1.06928	-0.0803571	0.026224	0.240155	-0.0543678	-1	-1	Sub_train
Cpd0314	-0.333333	-0.796767	-0.0646651	-0.202182	-0.816092	-2.06928	-0.0803571	0.074224	0.0301547	-0.0643678	-1	-1	Sub_train
Cpd0315	-0.333333	1.20323	-0.0646651	-0.241182	-0.816092	-1.06928	-0.0803571	0.087224	0.140155	-0.0743678	-1	-1	Sub_train
Cpd0316	-0.333333	-0.796767	-0.0646651	-0.390182	-0.816092	-3.06928	-0.0803571	0.044224	0.110155	-0.114368	-1	-1	Validation
Cpd0317	-0.333333	0.203233	-0.0646651	0.163818	0.183908	2.93072	-0.0803571	0.010224	-0.0308453	-0.0543678	-1	1	Validation
Cpd0318	0.666667	-0.796767	-0.0646651	0.520818	0.183908	2.93072	-0.0803571	0.015224	-0.00984527	0.0156322	1	1	Sub_train
Cpd0319	-0.333333	0.203233	0.935335	-0.0881816	0.183908	-2.06928	0.919643	0.027224	0.100155	0.0156322	1	1	Validation
Cpd0320	-0.333333	0.203233	-0.0646651	-0.0541816	-0.816092	-0.0692841	-0.0803571	0.040224	0.130155	-0.0143678	1	-1	Sub_train
Cpd0321	-0.333333	-0.796767	-0.0646651	-0.231182	-0.816092	-2.06928	-0.0803571	0.046224	0.160155	-0.0743678	-1	-1	Sub_train
Cpd0322	0.666667	-0.796767	-0.0646651	-0.262182	0.183908	-1.06928	-0.0803571	0.00422402	-0.0748453	-0.00436782	1	1	Sub_train
Cpd0323	-0.333333	-0.796767	-0.0646651	-0.236182	-0.816092	-2.06928	-0.0803571	0.096224	0.210155	-0.0743678	-1	-1	Sub_train
Cpd0324	-0.333333	-0.796767	-0.0646651	-0.246182	-0.816092	-3.06928	-0.0803571	0.037224	0.230155	-0.0743678	-1	-1	Validation
Cpd0325	-0.333333	-0.796767	-0.0646651	-0.131182	-0.816092	-3.06928	-0.0803571	0.031224	0.230155	-0.0443678	-1	-1	Test
Cpd0326	-0.333333	-0.796767	-0.0646651	-0.251182	-0.816092	-1.06928	-0.0803571	0.018224	0.220155	-0.0943678	-1	-1	Sub_train
Cpd0327	-0.333333	-0.796767	-0.0646651	-0.275182	-0.816092	-1.06928	-0.0803571	0.011224	0.200155	-0.00436782	-1	-1	Sub_train
Cpd0328	0.666667	-0.796767	-0.0646651	-0.285182	0.183908	-1.06928	-0.0803571	-0.00377598	-0.142845	0.0256322	1	1	Sub_train
Cpd0329	-0.333333	-0.796767	-0.0646651	0.00581839	-0.816092	-2.06928	-0.0803571	0.025224	0.160155	-0.0543678	-1	-1	Test
Cpd0330	-0.333333	-0.796767	-0.0646651	0.377818	0.183908	1.93072	-0.0803571	0.023224	-0.0758453	0.00563218	1	1	Sub_train
Cpd0331	-0.333333	-0.796767	-0.0646651	-0.136182	-0.816092	-3.06928	-0.0803571	0.037224	0.190155	-0.0643678	-1	-1	Sub_train
Cpd0332	-0.333333	-0.796767	-0.0646651	-0.243182	-0.816092	-3.06928	-0.0803571	0.023224	0.220155	-0.0943678	-1	-1	Sub_train
Cpd0333	-0.333333	-0.796767	-0.0646651	-0.243182	-0.816092	-3.06928	-0.0803571	0.023224	0.220155	-0.0943678	-1	-1	Validation
Cpd0334	-0.333333	-0.796767	-0.0646651	-0.240182	-0.816092	-3.06928	-0.0803571	0.113224	0.140155	-0.124368	-1	-1	Validation
Cpd0335	0.666667	-0.796767	-0.0646651	-0.284182	0.183908	-2.06928	-0.0803571	0.000224018	-0.118845	-0.00436782	1	1	Validation
Cpd0336	0.666667	-0.796767	-0.0646651	-0.237182	0.183908	-0.0692841	-0.0803571	-0.000775982	-0.0558453	-0.00436782	1	1	Validation
Cpd0337	-0.333333	0.203233	-0.0646651	0.0258184	0.183908	1.93072	-0.0803571	0.023224	0.0251547	-0.0643678	1	-1	Validation
Cpd0338	0.666667	-0.796767	-0.0646651	0.0818184	0.183908	1.93072	-0.0803571	-0.021776	0.110155	-0.0143678	1	1	Sub_train
Cpd0339	-0.333333	-0.796767	-0.0646651	0.382818	0.183908	3.93072	-0.0803571	0.018224	-0.0608453	0.00563218	1	1	Sub_train
Cpd0340	-0.333333	-0.796767	-0.0646651	-0.244182	0.183908	-2.06928	-0.0803571	0.080224	0.180155	-0.0343678	-1	-1	Sub_train
Cpd0341	-0.333333	-0.166667	-0.333333	0.112818	0.183908	8	-0.0803571	-0.01	0.00233333	-0.0443678	1	-1	Sub_train
Cpd0342	-0.333333	-1.16667	-0.333333	-0.0921816	0.183908	1	-0.0803571	0.01	-0.0436667	-0.0843678	-1	-1	Sub_train
Cpd0343	-0.333333	1.83333	-0.333333	-0.309482	-0.816092	0	-0.0803571	0.028	-0.00566667	-0.0843678	-1	-1	Sub_train
Cpd0344	-0.333333	0.833333	-0.333333	-0.363582	-0.816092	-4	-0.0803571	0.007	0.0643333	-0.114368	1	-1	Sub_train
Cpd0345	-0.333333	0.833333	-0.333333	-0.181182	-0.816092	-4	-0.0803571	0.032	0.000333333	-0.0343678	-1	-1	Validation
Cpd0346	-0.333333	-2.16667	-0.333333	0.00281839	-0.816092	2	-0.0803571	0.002	-0.0646667	-0.0143678	-1	-1	Sub_train
Cpd0347	-0.333333	-1.16667	-0.333333	-0.220182	0.183908	2	-0.0803571	0.006	0.0943333	-0.0543678	-1	-1	Validation
Cpd0348	-0.333333	-0.166667	-0.333333	-0.121182	0.183908	1	-0.0803571	0.013	0.0643333	-0.0243678	-1	-1	Sub_train
Cpd0349	-0.333333	1.83333	-0.333333	-0.198182	0.183908	2	-0.0803571	0.001	0.164333	-0.0843678	-1	-1	Sub_train
Cpd0350	-0.333333	-2.16667	-0.333333	-0.362482	-0.816092	-4	-0.0803571	0.032	0.164333	0.0356322	-1	-1	Sub_train
Cpd0351	-0.333333	-1.16667	-0.333333	-0.303982	0.183908	-2	-0.0803571	0.02	-0.00866667	-0.0543678	-1	-1	Sub_train
Cpd0352	-0.333333	-1.16667	0.666667	-0.375082	0.183908	1	0.919643	-0.004	-0.179667	0.0456322	-1	-1	Sub_train
Cpd0353	-0.333333	-2.16667	-0.333333	-0.106182	0.183908	0	-0.0803571	0.004	-0.0556667	-0.0743678	-1	-1	Validation
Cpd0354	-0.333333	-1.16667	-0.333333	-0.0711816	-0.816092	2	-0.0803571	0.015	-0.0836667	-0.144368	-1	-1	Test
Cpd0355	-0.333333	-2.16667	-0.333333	-0.177182	-0.816092	-2	-0.0803571	0.014	0.0743333	-0.0843678	-1	-1	Validation
Cpd0356	-0.333333	-0.166667	0.666667	-0.385652	0.183908	4	0.919643	0	-0.155667	0.0756322	1	-1	Validation
Cpd0357	-0.333333	-2.16667	-0.333333	0.0198184	-0.816092	-4	-0.0803571	0.033	0.0943333	-0.0443678	-1	-1	Validation
Cpd0358	-0.333333	2.11538	-0.230769	0.0198184	0.183908	2.15385	-0.0803571	-0.0128846	0.135385	-0.0143678	-1	1	Sub_train
Cpd0359	-0.333333	0.115385	0.769231	-0.0881816	0.183908	-0.846154	0.919643	0.00311538	0.0253846	0.0156322	1	1	Sub_train
Cpd0360	-0.333333	-0.884615	-0.230769	-0.0481816	-0.816092	2.15385	-0.0803571	0.00711538	0.0853846	-0.0243678	-1	-1	Sub_train
Cpd0361	-0.333333	1.11538	-0.230769	-0.0761816	0.183908	3.15385	-0.0803571	-0.00388462	0.235385	0.0256322	-1	-1	Sub_train
Cpd0362	-0.333333	1.11538	0.769231	-0.0881816	0.183908	2.15385	0.919643	0.00311538	-0.0876154	0.0256322	-1	1	Validation
Cpd0363	-0.333333	0.115385	-0.230769	-0.0671816	0.183908	3.15385	-0.0803571	-0.0178846	-0.0436154	-0.0243678	-1	-1	Sub_train
Cpd0364	-0.333333	0.115385	-0.230769	-0.0621816	0.183908	1.15385	-0.0803571	-0.0218846	-0.0596154	-0.0243678	-1	-1	Validation
Cpd0365	-0.333333	1.11538	-0.230769	0.000818391	0.183908	2.15385	-0.0803571	-0.0118846	0.105385	-0.00436782	-1	-1	Sub_train
Cpd0366	-0.333333	0.115385	-0.230769	0.0698184	0.183908	4.15385	-0.0803571	-0.0208846	-0.0596154	-0.0543678	-1	-1	Validation
Cpd0367	-0.333333	-0.884615	-0.230769	-0.209182	0.183908	2.15385	-0.0803571	-0.0148846	-0.133615	-0.0943678	-1	-1	Sub_train
Cpd0368	-0.333333	1.11538	-0.230769	0.0758184	0.183908	4.15385	-0.0803571	-0.00988462	0.135385	-0.0143678	-1	-1	Test
Cpd0369	-0.333333	-0.884615	-0.230769	0.0158184	0.183908	2.15385	-0.0803571	-0.0168846	-0.0716154	-0.0643678	-1	-1	Validation
Cpd0370	-0.333333	0.115385	-0.230769	-0.0481816	0.183908	1.15385	-0.0803571	-0.0238846	-0.127615	-0.0443678	-1	-1	Validation
Cpd0371	-0.333333	-0.884615	-0.230769	-0.173182	0.183908	1.15385	-0.0803571	-0.0188846	0.0653846	-0.0343678	-1	-1	Validation
Cpd0372	-0.333333	0.115385	-0.230769	0.0228184	0.183908	4.15385	-0.0803571	-0.0178846	-0.0276154	-0.0943678	-1	-1	Validation
Cpd0373	-0.333333	0.115385	-0.230769	-0.0421816	-0.816092	5.15385	-0.0803571	0.00911538	0.145385	0.0156322	-1	-1	Validation
Cpd0374	-0.333333	1.11538	-0.230769	0.000818391	0.183908	4.15385	-0.0803571	-0.0118846	0.125385	-0.0143678	-1	-1	Sub_train
Cpd0375	-0.333333	-0.884615	-0.230769	-0.217182	0.183908	1.15385	-0.0803571	-0.0108846	0.0653846	-0.0843678	-1	-1	Sub_train
Cpd0376	-0.333333	-0.884615	-0.230769	-0.0661816	-0.816092	-1.84615	-0.0803571	0.0311154	0.175385	-0.0743678	-1	-1	Sub_train
Cpd0377	-0.333333	-0.884615	-0.230769	-0.215182	0.183908	1.15385	-0.0803571	-0.00488462	-0.00561538	-0.0943678	-1	-1	Validation
Cpd0378	-0.333333	-0.884615	-0.230769	0.0158184	0.183908	2.15385	-0.0803571	-0.00688462	0.0453846	-0.0743678	-1	-1	Test
Cpd0379	-0.333333	0.115385	0.769231	-0.111182	0.183908	0.153846	0.919643	0.00711538	-0.0946154	0.0156322	1	1	Sub_train
Cpd0380	-0.333333	-0.884615	0.769231	-0.168182	0.183908	2.15385	0.919643	0.0141154	-0.128615	0.0156322	-1	-1	Sub_train
Cpd0381	-0.333333	0.115385	0.769231	-0.114182	0.183908	0.153846	0.919643	0.00211538	-0.0976154	0.0356322	1	1	Sub_train
Cpd0382	-0.333333	0.115385	-0.230769	0.00981839	0.183908	2.15385	-0.0803571	-0.00188462	0.0253846	-0.0843678	-1	-1	Sub_train
Cpd0383	-0.333333	0.115385	-0.230769	-0.0421816	-0.816092	3.15385	-0.0803571	0.00911538	0.125385	0.0156322	-1	-1	Validation
Cpd0384	-0.333333	1.11538	-0.230769	-0.354782	-0.816092	2.15385	-0.0803571	0.0171154	0.135385	0.115632	-1	-1	Sub_train
Cpd0385	-0.333333	-0.884615	-0.230769	0.0168184	0.183908	2.15385	-0.0803571	-0.0158846	-0.0566154	-0.0943678	-1	-1	Validation
Cpd0386	-0.333333	0.115385	-0.230769	-0.0961816	0.183908	0.153846	-0.0803571	0.0111154	0.0353846	-0.0943678	-1	-1	Validation
Cpd0387	-0.333333	0.115385	-0.230769	-0.0671816	0.183908	1.15385	-0.0803571	-0.0178846	-0.0606154	-0.0243678	-1	-1	Validation
Cpd0388	-0.333333	0.115385	0.769231	-0.111182	0.183908	-0.846154	0.919643	0.00711538	-0.0806154	0.0156322	1	1	Validation
Cpd0389	-0.539683	1.20323	-0.0646651	0.00867037	0.0873016	4.93072	-0.0803571	-0.029776	0.0261547	-0.060873	-1	1	Test
Cpd0390	-0.539683	0.203233	-0.0646651	0.29767	0.0873016	-0.0692841	-0.0803571	-0.00277598	0.100155	-0.030873	1	1	Test
Cpd0391	-0.539683	2.20323	-0.0646651	0.0726704	0.0873016	0.930716	-0.0803571	-0.000775982	0.0601547	-0.060873	1	1	Test
Cpd0392	0.460317	-0.796767	-0.0646651	-0.15243	0.0873016	-1.06928	-0.0803571	-0.00977598	0.110155	0.029127	1	1	Validation
Cpd0393	0.460317	-0.796767	-0.0646651	-0.10933	0.0873016	-0.0692841	-0.0803571	-0.00377598	-0.154845	0.029127	1	1	Sub_train
Cpd0394	-0.539683	0.203233	-0.0646651	0.49767	0.0873016	3.93072	-0.0803571	-0.000775982	0.170155	-0.020873	-1	1	Sub_train
Cpd0395	-0.539683	-0.796767	-0.0646651	0.0736704	0.0873016	3.93072	-0.0803571	-0.015776	0.0351547	-0.020873	-1	-1	Test
Cpd0396	-0.539683	-0.796767	-0.0646651	0.0846704	0.0873016	1.93072	-0.0803571	-0.011776	0.200155	-0.030873	-1	-1	Test
Cpd0397	-0.539683	2.20323	-0.0646651	0.00267037	0.0873016	-0.0692841	-0.0803571	0.00122402	0.00915473	-0.060873	1	1	Sub_train
Cpd0398	0.460317	-0.796767	-0.0646651	0.24367	0.0873016	1.93072	-0.0803571	-0.015776	0.100155	0.049127	1	1	Sub_train
Cpd0399	-0.539683	-0.796767	-0.0646651	0.0676704	0.0873016	2.93072	-0.0803571	-0.018776	0.0181547	-0.020873	-1	-1	Validation
Cpd0400	-0.539683	-0.796767	-0.0646651	0.10367	0.0873016	1.93072	-0.0803571	-0.00277598	0.0541547	-0.030873	1	-1	Sub_train
Cpd0401	-0.539683	0.203233	-0.0646651	-0.16433	0.0873016	-2.06928	-0.0803571	0.062224	0.0801547	-0.070873	-1	-1	Validation
Cpd0402	0.460317	-0.796767	-0.0646651	0.0466704	0.0873016	0.930716	-0.0803571	-0.014776	0.0621547	0.039127	1	1	Validation
Cpd0403	0.460317	-0.796767	-0.0646651	-0.0983296	0.0873016	-1.06928	-0.0803571	-0.00477598	-0.128845	0.00912698	1	1	Sub_train
Cpd0404	-0.539683	0.203233	-0.0646651	-0.00832963	-0.912698	-2.06928	-0.0803571	0.061224	0.140155	-0.040873	1	-1	Validation
Cpd0405	-0.539683	0.203233	-0.0646651	0.0996704	0.0873016	-0.0692841	-0.0803571	0.00122402	0.0481547	0.059127	1	1	Sub_train
Cpd0406	-0.539683	3.20323	-0.0646651	0.0496704	-0.912698	-1.06928	-0.0803571	0.025224	0.290155	-0.030873	1	1	Sub_train
Cpd0407	-0.539683	0.203233	-0.0646651	-0.16393	0.0873016	1.93072	-0.0803571	0.000224018	0.100155	-0.070873	-1	-1	Sub_train
Cpd0408	0.460317	-0.796767	-0.0646651	0.00367037	0.0873016	-1.06928	-0.0803571	-0.013776	-0.0488453	0.00912698	1	1	Validation
Cpd0409	0.460317	-0.796767	-0.0646651	0.0506704	0.0873016	0.930716	-0.0803571	-0.015776	0.0521547	-0.000873016	1	1	Sub_train
Cpd0410	0.460317	0.203233	-0.0646651	0.00367037	0.0873016	-1.06928	-0.0803571	-0.00877598	0.110155	0.119127	1	1	Sub_train
Cpd0411	-0.539683	0.203233	0.935335	0.0646704	0.0873016	-2.06928	0.919643	0.031224	-0.00584527	0.019127	1	1	Sub_train
Cpd0412	-0.539683	1.20323	-0.0646651	0.10567	0.0873016	-0.0692841	-0.0803571	-0.018776	-0.0348453	0.00912698	1	1	Validation
Cpd0413	-0.539683	1.20323	-0.0646651	-0.14933	0.0873016	-0.0692841	-0.0803571	-0.00177598	0.0791547	-0.070873	1	1	Sub_train
Cpd0414	0.460317	-0.796767	-0.0646651	-0.0833296	0.0873016	-1.06928	-0.0803571	-0.00777598	-0.110845	0.019127	1	1	Test
Cpd0415	0.460317	-0.796767	-0.0646651	-0.0673296	0.0873016	-1.06928	-0.0803571	0.00122402	-0.0748453	0.00912698	1	1	Test
Cpd0416	-0.539683	0.203233	-0.0646651	0.19167	0.0873016	1.93072	-0.0803571	-0.00577598	0.0111547	-0.050873	1	1	Test
Cpd0417	0.460317	-0.796767	-0.0646651	-0.19763	0.0873016	-1.06928	-0.0803571	-0.00777598	-0.122845	0.039127	1	1	Sub_train
Cpd0418	0.460317	-0.796767	-0.0646651	-0.12143	0.0873016	-1.06928	-0.0803571	-0.00577598	-0.0748453	0.029127	1	1	Test
Cpd0419	0.460317	0.203233	-0.0646651	-0.19593	0.0873016	0.930716	-0.0803571	-0.00577598	-0.0998453	0.039127	1	1	Validation
Cpd0420	0.460317	-0.796767	-0.0646651	-0.12813	0.0873016	-1.06928	-0.0803571	-0.00877598	0.130155	0.019127	1	1	Sub_train
Cpd0421	0.460317	0.203233	-0.0646651	-0.15243	0.0873016	-1.06928	-0.0803571	-0.00677598	0.100155	0.069127	1	1	Sub_train
Cpd0422	-0.539683	2.20323	-0.0646651	0.36767	0.0873016	-0.0692841	-0.0803571	0.00522402	0.100155	-0.080873	1	1	Validation
Cpd0423	-0.539683	0.203233	-0.0646651	0.25567	-0.912698	-0.0692841	-0.0803571	0.027224	0.130155	-0.090873	-1	-1	Test
Cpd0424	0.460317	-0.796767	-0.0646651	-0.0983296	0.0873016	-1.06928	-0.0803571	-0.00477598	-0.0758453	0.00912698	1	1	Sub_train
Cpd0425	0.460317	-0.796767	-0.0646651	-0.10933	0.0873016	-0.0692841	-0.0803571	-0.00377598	-0.154845	0.029127	1	1	Sub_train
Cpd0426	0.460317	0.203233	-0.0646651	-0.20896	0.0873016	0.930716	-0.0803571	-0.00577598	-0.0958453	0.00912698	1	1	Sub_train
Cpd0427	0.460317	-0.796767	-0.0646651	-0.15113	0.0873016	-0.0692841	-0.0803571	-0.000775982	-0.0218453	0.029127	1	1	Validation
Cpd0428	0.460317	-0.796767	-0.0646651	-0.14463	0.0873016	-1.06928	-0.0803571	-0.013776	0.120155	-0.020873	1	1	Sub_train
Cpd0429	0.460317	-0.796767	-0.0646651	-0.0703296	0.0873016	-2.06928	-0.0803571	-0.00177598	-0.153845	0.029127	1	1	Sub_train
Cpd0430	0.460317	-0.796767	-0.0646651	0.0396704	0.0873016	0.930716	-0.0803571	-0.012776	0.0371547	0.029127	1	1	Validation
Cpd0431	0.460317	-0.796767	-0.0646651	-0.16273	0.0873016	-2.06928	-0.0803571	0.012224	-0.124845	0.00912698	1	1	Sub_train
Cpd0432	0.460317	-0.796767	-0.0646651	-0.12983	0.0873016	-0.0692841	-0.0803571	-0.00277598	-0.123845	0.019127	1	1	Validation
Cpd0433	0.460317	-0.796767	-0.0646651	-0.0863296	0.0873016	-1.06928	-0.0803571	-0.00677598	0.120155	0.00912698	1	1	Sub_train
Cpd0434	0.460317	-0.796767	-0.0646651	-0.15243	0.0873016	-1.06928	-0.0803571	-0.00677598	0.120155	0.00912698	1	1	Sub_train
Cpd0435	-0.539683	1.20323	-0.0646651	0.22567	0.0873016	-0.0692841	-0.0803571	-0.00677598	0.0901547	-0.020873	1	1	Sub_train
Cpd0436	-0.539683	0.203233	-0.0646651	0.0816704	0.0873016	2.93072	-0.0803571	-0.00877598	0.0781547	-0.030873	1	-1	Sub_train
Cpd0437	-0.539683	0.203233	-0.0646651	0.0916704	0.0873016	-0.0692841	-0.0803571	-0.00377598	0.00715473	-0.000873016	1	1	Validation
Cpd0438	-0.539683	2.20323	-0.0646651	0.12967	0.0873016	1.93072	-0.0803571	-0.024776	-0.0538453	-0.050873	-1	1	Test
Cpd0439	-0.539683	0.203233	-0.0646651	0.0866704	0.0873016	0.930716	-0.0803571	0.00422402	0.0451547	-0.060873	-1	1	Sub_train
Cpd0440	0.460317	-0.796767	-0.0646651	-0.0593296	0.0873016	-1.06928	-0.0803571	0.00222402	-0.106845	-0.000873016	1	1	Sub_train
Cpd0441	0.460317	-0.796767	-0.0646651	-0.18883	0.0873016	-2.06928	-0.0803571	-0.00277598	-0.0608453	-0.000873016	1	1	Sub_train
Cpd0442	0.460317	0.203233	-0.0646651	0.0616704	0.0873016	0.930716	-0.0803571	-0.011776	-0.0538453	0.019127	1	1	Validation
Cpd0443	0.460317	-0.796767	-0.0646651	-0.0783296	0.0873016	1.93072	-0.0803571	-0.010776	-0.0988453	0.00912698	1	1	Sub_train
Cpd0444	-0.539683	0.203233	-0.0646651	-0.00932963	-0.912698	-2.06928	-0.0803571	0.055224	0.230155	-0.020873	1	-1	Test
Cpd0445	0.460317	-0.796767	-0.0646651	-0.14143	0.0873016	-1.06928	-0.0803571	-0.00777598	0.0581547	-0.000873016	1	1	Sub_train
Cpd0446	0.460317	-0.796767	-0.0646651	-0.0683296	0.0873016	-2.06928	-0.0803571	-0.00377598	-0.0578453	-0.000873016	1	1	Validation
Cpd0447	0.460317	-0.796767	-0.0646651	-0.11713	0.0873016	-1.06928	-0.0803571	-0.010776	0.0431547	0.00912698	1	1	Sub_train
Cpd0448	-0.539683	-0.796767	-0.0646651	-0.0433296	0.0873016	0.930716	-0.0803571	0.021224	0.0521547	0.049127	-1	-1	Validation
Cpd0449	0.460317	-0.796767	-0.0646651	-0.0453296	0.0873016	-2.06928	-0.0803571	0.00422402	-0.125845	0.039127	1	1	Validation
Cpd0450	-0.539683	-0.796767	-0.0646651	-0.0543296	-0.912698	-2.06928	-0.0803571	0.101224	0.190155	-0.080873	-1	-1	Sub_train
Cpd0451	0.460317	-0.796767	-0.0646651	-0.0773296	0.0873016	-1.06928	-0.0803571	-0.010776	-0.159845	0.019127	1	1	Sub_train
Cpd0452	-0.539683	2.20323	-0.0646651	0.13067	0.0873016	1.93072	-0.0803571	-0.014776	-0.00484527	-0.040873	1	1	Sub_train
Cpd0453	0.460317	0.203233	-0.0646651	-0.14983	0.0873016	0.930716	-0.0803571	-0.00477598	-0.139845	0.019127	1	1	Validation
Cpd0454	0.460317	-0.796767	-0.0646651	-0.19153	0.0873016	-1.06928	-0.0803571	0.00322402	-0.0568453	0.019127	1	1	Sub_train
Cpd0455	-0.539683	1.20323	-0.0646651	0.35167	0.0873016	-0.0692841	-0.0803571	0.00622402	0.120155	-0.060873	1	1	Sub_train
Cpd0456	-0.539683	-0.796767	-0.0646651	0.0226704	0.0873016	0.930716	-0.0803571	0.028224	0.0261547	-0.050873	1	-1	Validation
Cpd0457	-0.539683	-0.796767	-0.0646651	-0.11863	-0.912698	-2.06928	-0.0803571	0.080224	0.190155	-0.070873	-1	-1	Validation
Cpd0458	-0.539683	0.203233	-0.0646651	0.0266704	-0.912698	-0.0692841	-0.0803571	0.048224	0.0311547	-0.060873	-1	-1	Validation
Cpd0459	-0.539683	-0.796767	-0.0646651	0.0396704	-0.912698	1.93072	-0.0803571	0.00122402	0.0901547	-0.010873	-1	-1	Validation
Cpd0460	-0.539683	0.203233	-0.0646651	0.0526704	-0.912698	-0.0692841	-0.0803571	0.033224	0.00415473	-0.040873	1	-1	Validation
Cpd0461	-0.539683	0.203233	-0.0646651	0.33067	0.0873016	-0.0692841	-0.0803571	-0.00477598	0.250155	0.029127	1	1	Test
Cpd0462	-0.539683	-0.796767	-0.0646651	0.18067	-0.912698	-0.0692841	-0.0803571	0.015224	0.140155	-0.020873	-1	-1	Sub_train
Cpd0463	0.460317	0.203233	-0.0646651	-0.15243	0.0873016	-1.06928	-0.0803571	-0.00677598	0.0901547	0.079127	1	1	Validation
Cpd0464	-0.539683	0.203233	0.935335	-0.19923	0.0873016	3.93072	0.919643	-0.00577598	-0.103845	0.049127	1	1	Sub_train
Cpd0465	-0.539683	0.203233	-0.0646651	0.19367	-0.912698	-0.0692841	-0.0803571	0.028224	0.120155	-0.050873	-1	-1	Validation
Cpd0466	-0.539683	0.203233	0.935335	-0.0213296	0.0873016	-2.06928	0.919643	0.039224	0.0331547	0.059127	1	1	Validation
Cpd0467	0.460317	-0.796767	-0.0646651	-0.16283	0.0873016	1.93072	-0.0803571	-0.00377598	-0.140845	0.049127	1	1	Sub_train
Cpd0468	0.460317	-0.796767	-0.0646651	-0.15063	0.0873016	-0.0692841	-0.0803571	-0.00577598	-0.134845	0.019127	1	1	Test
Cpd0469	-0.539683	1.20323	-0.0646651	0.0386704	0.0873016	3.93072	-0.0803571	-0.024776	0.110155	-0.020873	-1	1	Validation
Cpd0470	-0.539683	0.203233	-0.0646651	-0.18283	-0.912698	-1.06928	-0.0803571	0.00922402	0.110155	-0.110873	1	-1	Sub_train
Cpd0471	0.460317	0.203233	-0.0646651	0.0926704	0.0873016	-1.06928	-0.0803571	-0.015776	-0.0338453	0.029127	1	1	Validation
Cpd0472	0.460317	-0.796767	-0.0646651	0.0736704	0.0873016	0.930716	-0.0803571	-0.00877598	0.100155	0.00912698	1	1	Sub_train
Cpd0473	-0.539683	0.203233	-0.0646651	-0.15763	-0.912698	-1.06928	-0.0803571	0.043224	0.0731547	-0.080873	-1	-1	Validation
Cpd0474	-0.539683	0.203233	-0.0646651	0.18467	-0.912698	0.930716	-0.0803571	0.011224	0.150155	0.029127	1	-1	Sub_train
Cpd0475	-0.539683	0.203233	-0.0646651	0.0406704	0.0873016	1.93072	-0.0803571	0.043224	-0.0248453	-0.050873	-1	-1	Test
Cpd0476	0.460317	-0.796767	-0.0646651	-0.10933	0.0873016	1.93072	-0.0803571	-0.00777598	-0.0878453	0.00912698	1	1	Sub_train
Cpd0477	-0.539683	-0.796767	-0.0646651	-0.0853296	-0.912698	-0.0692841	-0.0803571	0.068224	0.300155	-0.020873	-1	-1	Validation
Cpd0478	-0.539683	-0.796767	-0.0646651	-0.0173296	-0.912698	-2.06928	-0.0803571	0.050224	0.180155	-0.050873	-1	-1	Validation
Cpd0479	-0.539683	-0.796767	-0.0646651	-0.16793	-0.912698	-2.06928	-0.0803571	0.073224	0.0681547	-0.070873	-1	-1	Sub_train
Cpd0480	-0.539683	-0.796767	-0.0646651	-0.0543296	-0.912698	-1.06928	-0.0803571	0.043224	0.110155	-0.010873	-1	-1	Validation
Cpd0481	0.460317	-0.796767	-0.0646651	-0.19763	0.0873016	-1.06928	-0.0803571	-0.00777598	-0.167845	0.049127	1	1	Sub_train
Cpd0482	-0.539683	-0.796767	-0.0646651	0.0626704	0.0873016	5.93072	-0.0803571	-0.018776	-0.00284527	0.00912698	1	-1	Validation
Cpd0483	-0.539683	0.203233	-0.0646651	0.0996704	0.0873016	-0.0692841	-0.0803571	0.00122402	0.0111547	-0.010873	1	1	Sub_train
Cpd0484	-0.539683	0.203233	-0.0646651	0.0966704	0.0873016	-0.0692841	-0.0803571	0.00122402	-0.0168453	-0.020873	1	1	Test
Cpd0485	-0.539683	2.20323	-0.0646651	0.13767	0.0873016	2.93072	-0.0803571	-0.00977598	-0.0528453	-0.040873	-1	1	Validation
Cpd0486	0.460317	-0.796767	-0.0646651	-0.17043	0.0873016	-0.0692841	-0.0803571	-0.00477598	0.0521547	0.00912698	1	1	Sub_train
Cpd0487	-0.539683	2.20323	-0.0646651	0.10967	0.0873016	0.930716	-0.0803571	-0.017776	0.140155	0.049127	1	1	Sub_train
Cpd0488	-0.539683	0.203233	-0.0646651	0.16567	0.0873016	-0.0692841	-0.0803571	-0.015776	0.0431547	-0.040873	1	1	Sub_train
Cpd0489	-0.539683	1.20323	-0.0646651	-0.0913296	0.0873016	-0.0692841	-0.0803571	0.00122402	0.250155	0.049127	1	1	Validation
Cpd0490	-0.539683	-0.796767	-0.0646651	-0.0453296	-0.912698	-3.06928	-0.0803571	0.059224	0.320155	-0.000873016	-1	-1	Sub_train
Cpd0491	0.460317	-0.796767	-0.0646651	-0.19593	0.0873016	-1.06928	-0.0803571	-0.00577598	-0.149845	0.029127	1	1	Sub_train
Cpd0492	-0.539683	-0.796767	-0.0646651	0.18067	-0.912698	-2.06928	-0.0803571	0.020224	0.130155	0.019127	-1	-1	Sub_train
Cpd0493	-0.539683	1.20323	-0.0646651	0.0696704	-0.912698	0.930716	-0.0803571	0.041224	-0.0468453	-0.060873	-1	-1	Validation
Cpd0494	-0.539683	-0.796767	-0.0646651	0.0756704	0.0873016	2.93072	-0.0803571	0.012224	0.240155	-0.020873	-1	-1	Sub_train
Cpd0495	-0.539683	-0.796767	-0.0646651	0.0596704	0.0873016	3.93072	-0.0803571	0.011224	0.100155	0.00912698	-1	-1	Validation
Cpd0496	-0.539683	0.203233	-0.0646651	0.30467	0.0873016	0.930716	-0.0803571	-0.000775982	0.140155	-0.060873	1	1	Sub_train
Cpd0497	-0.539683	-0.796767	-0.0646651	0.19667	-0.912698	-0.0692841	-0.0803571	0.025224	0.130155	-0.050873	-1	-1	Test
Cpd0498	0.460317	0.203233	-0.0646651	-0.15243	0.0873016	0.930716	-0.0803571	-0.00677598	0.0591547	0.00912698	1	1	Sub_train
Cpd0499	-0.539683	-0.796767	-0.0646651	-0.00832963	-0.912698	-2.06928	-0.0803571	0.050224	0.220155	-0.070873	-1	-1	Sub_train
Cpd0500	-0.539683	-0.796767	-0.0646651	-0.0173296	-0.912698	-2.06928	-0.0803571	0.050224	0.230155	-0.050873	-1	-1	Sub_train
Cpd0501	0.460317	-0.796767	-0.0646651	-0.0823296	0.0873016	-1.06928	-0.0803571	-0.012776	0.0561547	0.00912698	1	1	Test
Cpd0502	-0.539683	0.203233	-0.0646651	-0.18773	-0.912698	-1.06928	-0.0803571	0.00522402	0.110155	-0.110873	1	-1	Validation
Cpd0503	-0.539683	-0.796767	-0.0646651	-0.10833	-0.912698	-1.06928	-0.0803571	0.067224	0.430155	-0.060873	-1	-1	Validation
Cpd0504	-0.539683	-0.796767	-0.0646651	-0.21433	-0.912698	-3.06928	-0.0803571	0.044224	-0.0148453	-0.110873	-1	-1	Validation
Cpd0505	0.460317	0.203233	-0.0646651	0.0696704	0.0873016	0.930716	-0.0803571	-0.00577598	0.0701547	0.00912698	1	1	Validation
Cpd0506	0.460317	-0.796767	-0.0646651	0.0546704	0.0873016	-1.06928	-0.0803571	-0.010776	0.00415473	0.049127	1	1	Validation
Cpd0507	0.460317	-0.796767	-0.0646651	-0.17623	0.0873016	-1.06928	-0.0803571	-0.00977598	-0.154845	0.029127	1	1	Sub_train
Cpd0508	-0.539683	-0.796767	-0.0646651	0.0176704	-0.912698	-0.0692841	-0.0803571	0.030224	0.0301547	-0.040873	1	-1	Sub_train
Cpd0509	0.460317	-0.796767	-0.0646651	0.14267	0.0873016	0.930716	-0.0803571	-0.015776	-0.0548453	0.019127	1	1	Validation
Cpd0510	-0.539683	4.20323	-0.0646651	0.0676704	0.0873016	0.930716	-0.0803571	-0.012776	-0.0478453	-0.070873	1	1	Sub_train
Cpd0511	-0.539683	1.20323	-0.0646651	-0.00532963	0.0873016	-0.0692841	-0.0803571	-0.00277598	0.0121547	-0.030873	1	1	Test
Cpd0512	-0.539683	-0.796767	-0.0646651	0.0586704	0.0873016	2.93072	-0.0803571	-0.021776	0.0281547	-0.030873	-1	-1	Validation
Cpd0513	-0.539683	2.20323	-0.0646651	0.14567	0.0873016	0.930716	-0.0803571	-0.00577598	-0.0538453	-0.020873	1	1	Test
Cpd0514	-0.539683	1.20323	-0.0646651	0.18667	0.0873016	2.93072	-0.0803571	-0.010776	-0.0148453	-0.060873	1	1	Test
Cpd0515	-0.539683	0.203233	0.935335	0.0646704	0.0873016	-1.06928	0.919643	0.031224	-0.0198453	0.019127	-1	1	Sub_train
Cpd0516	-0.539683	-0.796767	-0.0646651	-0.0873296	-0.912698	-2.06928	-0.0803571	0.101224	0.210155	-0.130873	-1	-1	Validation
Cpd0517	-0.539683	-0.796767	-0.0646651	-0.10033	-0.912698	-2.06928	-0.0803571	0.069224	-0.000845266	-0.090873	-1	-1	Sub_train
Cpd0518	-0.539683	-0.796767	-0.0646651	-0.19213	0.0873016	-0.0692841	-0.0803571	0.012224	0.110155	-0.090873	1	-1	Sub_train
Cpd0519	-0.539683	-0.796767	-0.0646651	0.0956704	0.0873016	3.93072	-0.0803571	-0.00777598	0.0801547	-0.000873016	-1	-1	Test
Cpd0520	-0.539683	0.203233	-0.0646651	0.29767	0.0873016	0.930716	-0.0803571	0.00522402	0.100155	-0.060873	1	1	Sub_train
Cpd0521	-0.539683	0.203233	-0.0646651	0.0526704	0.0873016	1.93072	-0.0803571	-0.018776	-0.0648453	-0.060873	-1	1	Test
Cpd0522	0.460317	-0.796767	-0.0646651	-0.0863296	0.0873016	-1.06928	-0.0803571	0.00422402	-0.0748453	-0.000873016	1	1	Test
Cpd0523	-0.539683	1.20323	-0.0646651	0.37967	0.0873016	2.93072	-0.0803571	-0.00777598	0.190155	-0.050873	1	1	Sub_train
Cpd0524	0.460317	0.203233	-0.0646651	0.0106704	0.0873016	0.930716	-0.0803571	-0.013776	-0.111845	0.039127	1	1	Test
Cpd0525	-0.539683	-0.796767	0.935335	-0.0133296	0.0873016	1.93072	0.919643	-0.00577598	0.130155	-0.010873	1	1	Validation
Cpd0526	0.460317	-0.796767	-0.0646651	-0.16283	0.0873016	1.93072	-0.0803571	-0.00877598	-0.163845	0.00912698	1	1	Sub_train
Cpd0527	-0.539683	0.203233	0.935335	0.0876704	0.0873016	-2.06928	0.919643	0.027224	0.100155	0.019127	1	1	Validation
Cpd0528	0.460317	0.203233	-0.0646651	-0.11793	0.0873016	-1.06928	-0.0803571	-0.00577598	-0.0548453	0.089127	1	1	Sub_train
Cpd0529	-0.539683	0.203233	-0.0646651	0.0896704	0.0873016	0.930716	-0.0803571	-0.00377598	0.0661547	-0.040873	1	1	Test
Cpd0530	0.460317	-0.796767	-0.0646651	-0.18193	0.0873016	-1.06928	-0.0803571	-0.00677598	-0.153845	0.019127	1	1	Validation
Cpd0531	0.460317	0.203233	-0.0646651	-0.14983	0.0873016	-1.06928	-0.0803571	-0.00477598	-0.100845	0.089127	1	1	Sub_train
Cpd0532	-0.539683	0.203233	-0.0646651	0.32567	0.0873016	-0.0692841	-0.0803571	-0.00177598	0.100155	-0.070873	1	1	Sub_train
Cpd0533	0.460317	-0.796767	-0.0646651	-0.11563	0.0873016	1.93072	-0.0803571	-0.013776	0.0381547	-0.000873016	1	1	Validation
Cpd0534	-0.539683	3.20323	-0.0646651	0.0986704	0.0873016	0.930716	-0.0803571	-0.00577598	-0.0478453	-0.050873	1	1	Test
Cpd0535	0.460317	-0.796767	-0.0646651	-0.0783296	0.0873016	1.93072	-0.0803571	-0.010776	-0.102845	0.00912698	1	1	Sub_train
Cpd0536	0.460317	-0.796767	-0.0646651	-0.12413	0.0873016	-2.06928	-0.0803571	-0.00677598	-0.113845	0.00912698	1	1	Sub_train
Cpd0537	0.460317	0.203233	-0.0646651	-0.10833	0.0873016	-1.06928	-0.0803571	-0.012776	-0.0368453	0.079127	1	1	Sub_train
Cpd0538	0.460317	-0.796767	-0.0646651	-0.11713	0.0873016	-1.06928	-0.0803571	-0.010776	0.0281547	0.00912698	1	1	Sub_train
Cpd0539	0.460317	-0.796767	-0.0646651	-0.13463	0.0873016	-1.06928	-0.0803571	-0.00877598	0.0481547	0.019127	1	1	Validation
Cpd0540	0.460317	-0.796767	-0.0646651	-0.0983296	0.0873016	-1.06928	-0.0803571	-0.00477598	-0.141845	0.00912698	1	1	Sub_train
Cpd0541	0.460317	-0.796767	-0.0646651	0.0106704	0.0873016	-1.06928	-0.0803571	-0.010776	-0.104845	0.019127	1	1	Validation
Cpd0542	0.460317	-0.796767	-0.0646651	-0.14033	0.0873016	-2.06928	-0.0803571	-0.00177598	-0.113845	-0.010873	1	1	Validation
Cpd0543	0.460317	-0.796767	-0.0646651	-0.0613296	0.0873016	-0.0692841	-0.0803571	-0.000775982	-0.0558453	-0.000873016	1	1	Sub_train
Cpd0544	0.460317	-0.796767	-0.0646651	-0.0103296	0.0873016	-1.06928	-0.0803571	-0.00777598	0.160155	0.00912698	1	1	Test
Cpd0545	0.460317	-0.796767	-0.0646651	-0.14033	0.0873016	-2.06928	-0.0803571	-0.00177598	-0.0488453	-0.010873	1	1	Sub_train
Cpd0546	0.460317	-0.796767	-0.0646651	-0.0453296	0.0873016	-2.06928	-0.0803571	0.00422402	-0.0958453	0.019127	1	1	Sub_train
Cpd0547	0.460317	-0.796767	-0.0646651	-0.0453296	0.0873016	-2.06928	-0.0803571	0.00422402	-0.120845	0.00912698	1	1	Validation
Cpd0548	0.460317	-0.796767	-0.0646651	-0.0903296	0.0873016	-0.0692841	-0.0803571	-0.00477598	-0.0828453	0.019127	-1	1	Validation
Cpd0549	0.460317	-0.796767	-0.0646651	-0.19763	0.0873016	-1.06928	-0.0803571	-0.00777598	-0.101845	0.049127	1	1	Sub_train
Cpd0550	0.460317	-0.796767	-0.0646651	-0.13963	0.0873016	-1.06928	-0.0803571	-0.00577598	-0.100845	0.039127	1	1	Sub_train
Cpd0551	-0.539683	1.20323	-0.0646651	-0.16243	0.0873016	-0.0692841	-0.0803571	0.000224018	0.0801547	-0.090873	1	1	Sub_train
Cpd0552	0.460317	-0.796767	-0.0646651	-0.0363296	0.0873016	-0.0692841	-0.0803571	-0.00777598	0.130155	0.069127	1	1	Test
Cpd0553	0.460317	-0.796767	-0.0646651	-0.0703296	0.0873016	-2.06928	-0.0803571	-0.00177598	-0.128845	0.019127	1	1	Validation
Cpd0554	0.460317	0.203233	-0.0646651	-0.11793	0.0873016	-1.06928	-0.0803571	-0.00577598	-0.0388453	0.089127	1	1	Sub_train
Cpd0555	0.460317	-0.796767	-0.0646651	-0.18913	0.0873016	-0.0692841	-0.0803571	-0.00377598	-0.126845	0.00912698	1	1	Test
Cpd0556	0.460317	-0.796767	-0.0646651	-0.18943	0.0873016	-1.06928	-0.0803571	0.000224018	-0.0868453	0.00912698	1	1	Sub_train
Cpd0557	0.460317	0.203233	-0.0646651	-0.0743296	0.0873016	0.930716	-0.0803571	-0.000775982	-0.105845	0.019127	1	1	Validation
Cpd0558	0.460317	0.203233	-0.0646651	-0.16663	0.0873016	0.930716	-0.0803571	-0.013776	0.110155	0.019127	1	1	Validation
Cpd0559	0.460317	-0.796767	-0.0646651	-0.15243	0.0873016	-1.06928	-0.0803571	-0.00977598	0.0381547	-0.000873016	1	1	Validation
Cpd0560	0.460317	-0.796767	-0.0646651	-0.19593	0.0873016	-1.06928	-0.0803571	-0.00577598	-0.217845	0.039127	1	1	Sub_train
Cpd0561	0.460317	-0.796767	-0.0646651	-0.11463	0.0873016	1.93072	-0.0803571	-0.00677598	-0.148845	0.029127	1	1	Validation
Cpd0562	0.460317	-0.796767	-0.0646651	0.0636704	0.0873016	-1.06928	-0.0803571	-0.010776	-0.0348453	0.019127	1	1	Sub_train
Cpd0563	0.460317	-0.796767	-0.0646651	0.25767	0.0873016	2.93072	-0.0803571	-0.021776	0.150155	-0.010873	1	1	Test
Cpd0564	-0.539683	-0.796767	-0.0646651	-0.0373296	-0.912698	-2.06928	-0.0803571	0.082224	-0.00284527	-0.080873	-1	-1	Validation
Cpd0565	-0.539683	-0.796767	-0.0646651	-0.0373296	-0.912698	-2.06928	-0.0803571	0.082224	0.0201547	-0.090873	-1	-1	Sub_train
Cpd0566	0.460317	0.203233	-0.0646651	0.12267	0.0873016	0.930716	-0.0803571	-0.010776	-0.0968453	0.019127	1	1	Sub_train
Cpd0567	-0.539683	-0.796767	-0.0646651	0.0256704	-0.912698	2.93072	-0.0803571	0.047224	0.0691547	-0.090873	-1	-1	Sub_train
Cpd0568	-0.539683	2.20323	-0.0646651	-0.0303296	-0.912698	7.93072	-0.0803571	0.043224	0.100155	-0.070873	-1	-1	Sub_train
Cpd0569	0.460317	-0.796767	-0.0646651	-0.0923296	0.0873016	-0.0692841	-0.0803571	-0.00177598	-0.0438453	0.00912698	1	1	Validation
Cpd0570	-0.539683	-0.796767	-0.0646651	0.0956704	0.0873016	1.93072	-0.0803571	-0.00777598	0.0421547	-0.050873	-1	-1	Sub_train
Cpd0571	-0.539683	-0.796767	-0.0646651	0.14067	0.0873016	-1.06928	-0.0803571	0.022224	0.0451547	0.029127	1	1	Validation
Cpd0572	0.460317	-0.796767	-0.0646651	-0.0903296	0.0873016	-2.06928	-0.0803571	-0.00477598	0.0701547	0.119127	1	1	Validation
Cpd0573	-0.539683	0.203233	0.935335	0.0886704	0.0873016	-2.06928	0.919643	0.031224	0.0251547	0.039127	1	1	Sub_train
Cpd0574	0.460317	-0.796767	-0.0646651	0.16567	0.0873016	1.93072	-0.0803571	-0.017776	0.150155	-0.010873	1	1	Sub_train
Cpd0575	0.460317	-0.796767	-0.0646651	-0.0833296	0.0873016	-1.06928	-0.0803571	-0.00777598	-0.0938453	0.019127	1	1	Sub_train
Cpd0576	0.460317	-0.796767	-0.0646651	-0.0743296	0.0873016	-1.06928	-0.0803571	-0.013776	-0.0888453	0.00912698	1	1	Validation
Cpd0577	0.460317	-0.796767	-0.0646651	-0.0983296	0.0873016	-1.06928	-0.0803571	-0.00477598	-0.0968453	0.019127	1	1	Sub_train
Cpd0578	0.460317	-0.796767	-0.0646651	-0.19593	0.0873016	-1.06928	-0.0803571	-0.00577598	-0.173845	0.039127	1	1	Sub_train
Cpd0579	0.460317	0.203233	-0.0646651	-0.11793	0.0873016	-1.06928	-0.0803571	-0.00577598	-0.0968453	0.089127	1	1	Sub_train
Cpd0580	0.460317	-0.796767	-0.0646651	-0.0833296	0.0873016	-1.06928	-0.0803571	-0.00777598	-0.0898453	0.00912698	1	1	Sub_train
Cpd0581	0.460317	-0.796767	-0.0646651	-0.0833296	0.0873016	-1.06928	-0.0803571	-0.013776	-0.0438453	0.019127	1	1	Validation
Cpd0582	0.460317	0.203233	-0.0646651	-0.11693	0.0873016	0.930716	-0.0803571	-0.010776	0.120155	-0.000873016	1	1	Validation
Cpd0583	0.460317	0.203233	-0.0646651	-0.0923296	0.0873016	-0.0692841	-0.0803571	-0.00177598	0.00315473	0.029127	1	1	Validation
Cpd0584	-0.539683	-0.796767	-0.0646651	-0.0603296	-0.912698	-2.06928	-0.0803571	0.096224	0.210155	-0.070873	-1	-1	Sub_train
Cpd0585	-0.539683	1.20323	-0.0646651	0.32367	0.0873016	1.93072	-0.0803571	-0.00477598	0.180155	-0.040873	1	1	Sub_train
Cpd0586	0.460317	-0.796767	-0.0646651	-0.0453296	0.0873016	-2.06928	-0.0803571	0.00422402	-0.120845	0.00912698	1	1	Sub_train
Cpd0587	0.460317	-0.796767	-0.0646651	-0.14603	0.0873016	-1.06928	-0.0803571	-0.00777598	-0.102845	0.029127	1	1	Validation
Cpd0588	-0.539683	-0.796767	-0.0646651	-0.0263296	-0.912698	-2.06928	-0.0803571	0.074224	0.0301547	-0.060873	-1	-1	Sub_train
Cpd0589	-0.539683	-0.796767	-0.0646651	-0.15463	-0.912698	-1.06928	-0.0803571	0.054224	0.0781547	-0.080873	-1	-1	Sub_train
Cpd0590	-0.539683	-0.796767	-0.0646651	0.0246704	0.0873016	1.93072	-0.0803571	-0.000775982	0.0641547	-0.050873	-1	-1	Sub_train
Cpd0591	-0.539683	2.20323	-0.0646651	0.12367	0.0873016	1.93072	-0.0803571	-0.021776	-0.0698453	-0.040873	1	1	Test
Cpd0592	-0.539683	2.20323	-0.0646651	0.0956704	-0.912698	-1.06928	-0.0803571	-0.000775982	0.120155	-0.030873	1	1	Sub_train
Cpd0593	-0.539683	-0.796767	-0.0646651	-0.12513	-0.912698	-3.06928	-0.0803571	0.130224	0.220155	-0.070873	-1	-1	Test
Cpd0594	-0.539683	-0.796767	-0.0646651	-0.0643296	-0.912698	-3.06928	-0.0803571	0.113224	0.140155	-0.120873	-1	-1	Sub_train
Cpd0595	-0.539683	0.203233	-0.0646651	-0.17413	0.0873016	1.93072	-0.0803571	0.012224	0.0231547	-0.090873	-1	-1	Sub_train
Cpd0596	-0.539683	-0.796767	-0.0646651	-0.20769	0.0873016	-0.0692841	-0.0803571	0.00822402	0.140155	-0.100873	1	-1	Sub_train
Cpd0597	-0.539683	0.203233	-0.0646651	-0.20769	0.0873016	-0.0692841	-0.0803571	0.00822402	0.100155	-0.100873	1	-1	Sub_train
Cpd0598	0.460317	0.203233	-0.0646651	-0.19843	0.0873016	0.930716	-0.0803571	-0.00777598	-0.0338453	0.019127	1	1	Sub_train
Cpd0599	-0.539683	2.20323	-0.0646651	0.15567	0.0873016	4.93072	-0.0803571	-0.028776	0.0521547	-0.010873	-1	1	Validation
Cpd0600	0.460317	-0.796767	-0.0646651	-0.14373	0.0873016	-1.06928	-0.0803571	-0.00377598	-0.0408453	0.029127	1	1	Validation
Cpd0601	0.460317	0.203233	-0.0646651	-0.11793	0.0873016	-1.06928	-0.0803571	-0.00577598	-0.0548453	0.089127	1	1	Validation
Cpd0602	-0.539683	1.20323	-0.0646651	0.0936704	-0.912698	0.930716	-0.0803571	0.029224	0.110155	-0.050873	-1	-1	Validation
Cpd0603	-0.539683	3.20323	-0.0646651	0.0676704	0.0873016	1.93072	-0.0803571	-0.012776	0.00315473	-0.070873	1	1	Sub_train
Cpd0604	-0.539683	0.203233	-0.0646651	0.0766704	0.0873016	0.930716	-0.0803571	-0.015776	-0.0268453	-0.020873	1	1	Sub_train
Cpd0605	0.460317	-0.796767	-0.0646651	-0.0923296	0.0873016	-1.06928	-0.0803571	-0.00777598	-0.105845	0.029127	1	1	Sub_train
Cpd0606	0.460317	-0.796767	-0.0646651	-0.14603	0.0873016	-1.06928	-0.0803571	-0.00777598	-0.123845	0.029127	1	1	Sub_train
Cpd0607	0.460317	-0.796767	-0.0646651	0.0476704	0.0873016	-1.06928	-0.0803571	-0.010776	0.00615473	0.019127	1	1	Validation
Cpd0608	0.460317	-0.796767	-0.0646651	-0.0833296	0.0873016	-1.06928	-0.0803571	-0.00777598	-0.153845	0.019127	1	1	Sub_train
Cpd0609	0.460317	-0.796767	-0.0646651	-0.18943	0.0873016	0.930716	-0.0803571	0.000224018	-0.105845	0.00912698	1	1	Sub_train
Cpd0610	-0.539683	-0.796767	-0.0646651	-0.0783296	-0.912698	-3.06928	-0.0803571	0.051224	0.130155	-0.100873	-1	-1	Sub_train
Cpd0611	-0.539683	0.203233	-0.0646651	-0.20769	0.0873016	-1.06928	-0.0803571	0.00822402	0.0801547	-0.100873	-1	-1	Validation
Cpd0612	-0.539683	-0.796767	-0.0646651	0.18167	-0.912698	-2.06928	-0.0803571	0.025224	0.160155	-0.050873	-1	-1	Sub_train
Cpd0613	-0.539683	-0.796767	-0.0646651	0.18667	-0.912698	-2.06928	-0.0803571	0.029224	0.110155	-0.050873	-1	-1	Sub_train
Cpd0614	-0.539683	1.20323	-0.0646651	0.25567	0.0873016	-0.0692841	-0.0803571	0.00122402	0.0521547	-0.050873	1	1	Sub_train
Cpd0615	0.460317	-0.796767	-0.0646651	-0.14983	0.0873016	-1.06928	-0.0803571	-0.00477598	-0.214845	0.039127	1	1	Validation
Cpd0616	0.460317	-0.796767	-0.0646651	-0.0703296	0.0873016	-2.06928	-0.0803571	-0.00177598	-0.128845	0.019127	1	1	Validation
Cpd0617	0.460317	-0.796767	-0.0646651	-0.0923296	0.0873016	-1.06928	-0.0803571	-0.00777598	-0.0438453	0.029127	1	1	Sub_train
Cpd0618	0.460317	-0.796767	-0.0646651	-0.15843	0.0873016	-1.06928	-0.0803571	-0.00777598	0.0801547	0.019127	1	1	Sub_train
Cpd0619	0.460317	-0.796767	-0.0646651	-0.14083	0.0873016	-1.06928	-0.0803571	-0.00977598	0.0711547	-0.000873016	1	1	Sub_train
Cpd0620	-0.539683	-0.796767	-0.0646651	-0.0543296	-0.912698	-1.06928	-0.0803571	0.101224	0.210155	-0.060873	-1	-1	Validation
Cpd0621	-0.539683	-0.796767	-0.0646651	0.0266704	-0.912698	-0.0692841	-0.0803571	0.037224	0.0441547	-0.040873	-1	-1	Sub_train
Cpd0622	0.460317	-0.796767	-0.0646651	-0.0673296	0.0873016	-1.06928	-0.0803571	-0.00977598	-0.107845	0.019127	1	1	Sub_train
Cpd0623	0.460317	-0.796767	-0.0646651	-0.18193	0.0873016	-1.06928	-0.0803571	-0.00677598	-0.221845	0.029127	1	1	Sub_train
Cpd0624	-0.539683	2.20323	-0.0646651	0.14367	0.0873016	0.930716	-0.0803571	-0.00577598	-0.0848453	-0.030873	1	1	Test
Cpd0625	-0.539683	0.203233	-0.0646651	-0.12583	0.0873016	-0.0692841	-0.0803571	0.000224018	0.160155	-0.070873	-1	-1	Validation
Cpd0626	-0.539683	0.203233	-0.0646651	0.29767	0.0873016	1.93072	-0.0803571	-0.00277598	0.100155	-0.050873	-1	1	Validation
Cpd0627	-0.539683	1.20323	-0.0646651	-0.16243	0.0873016	1.93072	-0.0803571	0.000224018	0.0691547	-0.090873	1	-1	Sub_train
Cpd0628	0.460317	-0.796767	-0.0646651	-0.0923296	0.0873016	-1.06928	-0.0803571	-0.00777598	-0.0618453	0.039127	1	1	Validation
Cpd0629	0.460317	-0.796767	-0.0646651	-0.0833296	0.0873016	-1.06928	-0.0803571	-0.00777598	-0.118845	0.019127	1	1	Test
Cpd0630	-0.539683	0.203233	-0.0646651	-0.0313296	0.0873016	-1.06928	-0.0803571	0.029224	-0.0128453	-0.080873	1	-1	Sub_train
Cpd0631	-0.539683	0.203233	0.935335	0.18167	0.0873016	0.930716	0.919643	0.00522402	-0.0148453	0.049127	1	1	Test
Cpd0632	0.460317	-0.796767	-0.0646651	-0.14603	0.0873016	-1.06928	-0.0803571	-0.00777598	-0.167845	0.029127	1	1	Sub_train
Cpd0633	-0.539683	-0.796767	-0.0646651	-0.17933	0.0873016	-2.06928	-0.0803571	-0.00577598	0.260155	-0.020873	-1	-1	Sub_train
Cpd0634	0.460317	-0.796767	-0.0646651	-0.0673296	0.0873016	-1.06928	-0.0803571	-0.00977598	-0.0458453	0.019127	1	1	Validation
Cpd0635	0.460317	-0.796767	-0.0646651	-0.18293	0.0873016	-1.06928	-0.0803571	-0.00277598	0.110155	0.019127	1	1	Sub_train
Cpd0636	0.460317	-0.796767	-0.0646651	-0.13883	0.0873016	-1.06928	-0.0803571	-0.014776	-0.149845	0.00912698	1	1	Sub_train
Cpd0637	-0.539683	2.20323	-0.0646651	0.0966704	-0.912698	-1.06928	-0.0803571	-0.00477598	0.140155	-0.030873	1	1	Sub_train
Cpd0638	-0.539683	-0.796767	-0.0646651	-0.0173296	-0.912698	6.93072	-0.0803571	0.038224	0.100155	-0.050873	-1	-1	Sub_train
Cpd0639	0.460317	-0.796767	-0.0646651	-0.18703	0.0873016	0.930716	-0.0803571	-0.011776	-0.216845	0.029127	1	1	Sub_train
Cpd0640	-0.539683	0.203233	-0.0646651	-0.0753296	0.0873016	-1.06928	-0.0803571	0.077224	0.200155	-0.070873	-1	-1	Sub_train
Cpd0641	-0.539683	-0.796767	-0.0646651	-0.21433	-0.912698	-3.06928	-0.0803571	0.044224	0.110155	-0.110873	-1	-1	Sub_train
Cpd0642	0.460317	-0.796767	-0.0646651	-0.0673296	0.0873016	-1.06928	-0.0803571	-0.00977598	-0.0638453	0.019127	1	1	Sub_train
Cpd0643	-0.539683	1.20323	-0.0646651	0.35367	0.0873016	2.93072	-0.0803571	-0.00277598	0.100155	-0.060873	-1	1	Validation
Cpd0644	-0.539683	-0.796767	-0.0646651	0.11067	0.0873016	1.93072	-0.0803571	0.00222402	0.0591547	-0.040873	-1	-1	Validation
Cpd0645	-0.539683	0.203233	0.935335	0.0836704	0.0873016	-2.06928	0.919643	0.022224	0.0151547	0.049127	1	1	Sub_train
Cpd0646	0.460317	-0.796767	-0.0646651	-0.0453296	0.0873016	-2.06928	-0.0803571	0.00422402	-0.112845	0.099127	1	1	Validation
Cpd0647	0.460317	0.203233	-0.0646651	-0.10833	0.0873016	0.930716	-0.0803571	-0.00577598	0.0901547	0.00912698	1	1	Sub_train
Cpd0648	-0.539683	0.203233	0.935335	0.0916704	0.0873016	1.93072	0.919643	-0.00777598	0.0801547	-0.000873016	1	1	Test
Cpd0649	-0.539683	0.203233	-0.0646651	0.0996704	0.0873016	1.93072	-0.0803571	0.00122402	0.0271547	-0.010873	1	1	Test
Cpd0650	-0.539683	-0.796767	-0.0646651	-0.0563296	-0.912698	-1.06928	-0.0803571	0.087224	0.0801547	-0.070873	-1	-1	Validation
Cpd0651	0.460317	-0.796767	-0.0646651	0.12867	0.0873016	0.930716	-0.0803571	-0.020776	0.110155	-0.000873016	1	1	Sub_train
Cpd0652	0.460317	-0.796767	-0.0646651	-0.0983296	0.0873016	-1.06928	-0.0803571	-0.00477598	-0.140845	0.019127	1	1	Validation
Cpd0653	0.460317	-0.796767	-0.0646651	-0.18883	0.0873016	-2.06928	-0.0803571	-0.00277598	-0.0928453	-0.000873016	1	1	Validation
Cpd0654	0.460317	0.203233	-0.0646651	-0.0923296	0.0873016	0.930716	-0.0803571	-0.00177598	-0.0718453	0.039127	1	1	Sub_train
Cpd0655	0.460317	-0.796767	-0.0646651	0.19467	0.0873016	2.93072	-0.0803571	-0.021776	0.190155	-0.000873016	1	1	Sub_train
Cpd0656	0.460317	-0.796767	-0.0646651	-0.0353296	0.0873016	-1.06928	-0.0803571	-0.016776	0.180155	-0.020873	1	1	Sub_train
Cpd0657	0.460317	0.203233	-0.0646651	-0.18193	0.0873016	0.930716	-0.0803571	-0.00677598	0.0131547	0.049127	1	1	Test
Cpd0658	0.460317	-0.796767	-0.0646651	-0.0823296	0.0873016	0.930716	-0.0803571	-0.012776	0.0501547	0.00912698	1	1	Test
Cpd0659	-0.539683	0.203233	0.935335	0.11567	0.0873016	0.930716	0.919643	0.029224	-0.0118453	0.059127	1	1	Sub_train
Cpd0660	0.460317	-0.796767	-0.0646651	-0.19593	0.0873016	-1.06928	-0.0803571	-0.00577598	-0.151845	0.029127	1	1	Sub_train
Cpd0661	0.460317	-0.796767	-0.0646651	-0.0633296	0.0873016	2.93072	-0.0803571	-0.013776	-0.159845	-0.000873016	1	1	Sub_train
Cpd0662	0.460317	-0.796767	-0.0646651	-0.13173	0.0873016	-2.06928	-0.0803571	0.00322402	-0.129845	0.00912698	1	1	Sub_train
Cpd0663	-0.539683	0.203233	1.93533	0.0466704	0.0873016	-2.06928	1.91964	0.019224	0.100155	0.039127	1	1	Validation
Cpd0664	-0.539683	0.203233	-0.0646651	0.13267	0.0873016	4.93072	-0.0803571	0.00322402	0.0221547	-0.030873	-1	-1	Validation
Cpd0665	-0.539683	1.20323	-0.0646651	-0.17893	-0.912698	0.930716	-0.0803571	0.041224	0.210155	0.119127	1	-1	Validation
Cpd0666	0.460317	-0.796767	-0.0646651	-0.0583296	0.0873016	-2.06928	-0.0803571	0.00122402	-0.151845	0.049127	1	1	Validation
Cpd0667	0.460317	0.203233	-0.0646651	-0.11713	0.0873016	0.930716	-0.0803571	-0.010776	0.170155	0.029127	1	1	Sub_train
Cpd0668	0.460317	-0.796767	-0.0646651	-0.14603	0.0873016	-1.06928	-0.0803571	-0.00777598	-0.107845	0.029127	1	1	Sub_train
Cpd0669	0.460317	-0.796767	-0.0646651	-0.14373	0.0873016	-1.06928	-0.0803571	-0.00377598	-0.0598453	0.029127	1	1	Sub_train
Cpd0670	0.460317	-0.796767	-0.0646651	-0.19763	0.0873016	-1.06928	-0.0803571	-0.00777598	-0.122845	0.049127	1	1	Sub_train
Cpd0671	0.460317	-0.796767	-0.0646651	-0.10933	0.0873016	-1.06928	-0.0803571	-0.00577598	-0.106845	0.029127	1	1	Sub_train
Cpd0672	-0.539683	-0.796767	-0.0646651	0.11367	0.0873016	1.93072	-0.0803571	0.00222402	0.0621547	-0.010873	1	-1	Validation
Cpd0673	-0.539683	3.20323	-0.0646651	0.0546704	0.0873016	0.930716	-0.0803571	-0.015776	-0.0548453	-0.050873	1	1	Test
Cpd0674	-0.539683	0.203233	-0.0646651	0.21267	0.0873016	1.93072	-0.0803571	-0.00877598	0.0151547	0.00912698	1	1	Sub_train
Cpd0675	-0.539683	-0.796767	-0.0646651	-0.15463	-0.912698	-2.06928	-0.0803571	0.054224	0.0591547	-0.080873	-1	-1	Sub_train
Cpd0676	-0.539683	-0.796767	-0.0646651	-0.0523296	-0.912698	-2.06928	-0.0803571	0.090224	0.190155	-0.070873	-1	-1	Test
Cpd0677	0.460317	-0.796767	-0.0646651	-0.10333	0.0873016	1.93072	-0.0803571	-0.00877598	-0.0948453	0.019127	1	1	Test
Cpd0678	0.460317	-0.796767	-0.0646651	-0.0703296	0.0873016	-1.06928	-0.0803571	-0.00177598	-0.00184527	0.049127	1	1	Validation
Cpd0679	0.460317	0.203233	-0.0646651	0.00967037	0.0873016	-0.0692841	-0.0803571	-0.011776	-0.0538453	-0.000873016	1	1	Validation
Cpd0680	0.460317	-0.796767	-0.0646651	-0.0453296	0.0873016	-2.06928	-0.0803571	0.00422402	-0.120845	0.00912698	1	1	Sub_train
Cpd0681	0.460317	-0.796767	-0.0646651	-0.10033	0.0873016	-1.06928	-0.0803571	-0.00377598	0.00215473	0.049127	1	1	Sub_train
Cpd0682	0.460317	-0.796767	-0.0646651	-0.0713296	0.0873016	-0.0692841	-0.0803571	-0.00477598	-0.198845	0.049127	1	1	Validation
Cpd0683	0.460317	-0.796767	-0.0646651	-0.0613296	0.0873016	-0.0692841	-0.0803571	-0.000775982	0.00315473	0.019127	1	1	Sub_train
Cpd0684	-0.539683	2.20323	-0.0646651	0.13767	0.0873016	0.930716	-0.0803571	-0.00977598	-0.0558453	-0.010873	1	1	Sub_train
Cpd0685	-0.539683	2.20323	-0.0646651	0.0966704	0.0873016	-0.0692841	-0.0803571	0.000224018	0.140155	-0.040873	1	1	Test
Cpd0686	-0.539683	-0.796767	-0.0646651	0.0986704	-0.912698	-3.06928	-0.0803571	0.012224	0.140155	-0.060873	-1	-1	Sub_train
Cpd0687	-0.539683	0.203233	-0.0646651	0.30667	0.0873016	0.930716	-0.0803571	-0.00477598	0.140155	-0.050873	1	1	Test
Cpd0688	-0.539683	1.20323	-0.0646651	-0.18773	-0.912698	-1.06928	-0.0803571	0.00522402	0.140155	-0.110873	1	-1	Sub_train
Cpd0689	0.460317	-0.796767	-0.0646651	0.0506704	0.0873016	0.930716	-0.0803571	-0.015776	0.0661547	-0.000873016	1	1	Validation
Cpd0690	0.460317	-0.796767	-0.0646651	0.0936704	0.0873016	-0.0692841	-0.0803571	-0.011776	-0.0888453	0.019127	1	1	Sub_train
Cpd0691	-0.539683	0.203233	-0.0646651	0.0566704	0.0873016	1.93072	-0.0803571	-0.00877598	0.240155	0.059127	1	1	Validation
Cpd0692	0.460317	-0.796767	-0.0646651	-0.0703296	0.0873016	-2.06928	-0.0803571	-0.00177598	-0.153845	0.029127	1	1	Validation
Cpd0693	0.460317	-0.796767	-0.0646651	-0.0803296	0.0873016	-2.06928	-0.0803571	-0.00977598	-0.123845	0.029127	1	1	Sub_train
Cpd0694	0.460317	-0.796767	-0.0646651	-0.13173	0.0873016	-2.06928	-0.0803571	0.00322402	-0.155845	0.00912698	1	1	Sub_train
Cpd0695	-0.539683	0.203233	-0.0646651	0.10567	0.0873016	2.93072	-0.0803571	0.00622402	0.0161547	-0.030873	1	-1	Validation
Cpd0696	-0.539683	1.20323	-0.0646651	0.36567	0.0873016	-0.0692841	-0.0803571	0.00122402	0.110155	-0.060873	1	1	Validation
Cpd0697	-0.539683	3.20323	-0.0646651	0.20967	0.0873016	0.930716	-0.0803571	-0.00277598	0.00715473	-0.030873	1	1	Validation
Cpd0698	-0.539683	1.20323	-0.0646651	0.19667	0.0873016	-0.0692841	-0.0803571	-0.00477598	0.0191547	0.099127	1	1	Sub_train
Cpd0699	-0.539683	-0.796767	-0.0646651	0.0766704	0.0873016	2.93072	-0.0803571	-0.015776	0.0121547	-0.010873	1	-1	Sub_train
Cpd0700	-0.539683	0.203233	-0.0646651	0.0996704	0.0873016	-0.0692841	-0.0803571	0.00122402	0.00815473	-0.040873	1	1	Test
Cpd0701	0.460317	-0.796767	-0.0646651	-0.0823296	0.0873016	-1.06928	-0.0803571	-0.012776	0.0641547	0.019127	1	1	Sub_train
Cpd0702	-0.539683	2.20323	-0.0646651	0.14567	0.0873016	0.930716	-0.0803571	-0.00577598	-0.0518453	-0.050873	1	1	Sub_train
Cpd0703	0.460317	0.203233	-0.0646651	0.0546704	0.0873016	0.930716	-0.0803571	-0.00877598	-0.0958453	0.00912698	1	1	Test
Cpd0704	-0.539683	0.203233	-0.0646651	0.0156704	0.0873016	5.93072	-0.0803571	-0.022776	0.120155	-0.000873016	1	-1	Test
Cpd0705	-0.539683	-0.796767	-0.0646651	0.0506704	0.0873016	3.93072	-0.0803571	-0.021776	0.120155	-0.000873016	-1	-1	Sub_train
Cpd0706	0.460317	-0.796767	-0.0646651	-0.15243	0.0873016	-1.06928	-0.0803571	-0.00677598	0.0531547	0.019127	1	1	Sub_train
Cpd0707	0.460317	-0.796767	-0.0646651	-0.14603	0.0873016	-1.06928	-0.0803571	-0.00777598	-0.102845	0.029127	1	1	Sub_train
Cpd0708	-0.539683	1.20323	0.935335	-0.0143296	0.0873016	-0.0692841	0.919643	-0.000775982	0.0791547	-0.010873	1	1	Sub_train
Cpd0709	-0.539683	1.20323	-0.0646651	-0.20769	0.0873016	-2.06928	-0.0803571	0.00822402	0.110155	-0.100873	1	1	Sub_train
Cpd0710	-0.539683	2.20323	-0.0646651	0.0966704	-0.912698	-1.06928	-0.0803571	-0.00477598	0.130155	-0.030873	1	1	Sub_train
Cpd0711	0.460317	-0.796767	-0.0646651	-0.10933	0.0873016	-1.06928	-0.0803571	-0.00377598	-0.142845	0.029127	1	1	Sub_train
Cpd0712	0.460317	-0.796767	-0.0646651	-0.14583	0.0873016	-2.06928	-0.0803571	-0.013776	0.0801547	-0.010873	1	1	Validation
Cpd0713	0.460317	-0.796767	-0.0646651	0.0386704	0.0873016	-1.06928	-0.0803571	-0.000775982	-0.180845	0.00912698	1	1	Sub_train
Cpd0714	-0.539683	0.203233	-0.0646651	-0.18773	-0.912698	-1.06928	-0.0803571	0.00522402	0.140155	-0.110873	-1	-1	Sub_train
Cpd0715	-0.539683	-0.796767	-0.0646651	-0.0603296	-0.912698	-2.06928	-0.0803571	0.096224	0.0901547	-0.040873	-1	-1	Sub_train
Cpd0716	-0.539683	0.203233	-0.0646651	0.0966704	0.0873016	1.93072	-0.0803571	0.00122402	0.0381547	-0.010873	1	1	Validation
Cpd0717	-0.539683	0.203233	-0.0646651	0.16767	0.0873016	0.930716	-0.0803571	-0.00377598	0.110155	-0.030873	1	1	Sub_train
Cpd0718	-0.539683	0.203233	-0.0646651	0.15367	0.0873016	-0.0692841	-0.0803571	-0.010776	0.0551547	-0.020873	1	1	Test
Cpd0719	-0.539683	0.203233	-0.0646651	0.0896704	0.0873016	2.93072	-0.0803571	-0.00377598	0.0801547	-0.040873	1	-1	Sub_train
Cpd0720	-0.539683	-0.796767	-0.0646651	0.0326704	-0.912698	-0.0692841	-0.0803571	0.022224	0.130155	-0.080873	-1	-1	Test
Cpd0721	0.460317	0.203233	-0.0646651	-0.11793	0.0873016	-1.06928	-0.0803571	-0.00577598	-0.0558453	0.089127	1	1	Test
Cpd0722	0.460317	-0.796767	-0.0646651	-0.18623	0.0873016	-2.06928	-0.0803571	-0.010776	0.0771547	0.00912698	1	1	Validation
Cpd0723	0.460317	-0.796767	-0.0646651	-0.0453296	0.0873016	-2.06928	-0.0803571	0.00422402	-0.150845	0.039127	1	1	Sub_train
Cpd0724	0.460317	0.203233	-0.0646651	-0.14643	0.0873016	0.930716	-0.0803571	-0.00977598	0.110155	0.00912698	1	1	Sub_train
Cpd0725	0.460317	-0.796767	-0.0646651	-0.0803296	0.0873016	-0.0692841	-0.0803571	0.000224018	0.180155	0.029127	1	1	Validation
Cpd0726	0.460317	-0.796767	-0.0646651	-0.0583296	0.0873016	-2.06928	-0.0803571	0.00122402	-0.126845	0.049127	1	1	Test
Cpd0727	-0.539683	0.203233	-0.0646651	0.00567037	0.0873016	1.93072	-0.0803571	-0.00377598	0.0531547	-0.050873	-1	-1	Sub_train
Cpd0728	-0.539683	2.20323	-0.0646651	0.12567	0.0873016	1.93072	-0.0803571	-0.018776	-0.0798453	-0.030873	1	1	Sub_train
Cpd0729	-0.539683	0.203233	0.935335	0.22167	0.0873016	0.930716	0.919643	0.016224	-0.0298453	0.039127	1	1	Test
Cpd0730	0.460317	-0.796767	-0.0646651	-0.0923296	0.0873016	-1.06928	-0.0803571	-0.00777598	-0.0438453	0.039127	1	1	Sub_train
Cpd0731	0.460317	-0.796767	-0.0646651	0.0906704	0.0873016	-2.06928	-0.0803571	-0.00777598	-0.120845	0.079127	1	1	Sub_train
Cpd0732	0.460317	-0.796767	-0.0646651	-0.18033	0.0873016	-2.06928	-0.0803571	-0.00577598	0.230155	0.089127	1	1	Validation
Cpd0733	0.460317	-0.796767	-0.0646651	-0.0453296	0.0873016	-2.06928	-0.0803571	0.00422402	-0.112845	0.099127	1	1	Validation
Cpd0734	-0.539683	0.203233	-0.0646651	-0.20333	0.0873016	-1.06928	-0.0803571	0.044224	0.110155	-0.050873	-1	-1	Sub_train
Cpd0735	-0.539683	0.203233	-0.0646651	0.0966704	0.0873016	1.93072	-0.0803571	0.00122402	0.00115473	-0.020873	1	1	Validation
Cpd0736	0.460317	0.203233	-0.0646651	-0.0633296	0.0873016	-0.0692841	-0.0803571	0.00522402	-0.110845	-0.000873016	1	1	Sub_train
Cpd0737	-0.539683	-0.796767	-0.0646651	-0.00832963	-0.912698	-2.06928	-0.0803571	0.050224	0.180155	-0.070873	-1	-1	Validation
Cpd0738	0.460317	-0.796767	-0.0646651	-0.21232	0.0873016	-1.06928	-0.0803571	-0.00877598	0.0381547	0.039127	1	1	Test
Cpd0739	0.460317	0.203233	-0.0646651	-0.12953	0.0873016	1.93072	-0.0803571	-0.00777598	-0.0428453	0.069127	1	1	Validation
Cpd0740	-0.539683	0.203233	0.935335	-0.0213296	0.0873016	-2.06928	0.919643	0.048224	0.0311547	0.039127	1	1	Validation
Cpd0741	-0.539683	0.203233	0.935335	0.0876704	0.0873016	-2.06928	0.919643	0.027224	0.00615473	0.029127	1	1	Test
Cpd0742	0.460317	-0.796767	-0.0646651	-0.0923296	0.0873016	-0.0692841	-0.0803571	-0.00177598	-0.0618453	0.029127	1	1	Sub_train
Cpd0743	-0.539683	1.20323	-0.0646651	-0.00532963	0.0873016	1.93072	-0.0803571	-0.00277598	0.0291547	-0.040873	1	1	Sub_train
Cpd0744	-0.539683	0.203233	-0.0646651	0.0156704	0.0873016	3.93072	-0.0803571	-0.022776	0.100155	-0.000873016	-1	-1	Test
Cpd0745	-0.539683	4.20323	-0.0646651	0.47967	0.0873016	1.93072	-0.0803571	0.00422402	0.0421547	-0.040873	1	1	Sub_train
Cpd0746	0.460317	-0.796767	-0.0646651	-0.13033	0.0873016	-1.06928	-0.0803571	-0.012776	-0.0828453	0.00912698	1	1	Validation
Cpd0747	0.460317	-0.796767	-0.0646651	-0.12983	0.0873016	-0.0692841	-0.0803571	-0.00277598	-0.123845	0.019127	1	1	Test
Cpd0748	0.460317	-0.796767	-0.0646651	-0.12913	0.0873016	-1.06928	-0.0803571	-0.011776	0.190155	0.019127	1	1	Test
Cpd0749	0.460317	0.203233	-0.0646651	-0.12263	0.0873016	0.930716	-0.0803571	-0.011776	0.140155	-0.000873016	1	1	Validation
Cpd0750	0.460317	-0.796767	-0.0646651	-0.16273	0.0873016	-2.06928	-0.0803571	0.012224	-0.150845	0.019127	-1	1	Sub_train
Cpd0751	0.460317	-0.796767	-0.0646651	-0.18753	0.0873016	-1.06928	-0.0803571	-0.00277598	0.170155	0.019127	1	1	Test
Cpd0752	0.460317	-0.796767	-0.0646651	-0.18753	0.0873016	-2.06928	-0.0803571	-0.00277598	0.0771547	0.00912698	1	1	Test
Cpd0753	0.460317	-0.796767	-0.0646651	-0.15943	0.0873016	-1.06928	-0.0803571	-0.00777598	-0.147845	0.019127	1	1	Sub_train
Cpd0754	0.460317	-0.796767	-0.0646651	-0.13583	0.0873016	-0.0692841	-0.0803571	-0.00377598	0.190155	-0.020873	1	1	Sub_train
Cpd0755	0.460317	-0.796767	-0.0646651	-0.18543	0.0873016	-1.06928	-0.0803571	-0.011776	0.0631547	-0.000873016	1	1	Test
Cpd0756	-0.539683	0.203233	-0.0646651	0.29567	0.0873016	-0.0692841	-0.0803571	0.00122402	0.120155	0.019127	1	1	Test
Cpd0757	0.460317	-0.796767	-0.0646651	-0.18193	0.0873016	-1.06928	-0.0803571	-0.00677598	-0.177845	0.029127	1	1	Validation
Cpd0758	-0.539683	2.20323	-0.0646651	0.15167	0.0873016	1.93072	-0.0803571	-0.000775982	-0.0698453	-0.040873	1	1	Validation
Cpd0759	-0.539683	2.20323	-0.0646651	-0.0893296	0.0873016	-0.0692841	-0.0803571	0.00822402	-0.0248453	-0.030873	1	1	Sub_train
Cpd0760	-0.539683	-0.796767	-0.0646651	0.0356704	0.0873016	5.93072	-0.0803571	-0.024776	0.340155	0.00912698	-1	-1	Sub_train
Cpd0761	-0.539683	0.203233	-0.0646651	0.0726704	0.0873016	2.93072	-0.0803571	-0.011776	-0.0168453	-0.020873	1	1	Test
Cpd0762	0.460317	-0.796767	-0.0646651	-0.14653	0.0873016	-1.06928	-0.0803571	-0.011776	0.0801547	0.00912698	1	1	Validation
Cpd0763	-0.539683	0.203233	-0.0646651	0.0946704	0.0873016	1.93072	-0.0803571	-0.00777598	0.0441547	-0.040873	1	1	Sub_train
Cpd0764	-0.539683	2.20323	-0.0646651	0.0506704	0.0873016	5.93072	-0.0803571	-0.021776	-0.00984527	-0.000873016	1	1	Validation
Cpd0765	0.460317	0.203233	-0.0646651	-0.11793	0.0873016	-1.06928	-0.0803571	-0.00577598	-0.0618453	0.089127	1	1	Test
Cpd0766	0.460317	-0.796767	-0.0646651	-0.0923296	0.0873016	-1.06928	-0.0803571	-0.00777598	-0.0498453	0.029127	1	1	Validation
Cpd0767	0.460317	-0.796767	-0.0646651	0.0206704	0.0873016	-1.06928	-0.0803571	-0.013776	0.100155	-0.010873	1	1	Sub_train
Cpd0768	0.460317	-0.796767	-0.0646651	-0.0923296	0.0873016	-1.06928	-0.0803571	-0.00777598	-0.0618453	0.029127	1	1	Sub_train
Cpd0769	0.460317	-0.796767	-0.0646651	-0.15943	0.0873016	-1.06928	-0.0803571	-0.00777598	-0.0668453	0.049127	1	1	Validation
Cpd0770	-0.539683	0.203233	-0.0646651	0.0996704	0.0873016	1.93072	-0.0803571	0.00122402	0.0231547	-0.040873	1	1	Sub_train
Cpd0771	0.460317	-0.796767	-0.0646651	-0.10633	0.0873016	-2.06928	-0.0803571	-0.00177598	0.0431547	0.089127	1	1	Validation
Cpd0772	-0.539683	-0.796767	-0.0646651	0.0356704	0.0873016	0.930716	-0.0803571	0.023224	0.0491547	-0.040873	1	-1	Validation
Cpd0773	-0.539683	-0.796767	-0.0646651	-0.0853296	-0.912698	-1.06928	-0.0803571	0.068224	0.220155	-0.020873	-1	-1	Sub_train
Cpd0774	-0.539683	0.203233	-0.0646651	0.21567	0.0873016	-0.0692841	-0.0803571	-0.00777598	0.0601547	0.039127	1	1	Sub_train
Cpd0775	-0.539683	1.20323	-0.0646651	0.17167	0.0873016	2.93072	-0.0803571	-0.00177598	-0.0158453	-0.070873	1	1	Sub_train
Cpd0776	-0.539683	1.20323	-0.0646651	0.0586704	0.0873016	-0.0692841	-0.0803571	-0.00277598	-0.0498453	-0.050873	1	1	Sub_train
Cpd0777	-0.539683	-0.796767	-0.0646651	0.0656704	0.0873016	3.93072	-0.0803571	-0.018776	0.0311547	-0.030873	-1	-1	Validation
Cpd0778	0.460317	-0.796767	-0.0646651	-0.0683296	0.0873016	-1.06928	-0.0803571	-0.00377598	-0.100845	0.019127	1	1	Sub_train
Cpd0779	-0.539683	1.20323	-0.0646651	0.32967	0.0873016	-0.0692841	-0.0803571	0.00622402	0.110155	-0.060873	1	1	Validation
Cpd0780	-0.539683	1.20323	-0.0646651	0.43667	0.0873016	1.93072	-0.0803571	0.00422402	0.180155	-0.040873	1	1	Sub_train
Cpd0781	-0.539683	4.20323	-0.0646651	0.10067	-0.912698	-1.06928	-0.0803571	0.00222402	0.120155	-0.030873	1	1	Sub_train
Cpd0782	-0.539683	-0.796767	-0.0646651	-0.0173296	-0.912698	-2.06928	-0.0803571	0.098224	0.170155	-0.070873	-1	-1	Test
Cpd0783	-0.539683	0.203233	-0.0646651	0.0356704	-0.912698	-0.0692841	-0.0803571	0.037224	0.0701547	-0.040873	1	-1	Test
Cpd0784	0.460317	-0.796767	-0.0646651	-0.10933	0.0873016	-1.06928	-0.0803571	-0.00577598	-0.0858453	0.019127	1	1	Sub_train
Cpd0785	0.460317	-0.796767	0.935335	0.0246704	0.0873016	-1.06928	0.919643	-0.011776	-0.0918453	0.029127	1	1	Validation
Cpd0786	0.460317	-0.796767	-0.0646651	-0.17583	0.0873016	-1.06928	-0.0803571	-0.00577598	0.190155	0.029127	1	1	Sub_train
Cpd0787	-0.539683	0.203233	-0.0646651	0.33567	0.0873016	1.93072	-0.0803571	0.00722402	0.160155	-0.050873	-1	1	Sub_train
Cpd0788	0.460317	-0.796767	-0.0646651	-0.19763	0.0873016	-1.06928	-0.0803571	-0.00777598	-0.167845	0.039127	1	1	Sub_train
Cpd0789	-0.539683	0.203233	-0.0646651	0.0266704	-0.912698	-2.06928	-0.0803571	0.048224	0.160155	-0.060873	1	-1	Sub_train
Cpd0790	0.460317	-0.796767	-0.0646651	-0.0243296	0.0873016	-1.06928	-0.0803571	-0.00477598	-0.0848453	0.00912698	1	1	Sub_train
Cpd0791	0.460317	-0.796767	-0.0646651	-0.10633	0.0873016	0.930716	-0.0803571	-0.00177598	-0.188845	-0.010873	1	1	Validation
Cpd0792	-0.539683	2.20323	-0.0646651	-0.0303296	-0.912698	7.93072	-0.0803571	0.043224	0.100155	-0.070873	-1	-1	Sub_train
Cpd0793	0.460317	-0.796767	-0.0646651	0.0106704	0.0873016	-1.06928	-0.0803571	-0.013776	-0.0768453	0.029127	1	1	Sub_train
Cpd0794	0.460317	-0.796767	-0.0646651	0.0396704	0.0873016	0.930716	-0.0803571	-0.012776	-0.0228453	0.029127	1	1	Sub_train
Cpd0795	0.460317	-0.796767	-0.0646651	-0.0363296	0.0873016	-0.0692841	-0.0803571	-0.00777598	0.0901547	0.039127	1	1	Sub_train
Cpd0796	-0.539683	-0.796767	-0.0646651	0.18467	-0.912698	-3.06928	-0.0803571	0.00822402	0.140155	-0.020873	1	-1	Sub_train
Cpd0797	-0.539683	0.203233	-0.0646651	0.0916704	0.0873016	1.93072	-0.0803571	-0.00377598	0.00615473	-0.030873	1	1	Sub_train
Cpd0798	-0.539683	2.20323	-0.0646651	0.13867	0.0873016	1.93072	-0.0803571	-0.00977598	-0.00284527	-0.050873	1	1	Test
Cpd0799	0.460317	-0.796767	-0.0646651	-0.0693296	0.0873016	-2.06928	-0.0803571	-0.00777598	-0.0978453	0.019127	1	1	Validation
Cpd0800	-0.539683	-0.796767	-0.0646651	0.14067	-0.912698	-2.06928	-0.0803571	0.022224	0.0511547	0.029127	1	-1	Validation
Cpd0801	-0.539683	-0.796767	-0.0646651	0.18067	-0.912698	1.93072	-0.0803571	0.015224	0.150155	-0.020873	-1	-1	Sub_train
Cpd0802	-0.539683	0.203233	-0.0646651	0.18167	-0.912698	-0.0692841	-0.0803571	0.025224	0.130155	-0.050873	-1	-1	Sub_train
Cpd0803	0.460317	-0.796767	-0.0646651	-0.0993296	0.0873016	-1.06928	-0.0803571	-0.00577598	-0.0608453	0.00912698	1	1	Validation
Cpd0804	0.460317	-0.796767	-0.0646651	0.0696704	0.0873016	-1.06928	-0.0803571	-0.011776	0.0901547	0.049127	1	1	Validation
Cpd0805	0.460317	-0.796767	-0.0646651	-0.19063	0.0873016	-2.06928	-0.0803571	0.000224018	0.0801547	0.029127	1	1	Sub_train
Cpd0806	-0.539683	0.203233	-0.0646651	0.0836704	0.0873016	0.930716	-0.0803571	-0.00877598	0.130155	-0.000873016	1	1	Test
Cpd0807	-0.539683	0.203233	-0.0646651	-0.12813	0.0873016	0.930716	-0.0803571	0.018224	0.0671547	-0.050873	-1	-1	Sub_train
Cpd0808	-0.539683	0.203233	-0.0646651	0.0156704	0.0873016	3.93072	-0.0803571	-0.022776	0.100155	-0.000873016	-1	-1	Sub_train
Cpd0809	-0.539683	0.203233	-0.0646651	0.29967	0.0873016	-0.0692841	-0.0803571	0.00122402	0.110155	-0.040873	1	1	Sub_train
Cpd0810	-0.539683	1.20323	-0.0646651	0.40567	0.0873016	1.93072	-0.0803571	0.010224	0.190155	-0.030873	1	1	Validation
Cpd0811	-0.539683	0.203233	-0.0646651	0.19967	0.0873016	1.93072	-0.0803571	-0.011776	0.00215473	-0.070873	1	1	Sub_train
Cpd0812	-0.539683	-0.796767	-0.0646651	0.18067	-0.912698	-2.06928	-0.0803571	0.020224	0.140155	0.019127	1	-1	Sub_train
Cpd0813	0.460317	-0.796767	-0.0646651	0.19467	0.0873016	-1.06928	-0.0803571	0.00522402	-0.0858453	0.039127	1	1	Sub_train
Cpd0814	0.460317	0.203233	-0.0646651	-0.13463	0.0873016	0.930716	-0.0803571	-0.00877598	0.0801547	0.019127	1	1	Sub_train
Cpd0815	0.460317	-0.796767	-0.0646651	-0.0203296	0.0873016	-0.0692841	-0.0803571	-0.00377598	0.0751547	-0.000873016	1	1	Sub_train
Cpd0816	0.460317	-0.796767	-0.0646651	-0.18303	0.0873016	-1.06928	-0.0803571	-0.00677598	-0.104845	0.019127	1	1	Sub_train
Cpd0817	0.460317	0.203233	-0.0646651	-0.13523	0.0873016	-1.06928	-0.0803571	-0.00377598	-0.0328453	0.079127	1	1	Test
Cpd0818	0.460317	0.203233	-0.0646651	-0.11793	0.0873016	-1.06928	-0.0803571	-0.00577598	-0.0548453	0.089127	1	1	Sub_train
Cpd0819	0.460317	-0.796767	-0.0646651	-0.0623296	0.0873016	-1.06928	-0.0803571	-0.00677598	-0.0628453	0.00912698	1	1	Test
Cpd0820	0.460317	-0.796767	-0.0646651	-0.0743296	0.0873016	-1.06928	-0.0803571	-0.000775982	-0.122845	0.019127	1	1	Validation
Cpd0821	0.460317	-0.796767	-0.0646651	0.13567	0.0873016	-0.0692841	-0.0803571	-0.012776	0.0241547	0.00912698	1	1	Sub_train
Cpd0822	0.460317	0.203233	-0.0646651	-0.17043	0.0873016	0.930716	-0.0803571	-0.00677598	-0.0748453	0.029127	1	1	Validation
Cpd0823	0.460317	-0.796767	-0.0646651	-0.15063	0.0873016	-0.0692841	-0.0803571	-0.00577598	-0.134845	0.019127	1	1	Sub_train
Cpd0824	0.460317	-0.796767	-0.0646651	-0.0623296	0.0873016	1.93072	-0.0803571	-0.012776	-0.0528453	0.00912698	1	1	Validation
Cpd0825	-0.539683	3.20323	-0.0646651	0.0986704	0.0873016	0.930716	-0.0803571	-0.00377598	-0.0318453	-0.050873	1	1	Validation
Cpd0826	-0.539683	1.20323	-0.0646651	0.35167	0.0873016	-0.0692841	-0.0803571	0.00622402	0.0901547	-0.060873	1	1	Sub_train
Cpd0827	-0.539683	2.20323	-0.0646651	-0.18773	-0.912698	-1.06928	-0.0803571	0.00522402	0.140155	-0.110873	1	-1	Sub_train
Cpd0828	-0.539683	-0.796767	-0.0646651	0.0396704	0.0873016	1.93072	-0.0803571	0.00222402	0.0741547	-0.030873	1	-1	Validation
Cpd0829	-0.539683	6.20323	-0.0646651	-0.19013	0.0873016	2.93072	-0.0803571	-0.00977598	-0.0828453	-0.030873	1	1	Sub_train
Cpd0830	-0.539683	4.20323	-0.0646651	-0.13833	0.0873016	1.93072	-0.0803571	-0.00477598	-0.0398453	-0.010873	1	1	Sub_train
Cpd0831	-0.539683	0.203233	-0.0646651	0.0476704	0.0873016	2.93072	-0.0803571	-0.024776	0.160155	-0.020873	-1	-1	Sub_train
Cpd0832	-0.539683	0.203233	-0.0646651	0.10367	0.0873016	-0.0692841	-0.0803571	-0.00277598	0.0101547	-0.040873	1	1	Test
Cpd0833	0.460317	-0.796767	-0.0646651	-0.16453	0.0873016	-2.06928	-0.0803571	-0.00577598	0.190155	-0.020873	1	1	Sub_train
Cpd0834	0.460317	0.203233	-0.0646651	0.0556704	0.0873016	0.930716	-0.0803571	-0.010776	-0.0838453	0.019127	1	1	Sub_train
Cpd0835	0.460317	-0.796767	-0.0646651	-0.13963	0.0873016	-1.06928	-0.0803571	-0.00577598	-0.165845	0.039127	1	1	Sub_train
Cpd0836	0.460317	-0.796767	-0.0646651	-0.17523	0.0873016	-1.06928	-0.0803571	-0.00977598	0.0901547	0.00912698	1	1	Validation
Cpd0837	0.460317	-0.796767	-0.0646651	0.0506704	0.0873016	1.93072	-0.0803571	-0.00377598	-0.167845	-0.000873016	1	1	Sub_train
Cpd0838	0.460317	-0.796767	-0.0646651	0.00867037	0.0873016	-1.06928	-0.0803571	-0.015776	-0.108845	-0.000873016	1	1	Validation
Cpd0839	0.460317	-0.796767	-0.0646651	-0.0683296	0.0873016	-1.06928	-0.0803571	-0.00377598	-0.122845	-0.000873016	1	1	Sub_train
Cpd0840	-0.539683	-0.796767	-0.0646651	-0.0933296	-0.912698	-3.06928	-0.0803571	0.054224	0.110155	-0.030873	-1	-1	Sub_train
Cpd0841	0.460317	-0.796767	-0.0646651	-0.13523	0.0873016	-1.06928	-0.0803571	-0.00377598	-0.102845	0.029127	1	1	Sub_train
Cpd0842	0.460317	0.203233	-0.0646651	0.0616704	0.0873016	0.930716	-0.0803571	-0.011776	-0.0538453	0.019127	1	1	Sub_train
Cpd0843	0.460317	-0.796767	-0.0646651	0.0546704	0.0873016	-1.06928	-0.0803571	-0.010776	0.0651547	0.049127	1	1	Sub_train
Cpd0844	0.460317	0.203233	-0.0646651	-0.11793	0.0873016	-1.06928	-0.0803571	-0.00577598	-0.0968453	0.089127	1	1	Sub_train
Cpd0845	0.460317	-0.796767	-0.0646651	-0.18193	0.0873016	-1.06928	-0.0803571	-0.00677598	-0.155845	0.019127	1	1	Sub_train
Cpd0846	0.460317	-0.796767	-0.0646651	-0.16483	0.0873016	-1.06928	-0.0803571	-0.000775982	-0.101845	0.019127	1	1	Sub_train
Cpd0847	0.460317	-0.796767	-0.0646651	-0.0303296	0.0873016	-2.06928	-0.0803571	0.00822402	-0.123845	0.029127	1	1	Validation
Cpd0848	0.460317	-0.796767	-0.0646651	0.0926704	0.0873016	-0.0692841	-0.0803571	-0.015776	-0.00384527	0.099127	1	1	Sub_train
Cpd0849	0.460317	-0.796767	-0.0646651	-0.16283	0.0873016	1.93072	-0.0803571	-0.00377598	-0.140845	0.049127	1	1	Sub_train
Cpd0850	0.460317	-0.796767	0.935335	-0.0503296	0.0873016	-2.06928	0.919643	-0.00177598	-0.0788453	0.039127	1	1	Sub_train
Cpd0851	0.460317	-0.796767	-0.0646651	-0.19403	0.0873016	-2.06928	-0.0803571	0.00322402	0.110155	0.079127	1	1	Sub_train
Cpd0852	-0.539683	-0.796767	-0.0646651	0.16167	0.0873016	1.93072	-0.0803571	-0.00177598	0.0691547	0.059127	-1	1	Validation
Cpd0853	0.460317	-0.796767	-0.0646651	-0.18883	0.0873016	-2.06928	-0.0803571	-0.00277598	-0.0428453	-0.000873016	1	1	Validation
Cpd0854	-0.539683	-0.796767	-0.0646651	0.0956704	0.0873016	1.93072	-0.0803571	-0.00777598	0.0551547	0.00912698	1	-1	Validation
Cpd0855	-0.539683	0.203233	-0.0646651	0.0346704	0.0873016	-0.0692841	-0.0803571	-0.021776	-0.0208453	-0.060873	1	1	Sub_train
Cpd0856	-0.539683	-0.796767	-0.0646651	0.0956704	0.0873016	1.93072	-0.0803571	-0.00777598	0.0481547	-0.040873	-1	-1	Test
Cpd0857	0.460317	-0.796767	-0.0646651	-0.0923296	0.0873016	-0.0692841	-0.0803571	-0.00177598	-0.0618453	0.029127	1	1	Validation
Cpd0858	0.460317	-0.796767	-0.0646651	-0.18943	0.0873016	-0.0692841	-0.0803571	0.000224018	-0.0238453	0.00912698	1	1	Test
Cpd0859	-0.539683	-0.796767	-0.0646651	0.18067	-0.912698	-2.06928	-0.0803571	0.015224	0.160155	-0.030873	-1	-1	Sub_train
Cpd0860	-0.539683	-0.796767	-0.0646651	0.10967	-0.912698	-3.06928	-0.0803571	0.055224	0.250155	-0.070873	-1	-1	Test
Cpd0861	-0.539683	1.20323	-0.0646651	0.11667	0.0873016	0.930716	-0.0803571	-0.00677598	0.0191547	-0.050873	1	1	Sub_train
Cpd0862	-0.539683	1.20323	-0.0646651	0.12467	0.0873016	-0.0692841	-0.0803571	-0.013776	0.0591547	-0.040873	1	1	Sub_train
Cpd0863	-0.539683	0.203233	-0.0646651	-0.0193296	0.0873016	-2.06928	-0.0803571	0.075224	0.0221547	-0.090873	-1	-1	Validation
Cpd0864	0.460317	-0.796767	-0.0646651	-0.0613296	0.0873016	-1.06928	-0.0803571	-0.00977598	0.0531547	-0.000873016	1	1	Sub_train
Cpd0865	0.460317	-0.796767	-0.0646651	0.0216704	0.0873016	-1.06928	-0.0803571	-0.012776	-0.165845	0.00912698	1	1	Sub_train
Cpd0866	-0.539683	2.20323	-0.0646651	0.19667	0.0873016	0.930716	-0.0803571	-0.00477598	-0.0468453	0.039127	1	1	Sub_train
Cpd0867	-0.539683	-0.796767	-0.0646651	-0.0563296	-0.912698	-2.06928	-0.0803571	0.087224	0.160155	-0.070873	-1	-1	Sub_train
Cpd0868	-0.539683	1.20323	-0.0646651	0.17867	0.0873016	1.93072	-0.0803571	-0.000775982	0.0211547	-0.070873	1	1	Sub_train
Cpd0869	-0.539683	1.20323	-0.0646651	-0.00332963	0.0873016	-0.0692841	-0.0803571	-0.00777598	0.0131547	-0.030873	1	1	Sub_train
Cpd0870	-0.539683	-0.796767	-0.0646651	-0.0323296	-0.912698	-3.06928	-0.0803571	0.048224	0.150155	-0.090873	-1	-1	Sub_train
Cpd0871	-0.539683	0.203233	-0.0646651	0.31467	0.0873016	-0.0692841	-0.0803571	-0.000775982	0.100155	0.029127	1	1	Test
Cpd0872	0.460317	-0.796767	-0.0646651	-0.17973	0.0873016	-1.06928	-0.0803571	-0.012776	0.100155	0.00912698	1	1	Sub_train
Cpd0873	-0.539683	-0.796767	-0.0646651	0.0206704	-0.912698	-0.0692841	-0.0803571	0.043224	0.0901547	-0.050873	-1	-1	Sub_train
Cpd0874	0.460317	-0.796767	-0.0646651	0.0386704	0.0873016	-1.06928	-0.0803571	-0.000775982	-0.155845	0.00912698	1	1	Sub_train
Cpd0875	0.460317	-0.796767	-0.0646651	-0.0593296	0.0873016	-1.06928	-0.0803571	-0.015776	-0.0448453	0.019127	1	1	Validation
Cpd0876	-0.539683	1.20323	-0.0646651	-0.0653296	-0.912698	-1.06928	-0.0803571	0.087224	0.140155	-0.070873	-1	-1	Sub_train
Cpd0877	-0.539683	-0.796767	-0.0646651	-0.17283	-0.912698	-1.06928	-0.0803571	0.069224	0.210155	-0.070873	-1	-1	Sub_train
Cpd0878	0.460317	0.203233	-0.0646651	0.17767	0.0873016	0.930716	-0.0803571	-0.012776	-0.0428453	0.029127	1	1	Validation
Cpd0879	-0.539683	-0.796767	-0.0646651	-0.19383	-0.912698	-3.06928	-0.0803571	0.077224	0.210155	-0.140873	-1	-1	Sub_train
Cpd0880	-0.539683	2.20323	-0.0646651	0.16567	0.0873016	2.93072	-0.0803571	-0.00577598	-0.0278453	-0.070873	1	1	Sub_train
Cpd0881	-0.539683	0.203233	-0.0646651	0.0956704	0.0873016	-0.0692841	-0.0803571	-0.00777598	0.00815473	-0.000873016	1	1	Validation
Cpd0882	-0.539683	0.203233	-0.0646651	0.13767	0.0873016	1.93072	-0.0803571	-0.013776	-0.112845	0.039127	1	1	Sub_train
Cpd0883	-0.539683	-0.796767	-0.0646651	-0.0643296	-0.912698	-3.06928	-0.0803571	0.113224	0.150155	-0.080873	-1	-1	Validation
Cpd0884	-0.539683	3.20323	-0.0646651	0.0796704	0.0873016	0.930716	-0.0803571	-0.00877598	-0.0408453	-0.050873	1	1	Test
Cpd0885	-0.539683	1.20323	-0.0646651	0.0706704	0.0873016	3.93072	-0.0803571	-0.011776	0.140155	-0.020873	1	1	Validation
Cpd0886	-0.539683	0.203233	-0.0646651	0.36867	0.0873016	3.93072	-0.0803571	-0.00177598	0.0401547	-0.020873	1	1	Test
Cpd0887	0.460317	-0.796767	-0.0646651	-0.13523	0.0873016	-1.06928	-0.0803571	-0.00377598	-0.0818453	0.029127	1	1	Sub_train
Cpd0888	0.460317	-0.796767	-0.0646651	-0.0673296	0.0873016	-1.06928	-0.0803571	-0.00977598	-0.0728453	0.019127	1	1	Validation
Cpd0889	0.460317	0.203233	-0.0646651	-0.0983296	0.0873016	2.93072	-0.0803571	-0.011776	-0.111845	0.069127	1	1	Sub_train
Cpd0890	-0.539683	0.203233	0.935335	-0.0213296	0.0873016	-2.06928	0.919643	0.039224	-0.0138453	0.069127	1	1	Sub_train
Cpd0891	-0.539683	-0.796767	-0.0646651	-0.0603296	-0.912698	-2.06928	-0.0803571	0.096224	0.220155	-0.060873	-1	-1	Sub_train
Cpd0892	0.460317	-0.796767	-0.0646651	0.11867	0.0873016	-0.0692841	-0.0803571	-0.014776	0.180155	-0.000873016	1	1	Validation
Cpd0893	0.460317	-0.796767	-0.0646651	-0.0253296	0.0873016	-1.06928	-0.0803571	-0.00877598	-0.0648453	-0.000873016	1	1	Sub_train
Cpd0894	0.460317	-0.796767	0.935335	0.0516704	0.0873016	-1.06928	0.919643	-0.00777598	-0.130845	0.029127	1	1	Sub_train
Cpd0895	-0.539683	0.203233	-0.0646651	0.0316704	-0.912698	-0.0692841	-0.0803571	0.042224	0.100155	-0.050873	1	-1	Sub_train
Cpd0896	-0.539683	-0.796767	-0.0646651	-0.0573296	-0.912698	-3.06928	-0.0803571	0.130224	0.170155	-0.150873	-1	-1	Sub_train
Cpd0897	-0.539683	1.20323	-0.0646651	0.0646704	0.0873016	3.93072	-0.0803571	-0.018776	0.0281547	-0.030873	-1	1	Sub_train
Cpd0898	-0.539683	2.20323	-0.0646651	0.00267037	0.0873016	1.93072	-0.0803571	0.00122402	0.0241547	-0.060873	1	1	Sub_train
Cpd0899	1.46032	-0.796767	-0.0646651	-0.17113	0.0873016	0.930716	-0.0803571	-0.00677598	-0.162845	0.109127	1	1	Sub_train
Cpd0900	0.460317	0.203233	-0.0646651	-0.18263	0.0873016	0.930716	-0.0803571	-0.00677598	-0.0598453	0.019127	1	1	Sub_train
Cpd0901	-0.539683	0.203233	0.935335	-0.00132963	0.0873016	-2.06928	0.919643	0.034224	-0.00284527	0.079127	1	1	Test
Cpd0902	0.460317	-0.796767	-0.0646651	-0.0823296	0.0873016	-1.06928	-0.0803571	-0.012776	0.0561547	0.00912698	1	1	Sub_train
Cpd0903	-0.539683	0.203233	-0.0646651	0.12167	-0.912698	-0.0692841	-0.0803571	0.040224	0.130155	-0.010873	1	-1	Sub_train
Cpd0904	-0.539683	0.203233	-0.0646651	-0.13443	0.0873016	-0.0692841	-0.0803571	0.00122402	0.0901547	-0.070873	1	-1	Validation
Cpd0905	-0.539683	2.20323	-0.0646651	0.0986704	0.0873016	2.93072	-0.0803571	-0.00377598	-0.00584527	-0.050873	1	1	Sub_train
Cpd0906	-0.539683	-0.796767	-0.0646651	-0.13973	-0.912698	-3.06928	-0.0803571	0.036224	-0.00484527	-0.070873	-1	-1	Sub_train
Cpd0907	-0.539683	0.203233	-0.0646651	0.21367	0.0873016	0.930716	-0.0803571	0.021224	0.0401547	-0.010873	1	1	Sub_train
Cpd0908	-0.539683	0.203233	-0.0646651	0.37067	0.0873016	1.93072	-0.0803571	0.00122402	0.170155	-0.010873	1	1	Validation
Cpd0909	-0.539683	0.203233	-0.0646651	0.29567	0.0873016	-0.0692841	-0.0803571	0.00122402	0.100155	-0.060873	1	1	Sub_train
Cpd0910	-0.539683	3.20323	-0.0646651	0.10067	-0.912698	-1.06928	-0.0803571	0.00222402	0.160155	-0.030873	1	1	Validation
Cpd0911	-0.539683	0.203233	-0.0646651	0.29567	0.0873016	-0.0692841	-0.0803571	0.00122402	0.100155	-0.040873	1	1	Sub_train
Cpd0912	0.460317	-0.796767	-0.0646651	-0.19063	0.0873016	-1.06928	-0.0803571	0.000224018	0.110155	0.019127	1	1	Validation
Cpd0913	0.460317	0.203233	-0.0646651	-0.14083	0.0873016	-1.06928	-0.0803571	-0.00977598	0.0731547	0.079127	1	1	Sub_train
Cpd0914	-0.539683	0.203233	-0.0646651	-0.14683	0.0873016	-0.0692841	-0.0803571	0.00422402	0.0901547	-0.080873	1	-1	Test
Cpd0915	0.460317	-0.796767	-0.0646651	-0.0703296	0.0873016	-2.06928	-0.0803571	-0.00177598	-0.200845	0.029127	1	1	Sub_train
Cpd0916	0.460317	-0.796767	-0.0646651	0.25767	0.0873016	1.93072	-0.0803571	-0.021776	0.110155	-0.010873	1	1	Validation
Cpd0917	0.460317	-0.796767	-0.0646651	-0.0673296	0.0873016	-1.06928	-0.0803571	-0.00977598	-0.0518453	0.019127	1	1	Validation
Cpd0918	-0.539683	0.203233	0.935335	0.0876704	0.0873016	-2.06928	0.919643	0.027224	0.100155	0.019127	1	1	Validation
Cpd0919	-0.539683	0.203233	0.935335	0.0916704	0.0873016	-0.0692841	0.919643	-0.00777598	0.0661547	-0.000873016	1	1	Test
Cpd0920	-0.539683	3.20323	-0.0646651	0.14167	0.0873016	0.930716	-0.0803571	-0.00677598	-0.00684527	-0.040873	1	1	Test
Cpd0921	-0.539683	0.203233	-0.0646651	0.0736704	0.0873016	1.93072	-0.0803571	-0.00877598	0.0321547	-0.050873	1	1	Validation
Cpd0922	0.460317	-0.796767	-0.0646651	-0.15243	0.0873016	-1.06928	-0.0803571	-0.00677598	0.0691547	-0.000873016	1	1	Sub_train
Cpd0923	0.460317	0.203233	-0.0646651	-0.13523	0.0873016	-1.06928	-0.0803571	-0.00377598	-0.0508453	0.079127	1	1	Sub_train
Cpd0924	-0.539683	4.20323	-0.0646651	-0.13833	0.0873016	3.93072	-0.0803571	-0.00477598	-0.0298453	-0.010873	1	1	Validation
Cpd0925	0.460317	-0.796767	-0.0646651	-0.13213	0.0873016	-1.06928	-0.0803571	-0.010776	0.130155	-0.020873	1	1	Sub_train
Cpd0926	-0.539683	1.20323	0.935335	-0.13903	-0.912698	9.93072	0.919643	0.035224	0.0191547	-0.030873	-1	-1	Sub_train
Cpd0927	-0.539683	-0.796767	-0.0646651	0.18567	-0.912698	-1.06928	-0.0803571	0.025224	0.130155	-0.050873	-1	-1	Test
Cpd0928	-0.539683	-0.796767	-0.0646651	0.18067	-0.912698	-2.06928	-0.0803571	0.020224	0.140155	0.019127	1	-1	Test
Cpd0929	0.460317	-0.796767	-0.0646651	-0.10833	0.0873016	-2.06928	-0.0803571	0.000224018	-0.118845	-0.000873016	1	1	Validation
Cpd0930	-0.539683	-0.796767	-0.0646651	0.17967	-0.912698	-2.06928	-0.0803571	0.010224	0.150155	-0.030873	-1	-1	Sub_train
Cpd0931	-0.539683	-0.796767	-0.0646651	0.24867	-0.912698	-2.06928	-0.0803571	0.014224	0.160155	0.029127	-1	1	Validation
Cpd0932	-0.539683	0.203233	-0.0646651	0.14167	0.0873016	0.930716	-0.0803571	0.028224	0.0381547	-0.040873	-1	-1	Sub_train
Cpd0933	-0.539683	-0.796767	-0.0646651	0.18167	-0.912698	-2.06928	-0.0803571	0.025224	0.100155	-0.040873	-1	-1	Validation
Cpd0934	-0.539683	-0.796767	-0.0646651	-0.0633296	-0.912698	-3.06928	-0.0803571	0.095224	0.0151547	-0.030873	-1	-1	Sub_train
Cpd0935	-0.539683	-0.796767	-0.0646651	0.14067	0.0873016	-1.06928	-0.0803571	0.022224	0.0521547	0.029127	1	1	Test
Cpd0936	-0.539683	1.20323	-0.0646651	0.0146704	0.0873016	1.93072	-0.0803571	0.00522402	0.0101547	-0.040873	1	1	Test
Cpd0937	-0.539683	0.203233	-0.0646651	0.32567	0.0873016	0.930716	-0.0803571	-0.00477598	0.0671547	-0.040873	1	1	Test
Cpd0938	-0.539683	0.203233	-0.0646651	0.0586704	0.0873016	0.930716	-0.0803571	0.00422402	0.0751547	-0.060873	1	-1	Sub_train
Cpd0939	-0.539683	0.203233	-0.0646651	0.29967	0.0873016	-0.0692841	-0.0803571	0.00122402	0.0801547	-0.040873	1	1	Test
Cpd0940	-0.539683	-0.796767	-0.0646651	0.0736704	0.0873016	1.93072	-0.0803571	-0.015776	0.180155	-0.040873	-1	-1	Sub_train
Cpd0941	0.460317	-0.796767	-0.0646651	-0.00132963	0.0873016	-1.06928	-0.0803571	-0.00577598	-0.0888453	-0.000873016	1	1	Sub_train
Cpd0942	0.460317	-0.796767	-0.0646651	0.0666704	0.0873016	-1.06928	-0.0803571	-0.00977598	0.400155	0.029127	1	1	Validation
Cpd0943	-0.539683	1.20323	-0.0646651	-0.14373	0.0873016	-0.0692841	-0.0803571	-0.00377598	0.150155	-0.050873	1	1	Sub_train
Cpd0944	0.460317	0.203233	-0.0646651	-0.0443296	0.0873016	0.930716	-0.0803571	-0.010776	-0.0618453	0.039127	1	1	Test
Cpd0945	-0.539683	-0.796767	-0.0646651	0.0546704	0.0873016	5.93072	-0.0803571	-0.021776	-0.00784527	-0.000873016	-1	-1	Sub_train
Cpd0946	-0.539683	1.20323	-0.0646651	0.11667	0.0873016	-0.0692841	-0.0803571	-0.00677598	0.0681547	-0.050873	1	1	Validation
Cpd0947	0.460317	-0.796767	-0.0646651	-0.18233	0.0873016	-1.06928	-0.0803571	-0.00277598	-0.0618453	0.00912698	1	1	Sub_train
Cpd0948	-0.539683	0.203233	-0.0646651	0.29467	0.0873016	-0.0692841	-0.0803571	0.00522402	0.100155	-0.050873	1	1	Sub_train
Cpd0949	-0.539683	1.20323	-0.0646651	0.19167	0.0873016	2.93072	-0.0803571	-0.011776	0.0111547	-0.060873	1	1	Validation
Cpd0950	-0.539683	-0.796767	-0.0646651	0.24867	-0.912698	-2.06928	-0.0803571	0.014224	0.160155	0.029127	1	1	Validation
Cpd0951	0.460317	-0.796767	-0.0646651	-0.0673296	0.0873016	-1.06928	-0.0803571	-0.00977598	-0.0518453	0.019127	1	1	Sub_train
Cpd0952	0.460317	-0.796767	-0.0646651	-0.18543	0.0873016	-1.06928	-0.0803571	-0.011776	0.120155	-0.000873016	1	1	Test
Cpd0953	-0.539683	-0.796767	-0.0646651	0.0876704	0.0873016	1.93072	-0.0803571	0.00922402	0.250155	-0.000873016	-1	-1	Sub_train
Cpd0954	0.460317	-0.796767	-0.0646651	-0.0863296	0.0873016	-1.06928	-0.0803571	0.00422402	-0.142845	0.00912698	1	1	Validation
Cpd0955	-0.539683	1.20323	-0.0646651	0.0146704	0.0873016	1.93072	-0.0803571	0.00522402	0.0491547	-0.030873	1	1	Sub_train
Cpd0956	0.460317	-0.796767	-0.0646651	0.0506704	0.0873016	1.93072	-0.0803571	-0.012776	-0.000845266	0.00912698	1	1	Test
Cpd0957	-0.539683	1.20323	-0.0646651	0.00267037	0.0873016	0.930716	-0.0803571	0.00122402	0.0771547	-0.060873	1	1	Sub_train
Cpd0958	-0.539683	1.20323	-0.0646651	0.33867	0.0873016	0.930716	-0.0803571	0.00822402	0.110155	-0.080873	-1	1	Validation
Cpd0959	0.460317	-0.796767	-0.0646651	-0.13273	0.0873016	-2.06928	-0.0803571	-0.00277598	0.110155	0.029127	1	1	Sub_train
Cpd0960	-0.539683	-0.796767	-0.0646651	-0.0403296	-0.912698	-2.06928	-0.0803571	0.080224	0.190155	-0.070873	-1	-1	Test
Cpd0961	-0.539683	-0.796767	-0.0646651	0.13167	-0.912698	-3.06928	-0.0803571	0.012224	0.100155	-0.100873	-1	-1	Sub_train
Cpd0962	-0.539683	-0.796767	-0.0646651	-0.19553	0.0873016	-1.06928	-0.0803571	0.045224	0.200155	0.029127	-1	-1	Validation
Cpd0963	-0.539683	0.203233	-0.0646651	0.0746704	0.0873016	3.93072	-0.0803571	-0.015776	0.160155	-0.010873	-1	-1	Sub_train
Cpd0964	0.460317	-0.796767	-0.0646651	-0.17623	0.0873016	-0.0692841	-0.0803571	-0.00977598	-0.152845	0.00912698	1	1	Sub_train
Cpd0965	-0.539683	0.203233	-0.0646651	0.19267	0.0873016	1.93072	-0.0803571	-0.00777598	0.00815473	-0.040873	1	1	Validation
Cpd0966	0.460317	-0.796767	-0.0646651	-0.0333296	0.0873016	-1.06928	-0.0803571	0.00222402	-0.00684527	-0.010873	1	1	Sub_train
Cpd0967	0.460317	-0.796767	-0.0646651	-0.10033	0.0873016	0.930716	-0.0803571	-0.00777598	-0.183845	-0.000873016	1	1	Sub_train
Cpd0968	-0.539683	1.20323	-0.0646651	0.30467	0.0873016	2.93072	-0.0803571	-0.016776	0.0341547	0.029127	1	1	Sub_train
Cpd0969	0.460317	-0.796767	-0.0646651	-0.0673296	0.0873016	-1.06928	-0.0803571	-0.00977598	-0.107845	0.019127	1	1	Test
Cpd0970	0.460317	-0.796767	-0.0646651	-0.18673	0.0873016	-2.06928	-0.0803571	0.000224018	-0.0608453	0.019127	1	1	Validation
Cpd0971	-0.539683	1.20323	-0.0646651	0.25567	0.0873016	0.930716	-0.0803571	0.00122402	-0.0258453	-0.070873	1	1	Test
Cpd0972	-0.539683	0.203233	-0.0646651	0.36967	0.0873016	1.93072	-0.0803571	0.00122402	0.180155	0.039127	1	1	Sub_train
Cpd0973	-0.539683	1.20323	-0.0646651	0.0296704	0.0873016	0.930716	-0.0803571	0.00822402	0.00615473	-0.050873	1	1	Sub_train
Cpd0974	0.460317	-0.796767	-0.0646651	-0.0393296	0.0873016	-2.06928	-0.0803571	0.00822402	-0.0848453	0.099127	1	1	Sub_train
Cpd0975	0.460317	0.203233	-0.0646651	-0.11793	0.0873016	-1.06928	-0.0803571	-0.00577598	-0.0368453	0.089127	1	1	Sub_train
Cpd0976	-0.539683	-0.796767	-0.0646651	-0.0983296	0.0873016	1.93072	-0.0803571	-0.00277598	0.290155	0.049127	1	-1	Sub_train
Cpd0977	-0.539683	0.203233	-0.0646651	0.30067	0.0873016	-0.0692841	-0.0803571	-0.00277598	0.0761547	-0.050873	1	1	Sub_train
Cpd0978	-0.539683	2.20323	0.935335	0.14067	0.0873016	0.930716	0.919643	-0.013776	-0.00584527	-0.010873	1	1	Sub_train
Cpd0979	-0.539683	0.203233	0.935335	0.30567	0.0873016	-0.0692841	0.919643	-0.00477598	0.130155	-0.020873	1	1	Sub_train
Cpd0980	-0.539683	0.203233	-0.0646651	0.0186704	0.0873016	3.93072	-0.0803571	-0.026776	0.100155	-0.000873016	-1	1	Test
Cpd0981	-0.539683	0.203233	-0.0646651	0.10567	0.0873016	0.930716	-0.0803571	0.00622402	-0.000845266	-0.030873	1	1	Validation
Cpd0982	-0.539683	0.203233	0.935335	-0.0213296	0.0873016	-2.06928	0.919643	0.039224	0.100155	0.049127	1	1	Validation
Cpd0983	0.460317	0.203233	-0.0646651	-0.14983	0.0873016	-1.06928	-0.0803571	-0.00477598	-0.167845	0.099127	1	1	Sub_train
Cpd0984	-0.539683	0.203233	-0.0646651	0.31767	0.0873016	1.93072	-0.0803571	0.000224018	0.100155	-0.060873	1	1	Test
Cpd0985	0.460317	-0.796767	-0.0646651	-0.20896	0.0873016	-1.06928	-0.0803571	-0.00577598	-0.0598453	0.039127	1	1	Test
Cpd0986	0.460317	-0.796767	-0.0646651	0.16667	0.0873016	1.93072	-0.0803571	-0.012776	-0.00184527	-0.000873016	1	1	Sub_train
Cpd0987	0.460317	-0.796767	-0.0646651	-0.10933	0.0873016	-1.06928	-0.0803571	-0.00577598	-0.0898453	0.019127	1	1	Sub_train
Cpd0988	0.460317	-0.796767	-0.0646651	-0.14583	0.0873016	-0.0692841	-0.0803571	-0.013776	0.0901547	-0.000873016	1	1	Test
Cpd0989	-0.539683	2.20323	-0.0646651	0.0986704	0.0873016	-0.0692841	-0.0803571	-0.00577598	0.0171547	0.039127	1	1	Sub_train
Cpd0990	-0.539683	0.203233	-0.0646651	0.0916704	0.0873016	1.93072	-0.0803571	-0.00377598	0.0231547	-0.000873016	1	1	Test
Cpd0991	-0.539683	-0.796767	-0.0646651	0.0156704	-0.912698	-3.06928	-0.0803571	0.100224	0.250155	-0.090873	-1	-1	Validation
Cpd0992	-0.539683	-0.796767	-0.0646651	-0.0653296	-0.912698	-2.06928	-0.0803571	0.087224	0.270155	-0.060873	-1	-1	Sub_train
Cpd0993	0.460317	-0.796767	-0.0646651	0.0926704	0.0873016	-0.0692841	-0.0803571	-0.015776	-0.0718453	0.049127	1	1	Test
Cpd0994	0.460317	-0.796767	-0.0646651	-0.17463	0.0873016	-0.0692841	-0.0803571	-0.00377598	-0.117845	0.019127	1	1	Validation
Cpd0995	-0.539683	-0.796767	-0.0646651	0.14067	0.0873016	-1.06928	-0.0803571	0.022224	0.0361547	0.029127	-1	1	Sub_train
Cpd0996	-0.539683	1.20323	-0.0646651	0.0146704	0.0873016	-0.0692841	-0.0803571	0.00522402	-0.00984527	-0.040873	1	1	Sub_train
Cpd0997	-0.539683	2.20323	-0.0646651	0.13867	0.0873016	0.930716	-0.0803571	-0.00177598	0.00315473	-0.070873	1	1	Sub_train
Cpd0998	-0.539683	0.203233	-0.0646651	0.24867	-0.912698	1.93072	-0.0803571	0.019224	0.0391547	-0.020873	-1	-1	Sub_train
Cpd0999	0.460317	-0.796767	-0.0646651	0.0366704	0.0873016	-1.06928	-0.0803571	-0.00777598	0.00215473	0.029127	1	1	Validation
Cpd1000	0.460317	-0.796767	-0.0646651	-0.12923	0.0873016	-1.06928	-0.0803571	-0.00577598	-0.0778453	0.029127	1	1	Validation
Cpd1001	0.460317	-0.796767	-0.0646651	-0.0983296	0.0873016	-1.06928	-0.0803571	-0.000775982	0.0191547	0.049127	1	1	Sub_train
Cpd1002	0.460317	0.203233	-0.0646651	-0.0973296	0.0873016	0.930716	-0.0803571	-0.00777598	0.100155	0.00912698	1	1	Sub_train
Cpd1003	0.460317	-0.796767	-0.0646651	-0.0703296	0.0873016	-0.0692841	-0.0803571	-0.00177598	-0.102845	0.039127	1	1	Sub_train
Cpd1004	0.460317	-0.796767	-0.0646651	-0.14983	0.0873016	-1.06928	-0.0803571	-0.00477598	-0.0728453	0.029127	1	1	Sub_train
Cpd1005	-0.539683	3.20323	-0.0646651	0.0796704	0.0873016	0.930716	-0.0803571	-0.00877598	-0.0838453	-0.050873	1	1	Sub_train
Cpd1006	-0.539683	1.20323	-0.0646651	0.36767	0.0873016	0.930716	-0.0803571	0.00522402	0.150155	-0.080873	1	1	Test
Cpd1007	-0.539683	0.203233	-0.0646651	0.0726704	0.0873016	0.930716	-0.0803571	-0.011776	-0.0298453	-0.010873	1	1	Sub_train
Cpd1008	-0.539683	-2.16667	-0.333333	-0.00132963	-0.912698	-2	-0.0803571	0.014	0.0743333	-0.080873	-1	-1	Sub_train
Cpd1009	-0.539683	0.833333	0.666667	0.83567	0.0873016	15	0.919643	-0.024	-0.171667	0.00912698	-1	-1	Sub_train
Cpd1010	-0.539683	1.83333	-0.333333	-0.0223296	0.0873016	2	-0.0803571	0.001	0.164333	-0.080873	-1	-1	Sub_train
Cpd1011	-0.539683	-1.16667	-0.333333	-0.12813	0.0873016	-2	-0.0803571	0.02	-0.00866667	-0.050873	-1	-1	Sub_train
Cpd1012	-0.539683	-2.16667	-0.333333	-0.16123	-0.912698	-5	-0.0803571	0.058	-0.0616667	0.059127	-1	-1	Sub_train
Cpd1013	-0.539683	-2.16667	-0.333333	0.13567	0.0873016	-1	-0.0803571	-0.008	0.0943333	-0.050873	-1	-1	Sub_train
Cpd1014	-0.539683	-2.16667	-0.333333	0.33867	0.0873016	1	-0.0803571	0.018	0.00133333	0.019127	-1	-1	Test
Cpd1015	-0.539683	-1.16667	-0.333333	-0.0443296	0.0873016	2	-0.0803571	0.006	0.0943333	-0.050873	-1	-1	Sub_train
Cpd1016	-0.539683	-0.166667	-0.333333	-0.11433	0.0873016	-5	-0.0803571	0	0.204333	-0.040873	1	-1	Test
Cpd1017	-0.539683	-2.16667	-0.333333	0.21367	0.0873016	0	-0.0803571	0.014	0.0243333	-0.010873	-1	-1	Sub_train
Cpd1018	-0.539683	1.83333	-0.333333	-0.13363	-0.912698	0	-0.0803571	0.028	-0.00566667	-0.080873	-1	-1	Sub_train
Cpd1019	-0.539683	0.833333	-0.333333	-0.0303296	-0.912698	5	-0.0803571	0.045	0.0243333	-0.070873	-1	-1	Sub_train
Cpd1020	-0.539683	-2.16667	-0.333333	-0.20323	0.0873016	0	-0.0803571	0.017	0.0343333	-0.000873016	-1	-1	Sub_train
Cpd1021	-0.539683	-2.16667	-0.333333	0.14967	-0.912698	-6	-0.0803571	0.044	0.0743333	0.00912698	-1	-1	Sub_train
Cpd1022	-0.539683	-2.16667	-0.333333	0.16467	0.0873016	-5	-0.0803571	0.033	0.0843333	-0.090873	-1	-1	Sub_train
Cpd1023	-0.539683	0.833333	-0.333333	-0.18773	-0.912698	-4	-0.0803571	0.007	0.0643333	-0.110873	1	-1	Sub_train
Cpd1024	-0.539683	-1.16667	-0.333333	0.0836704	0.0873016	1	-0.0803571	0.01	-0.0436667	-0.080873	-1	-1	Validation
Cpd1025	-0.539683	-2.16667	-0.333333	0.0456704	-0.912698	-5	-0.0803571	0.055	0.0143333	-0.060873	-1	-1	Sub_train
Cpd1026	-0.539683	-0.166667	-0.333333	0.28867	0.0873016	8	-0.0803571	-0.01	0.00233333	-0.040873	1	-1	Validation
Cpd1027	-0.539683	-0.166667	-0.333333	0.0546704	0.0873016	1	-0.0803571	0.013	0.0643333	-0.020873	-1	-1	Validation
Cpd1028	-0.539683	-0.166667	0.666667	-0.2098	0.0873016	4	0.919643	0	-0.155667	0.079127	1	-1	Sub_train
Cpd1029	-0.539683	0.833333	-0.333333	-0.00532963	-0.912698	-4	-0.0803571	0.032	0.000333333	-0.030873	-1	-1	Sub_train
Cpd1030	-0.539683	-2.16667	-0.333333	-0.16433	0.0873016	1	-0.0803571	0.016	-0.0896667	0.029127	-1	-1	Sub_train
Cpd1031	-0.539683	-2.16667	-0.333333	0.19567	-0.912698	-4	-0.0803571	0.033	0.0943333	-0.040873	-1	-1	Sub_train
Cpd1032	-0.539683	-2.16667	-0.333333	0.17467	0.0873016	1	-0.0803571	0.009	0.0543333	-0.090873	-1	-1	Validation
Cpd1033	1.46032	-2.16667	-0.333333	-0.10333	-0.912698	-6	-0.0803571	0.065	-0.0336667	-0.020873	-1	1	Sub_train
Cpd1034	-0.539683	-1.16667	-0.333333	0.0196704	-0.912698	-5	-0.0803571	0.047	0.114333	-0.070873	-1	-1	Sub_train
Cpd1035	-0.539683	-1.16667	-0.333333	0.25867	0.0873016	0	-0.0803571	0.005	0.0343333	-0.040873	-1	-1	Sub_train
Cpd1036	-0.539683	-2.16667	-0.333333	0.0696704	0.0873016	0	-0.0803571	0.004	-0.0556667	-0.070873	-1	-1	Sub_train
Cpd1037	-0.539683	-1.16667	0.666667	-0.19923	0.0873016	1	0.919643	-0.004	-0.179667	0.049127	1	-1	Sub_train
Cpd1038	-0.539683	-0.166667	0.666667	0.84567	0.0873016	15	0.919643	-0.025	-0.149667	0.00912698	-1	-1	Validation
Cpd1039	-0.539683	-1.16667	0.666667	0.51367	0.0873016	10	0.919643	-0.0421	-0.111667	0.049127	-1	-1	Sub_train
Cpd1040	-0.539683	0.115385	-0.230769	-0.0233296	-0.912698	6.15385	0	-0.0118846	0.105385	-0.020873	-1	-1	Validation
Cpd1041	-0.539683	0.115385	0.769231	0.0646704	0.0873016	0.153846	0.919643	0.00711538	-0.0946154	0.019127	1	1	Sub_train
Cpd1042	-0.539683	0.115385	-0.230769	-0.15473	0.0873016	1.15385	0	0.00411538	0.0753846	-0.030873	-1	-1	Sub_train
Cpd1043	-0.539683	-0.884615	-0.230769	-0.0853296	-0.912698	0.153846	0	0.0211154	0.0153846	-0.050873	-1	-1	Sub_train
Cpd1044	-0.539683	-0.884615	-0.230769	0.30067	-0.912698	0.153846	0	-0.0148846	-0.0996154	-0.060873	-1	-1	Sub_train
Cpd1045	-0.539683	0.115385	-0.230769	0.12767	0.0873016	1.15385	-0.0803571	-0.0238846	-0.127615	-0.040873	1	-1	Sub_train
Cpd1046	-0.539683	0.115385	-0.230769	0.12967	-0.912698	0.153846	0	0.00711538	0.0653846	-0.030873	1	-1	Sub_train
Cpd1047	-0.539683	-0.884615	-0.230769	0.0516704	-0.912698	-1.84615	0	-0.0158846	0.135385	-0.060873	-1	-1	Validation
Cpd1048	-0.539683	0.115385	-0.230769	0.19267	-0.912698	1.15385	0	0.0111154	0.135385	-0.060873	-1	-1	Sub_train
Cpd1049	-0.539683	-0.884615	-0.230769	0.20567	-0.912698	0.153846	0	0.0111154	-0.0416154	-0.060873	-1	-1	Validation
Cpd1050	-0.539683	0.115385	-0.230769	-0.0743296	-0.912698	2.15385	0	-0.0188846	0.265385	-0.060873	-1	-1	Sub_train
Cpd1051	-0.539683	-0.884615	-0.230769	0.0596704	-0.912698	-1.84615	0	0.0221154	0.0153846	-0.100873	-1	-1	Test
Cpd1052	-0.539683	0.115385	-0.230769	0.20467	0.0873016	1.15385	0	0.0101154	0.0653846	-0.060873	-1	-1	Sub_train
Cpd1053	-0.539683	0.115385	-0.230769	0.23167	0.0873016	1.15385	0	-0.000884615	0.0753846	-0.040873	-1	-1	Sub_train
Cpd1054	-0.539683	-0.884615	-0.230769	0.16467	0.0873016	-0.846154	0	0.00711538	0.0853846	-0.090873	-1	-1	Validation
Cpd1055	-0.539683	-0.884615	-0.230769	-0.0463296	-0.912698	-1.84615	0	0.0361154	0.0753846	-0.070873	-1	-1	Validation
Cpd1056	-0.539683	-0.884615	-0.230769	0.23067	-0.912698	0.153846	0	-0.0208846	-0.114615	-0.080873	-1	-1	Validation
Cpd1057	-0.539683	-0.884615	-0.230769	0.0796704	-0.912698	-1.84615	0	0.00411538	-0.0636154	-0.030873	-1	-1	Sub_train
Cpd1058	-0.539683	-0.884615	-0.230769	0.0286704	-0.912698	-1.84615	0	-0.0138846	0.135385	-0.080873	-1	-1	Sub_train
Cpd1059	-0.539683	0.115385	-0.230769	-0.12813	0.0873016	2.15385	0	-0.00588462	-0.00761538	-0.050873	-1	-1	Sub_train
Cpd1060	-0.539683	-0.884615	-0.230769	0.30467	0.0873016	1.15385	0	0.00511538	0.0453846	-0.000873016	-1	-1	Test
Cpd1061	-0.539683	-0.884615	-0.230769	-0.18583	-0.912698	-0.846154	0	0.00611538	0.0153846	-0.020873	-1	-1	Sub_train
Cpd1062	-0.539683	0.115385	-0.230769	0.20867	-0.912698	0.153846	0	0.00411538	0.0653846	-0.030873	-1	-1	Sub_train
Cpd1063	-0.539683	-0.884615	-0.230769	0.20667	-0.912698	0.153846	0	0.0101154	0.0953846	-0.060873	-1	-1	Sub_train
Cpd1064	-0.539683	-0.884615	-0.230769	0.0376704	-0.912698	5.15385	0	-0.0108846	0.0853846	-0.090873	-1	-1	Test
Cpd1065	-0.539683	-0.884615	-0.230769	0.18567	0.0873016	-0.846154	0	-0.00388462	0.135385	-0.070873	-1	-1	Sub_train
Cpd1066	-0.539683	-0.884615	-0.230769	-0.0373296	0.0873016	1.15385	0	0.0241154	0.0353846	-0.000873016	-1	-1	Sub_train
Cpd1067	-0.539683	0.115385	-0.230769	0.0416704	-0.912698	0.153846	0	0.0311154	0.0753846	-0.040873	-1	-1	Sub_train
Cpd1068	-0.539683	-0.884615	-0.230769	0.21967	-0.912698	0.153846	0	-0.0158846	0.0253846	-0.050873	-1	-1	Validation
Cpd1069	-0.539683	0.115385	-0.230769	0.10867	0.0873016	3.15385	-0.0803571	-0.0178846	-0.0436154	-0.020873	1	-1	Validation
Cpd1070	-0.539683	0.115385	-0.230769	0.13467	-0.912698	0.153846	0	0.00811538	-0.0546154	-0.080873	-1	-1	Sub_train
Cpd1071	-0.539683	0.115385	-0.230769	-0.19433	0.0873016	2.15385	0	0.0191154	0.0853846	-0.090873	-1	-1	Sub_train
Cpd1072	-0.539683	0.115385	-0.230769	-0.12413	-0.912698	-0.846154	0	0.0211154	0.0453846	-0.040873	-1	-1	Sub_train
Cpd1073	-0.539683	-0.884615	-0.230769	0.0736704	-0.912698	0.153846	0	-0.000884615	0.0953846	0.039127	-1	-1	Sub_train
Cpd1074	-0.539683	1.11538	-0.230769	0.0826704	0.0873016	1.15385	0	0.0131154	0.0953846	-0.030873	-1	-1	Test
Cpd1075	-0.539683	-0.884615	-0.230769	-0.14963	-0.912698	-1.84615	0	0.0271154	0.0753846	0.179127	-1	-1	Test
Cpd1076	-0.539683	2.11538	-0.230769	0.24467	-0.912698	0.153846	0	-0.0118846	0.105385	-0.040873	-1	-1	Sub_train
Cpd1077	-0.539683	-0.884615	-0.230769	0.21767	-0.912698	0.153846	0	0.00111538	0.00538462	-0.040873	-1	-1	Sub_train
Cpd1078	-0.539683	-0.884615	-0.230769	-0.13283	-0.912698	1.15385	0	0.00211538	-0.166615	0.039127	-1	-1	Sub_train
Cpd1079	-0.539683	-0.884615	-0.230769	0.0736704	-0.912698	0.153846	0	-0.000884615	0.0953846	0.039127	-1	-1	Validation
Cpd1080	-0.539683	2.11538	-0.230769	-0.0833296	0.0873016	3.15385	0	-0.00288462	0.0753846	-0.040873	1	-1	Validation
Cpd1081	-0.539683	-0.884615	-0.230769	0.23067	0.0873016	2.15385	-0.0803571	-0.0238846	-0.0286154	-0.070873	-1	-1	Sub_train
Cpd1082	-0.539683	1.11538	-0.230769	-0.0953296	-0.912698	2.15385	0	-0.00788462	-0.0426154	-0.040873	-1	-1	Validation
Cpd1083	-0.539683	-0.884615	-0.230769	-0.0863296	0.0873016	4.15385	0	0.00411538	0.155385	-0.140873	-1	-1	Sub_train
Cpd1084	-0.539683	0.115385	-0.230769	0.0226704	0.0873016	1.15385	0	0.00811538	0.0953846	-0.110873	-1	-1	Sub_train
Cpd1085	-0.539683	-0.884615	-0.230769	0.16667	-0.912698	1.15385	0	0.0251154	0.125385	-0.120873	-1	-1	Sub_train
Cpd1086	-0.539683	-0.884615	-0.230769	0.27867	-0.912698	0.153846	0	-0.0118846	-0.0956154	-0.080873	-1	-1	Sub_train
Cpd1087	-0.539683	-0.884615	-0.230769	0.0506704	-0.912698	-1.84615	0	0.0181154	0.155385	-0.080873	-1	-1	Validation
Cpd1088	-0.539683	2.11538	-0.230769	-0.0503296	0.0873016	5.15385	0	-0.0108846	0.105385	-0.050873	-1	-1	Sub_train
Cpd1089	-0.539683	-0.884615	-0.230769	0.20867	-0.912698	2.15385	0	-0.000884615	0.0753846	-0.010873	-1	-1	Sub_train
Cpd1090	-0.539683	-0.884615	-0.230769	-0.0463296	-0.912698	-1.84615	0	0.0361154	0.115385	-0.070873	-1	-1	Validation
Cpd1091	-0.539683	-0.884615	-0.230769	0.0476704	-0.912698	-1.84615	0	-0.0118846	0.145385	-0.090873	1	-1	Validation
Cpd1092	-0.539683	0.115385	0.769231	0.0876704	0.0873016	-0.846154	0.919643	0.00311538	0.0253846	0.019127	1	1	Sub_train
Cpd1093	-0.539683	0.115385	-0.230769	-0.10033	-0.912698	1.15385	0	0.0501154	0.235385	0.089127	-1	-1	Sub_train
Cpd1094	-0.539683	1.11538	-0.230769	0.10567	0.0873016	4.15385	0	-0.00588462	0.0853846	-0.000873016	-1	-1	Sub_train
Cpd1095	-0.539683	0.115385	-0.230769	0.24967	-0.912698	2.15385	0	-0.0138846	0.195385	-0.010873	-1	-1	Sub_train
Cpd1096	-0.539683	1.11538	-0.230769	0.25167	0.0873016	4.15385	-0.0803571	-0.00988462	0.135385	-0.010873	-1	-1	Validation
Cpd1097	-0.539683	1.11538	-0.230769	0.10567	0.0873016	1.15385	-0.0803571	-0.00988462	0.195385	0.029127	-1	-1	Validation
Cpd1098	-0.539683	0.115385	-0.230769	0.13367	-0.912698	3.15385	-0.0803571	0.00911538	0.125385	0.019127	-1	-1	Sub_train
Cpd1099	-0.539683	-0.884615	-0.230769	-0.0393296	0.0873016	1.15385	-0.0803571	-0.00488462	-0.00561538	-0.090873	-1	-1	Validation
Cpd1100	-0.539683	-0.884615	-0.230769	0.0136704	-0.912698	-1.84615	0	0.00511538	-0.147615	0.029127	-1	-1	Sub_train
Cpd1101	-0.539683	-0.884615	-0.230769	-0.19473	-0.912698	-0.846154	0	0.0421154	0.0853846	-0.030873	-1	-1	Sub_train
Cpd1102	-0.539683	-0.884615	-0.230769	-0.0613296	-0.912698	-0.846154	0	-0.00588462	0.185385	-0.060873	-1	-1	Sub_train
Cpd1103	-0.539683	-0.884615	-0.230769	0.14667	-0.912698	2.15385	0	0.00111538	0.255385	-0.050873	-1	-1	Sub_train
Cpd1104	-0.539683	-0.884615	-0.230769	0.0826704	-0.912698	-1.84615	0	0.0171154	-0.0216154	-0.100873	1	-1	Test
Cpd1105	-0.539683	-0.884615	-0.230769	0.13767	0.0873016	1.15385	0	0.0191154	0.0553846	-0.050873	-1	-1	Validation
Cpd1106	-0.539683	0.115385	-0.230769	0.0836704	0.0873016	5.15385	0	-0.0158846	-0.0426154	-0.080873	-1	-1	Sub_train
Cpd1107	-0.539683	-0.884615	-0.230769	-0.18623	-0.912698	6.15385	0	0.00311538	-0.0866154	0.099127	-1	-1	Sub_train
Cpd1108	-0.539683	-0.884615	-0.230769	0.31167	0.0873016	1.15385	0	-0.0268846	-0.0776154	-0.030873	-1	-1	Sub_train
Cpd1109	-0.539683	-0.884615	-0.230769	0.19567	-0.912698	0.153846	0	0.00711538	0.0953846	-0.040873	-1	-1	Sub_train
Cpd1110	-0.539683	-0.884615	-0.230769	-0.13843	-0.912698	-0.846154	0	0.0131154	-0.114615	0.099127	-1	-1	Test
Cpd1111	-0.539683	1.11538	-0.230769	0.17667	0.0873016	4.15385	-0.0803571	-0.0118846	0.125385	-0.010873	-1	-1	Sub_train
Cpd1112	-0.539683	-0.884615	-0.230769	0.12467	-0.912698	-1.84615	0	0.0181154	0.0453846	-0.100873	1	-1	Validation
Cpd1113	-0.539683	0.115385	-0.230769	0.19667	-0.912698	3.15385	0	0.00611538	0.0753846	-0.050873	-1	-1	Sub_train
Cpd1114	-0.539683	-0.884615	-0.230769	-0.16923	0.0873016	0.153846	0	0.0151154	-0.0216154	-0.190873	-1	-1	Validation
Cpd1115	-0.539683	-0.884615	-0.230769	-0.16413	0.0873016	-1.84615	0	0.0121154	-0.0796154	-0.090873	-1	-1	Validation
Cpd1116	-0.539683	0.115385	-0.230769	0.15267	-0.912698	2.15385	0	-0.0218846	0.175385	-0.060873	-1	-1	Validation
Cpd1117	-0.539683	0.115385	-0.230769	-0.21231	-0.912698	-0.846154	0	-0.00788462	0.115385	-0.000873016	-1	-1	Sub_train
Cpd1118	-0.539683	0.115385	-0.230769	0.32867	-0.912698	2.15385	0	0.0331154	-0.0226154	-0.040873	-1	-1	Test
Cpd1119	-0.539683	0.115385	-0.230769	0.10867	0.0873016	1.15385	-0.0803571	-0.0178846	-0.0606154	-0.020873	-1	-1	Sub_train
Cpd1120	-0.539683	0.115385	-0.230769	0.24567	0.0873016	4.15385	-0.0803571	-0.0208846	-0.0596154	-0.050873	-1	-1	Sub_train
Cpd1121	-0.539683	0.115385	-0.230769	0.0796704	0.0873016	0.153846	-0.0803571	0.0111154	0.0353846	-0.090873	-1	-1	Validation
Cpd1122	-0.539683	-0.884615	-0.230769	0.0676704	-0.912698	0.153846	0	0.00611538	0.275385	-0.010873	-1	-1	Validation
Cpd1123	-0.539683	0.115385	-0.230769	0.00467037	-0.912698	8.15385	0	-0.00988462	-0.0156154	-0.020873	-1	-1	Sub_train
Cpd1124	-0.539683	-0.884615	-0.230769	-0.0933296	-0.912698	-1.84615	0	0.0301154	0.0353846	-0.030873	-1	-1	Test
Cpd1125	-0.539683	-0.884615	-0.230769	0.20567	-0.912698	0.153846	0	0.0111154	-0.0106154	-0.060873	-1	-1	Sub_train
Cpd1126	-0.539683	1.11538	-0.230769	-0.0983296	-0.912698	2.15385	0	-0.0118846	0.0953846	-0.050873	-1	-1	Validation
Cpd1127	-0.539683	0.115385	-0.230769	0.19467	0.0873016	4.15385	-0.0803571	-0.0288846	-0.0386154	-0.090873	-1	-1	Sub_train
Cpd1128	-0.539683	-0.884615	-0.230769	0.22767	-0.912698	0.153846	0	-0.0228846	-0.0396154	-0.060873	-1	-1	Validation
Cpd1129	-0.539683	-0.884615	-0.230769	0.0316704	0.0873016	1.15385	-0.0803571	-0.0198846	0.0253846	-0.030873	-1	-1	Sub_train
Cpd1130	-0.539683	-0.884615	-0.230769	0.18167	0.0873016	-0.846154	0	0.00211538	0.00538462	-0.050873	-1	-1	Validation
Cpd1131	-0.539683	-0.884615	-0.230769	0.0466704	0.0873016	-0.846154	0	-0.00588462	0.0753846	-0.060873	-1	-1	Validation
Cpd1132	-0.539683	-0.884615	-0.230769	0.0756704	-0.912698	0.153846	0	0.00711538	0.0553846	0.049127	-1	-1	Validation
Cpd1133	-0.539683	0.115385	-0.230769	0.19867	0.0873016	4.15385	-0.0803571	-0.0178846	-0.0276154	-0.090873	-1	-1	Sub_train
Cpd1134	-0.539683	0.115385	-0.230769	0.13467	-0.912698	0.153846	0	0.0101154	0.0153846	-0.040873	1	-1	Validation
Cpd1135	-0.539683	-0.884615	-0.230769	0.0656704	0.0873016	-0.846154	0	-0.00988462	0.285385	-0.040873	-1	-1	Sub_train
Cpd1136	-0.539683	-0.884615	-0.230769	0.21567	-0.912698	0.153846	0	0.00711538	0.0553846	-0.050873	-1	-1	Sub_train
Cpd1137	-0.539683	-0.884615	-0.230769	0.28367	-0.912698	0.153846	0	-0.0178846	-0.143615	-0.070873	-1	-1	Test
Cpd1138	-0.539683	-0.884615	-0.230769	0.21867	-0.912698	0.153846	0	0.00611538	-0.0166154	-0.050873	1	-1	Validation
Cpd1139	-0.539683	-0.884615	-0.230769	-0.16273	0.0873016	-0.846154	0	-0.0218846	0.295385	0.019127	1	-1	Sub_train
Cpd1140	-0.539683	-0.884615	-0.230769	-0.0313296	-0.912698	-1.84615	0	0.0181154	0.0953846	-0.040873	-1	-1	Sub_train
Cpd1141	-0.539683	-0.884615	-0.230769	0.23667	0.0873016	2.15385	0	0.00111538	0.000384615	-0.050873	-1	-1	Validation
Cpd1142	-0.539683	-0.884615	-0.230769	0.16167	-0.912698	0.153846	0	0.00411538	0.275385	-0.040873	-1	-1	Test
Cpd1143	-0.539683	-0.884615	-0.230769	0.15067	-0.912698	-1.84615	0	0.0181154	-0.0256154	-0.120873	-1	-1	Validation
Cpd1144	-0.539683	-0.884615	-0.230769	-0.20093	-0.912698	-1.84615	0	0.0311154	0.00538462	0.099127	-1	-1	Sub_train
Cpd1145	-0.539683	0.115385	-0.230769	-0.10033	-0.912698	1.15385	0	0.0161154	0.165385	-0.000873016	-1	-1	Sub_train
Cpd1146	-0.539683	0.115385	-0.230769	-0.13963	0.0873016	2.15385	0	-0.000884615	0.0553846	-0.070873	-1	-1	Validation
Cpd1147	-0.539683	-0.884615	-0.230769	0.27167	-0.912698	1.15385	0	-0.0288846	-0.129615	-0.080873	-1	-1	Validation
Cpd1148	-0.539683	-0.884615	-0.230769	0.23367	-0.912698	2.15385	0	-0.0198846	-0.109615	-0.020873	-1	-1	Sub_train
Cpd1149	-0.539683	-0.884615	-0.230769	0.0846704	-0.912698	-1.84615	0	0.0221154	0.0853846	-0.040873	-1	-1	Validation
Cpd1150	-0.539683	-0.884615	-0.230769	0.00567037	0.0873016	2.15385	0	-0.0208846	-0.0126154	0.079127	-1	-1	Sub_train
Cpd1151	-0.539683	0.115385	-0.230769	-0.00432963	-0.912698	-1.84615	0	-0.000884615	0.125385	-0.080873	-1	-1	Validation
Cpd1152	-0.539683	0.115385	-0.230769	0.13267	-0.912698	1.15385	0	0.0311154	-0.118615	-0.070873	-1	-1	Sub_train
Cpd1153	-0.539683	0.115385	-0.230769	-0.0323296	-0.912698	0.153846	0	0.0101154	-0.0426154	-0.110873	-1	-1	Sub_train
Cpd1154	-0.539683	-0.884615	-0.230769	-0.0933296	-0.912698	-0.846154	0	-0.00888462	0.185385	-0.060873	-1	-1	Sub_train
Cpd1155	-0.539683	-0.884615	-0.230769	0.24667	-0.912698	-1.84615	0	0.0221154	-0.0776154	-0.130873	1	-1	Test
Cpd1156	-0.539683	-0.884615	-0.230769	-0.0953296	0.0873016	0.153846	0	0.0351154	-0.0866154	-0.110873	-1	-1	Sub_train
Cpd1157	-0.539683	-0.884615	-0.230769	-0.13793	0.0873016	1.15385	0	0.00711538	-0.0196154	0.00912698	-1	-1	Sub_train
Cpd1158	-0.539683	-0.884615	-0.230769	-0.11653	0.0873016	1.15385	0	0.0101154	-0.00761538	-0.010873	-1	-1	Sub_train
Cpd1159	-0.539683	2.11538	-0.230769	-0.10633	0.0873016	4.15385	0	-0.0158846	-0.00761538	-0.030873	-1	-1	Validation
Cpd1160	-0.539683	1.11538	-0.230769	0.0226704	0.0873016	0.153846	0	0.00311538	0.115385	-0.080873	-1	-1	Sub_train
Cpd1161	-0.539683	0.115385	-0.230769	0.21467	-0.912698	0.153846	0	0.0441154	-0.00861538	-0.020873	1	-1	Sub_train
Cpd1162	-0.539683	-0.884615	-0.230769	-0.17583	0.0873016	1.15385	0	0.00611538	0.0853846	-0.010873	-1	-1	Sub_train
Cpd1163	-0.539683	-0.884615	-0.230769	-0.10033	-0.912698	0.153846	0	0.0501154	0.125385	0.109127	-1	-1	Sub_train
Cpd1164	-0.539683	0.115385	-0.230769	0.20867	-0.912698	1.15385	0	-0.0158846	0.0353846	-0.090873	-1	-1	Sub_train
Cpd1165	-0.539683	0.115385	-0.230769	0.13367	-0.912698	5.15385	-0.0803571	0.00911538	0.145385	0.019127	-1	-1	Sub_train
Cpd1166	-0.539683	1.11538	-0.230769	0.19267	0.0873016	2.15385	-0.0803571	-0.0238846	-0.0756154	-0.050873	1	1	Sub_train
Cpd1167	-0.539683	1.11538	-0.230769	-0.17893	-0.912698	2.15385	-0.0803571	0.0171154	0.135385	0.119127	1	-1	Validation
Cpd1168	-0.539683	-0.884615	-0.230769	0.17967	0.0873016	8.15385	0	-0.0178846	0.0853846	-0.040873	-1	-1	Test
Cpd1169	-0.539683	-0.884615	-0.230769	-0.15563	-0.912698	1.15385	0	-0.00488462	-0.0876154	-0.030873	-1	-1	Sub_train
Cpd1170	-0.539683	-0.884615	-0.230769	-0.0233296	-0.912698	2.15385	0	0.0161154	0.0853846	-0.030873	-1	-1	Sub_train
Cpd1171	-0.539683	1.11538	-0.230769	-0.13753	0.0873016	0.153846	0	-0.0288846	0.00238462	-0.020873	1	-1	Validation
Cpd1172	-0.539683	-0.884615	-0.230769	-0.0623296	-0.912698	-0.846154	0	-0.0108846	-0.107615	-0.010873	-1	-1	Validation
Cpd1173	-0.539683	-0.884615	-0.230769	0.0386704	-0.912698	-1.84615	0	-0.000884615	0.0653846	-0.060873	-1	-1	Sub_train
Cpd1174	-0.539683	-0.884615	-0.230769	0.21267	-0.912698	0.153846	0	-0.00388462	-0.0376154	-0.040873	-1	-1	Validation
Cpd1175	-0.539683	-0.884615	-0.230769	-0.21302	-0.912698	-1.84615	0	0.0471154	0.0353846	0.069127	-1	-1	Validation
Cpd1176	-0.539683	-0.884615	-0.230769	0.12667	-0.912698	0.153846	0	0.0241154	0.225385	-0.030873	-1	-1	Sub_train
Cpd1177	-0.539683	-0.884615	-0.230769	0.15567	-0.912698	0.153846	0	0.00611538	0.0953846	-0.040873	-1	-1	Validation
Cpd1178	-0.539683	-0.884615	-0.230769	0.0976704	0.0873016	2.15385	0	-0.0208846	0.175385	-0.070873	-1	-1	Validation
Cpd1179	-0.539683	-0.884615	-0.230769	-0.15593	-0.912698	-0.846154	0	0.0221154	-0.0386154	-0.090873	-1	-1	Sub_train
Cpd1180	-0.539683	-0.884615	-0.230769	0.0856704	-0.912698	-1.84615	0	0.00311538	0.145385	-0.090873	-1	-1	Test
Cpd1181	-0.539683	-0.884615	-0.230769	-0.20762	0.0873016	-1.84615	0	-0.00188462	0.325385	0.059127	-1	-1	Sub_train
Cpd1182	-0.539683	0.115385	-0.230769	-0.17253	0.0873016	0.153846	0	-0.0178846	-0.00561538	-0.060873	-1	-1	Validation
Cpd1183	-0.539683	1.11538	-0.230769	0.12767	0.0873016	4.15385	0	-0.0358846	-0.0226154	-0.080873	-1	-1	Sub_train
Cpd1184	-0.539683	-0.884615	-0.230769	0.11067	-0.912698	0.153846	0	0.00311538	0.0753846	-0.010873	-1	-1	Test
Cpd1185	-0.539683	0.115385	-0.230769	-0.0443296	-0.912698	-1.84615	0	0.0151154	0.175385	-0.070873	-1	-1	Sub_train
Cpd1186	-0.539683	-0.884615	-0.230769	-0.21141	-0.912698	-1.84615	0	0.0551154	0.135385	-0.060873	-1	-1	Test
Cpd1187	-0.539683	-0.884615	-0.230769	0.22267	-0.912698	0.153846	0	-0.0148846	0.0553846	-0.050873	-1	-1	Sub_train
Cpd1188	-0.539683	-0.884615	-0.230769	0.0806704	-0.912698	-1.84615	0	-0.000884615	-0.0626154	-0.010873	-1	-1	Validation
Cpd1189	-0.539683	-0.884615	-0.230769	0.28567	0.0873016	1.15385	0	-0.0208846	-0.128615	-0.060873	-1	-1	Sub_train
Cpd1190	-0.539683	-0.884615	-0.230769	0.21867	-0.912698	0.153846	0	-0.00788462	-0.0676154	-0.070873	-1	-1	Test
Cpd1191	-0.539683	-0.884615	-0.230769	0.0546704	-0.912698	-0.846154	0	0.00811538	0.0653846	0.029127	-1	-1	Sub_train
Cpd1192	-0.539683	0.115385	-0.230769	-0.15433	0.0873016	1.15385	0	-0.0228846	0.0853846	-0.050873	-1	-1	Sub_train
Cpd1193	-0.539683	2.11538	-0.230769	-0.19763	-0.912698	7.15385	0	-0.00488462	-0.00661538	0.00912698	-1	-1	Sub_train
Cpd1194	-0.539683	-0.884615	-0.230769	-0.13753	0.0873016	1.15385	0	0.00911538	0.0453846	-0.060873	-1	-1	Sub_train
Cpd1195	-0.539683	-0.884615	-0.230769	0.11667	0.0873016	2.15385	0	0.00811538	-0.0806154	0.049127	-1	-1	Validation
Cpd1196	-0.539683	0.115385	-0.230769	0.0546704	0.0873016	-1.84615	0	0.0201154	-0.118615	-0.070873	-1	-1	Sub_train
Cpd1197	-0.539683	-0.884615	-0.230769	0.0796704	-0.912698	-1.84615	0	0.0111154	0.0153846	-0.090873	-1	-1	Validation
Cpd1198	-0.539683	-0.884615	-0.230769	-0.11843	-0.912698	0.153846	0	-0.00188462	0.0153846	0.00912698	-1	-1	Sub_train
Cpd1199	-0.539683	1.11538	-0.230769	0.28367	-0.912698	-0.846154	0	-0.00788462	0.0253846	-0.090873	-1	-1	Validation
Cpd1200	-0.539683	-0.884615	-0.230769	0.33367	0.0873016	3.15385	0	-0.0268846	-0.00861538	-0.050873	-1	-1	Validation
Cpd1201	-0.539683	0.115385	-0.230769	-0.12413	-0.912698	2.15385	0	0.0221154	0.105385	-0.090873	-1	-1	Sub_train
Cpd1202	-0.539683	-0.884615	-0.230769	-0.0463296	-0.912698	-1.84615	0	0.0271154	0.205385	-0.070873	-1	-1	Validation
Cpd1203	-0.539683	-0.884615	-0.230769	0.0496704	-0.912698	-1.84615	0	0.0111154	-0.0256154	-0.060873	-1	-1	Sub_train
Cpd1204	-0.539683	-0.884615	-0.230769	0.0496704	-0.912698	-1.84615	0	0.0111154	0.165385	-0.070873	-1	-1	Validation
Cpd1205	-0.539683	2.11538	-0.230769	0.22767	-0.912698	0.153846	0	-0.00588462	0.105385	-0.050873	-1	-1	Sub_train
Cpd1206	-0.539683	0.115385	-0.230769	0.15467	-0.912698	0.153846	0	0.00911538	0.0153846	-0.040873	1	-1	Validation
Cpd1207	-0.539683	-0.884615	-0.230769	-0.0573296	-0.912698	3.15385	0	-0.00788462	0.0653846	-0.090873	-1	-1	Sub_train
Cpd1208	-0.539683	-0.884615	-0.230769	-0.2116	0.0873016	1.15385	0	-0.0208846	0.175385	0.079127	-1	-1	Sub_train
Cpd1209	-0.539683	-0.884615	-0.230769	0.16667	0.0873016	-0.846154	0	0.00511538	0.0753846	-0.080873	-1	-1	Test
Cpd1210	-0.539683	-0.884615	-0.230769	0.0266704	-0.912698	-1.84615	0	-0.0188846	0.115385	-0.070873	-1	-1	Validation
Cpd1211	-0.539683	0.115385	-0.230769	0.0146704	-0.912698	-1.84615	0	0.00711538	0.125385	-0.050873	-1	-1	Validation
Cpd1212	-0.539683	0.115385	-0.230769	0.0406704	0.0873016	8.15385	0	-0.0148846	0.245385	0.00912698	-1	-1	Validation
Cpd1213	-0.539683	0.115385	-0.230769	-0.10733	-0.912698	0.153846	0	0.0101154	0.0653846	-0.040873	-1	-1	Validation
Cpd1214	-0.539683	-0.884615	-0.230769	-0.13203	-0.912698	-1.84615	0	0.0321154	-0.0846154	0.059127	-1	-1	Sub_train
Cpd1215	-0.539683	-0.884615	-0.230769	0.13667	-0.912698	-1.84615	0	0.0141154	0.0153846	-0.090873	-1	-1	Sub_train
Cpd1216	-0.539683	0.115385	-0.230769	-0.0613296	-0.912698	-1.84615	0	0.0231154	0.0653846	-0.100873	-1	-1	Validation
Cpd1217	1.46032	-0.884615	-0.230769	-0.10333	-0.912698	-1.84615	0	0.0391154	-0.0326154	-0.020873	-1	1	Validation
Cpd1218	-0.539683	-0.884615	-0.230769	-0.0123296	0.0873016	2.15385	-0.0803571	-0.0158846	-0.00361538	-0.040873	-1	-1	Sub_train
Cpd1219	-0.539683	-0.884615	-0.230769	0.00367037	0.0873016	1.15385	-0.0803571	-0.0198846	-0.0866154	-0.040873	-1	-1	Validation
Cpd1220	-0.539683	-0.884615	-0.230769	-0.0333296	0.0873016	2.15385	-0.0803571	-0.0148846	-0.133615	-0.090873	-1	-1	Sub_train
Cpd1221	-0.539683	1.11538	-0.230769	0.0946704	-0.912698	0.153846	0	0.0341154	-0.354615	-0.070873	-1	-1	Sub_train
Cpd1222	-0.539683	-0.884615	-0.230769	0.21367	-0.912698	0.153846	0	0.00311538	0.185385	-0.050873	-1	-1	Sub_train
Cpd1223	-0.539683	-0.884615	-0.230769	0.10967	-0.912698	-1.84615	-0.0803571	0.0311154	0.175385	-0.070873	-1	-1	Sub_train
Cpd1224	-0.539683	-0.884615	-0.230769	0.24867	-0.912698	0.153846	0	-0.00188462	0.0553846	-0.040873	1	-1	Test
Cpd1225	-0.539683	1.11538	-0.230769	0.11267	0.0873016	1.15385	0	0.0211154	-0.0876154	-0.080873	-1	-1	Test
Cpd1226	-0.539683	0.115385	-0.230769	0.22167	0.0873016	5.15385	-0.0803571	-0.0248846	-0.0596154	-0.080873	-1	-1	Sub_train
Cpd1227	-0.539683	0.115385	-0.230769	0.10467	-0.912698	6.15385	0	-0.0108846	-0.0826154	-0.140873	-1	-1	Sub_train
Cpd1228	-0.539683	-0.884615	-0.230769	-0.17753	0.0873016	0.153846	0	0.0231154	-0.0526154	-0.170873	-1	-1	Test
Cpd1229	-0.539683	-0.884615	-0.230769	0.21667	-0.912698	0.153846	0	-0.00188462	0.0453846	-0.030873	1	-1	Validation
Cpd1230	-0.539683	0.115385	-0.230769	-0.20033	-0.912698	0.153846	0	0.0131154	-0.00161538	-0.040873	-1	-1	Sub_train
Cpd1231	-0.539683	1.11538	-0.230769	-0.15493	-0.912698	-1.84615	0	-0.0288846	-0.0486154	-0.060873	1	-1	Sub_train
Cpd1232	-0.539683	-0.884615	-0.230769	-0.13223	-0.912698	-1.84615	0	-0.00188462	0.145385	-0.070873	-1	-1	Sub_train
Cpd1233	-0.539683	0.115385	-0.230769	0.0226704	0.0873016	2.15385	0	0.00811538	0.0653846	-0.110873	-1	-1	Sub_train
Cpd1234	-0.539683	-0.884615	-0.230769	0.31567	0.0873016	1.15385	0	-0.0298846	0.00138462	-0.020873	-1	-1	Validation
Cpd1235	-0.539683	-0.884615	-0.230769	0.0776704	0.0873016	-0.846154	0	-0.0178846	0.125385	-0.040873	-1	-1	Sub_train
Cpd1236	-0.539683	-0.884615	-0.230769	-0.0853296	0.0873016	-1.84615	0	0.0161154	0.0753846	-0.070873	-1	-1	Sub_train
Cpd1237	-0.539683	-0.884615	-0.230769	0.28667	0.0873016	1.15385	0	-0.0268846	-0.0466154	-0.020873	-1	-1	Validation
Cpd1238	-0.539683	-0.884615	-0.230769	0.0746704	-0.912698	-1.84615	0	0.00511538	0.0253846	-0.080873	-1	-1	Validation
Cpd1239	-0.539683	1.11538	-0.230769	0.0546704	0.0873016	5.15385	0	-0.0128846	0.0653846	-0.020873	1	-1	Test
Cpd1240	-0.539683	-0.884615	-0.230769	-0.20494	-0.912698	-1.84615	0	0.0321154	0.0253846	-0.120873	-1	-1	Sub_train
Cpd1241	-0.539683	-0.884615	-0.230769	0.11367	0.0873016	3.15385	-0.0803571	-0.0218846	-0.0126154	-0.010873	-1	-1	Sub_train
Cpd1242	-0.539683	-0.884615	-0.230769	0.12767	-0.912698	2.15385	-0.0803571	0.00711538	0.0853846	-0.020873	-1	-1	Sub_train
Cpd1243	-0.539683	-0.884615	-0.230769	0.12967	-0.912698	2.15385	-0.0803571	0.000115385	0.125385	-0.010873	-1	-1	Sub_train
Cpd1244	-0.539683	-0.884615	-0.230769	0.27567	-0.912698	0.153846	0	-0.00588462	-0.00561538	-0.050873	-1	-1	Sub_train
Cpd1245	-0.539683	-0.884615	-0.230769	0.12667	-0.912698	0.153846	0	0.00511538	0.125385	-0.050873	-1	-1	Sub_train
Cpd1246	-0.539683	1.11538	-0.230769	0.0996704	0.0873016	3.15385	-0.0803571	-0.00388462	0.235385	0.029127	-1	-1	Sub_train
Cpd1247	-0.539683	-0.884615	-0.230769	-0.19533	-0.912698	-1.84615	0	-0.00288462	0.0753846	-0.030873	-1	-1	Sub_train
Cpd1248	-0.539683	0.115385	-0.230769	0.21867	-0.912698	0.153846	0	0.000115385	0.165385	-0.050873	-1	-1	Sub_train
Cpd1249	-0.539683	-0.884615	-0.230769	-0.0943296	-0.912698	0.153846	0	0.0141154	0.0553846	-0.060873	-1	-1	Sub_train
Cpd1250	-0.539683	-0.884615	-0.230769	0.22367	-0.912698	0.153846	0	-0.0228846	-0.0686154	-0.080873	-1	-1	Sub_train
Cpd1251	-0.539683	-0.884615	-0.230769	0.20167	-0.912698	2.15385	0	0.00211538	0.0853846	-0.050873	-1	-1	Sub_train
Cpd1252	-0.539683	-0.884615	-0.230769	-0.12463	-0.912698	2.15385	0	-0.00888462	-0.109615	-0.020873	-1	-1	Test
Cpd1253	-0.539683	-0.884615	-0.230769	0.28067	-0.912698	0.153846	0	-0.0108846	-0.0386154	-0.050873	1	-1	Sub_train
Cpd1254	-0.539683	0.115385	-0.230769	0.20567	-0.912698	1.15385	0	0.0111154	0.155385	-0.060873	-1	-1	Validation
Cpd1255	-0.539683	-0.884615	-0.230769	0.13467	0.0873016	2.15385	0	0.0111154	-0.0176154	-0.090873	-1	-1	Validation
Cpd1256	-0.539683	-0.884615	-0.230769	-0.0193296	0.0873016	2.15385	0	-0.0178846	-0.0196154	0.079127	-1	-1	Sub_train
Cpd1257	-0.539683	-0.884615	-0.230769	-0.13133	-0.912698	-0.846154	0	0.00711538	0.0653846	-0.050873	-1	-1	Sub_train
Cpd1258	-0.539683	1.11538	-0.230769	0.27167	-0.912698	-0.846154	0	-0.00788462	0.0453846	-0.070873	1	-1	Sub_train
Cpd1259	-0.539683	-0.884615	-0.230769	0.00367037	-0.912698	0.153846	0	0.0131154	0.0353846	-0.020873	-1	-1	Sub_train
Cpd1260	-0.539683	-0.884615	-0.230769	-0.21424	-0.912698	-0.846154	0	0.0141154	0.235385	0.019127	-1	-1	Sub_train
Cpd1261	-0.539683	-0.884615	-0.230769	-0.0513296	0.0873016	3.15385	0	0.00411538	0.0953846	-0.040873	-1	-1	Sub_train
Cpd1262	-0.539683	-0.884615	-0.230769	0.10567	-0.912698	-1.84615	0	0.0231154	-0.0776154	-0.090873	-1	-1	Sub_train
Cpd1263	-0.539683	0.115385	-0.230769	-0.0683296	0.0873016	4.15385	0	-0.0168846	0.125385	-0.070873	-1	-1	Sub_train
Cpd1264	-0.539683	-0.884615	-0.230769	0.20567	-0.912698	0.153846	0	0.0111154	-0.0336154	-0.060873	-1	-1	Sub_train
Cpd1265	-0.539683	-0.884615	-0.230769	-0.14493	0.0873016	2.15385	0	0.00111538	0.145385	-0.040873	-1	-1	Validation
Cpd1266	-0.539683	-0.884615	-0.230769	-0.18073	0.0873016	1.15385	-0.0803571	-0.0148846	-0.0816154	-0.030873	-1	-1	Validation
Cpd1267	-0.539683	-0.884615	-0.230769	-0.0123296	0.0873016	2.15385	-0.0803571	-0.0158846	-0.118615	-0.110873	-1	-1	Validation
Cpd1268	-0.539683	-0.884615	-0.230769	0.19167	0.0873016	2.15385	-0.0803571	-0.0118846	-0.0816154	-0.090873	-1	-1	Validation
Cpd1269	-0.539683	1.11538	-0.230769	0.17667	0.0873016	2.15385	-0.0803571	-0.0118846	0.105385	-0.000873016	-1	-1	Sub_train
Cpd1270	-0.539683	-0.884615	-0.230769	0.37667	-0.912698	2.15385	0	-0.0188846	-0.0886154	-0.050873	-1	-1	Sub_train
Cpd1271	-0.539683	-0.884615	-0.230769	0.0806704	-0.912698	-1.84615	0	0.0101154	-0.0696154	-0.090873	-1	-1	Sub_train
Cpd1272	-0.539683	0.115385	-0.230769	0.13967	-0.912698	0.153846	0	0.00211538	-0.0236154	-0.080873	-1	-1	Sub_train
Cpd1273	-0.539683	-0.884615	-0.230769	-0.12553	-0.912698	6.15385	0	-0.00888462	0.0853846	-0.060873	-1	-1	Test
Cpd1274	-0.539683	0.115385	-0.230769	0.21667	-0.912698	1.15385	0	0.00511538	0.115385	-0.020873	1	-1	Sub_train
Cpd1275	-0.539683	-0.884615	-0.230769	0.11067	-0.912698	-1.84615	0	0.00111538	0.205385	-0.090873	1	-1	Validation
Cpd1276	-0.539683	1.11538	-0.230769	-0.0683296	-0.912698	4.15385	0	-0.0218846	-0.106615	0.029127	-1	-1	Test
Cpd1277	-0.539683	-0.884615	-0.230769	-0.19683	-0.912698	-0.846154	0	0.000115385	0.0953846	-0.100873	-1	-1	Test
Cpd1278	-0.539683	1.11538	-0.230769	-0.11433	0.0873016	-0.846154	0	-0.0258846	0.205385	-0.040873	-1	-1	Validation
Cpd1279	-0.539683	-0.884615	-0.230769	-0.0643296	-0.912698	0.153846	0	0.0161154	0.165385	0.00912698	-1	-1	Sub_train
Cpd1280	-0.539683	-0.884615	-0.230769	0.19467	-0.912698	-0.846154	0	0.00711538	-0.0306154	-0.040873	-1	-1	Sub_train
Cpd1281	-0.539683	-0.884615	-0.230769	0.00367037	0.0873016	1.15385	-0.0803571	-0.0198846	-0.0866154	-0.040873	-1	-1	Sub_train
Cpd1282	-0.539683	-0.884615	-0.230769	-0.0533296	-0.912698	1.15385	0	0.0151154	0.145385	-0.010873	-1	-1	Validation
Cpd1283	-0.539683	0.115385	-0.230769	0.33967	-0.912698	-0.846154	0	-0.0138846	0.0553846	-0.060873	-1	-1	Validation
Cpd1284	-0.539683	-0.884615	-0.230769	0.35567	-0.912698	2.15385	0	-0.0168846	-0.160615	-0.060873	-1	-1	Sub_train
Cpd1285	-0.539683	-0.884615	-0.230769	0.0766704	-0.912698	-1.84615	0	0.0251154	-0.137615	-0.080873	-1	-1	Validation
Cpd1286	-0.539683	-0.884615	-0.230769	0.26567	-0.912698	2.15385	0	-0.00588462	-0.0896154	-0.050873	-1	-1	Sub_train
Cpd1287	-0.539683	-0.884615	-0.230769	-0.0413296	0.0873016	1.15385	-0.0803571	-0.0108846	0.0653846	-0.080873	-1	-1	Sub_train
Cpd1288	-0.539683	-0.884615	-0.230769	0.19167	0.0873016	2.15385	-0.0803571	-0.00688462	0.0453846	-0.070873	-1	-1	Sub_train
Cpd1289	-0.539683	1.11538	0.769231	0.0876704	0.0873016	2.15385	0.919643	0.00311538	-0.0876154	0.029127	-1	1	Test
Cpd1290	-0.539683	-0.884615	0.769231	0.00767037	0.0873016	2.15385	0.919643	0.0141154	-0.128615	0.019127	1	-1	Validation
Cpd1291	-0.539683	-0.884615	-0.230769	0.15067	-0.912698	0.153846	0	0.0181154	-0.0466154	-0.120873	-1	-1	Sub_train
Cpd1292	-0.539683	-0.884615	-0.230769	-0.0753296	-0.912698	-1.84615	0	0.00311538	-0.0356154	-0.020873	1	-1	Validation
Cpd1293	-0.539683	0.115385	-0.230769	0.21267	0.0873016	3.15385	0	-0.00188462	0.145385	-0.070873	-1	-1	Validation
Cpd1294	-0.539683	-0.884615	-0.230769	0.13367	-0.912698	-1.84615	0	0.0101154	0.0753846	-0.080873	1	-1	Validation
Cpd1295	-0.539683	-0.884615	-0.230769	0.19267	0.0873016	2.15385	-0.0803571	-0.0158846	-0.0566154	-0.090873	-1	-1	Sub_train
Cpd1296	-0.539683	-0.884615	-0.230769	0.12267	-0.912698	-1.84615	0	0.0111154	0.0253846	-0.090873	-1	-1	Sub_train
Cpd1297	-0.539683	-0.884615	-0.230769	0.20567	-0.912698	0.153846	0	0.0111154	-0.0486154	-0.060873	-1	-1	Test
Cpd1298	-0.539683	1.11538	-0.230769	0.44567	-0.912698	0.153846	0	-0.00188462	-0.117615	-0.100873	-1	-1	Sub_train
Cpd1299	-0.539683	-0.884615	-0.230769	0.21867	-0.912698	0.153846	0	-0.000884615	0.0553846	-0.050873	-1	-1	Validation
Cpd1300	-0.539683	0.115385	-0.230769	0.19567	0.0873016	4.15385	-0.0803571	-0.0248846	-0.0356154	-0.090873	-1	-1	Validation
Cpd1301	-0.539683	-0.884615	-0.230769	0.19167	0.0873016	2.15385	-0.0803571	-0.0168846	-0.0716154	-0.060873	-1	-1	Sub_train
Cpd1302	-0.539683	0.115385	-0.230769	-0.00432963	-0.912698	-1.84615	0	-0.000884615	0.125385	-0.080873	-1	-1	Sub_train
Cpd1303	-0.539683	-0.884615	-0.230769	0.13867	-0.912698	-1.84615	0	0.00111538	0.0553846	-0.070873	-1	-1	Test
Cpd1304	-0.539683	0.115385	-0.230769	-0.0383296	-0.912698	4.15385	0	-0.00988462	0.0553846	-0.110873	-1	-1	Test
Cpd1305	-0.539683	-0.884615	-0.230769	-0.15553	0.0873016	-0.846154	0	0.0171154	0.0553846	-0.000873016	-1	-1	Validation
Cpd1306	-0.539683	-0.884615	-0.230769	0.17267	-0.912698	4.15385	0	-0.00988462	0.185385	-0.040873	-1	-1	Validation
Cpd1307	-0.539683	-0.884615	-0.230769	0.20667	-0.912698	0.153846	0	0.0141154	-0.0946154	-0.070873	-1	-1	Validation
Cpd1308	-0.539683	-0.884615	-0.230769	0.11667	-0.912698	-1.84615	0	0.0221154	0.0653846	-0.100873	-1	-1	Sub_train
Cpd1309	-0.539683	-0.884615	-0.230769	0.0936704	-0.912698	0.153846	0	0.0141154	-0.00661538	0.029127	-1	-1	Sub_train
Cpd1310	-0.539683	-0.884615	-0.230769	-0.16583	0.0873016	3.15385	0	-0.0178846	-0.0956154	-0.050873	-1	-1	Validation
Cpd1311	-0.539683	0.115385	-0.230769	-0.21433	-0.912698	-1.84615	0	0.0361154	0.185385	-0.060873	-1	-1	Validation
Cpd1312	-0.539683	0.115385	-0.230769	0.22667	-0.912698	1.15385	0	0.00911538	0.155385	-0.060873	-1	-1	Sub_train
Cpd1313	-0.539683	0.115385	-0.230769	0.20567	-0.912698	0.153846	0	0.0111154	0.175385	-0.060873	-1	-1	Test
Cpd1314	-0.539683	0.115385	-0.230769	-0.11333	0.0873016	4.15385	0	-0.0148846	0.0453846	-0.040873	-1	-1	Validation
Cpd1315	-0.539683	-0.884615	-0.230769	0.20567	0.0873016	1.15385	0	0.0121154	-0.207615	-0.080873	-1	-1	Sub_train
Cpd1316	-0.539683	-0.884615	-0.230769	-0.13763	0.0873016	1.15385	0	0.00511538	0.155385	-0.020873	-1	-1	Validation
Cpd1317	-0.539683	-0.884615	-0.230769	0.0806704	-0.912698	-1.84615	0	0.0101154	-0.0766154	-0.090873	1	-1	Sub_train
Cpd1318	-0.539683	0.115385	-0.230769	0.28067	-0.912698	-0.846154	0	-0.0138846	0.0153846	-0.080873	-1	-1	Sub_train
Cpd1319	-0.539683	2.11538	-0.230769	-0.0953296	0.0873016	4.15385	0	-0.00788462	0.0953846	0.019127	1	-1	Sub_train
Cpd1320	-0.539683	-0.884615	-0.230769	0.13467	-0.912698	1.15385	0	0.00311538	0.0853846	-0.050873	-1	-1	Validation
Cpd1321	-0.539683	-0.884615	-0.230769	0.00967037	-0.912698	-0.846154	0	-0.0318846	0.0353846	-0.070873	-1	-1	Validation
Cpd1322	-0.539683	0.115385	-0.230769	-0.16663	-0.912698	4.15385	0	0.00711538	0.135385	-0.070873	-1	-1	Validation
Cpd1323	-0.539683	-0.884615	-0.230769	-0.0473296	-0.912698	0.153846	0	0.0221154	0.215385	-0.030873	-1	-1	Validation
Cpd1324	-0.539683	-0.884615	-0.230769	0.28067	-0.912698	2.15385	0	-0.00688462	-0.0916154	-0.060873	-1	-1	Sub_train
Cpd1325	-0.539683	0.115385	-0.230769	0.11367	0.0873016	1.15385	-0.0803571	-0.0218846	-0.0596154	-0.020873	1	-1	Sub_train
Cpd1326	-0.539683	-0.884615	-0.230769	-0.0123296	0.0873016	3.15385	-0.0803571	-0.0158846	-0.0946154	-0.110873	-1	-1	Sub_train
Cpd1327	-0.539683	-0.884615	-0.230769	-0.0823296	-0.912698	-1.84615	0	-0.00488462	-0.0826154	-0.080873	-1	-1	Test
Cpd1328	-0.539683	-0.884615	-0.230769	0.27267	-0.912698	0.153846	0	-0.00588462	0.0953846	-0.030873	-1	-1	Sub_train
Cpd1329	-0.539683	0.115385	-0.230769	0.12467	-0.912698	0.153846	0	0.0101154	0.165385	-0.060873	-1	-1	Validation
Cpd1330	-0.539683	-0.884615	-0.230769	0.21467	-0.912698	0.153846	0	0.00611538	-0.179615	-0.040873	-1	-1	Validation
Cpd1331	-0.539683	1.11538	-0.230769	0.19767	-0.912698	0.153846	0	-0.00288462	0.0353846	-0.080873	-1	-1	Sub_train
Cpd1332	-0.539683	-0.884615	-0.230769	-0.20997	-0.912698	5.15385	0	0.00411538	0.0653846	0.059127	-1	-1	Sub_train
Cpd1333	-0.539683	0.115385	0.769231	0.0646704	0.0873016	-0.846154	0.919643	0.00711538	-0.0806154	0.019127	1	1	Sub_train
Cpd1334	-0.539683	-0.884615	-0.230769	0.20967	-0.912698	2.15385	0	-0.00888462	-0.0356154	-0.020873	-1	-1	Sub_train
Cpd1335	-0.539683	2.11538	-0.230769	0.00667037	0.0873016	3.15385	0	-0.0138846	0.0453846	0.00912698	-1	-1	Sub_train
Cpd1336	-0.539683	-0.884615	-0.230769	-0.0753296	-0.912698	-1.84615	0	0.00311538	0.0353846	-0.020873	1	-1	Sub_train
Cpd1337	-0.539683	-0.884615	-0.230769	0.13467	-0.912698	0.153846	0	0.00811538	-0.0616154	-0.080873	1	-1	Validation
Cpd1338	-0.539683	-0.884615	-0.230769	0.20067	0.0873016	1.15385	0	-0.00688462	0.0753846	-0.080873	-1	-1	Sub_train
Cpd1339	-0.539683	-0.884615	-0.230769	0.30367	-0.912698	1.15385	0	0.00511538	0.00438462	-0.020873	-1	-1	Test
Cpd1340	-0.539683	0.115385	-0.230769	0.21467	0.0873016	1.15385	0	0.00111538	0.00538462	-0.050873	-1	-1	Validation
Cpd1341	-0.539683	1.11538	-0.230769	0.21467	0.0873016	6.15385	0	-0.0288846	-0.0936154	-0.070873	-1	-1	Sub_train
Cpd1342	-0.539683	-0.884615	-0.230769	0.20567	-0.912698	0.153846	0	0.0111154	-0.0676154	-0.060873	-1	-1	Validation
Cpd1343	-0.539683	0.115385	-0.230769	0.21867	-0.912698	0.153846	0	0.00711538	0.0653846	-0.050873	-1	-1	Sub_train
Cpd1344	-0.539683	-0.884615	-0.230769	-0.20581	0.0873016	6.15385	0	-0.0168846	-0.0736154	-0.030873	-1	-1	Sub_train
Cpd1345	-0.539683	-0.884615	-0.230769	0.14067	-0.912698	-1.84615	0	0.0251154	0.275385	-0.030873	-1	-1	Sub_train
Cpd1346	-0.539683	-0.884615	-0.230769	0.0846704	0.0873016	0.153846	0	0.00811538	0.225385	-0.040873	-1	-1	Sub_train
Cpd1347	-0.539683	0.115385	-0.230769	-0.20739	-0.912698	0.153846	0	0.0131154	0.00338462	-0.030873	-1	-1	Validation
Cpd1348	-0.539683	-0.884615	-0.230769	0.13767	0.0873016	0.153846	0	0.00811538	0.175385	0.029127	-1	-1	Sub_train
Cpd1349	-0.539683	0.115385	-0.230769	-0.0573296	-0.912698	-1.84615	0	-0.00788462	0.165385	-0.030873	-1	-1	Validation
Cpd1350	-0.539683	0.115385	-0.230769	-0.0843296	-0.912698	0.153846	0	0.0191154	0.0253846	-0.090873	-1	-1	Test
Cpd1351	-0.539683	-0.884615	-0.230769	0.00267037	0.0873016	1.15385	-0.0803571	-0.0188846	0.0653846	-0.030873	-1	-1	Sub_train
Cpd1352	-0.539683	-0.884615	-0.230769	0.0856704	0.0873016	2.15385	0	-0.0208846	-0.0676154	0.099127	-1	-1	Validation
Cpd1353	-0.539683	0.115385	-0.230769	0.20767	-0.912698	1.15385	0	-0.0118846	0.0653846	-0.090873	-1	-1	Sub_train
Cpd1354	-0.539683	-0.884615	-0.230769	0.25567	0.0873016	1.15385	0	0.00511538	-0.167615	-0.050873	-1	-1	Test
Cpd1355	-0.539683	-0.884615	-0.230769	0.22967	-0.912698	1.15385	0	-0.0398846	-0.0736154	-0.060873	-1	-1	Sub_train
Cpd1356	-0.539683	-0.884615	-0.230769	0.21967	-0.912698	0.153846	0	0.00511538	0.105385	-0.040873	-1	-1	Validation
Cpd1357	-0.539683	-0.884615	-0.230769	-0.19703	0.0873016	0.153846	0	0.0381154	0.135385	-0.150873	-1	-1	Sub_train
Cpd1358	-0.539683	0.115385	-0.230769	0.12067	-0.912698	0.153846	0	0.0111154	-0.00161538	-0.040873	-1	-1	Sub_train
Cpd1359	-0.539683	0.115385	-0.230769	0.21667	0.0873016	1.15385	0	0.00411538	0.00138462	-0.060873	-1	-1	Sub_train
Cpd1360	-0.539683	-0.884615	-0.230769	-0.12693	0.0873016	0.153846	0	0.0201154	-0.0736154	-0.110873	-1	-1	Validation
Cpd1361	-0.539683	-0.884615	-0.230769	-0.0743296	-0.912698	0.153846	0	0.0461154	0.0653846	-0.030873	-1	-1	Sub_train
Cpd1362	-0.539683	-0.884615	-0.230769	-0.0533296	0.0873016	0.153846	0	0.0421154	-0.185615	-0.110873	-1	-1	Sub_train
Cpd1363	-0.539683	0.115385	-0.230769	-0.14453	0.0873016	0.153846	0	0.00411538	0.0753846	-0.060873	-1	-1	Validation
Cpd1364	-0.539683	0.115385	0.769231	0.0616704	0.0873016	0.153846	0.919643	0.00211538	-0.0976154	0.039127	-1	1	Sub_train
Cpd1365	-0.539683	-0.884615	-0.230769	0.19167	-0.912698	-1.84615	0	0.0271154	0.125385	-0.050873	-1	-1	Sub_train
Cpd1366	-0.539683	0.115385	-0.230769	0.20367	-0.912698	1.15385	0	0.0101154	0.105385	-0.030873	-1	-1	Sub_train
Cpd1367	-0.539683	-0.884615	-0.230769	0.0876704	0.0873016	-1.84615	0	0.0351154	0.00238462	-0.080873	-1	-1	Sub_train
Cpd1368	-0.539683	-0.884615	-0.230769	0.28567	0.0873016	1.15385	0	-0.0208846	-0.0826154	-0.060873	-1	-1	Validation
Cpd1369	-0.539683	0.115385	-0.230769	0.21567	-0.912698	1.15385	0	0.00511538	0.165385	-0.020873	-1	-1	Test
Cpd1370	-0.539683	-0.884615	-0.230769	0.0936704	-0.912698	0.153846	0	0.00211538	0.0853846	-0.020873	-1	-1	Sub_train
Cpd1371	-0.539683	-0.884615	-0.230769	0.0946704	-0.912698	-1.84615	0	0.00411538	-0.0426154	-0.050873	-1	-1	Validation
Cpd1372	-0.539683	-0.884615	-0.230769	0.14867	0.0873016	2.15385	0	0.000115385	-0.143615	-0.040873	-1	-1	Validation
Cpd1373	-0.539683	-0.884615	-0.230769	0.10167	-0.912698	-0.846154	0	0.0421154	0.135385	-0.060873	-1	-1	Sub_train
Cpd1374	-0.539683	-0.884615	-0.230769	0.0986704	-0.912698	-0.846154	0	0.0141154	0.0253846	-0.050873	1	-1	Test
Cpd1375	-0.539683	-0.884615	-0.230769	0.30367	-0.912698	0.153846	0	-0.0118846	-0.0386154	-0.050873	-1	-1	Validation
Cpd1376	-0.539683	-0.884615	-0.230769	0.0456704	-0.912698	-1.84615	0	0.0291154	0.175385	-0.050873	-1	-1	Sub_train
Cpd1377	-0.539683	-0.884615	-0.230769	-0.20323	0.0873016	4.15385	0	-0.00888462	0.0353846	-0.000873016	-1	-1	Sub_train
Cpd1378	-0.539683	0.115385	-0.230769	0.28367	0.0873016	1.15385	0	-0.0138846	-0.0216154	-0.040873	-1	-1	Test
Cpd1379	-0.539683	-0.884615	-0.230769	-0.18413	0.0873016	-1.84615	0	0.00711538	-0.00461538	0.029127	-1	-1	Test
Cpd1380	-0.539683	2.11538	-0.230769	0.19567	0.0873016	2.15385	-0.0803571	-0.0128846	0.135385	-0.010873	-1	1	Validation
Cpd1381	-0.539683	1.11538	-0.230769	0.12167	0.0873016	1.15385	-0.0803571	-0.0118846	0.0853846	0.00912698	-1	1	Validation
Cpd1382	-0.539683	-0.884615	-0.230769	0.28367	0.0873016	1.15385	0	-0.0178846	-0.162615	-0.060873	-1	-1	Test
Cpd1383	-0.539683	-0.884615	-0.230769	-0.15103	0.0873016	0.153846	0	0.0151154	-0.000615385	-0.020873	-1	-1	Sub_train
Cpd1384	-0.539683	-0.884615	-0.230769	-0.0333296	0.0873016	1.15385	-0.0803571	-0.0148846	0.175385	-0.020873	-1	-1	Sub_train
Cpd1385	-0.539683	0.115385	-0.230769	0.18567	0.0873016	2.15385	-0.0803571	-0.00188462	0.0253846	-0.080873	-1	-1	Sub_train
Cpd1386	-0.539683	0.115385	-0.230769	0.28767	-0.912698	2.15385	0	0.0371154	0.0253846	-0.030873	-1	-1	Test
Cpd1387	-0.539683	-0.884615	-0.230769	0.24167	0.0873016	2.15385	0	-0.0238846	-0.0776154	-0.060873	-1	-1	Validation
Cpd1388	-0.539683	-0.884615	-0.230769	0.17067	-0.912698	-1.84615	0	0.00211538	0.155385	-0.080873	-1	-1	Sub_train
Cpd1389	-0.539683	0.115385	-0.230769	0.13867	-0.912698	0.153846	0	0.0131154	-0.0426154	-0.050873	1	-1	Sub_train
Cpd1390	-0.539683	-0.884615	-0.230769	0.17567	-0.912698	4.15385	0	-0.00988462	0.0153846	-0.050873	-1	-1	Validation
Cpd1391	-0.539683	-0.884615	-0.230769	-0.13763	0.0873016	1.15385	0	0.00511538	0.0753846	-0.020873	-1	-1	Sub_train
Cpd1392	-0.539683	-0.884615	-0.230769	-0.0353296	-0.912698	-0.846154	0	0.0101154	0.00538462	-0.020873	-1	-1	Sub_train
Cpd1393	-0.539683	-0.884615	-0.230769	0.12267	-0.912698	-1.84615	0	-0.00388462	0.0953846	-0.080873	1	-1	Sub_train
Cpd1394	-0.539683	0.115385	-0.230769	0.23267	-0.912698	0.153846	0	-0.00288462	0.0653846	-0.040873	-1	-1	Sub_train
Cpd1395	-0.539683	-0.884615	-0.230769	0.13567	-0.912698	-1.84615	0	0.0151154	0.175385	-0.100873	-1	-1	Validation
Cpd1396	-0.333333	0.203233	-0.0646651	-0.339782	0.183908	1.93072	-0.0803571	0.000224018	0.100155	-0.0743678	-1	-1	Validation
Cpd1397	-0.333333	1.20323	-0.0646651	-0.383542	0.183908	-0.0692841	-0.0803571	0.00822402	0.0791547	-0.104368	-1	-1	Validation
Cpd1398	-0.333333	0.203233	-0.0646651	-0.258182	-0.816092	-1.06928	-0.0803571	0.021224	0.390155	0.0356322	-1	-1	Sub_train
Cpd1399	-0.333333	0.203233	-0.0646651	-0.384072	0.183908	-0.0692841	-0.0803571	0.00622402	0.0801547	-0.0943678	-1	-1	Sub_train
Cpd1400	-0.333333	0.203233	-0.0646651	-0.377082	0.183908	-0.0692841	-0.0803571	0.00422402	0.150155	-0.0243678	-1	-1	Sub_train
Cpd1401	-0.333333	0.203233	-0.0646651	-0.383542	0.183908	-1.06928	-0.0803571	0.00822402	0.0801547	-0.104368	-1	-1	Validation
Cpd1402	-0.333333	-0.796767	-0.0646651	-0.389762	-0.816092	0.930716	-0.0803571	0.000224018	0.0401547	-0.0543678	-1	-1	Sub_train
Cpd1403	-0.333333	-0.796767	-0.0646651	-0.211182	-0.816092	-2.06928	-0.0803571	0.034224	0.0801547	-0.0243678	-1	-1	Validation
Cpd1404	-0.333333	0.203233	-0.0646651	-0.349982	0.183908	1.93072	-0.0803571	0.012224	0.0231547	-0.0943678	-1	-1	Sub_train
Cpd1405	-0.333333	0.203233	-0.0646651	-0.363582	-0.816092	-1.06928	-0.0803571	0.00522402	0.140155	-0.114368	-1	-1	Sub_train
Cpd1406	-0.333333	-0.796767	-0.0646651	-0.217182	0.183908	-3.06928	-0.0803571	0.052224	0.110155	-0.00436782	-1	-1	Validation
Cpd1407	-0.333333	0.203233	-0.0646651	-0.383542	0.183908	0.930716	-0.0803571	0.00822402	0.100155	-0.0943678	-1	-1	Validation
Cpd1408	-0.333333	-2.16667	-0.333333	0.0928184	-0.816092	2	-0.0803571	0.016	0.0743333	-0.0243678	-1	-1	Test
Cpd1409	-0.333333	-1.16667	-0.333333	0.00181839	-0.816092	1	-0.0803571	0.01	0.0343333	-0.0643678	-1	-1	Validation
Cpd1410	-0.333333	-2.16667	-0.333333	0.0378184	0.183908	0	-0.0803571	0.014	0.0243333	-0.0143678	-1	-1	Sub_train
Cpd1411	-0.333333	-2.16667	-0.333333	0.187818	0.183908	-1	-0.0803571	0.005	0.0943333	-0.0243678	-1	-1	Sub_train
Cpd1412	-0.333333	-2.16667	-0.333333	-0.00118161	0.183908	1	-0.0803571	0.009	0.0543333	-0.0943678	-1	-1	Validation
Cpd1413	-0.333333	-1.16667	-0.333333	-0.146182	0.183908	-4	-0.0803571	0.026	0.0743333	0.0256322	-1	-1	Validation
Cpd1414	-0.333333	-2.16667	-0.333333	-0.0871816	-0.816092	3	-0.0803571	0.004	0.000333333	-0.0143678	-1	-1	Validation
Cpd1415	-0.333333	-2.16667	-0.333333	0.0568184	0.183908	-1	-0.0803571	0.009	0.0643333	-0.0443678	-1	-1	Sub_train
Cpd1416	-0.333333	-1.16667	-0.333333	-0.388162	-0.816092	-5	-0.0803571	0.018	0.114333	-0.00436782	-1	-1	Sub_train
Cpd1417	-0.333333	-0.166667	-0.333333	0.0708184	0.183908	3	-0.0803571	0.001	-0.00666667	-0.0343678	-1	-1	Sub_train
Cpd1418	-0.333333	-1.16667	-0.333333	0.0198184	-0.816092	-6	-0.0803571	0.03	0.0443333	-0.0943678	-1	-1	Sub_train
Cpd1419	-0.333333	-2.16667	-0.333333	-0.286182	-0.816092	-3	-0.0803571	0.025	-0.0426667	0.0556322	-1	-1	Test
Cpd1420	-0.333333	-2.16667	-0.333333	-0.376482	-0.816092	-6	-0.0803571	0.029	0.144333	0.0156322	-1	-1	Sub_train
Cpd1421	-0.333333	-2.16667	-0.333333	-0.240182	-0.816092	-4	-0.0803571	0.009	0.0943333	-0.0843678	-1	-1	Sub_train
Cpd1422	-0.333333	-2.16667	-0.333333	-0.0261816	-0.816092	-6	-0.0803571	0.044	0.0743333	0.00563218	-1	-1	Sub_train
Cpd1423	-0.333333	-1.16667	-0.333333	-0.0681816	-0.816092	-5	-0.0803571	0.008	0.0143333	-0.0143678	-1	-1	Validation
Cpd1424	-0.333333	-2.16667	-0.333333	-0.171182	0.183908	-4	-0.0803571	0.024	-0.000666667	-0.0143678	-1	-1	Sub_train
Cpd1425	-0.333333	-2.16667	-0.333333	-0.0401816	0.183908	-3	-0.0803571	0.021	-0.00366667	-0.104368	-1	-1	Validation
Cpd1426	-0.333333	-1.16667	-0.333333	0.0138184	-0.816092	-3	-0.0803571	0.039	0.144333	0.0456322	-1	-1	Sub_train
Cpd1427	-0.333333	-2.16667	-0.333333	-0.382212	-0.816092	-6	-0.0803571	0.055	-0.130667	-0.0843678	-1	-1	Validation
Cpd1428	-0.333333	-2.16667	-0.333333	-0.130182	-0.816092	-5	-0.0803571	0.055	0.0143333	-0.0643678	-1	-1	Test
Cpd1429	-0.333333	-1.16667	-0.333333	-0.298782	0.183908	2	-0.0803571	0.015	-0.0846667	-0.0643678	-1	-1	Sub_train
Cpd1430	-0.333333	-1.16667	-0.333333	-0.240182	0.183908	-4	-0.0803571	0.022	-0.128667	-0.0343678	-1	-1	Sub_train
Cpd1431	-0.333333	-0.166667	-0.333333	0.0628184	-0.816092	-1	-0.0803571	0.024	-0.00266667	0.0356322	-1	-1	Validation
Cpd1432	-0.333333	0.833333	-0.333333	-0.383882	0.183908	0	-0.0803571	0.02	-0.0616667	-0.00436782	-1	-1	Validation
Cpd1433	-0.333333	-2.16667	-0.333333	-0.207182	-0.816092	-4	-0.0803571	0.006	0.164333	-0.0843678	-1	-1	Sub_train
Cpd1434	-0.333333	-2.16667	-0.333333	-0.0671816	0.183908	3	-0.0803571	-0.003	0.0343333	-0.0243678	-1	-1	Test
Cpd1435	-0.333333	-0.166667	0.666667	0.338818	0.183908	13	0.919643	-0.044	-0.114667	0.0456322	-1	-1	Validation
Cpd1436	-0.333333	-2.16667	-0.333333	0.0628184	-0.816092	1	-0.0803571	-0.002	0.124333	-0.0543678	-1	-1	Validation
Cpd1437	-0.333333	-1.16667	-0.333333	0.0698184	0.183908	-1	-0.0803571	0.007	0.0943333	-0.0143678	-1	-1	Sub_train
Cpd1438	-0.333333	-1.16667	-0.333333	-0.290182	0.183908	-2	-0.0803571	0.017	0.0243333	-0.0243678	-1	-1	Validation
Cpd1439	-0.333333	-2.16667	-0.333333	-0.282182	0.183908	-2	-0.0803571	0.016	-0.110667	-0.0243678	-1	-1	Validation
Cpd1440	-0.333333	-2.16667	-0.333333	-0.221182	-0.816092	-4	-0.0803571	0.031	0.0943333	0.0256322	-1	-1	Sub_train
Cpd1441	-0.333333	-1.16667	0.666667	0.337818	0.183908	10	0.919643	-0.0421	-0.111667	0.0456322	-1	-1	Sub_train
Cpd1442	-0.333333	-1.16667	-0.333333	0.0828184	0.183908	2	-0.0803571	0.016	-0.00666667	-0.0843678	-1	-1	Sub_train
Cpd1443	-0.333333	-1.16667	-0.333333	0.109818	-0.816092	0	-0.0803571	-0.01	-0.0196667	-0.00436782	-1	-1	Validation
Cpd1444	-0.333333	-2.16667	-0.333333	-0.195182	0.183908	-1	-0.0803571	0.021	0.104333	0.0156322	-1	-1	Sub_train
Cpd1445	-0.333333	-1.16667	-0.333333	-0.333782	-0.816092	-2	-0.0803571	0.041	0.234333	-0.104368	-1	-1	Validation
Cpd1446	-0.333333	-2.16667	-0.333333	-0.381332	-0.816092	-1	-0.0803571	-0.006	-0.0186667	0.0456322	-1	-1	Test
Cpd1447	-0.333333	-1.16667	-0.333333	-0.182182	-0.816092	-2	-0.0803571	0.015	0.284333	-0.0443678	-1	-1	Sub_train
Cpd1448	-0.333333	-1.16667	-0.333333	0.0828184	0.183908	0	-0.0803571	0.005	0.0343333	-0.0443678	-1	-1	Sub_train
Cpd1449	-0.333333	-0.166667	-0.333333	-0.323182	0.183908	-3	-0.0803571	0.012	-0.0136667	-0.0643678	-1	-1	Test
Cpd1450	-0.333333	-0.166667	-0.333333	-0.290182	0.183908	-5	-0.0803571	0	0.204333	-0.0443678	-1	-1	Validation
Cpd1451	-0.333333	-2.16667	-0.333333	0.358818	-0.816092	-4	-0.0803571	0.025	-0.0546667	-0.0343678	-1	-1	Validation
Cpd1452	-0.333333	-1.16667	-0.333333	0.121818	0.183908	-3	-0.0803571	0.004	-0.0616667	-0.114368	-1	-1	Sub_train
Cpd1453	-0.333333	-2.16667	-0.333333	-0.219182	-0.816092	-4	-0.0803571	0.032	0.0343333	0.0656322	-1	-1	Validation
Cpd1454	-0.333333	-2.16667	-0.333333	-0.0561816	-0.816092	-4	-0.0803571	0.023	0.0143333	0.00563218	-1	-1	Sub_train
Cpd1455	-0.333333	-2.16667	-0.333333	-0.193182	-0.816092	-6	-0.0803571	0.025	0.0643333	-0.0243678	-1	-1	Validation
Cpd1456	-0.333333	-1.16667	-0.333333	-0.104182	-0.816092	-1	-0.0803571	0.012	-0.0336667	0.0356322	-1	-1	Sub_train
Cpd1457	-0.333333	-1.16667	-0.333333	-0.0291816	0.183908	0	-0.0803571	0.009	0.0343333	-0.0643678	-1	-1	Validation
Cpd1458	-0.333333	-2.16667	-0.333333	0.00881839	-0.816092	-6	-0.0803571	0.01	0.0643333	-0.0243678	-1	-1	Sub_train
Cpd1459	-0.333333	-2.16667	-0.333333	-0.154182	-0.816092	-5	-0.0803571	0.019	0.0743333	0.0756322	-1	-1	Validation
Cpd1460	-0.333333	-2.16667	-0.333333	-0.301082	0.183908	1	-0.0803571	0.009	-0.0176667	-0.00436782	-1	-1	Sub_train
Cpd1461	-0.333333	-2.16667	-0.333333	-0.286182	-0.816092	-4	-0.0803571	0.028	0.0543333	-0.0843678	-1	-1	Sub_train
Cpd1462	-0.333333	-2.16667	-0.333333	-0.0401816	0.183908	-1	-0.0803571	-0.008	0.0943333	-0.0543678	-1	-1	Test
Cpd1463	-0.333333	-1.16667	-0.333333	-0.370982	-0.816092	-4	-0.0803571	0.008	0.0643333	-0.0643678	-1	-1	Validation
Cpd1464	-0.333333	-1.16667	-0.333333	0.159818	-0.816092	4	-0.0803571	-0.01	-0.0206667	-0.0843678	-1	-1	Validation
Cpd1465	-0.333333	-1.16667	-0.333333	-0.317682	-0.816092	-3	-0.0803571	-0.001	0.154333	-0.0543678	-1	-1	Validation
Cpd1466	-0.333333	-2.16667	-0.333333	-0.0111816	0.183908	-5	-0.0803571	0.033	0.0843333	-0.0943678	-1	-1	Sub_train
Cpd1467	-0.333333	-2.16667	-0.333333	-0.0901816	0.183908	-1	-0.0803571	0.015	0.0543333	0.00563218	-1	-1	Test
Cpd1468	-0.333333	-0.166667	-0.333333	-0.110182	-0.816092	-2	-0.0803571	0.012	-0.000666667	-0.0243678	-1	-1	Sub_train
Cpd1469	-0.333333	-2.16667	-0.333333	-0.239182	0.183908	-1	-0.0803571	-0.019	0.154333	-0.0143678	-1	-1	Sub_train
Cpd1470	-0.333333	-2.16667	-0.333333	-0.379082	0.183908	0	-0.0803571	0.017	0.0343333	-0.00436782	-1	-1	Sub_train
Cpd1471	-0.333333	1.11538	-0.230769	-0.0541816	0.183908	1.15385	-0.0803571	-0.0118846	0.0853846	0.00563218	-1	1	Test
Cpd1472	-0.333333	-0.884615	-0.230769	0.00881839	0.183908	4.15385	-0.0803571	-0.0148846	0.155385	-0.00436782	-1	-1	Sub_train
Cpd1473	-0.333333	-0.884615	-0.230769	-0.0701816	0.183908	3.15385	-0.0803571	-0.00988462	0.255385	0.0356322	-1	-1	Sub_train
Cpd1474	-0.333333	-0.884615	-0.230769	-0.0621816	0.183908	3.15385	-0.0803571	-0.0218846	-0.0126154	-0.0143678	-1	-1	Sub_train
Cpd1475	-0.333333	1.11538	-0.230769	-0.0701816	0.183908	1.15385	-0.0803571	-0.00988462	0.195385	0.0256322	-1	-1	Sub_train
Cpd1476	-0.333333	-0.884615	-0.230769	-0.0461816	-0.816092	2.15385	-0.0803571	0.000115385	0.125385	-0.0143678	-1	-1	Validation
Cpd1477	-0.333333	1.11538	-0.230769	-0.0761816	0.183908	1.15385	-0.0803571	-0.00388462	0.215385	0.0256322	-1	-1	Sub_train
Cpd1478	-0.333333	-0.884615	-0.230769	-0.0381816	-0.816092	5.15385	-0.0803571	0.00311538	0.175385	0.0156322	-1	-1	Sub_train
Cpd1479	-0.333333	1.11538	-0.230769	0.0168184	0.183908	2.15385	-0.0803571	-0.0238846	-0.0756154	-0.0543678	-1	1	Test
Cpd1480	-0.333333	-0.884615	-0.230769	-0.0431816	-0.816092	2.15385	-0.0803571	0.00111538	0.115385	-0.0243678	-1	-1	Test
Cpd1481	-0.333333	-0.884615	-0.230769	-0.0411816	-0.816092	2.15385	-0.0803571	-0.00488462	0.155385	-0.0143678	-1	-1	Sub_train
Cpd1482	-0.539683	0.203233	-0.0646651	0.0316704	-0.912698	2.93072	-0.0803571	0.027224	0.0311547	-0.060873	-1	-1	Test
Cpd1483	-0.539683	2.20323	-0.0646651	-0.17003	0.0873016	3.93072	-0.0803571	0.025224	-0.00784527	-0.040873	-1	-1	Validation
Cpd1484	-0.539683	-0.796767	-0.0646651	-0.0433296	-0.912698	-1.06928	-0.0803571	0.00822402	-0.0998453	-0.030873	-1	-1	Sub_train
Cpd1485	-0.539683	2.20323	-0.0646651	-0.00732963	-0.912698	7.93072	-0.0803571	0.036224	0.0901547	-0.080873	-1	-1	Validation
Cpd1486	-0.539683	0.203233	-0.0646651	-0.0603296	-0.912698	1.93072	-0.0803571	0.026224	0.0801547	-0.020873	-1	-1	Validation
Cpd1487	-0.539683	0.203233	-0.0646651	-0.0823296	-0.912698	-1.06928	-0.0803571	0.021224	0.390155	0.039127	-1	-1	Sub_train
Cpd1488	-0.539683	2.20323	-0.0646651	-0.0303296	-0.912698	7.93072	-0.0803571	0.043224	0.100155	-0.070873	-1	-1	Sub_train
Cpd1489	-0.539683	2.20323	-0.0646651	-0.0293296	-0.912698	9.93072	-0.0803571	0.036224	0.120155	-0.030873	-1	-1	Sub_train
Cpd1490	-0.539683	0.203233	-0.0646651	-0.0863296	-0.912698	1.93072	-0.0803571	0.019224	0.100155	-0.030873	-1	-1	Sub_train
Cpd1491	-0.539683	0.203233	-0.0646651	-0.20822	0.0873016	-0.0692841	-0.0803571	0.00622402	0.0801547	-0.090873	-1	-1	Test
Cpd1492	-0.539683	-0.796767	-0.0646651	0.21867	0.0873016	-0.0692841	-0.0803571	0.031224	0.220155	0.00912698	-1	-1	Sub_train
Cpd1493	-0.539683	-0.796767	-0.0646651	-0.12933	-0.912698	1.93072	-0.0803571	0.053224	0.230155	-0.060873	-1	-1	Sub_train
Cpd1494	-0.539683	-0.796767	-0.0646651	-0.21391	-0.912698	0.930716	-0.0803571	0.000224018	0.0401547	-0.050873	-1	-1	Sub_train
Cpd1495	-0.539683	0.203233	0.935335	0.0946704	-0.912698	0.930716	0.919643	0.031224	0.110155	0.00912698	-1	1	Sub_train
Cpd1496	-0.539683	-0.796767	-0.0646651	0.19867	0.0873016	-3.06928	-0.0803571	0.025224	0.0801547	-0.010873	-1	1	Sub_train
Cpd1497	-0.539683	2.20323	-0.0646651	-0.0233296	-0.912698	6.93072	-0.0803571	0.050224	0.130155	-0.080873	-1	-1	Validation
Cpd1498	-0.539683	2.20323	-0.0646651	-0.0303296	-0.912698	7.93072	-0.0803571	0.043224	0.120155	-0.070873	-1	-1	Sub_train
Cpd1499	-0.539683	1.20323	-0.0646651	-0.20769	0.0873016	-0.0692841	-0.0803571	0.00822402	0.0791547	-0.100873	-1	-1	Sub_train
Cpd1500	-0.539683	-0.796767	-0.0646651	0.17067	0.0873016	0.930716	-0.0803571	0.00822402	0.110155	-0.040873	-1	-1	Validation
Cpd1501	-0.539683	2.20323	-0.0646651	-0.0293296	-0.912698	9.93072	-0.0803571	0.036224	0.130155	-0.030873	-1	-1	Sub_train
Cpd1502	-0.539683	-0.796767	-0.0646651	0.31267	-0.912698	2.93072	-0.0803571	0.00422402	-0.0128453	-0.030873	-1	-1	Test
Cpd1503	-0.539683	1.20323	-0.0646651	0.0626704	0.0873016	4.93072	-0.0803571	0.012224	0.120155	0.049127	-1	1	Validation
Cpd1504	-0.539683	2.20323	-0.0646651	-0.0293296	-0.912698	9.93072	-0.0803571	0.036224	0.140155	-0.060873	-1	-1	Sub_train
Cpd1505	-0.539683	2.20323	-0.0646651	-0.0293296	-0.912698	9.93072	-0.0803571	0.036224	0.140155	-0.060873	-1	-1	Sub_train
Cpd1506	-0.539683	-0.796767	-0.0646651	0.0606704	0.0873016	-1.06928	-0.0803571	0.00122402	0.0621547	-0.050873	-1	-1	Sub_train
Cpd1507	-0.539683	-0.796767	-0.0646651	0.00467037	-0.912698	4.93072	-0.0803571	0.042224	0.0801547	-0.060873	-1	-1	Sub_train
Cpd1508	-0.539683	2.20323	-0.0646651	-0.0133296	-0.912698	7.93072	-0.0803571	0.039224	0.0901547	-0.080873	-1	-1	Sub_train
Cpd1509	-0.539683	0.203233	-0.0646651	0.38867	0.0873016	0.930716	-0.0803571	0.011224	0.140155	0.029127	-1	1	Sub_train
Cpd1510	-0.539683	2.20323	-0.0646651	-0.0253296	-0.912698	7.93072	-0.0803571	0.040224	0.100155	-0.080873	-1	-1	Validation
Cpd1511	-0.539683	0.203233	-0.0646651	-0.20769	0.0873016	0.930716	-0.0803571	0.00822402	0.100155	-0.090873	-1	-1	Validation
Cpd1512	-0.539683	2.20323	-0.0646651	-0.0133296	-0.912698	7.93072	-0.0803571	0.039224	0.100155	-0.080873	-1	-1	Test
Cpd1513	-0.539683	-0.796767	-0.0646651	0.25267	0.0873016	-3.06928	-0.0803571	0.022224	0.130155	-0.010873	-1	1	Test
Cpd1514	-0.539683	-0.796767	-0.0646651	0.30667	-0.912698	2.93072	-0.0803571	0.00822402	-0.0128453	-0.030873	-1	-1	Test
Cpd1515	-0.539683	0.203233	-0.0646651	0.0876704	0.0873016	3.93072	-0.0803571	0.010224	0.160155	-0.020873	-1	-1	Test
Cpd1516	-0.539683	0.203233	-0.0646651	0.0356704	-0.912698	1.93072	-0.0803571	0.00722402	0.120155	-0.050873	-1	-1	Validation
Cpd1517	-0.539683	0.203233	-0.0646651	-0.20123	0.0873016	-0.0692841	-0.0803571	0.00422402	0.150155	-0.020873	-1	-1	Validation
Cpd1518	-0.539683	0.203233	-0.0646651	-0.15323	-0.912698	3.93072	-0.0803571	0.010224	0.00215473	-0.010873	-1	-1	Sub_train
Cpd1519	-0.539683	2.20323	-0.0646651	-0.0293296	-0.912698	9.93072	-0.0803571	0.029224	0.180155	-0.000873016	-1	-1	Validation
Cpd1520	-0.539683	0.203233	-0.0646651	-0.10833	-0.912698	1.93072	-0.0803571	0.030224	0.130155	-0.030873	-1	-1	Validation
Cpd1521	-0.539683	-2.16667	-0.333333	0.0886704	-0.912698	3	-0.0803571	0.004	0.000333333	-0.010873	-1	-1	Sub_train
Cpd1522	-0.539683	-2.16667	-0.333333	-0.20063	-0.912698	-6	-0.0803571	0.029	0.144333	0.019127	-1	-1	Sub_train
Cpd1523	-0.539683	-2.16667	-0.333333	0.0856704	0.0873016	-1	-0.0803571	0.015	0.0543333	0.00912698	-1	-1	Sub_train
Cpd1524	-0.539683	-1.16667	-0.333333	0.24567	0.0873016	-1	-0.0803571	0.007	0.0943333	-0.010873	-1	-1	Test
Cpd1525	-0.539683	-1.16667	-0.333333	-0.12293	0.0873016	2	-0.0803571	0.015	-0.0846667	-0.060873	-1	-1	Sub_train
Cpd1526	-0.539683	-1.16667	-0.333333	-0.14183	-0.912698	-3	-0.0803571	-0.001	0.154333	-0.050873	-1	-1	Validation
Cpd1527	-0.539683	-1.16667	-0.333333	0.29767	0.0873016	-3	-0.0803571	0.004	-0.0616667	-0.110873	-1	-1	Test
Cpd1528	-0.539683	-2.16667	-0.333333	0.26867	-0.912698	2	-0.0803571	0.016	0.0743333	-0.020873	-1	-1	Sub_train
Cpd1529	-0.539683	-2.16667	-0.333333	-0.0193296	0.0873016	-1	-0.0803571	0.021	0.104333	0.019127	-1	-1	Sub_train
Cpd1530	-0.539683	0.833333	-0.333333	-0.20803	0.0873016	0	-0.0803571	0.02	-0.0616667	-0.000873016	-1	-1	Validation
Cpd1531	-0.539683	-2.16667	-0.333333	-0.0433296	-0.912698	-4	-0.0803571	0.032	0.0343333	0.069127	-1	-1	Test
Cpd1532	-0.539683	-1.16667	-0.333333	-0.11433	0.0873016	-2	-0.0803571	0.017	0.0243333	-0.020873	-1	-1	Sub_train
Cpd1533	-0.539683	-2.16667	-0.333333	0.0216704	-0.912698	-5	-0.0803571	0.019	0.0743333	0.079127	-1	-1	Validation
Cpd1534	-0.539683	-0.166667	0.666667	0.51467	0.0873016	13	0.919643	-0.044	-0.114667	0.049127	-1	-1	Sub_train
Cpd1535	-0.539683	-2.16667	-0.333333	0.13567	0.0873016	-3	-0.0803571	0.021	-0.00366667	-0.100873	-1	-1	Test
Cpd1536	-0.539683	-1.16667	-0.333333	0.28567	-0.912698	0	-0.0803571	-0.01	-0.0196667	-0.000873016	-1	-1	Test
Cpd1537	-0.539683	-1.16667	-0.333333	0.10467	-0.912698	2	-0.0803571	0.015	-0.0836667	-0.140873	-1	-1	Sub_train
Cpd1538	-0.539683	-1.16667	-0.333333	-0.21231	-0.912698	-5	-0.0803571	0.018	0.114333	-0.000873016	-1	-1	Validation
Cpd1539	-0.539683	-2.16667	-0.333333	-0.20636	-0.912698	-6	-0.0803571	0.055	-0.130667	-0.080873	-1	-1	Validation
Cpd1540	-0.539683	-2.16667	-0.333333	0.53467	-0.912698	-4	-0.0803571	0.025	-0.0546667	-0.030873	-1	-1	Sub_train
Cpd1541	-0.539683	-2.16667	-0.333333	-0.18663	-0.912698	-4	-0.0803571	0.032	0.164333	0.039127	-1	-1	Sub_train
Cpd1542	-0.539683	-1.16667	-0.333333	-0.19513	-0.912698	-4	-0.0803571	0.008	0.0643333	-0.060873	-1	-1	Sub_train
Cpd1543	-0.539683	-1.16667	-0.333333	0.0296704	0.0873016	-4	-0.0803571	0.026	0.0743333	0.029127	-1	-1	Validation
Cpd1544	-0.539683	-1.16667	-0.333333	0.19567	-0.912698	-6	-0.0803571	0.03	0.0443333	-0.090873	-1	-1	Sub_train
Cpd1545	-0.539683	-2.16667	-0.333333	0.36367	0.0873016	-1	-0.0803571	0.005	0.0943333	-0.020873	-1	-1	Validation
Cpd1546	-0.539683	-2.16667	-0.333333	0.23267	0.0873016	-1	-0.0803571	0.009	0.0643333	-0.040873	-1	-1	Validation
Cpd1547	-0.539683	-2.16667	-0.333333	0.10867	0.0873016	3	-0.0803571	-0.003	0.0343333	-0.020873	-1	-1	Validation
Cpd1548	-0.539683	-1.16667	-0.333333	-0.0643296	0.0873016	-4	-0.0803571	0.022	-0.128667	-0.030873	-1	-1	Sub_train
Cpd1549	-0.539683	-2.16667	-0.333333	-0.0173296	-0.912698	-6	-0.0803571	0.025	0.0643333	-0.020873	-1	-1	Validation
Cpd1550	-0.539683	-2.16667	-0.333333	-0.0633296	0.0873016	-1	-0.0803571	-0.019	0.154333	-0.010873	-1	-1	Validation
Cpd1551	-0.539683	-1.16667	-0.333333	-0.00632963	-0.912698	-2	-0.0803571	0.015	0.284333	-0.040873	-1	-1	Sub_train
Cpd1552	-0.539683	-1.16667	-0.333333	0.10767	-0.912698	-5	-0.0803571	0.008	0.0143333	-0.010873	-1	-1	Sub_train
Cpd1553	-0.539683	-0.166667	-0.333333	-0.14733	0.0873016	-3	-0.0803571	0.012	-0.0136667	-0.060873	-1	-1	Sub_train
Cpd1554	-0.539683	-0.166667	-0.333333	0.0656704	-0.912698	-2	-0.0803571	0.012	-0.000666667	-0.020873	-1	-1	Sub_train
Cpd1555	-0.539683	-2.16667	-0.333333	-0.20548	-0.912698	-1	-0.0803571	-0.006	-0.0186667	0.049127	-1	-1	Sub_train
Cpd1556	-0.539683	-0.166667	-0.333333	0.24667	0.0873016	3	-0.0803571	0.001	-0.00666667	-0.030873	-1	-1	Sub_train
Cpd1557	-0.539683	-1.16667	-0.333333	0.17767	-0.912698	1	-0.0803571	0.01	0.0343333	-0.060873	-1	-1	Sub_train
Cpd1558	-0.539683	-2.16667	-0.333333	-0.0313296	-0.912698	-4	-0.0803571	0.006	0.164333	-0.080873	-1	-1	Test
Cpd1559	-0.539683	-1.16667	-0.333333	0.33567	-0.912698	4	-0.0803571	-0.01	-0.0206667	-0.080873	-1	-1	Sub_train
Cpd1560	-0.539683	-2.16667	-0.333333	0.11967	-0.912698	-4	-0.0803571	0.023	0.0143333	0.00912698	-1	-1	Sub_train
Cpd1561	-0.539683	-1.16667	-0.333333	0.18967	-0.912698	-3	-0.0803571	0.039	0.144333	0.049127	-1	-1	Sub_train
Cpd1562	-0.539683	-1.16667	-0.333333	-0.15793	-0.912698	-2	-0.0803571	0.041	0.234333	-0.100873	-1	-1	Validation
Cpd1563	-0.539683	-1.16667	-0.333333	0.0716704	-0.912698	-1	-0.0803571	0.012	-0.0336667	0.039127	-1	-1	Sub_train
Cpd1564	-0.539683	-2.16667	-0.333333	0.23867	-0.912698	1	-0.0803571	-0.002	0.124333	-0.050873	-1	-1	Sub_train
Cpd1565	-0.539683	-2.16667	-0.333333	-0.0643296	-0.912698	-4	-0.0803571	0.009	0.0943333	-0.080873	-1	-1	Sub_train
Cpd1566	-0.539683	-2.16667	-0.333333	-0.11033	-0.912698	-3	-0.0803571	0.025	-0.0426667	0.059127	-1	-1	Sub_train
Cpd1567	-0.539683	-2.16667	-0.333333	-0.12523	0.0873016	1	-0.0803571	0.009	-0.0176667	-0.000873016	-1	-1	Test
Cpd1568	-0.539683	-2.16667	-0.333333	0.18467	-0.912698	-6	-0.0803571	0.01	0.0643333	-0.020873	-1	-1	Validation
Cpd1569	-0.539683	-2.16667	-0.333333	-0.11033	-0.912698	-4	-0.0803571	0.028	0.0543333	-0.080873	-1	-1	Validation
Cpd1570	-0.539683	-1.16667	-0.333333	0.25867	0.0873016	2	-0.0803571	0.016	-0.00666667	-0.080873	-1	-1	Sub_train
Cpd1571	-0.539683	-2.16667	-0.333333	-0.10633	0.0873016	-2	-0.0803571	0.016	-0.110667	-0.020873	-1	-1	Validation
Cpd1572	-0.539683	-2.16667	-0.333333	-0.0453296	-0.912698	-4	-0.0803571	0.031	0.0943333	0.029127	-1	-1	Sub_train
Cpd1573	-0.539683	-0.166667	-0.333333	0.23867	-0.912698	-1	-0.0803571	0.024	-0.00266667	0.039127	-1	-1	Sub_train
Cpd1574	-0.539683	-1.16667	-0.333333	0.14667	0.0873016	0	-0.0803571	0.009	0.0343333	-0.060873	-1	-1	Test
Cpd1575	-0.539683	-2.16667	-0.333333	0.00467037	0.0873016	-4	-0.0803571	0.024	-0.000666667	-0.010873	-1	-1	Test
Cpd1576	-0.539683	-0.884615	-0.230769	0.19067	-0.912698	0.153846	0	0.00811538	-0.113615	-0.080873	-1	-1	Sub_train
Cpd1577	-0.539683	-0.884615	-0.230769	-0.2045	0.0873016	-1.84615	0	0.0251154	0.00538462	-0.020873	-1	-1	Sub_train
Cpd1578	-0.539683	-0.884615	-0.230769	-0.0623296	-0.912698	-0.846154	0	-0.00588462	-0.0226154	-0.040873	-1	-1	Test
Cpd1579	-0.539683	0.115385	-0.230769	-0.0813296	-0.912698	3.15385	0	0.00311538	-0.0296154	-0.090873	-1	-1	Validation
Cpd1580	-0.539683	1.11538	-0.230769	0.0196704	-0.912698	2.15385	0	-0.0308846	0.175385	0.049127	-1	-1	Sub_train
Cpd1581	-0.539683	-0.884615	-0.230769	-0.18543	0.0873016	3.15385	0	0.00411538	-0.00361538	-0.050873	-1	-1	Sub_train
Cpd1582	-0.539683	0.115385	-0.230769	-0.12293	0.0873016	6.15385	0	-0.0108846	-0.0836154	-0.060873	-1	-1	Validation
Cpd1583	-0.539683	-0.884615	-0.230769	0.15967	-0.912698	-1.84615	0	0.00511538	-0.139615	-0.070873	-1	-1	Sub_train
Cpd1584	-0.539683	-0.884615	-0.230769	-0.11473	-0.912698	-1.84615	0	-0.00788462	0.0553846	-0.130873	-1	-1	Test
Cpd1585	-0.539683	-0.884615	-0.230769	0.13467	-0.912698	4.15385	0	0.0331154	0.115385	0.069127	-1	-1	Test
Cpd1586	-0.539683	-0.884615	-0.230769	0.0536704	0.0873016	-0.846154	0	-0.00988462	-0.0366154	-0.070873	-1	-1	Test
Cpd1587	-0.539683	-0.884615	-0.230769	-0.16703	-0.912698	0.153846	0	-0.00888462	0.0253846	0.019127	-1	-1	Validation
Cpd1588	-0.539683	0.115385	-0.230769	-0.12413	-0.912698	1.15385	0	0.0211154	0.0453846	-0.040873	-1	-1	Sub_train
Cpd1589	-0.539683	-0.884615	-0.230769	0.0786704	-0.912698	-1.84615	0	0.0261154	0.185385	-0.040873	-1	-1	Sub_train
Cpd1590	-0.539683	0.115385	-0.230769	0.13167	0.0873016	1.15385	0	-0.0198846	-0.0116154	-0.060873	-1	-1	Sub_train
Cpd1591	-0.539683	-0.884615	-0.230769	0.0896704	-0.912698	0.153846	0	0.0301154	0.0553846	-0.120873	-1	-1	Validation
Cpd1592	-0.539683	-0.884615	-0.230769	-0.0303296	-0.912698	-1.84615	0	0.00811538	-0.0116154	-0.080873	-1	-1	Sub_train
Cpd1593	-0.539683	-0.884615	-0.230769	0.0756704	0.0873016	-0.846154	0	0.0221154	-0.0636154	-0.090873	-1	-1	Sub_train
Cpd1594	-0.539683	0.115385	-0.230769	0.13767	0.0873016	0.153846	0	-0.0338846	-0.113615	-0.070873	-1	-1	Sub_train
Cpd1595	-0.539683	-0.884615	-0.230769	0.15467	-0.912698	-1.84615	0	0.0101154	0.145385	-0.100873	-1	-1	Sub_train
Cpd1596	-0.539683	1.11538	-0.230769	-0.20867	-0.912698	5.15385	0	-0.00588462	0.0453846	-0.010873	-1	-1	Validation
Cpd1597	-0.539683	-0.884615	-0.230769	0.0786704	-0.912698	-1.84615	0	0.0261154	0.185385	-0.040873	-1	-1	Sub_train
Cpd1598	-0.539683	0.115385	-0.230769	0.17767	-0.912698	5.15385	0	-0.0158846	0.0353846	-0.060873	-1	-1	Sub_train
Cpd1599	-0.539683	-0.884615	-0.230769	0.25967	-0.912698	0.153846	0	-0.00888462	0.245385	-0.060873	-1	-1	Sub_train
Cpd1600	-0.539683	0.115385	-0.230769	0.17167	0.0873016	-0.846154	0	-0.00888462	0.0253846	-0.030873	-1	-1	Validation
Cpd1601	-0.539683	-0.884615	-0.230769	0.0486704	0.0873016	1.15385	0	-0.00288462	-0.0226154	-0.010873	-1	-1	Validation
Cpd1602	-0.539683	1.11538	-0.230769	-0.10933	-0.912698	3.15385	0	-0.0108846	-0.0166154	-0.100873	-1	-1	Sub_train
Cpd1603	-0.539683	1.11538	-0.230769	-0.21433	-0.912698	0.153846	0	0.00711538	0.00238462	-0.150873	-1	-1	Sub_train
Cpd1604	-0.539683	-0.884615	-0.230769	-0.11913	0.0873016	-0.846154	0	0.0121154	-0.00261538	0.089127	-1	-1	Test
Cpd1605	-0.539683	0.115385	-0.230769	0.20867	0.0873016	1.15385	0	-0.0158846	0.235385	-0.030873	-1	-1	Test
Cpd1606	-0.539683	-0.884615	-0.230769	-0.19843	-0.912698	-1.84615	0	0.0511154	0.125385	-0.040873	-1	-1	Validation
Cpd1607	-0.539683	0.115385	-0.230769	-0.0843296	0.0873016	1.15385	0	0.0191154	0.0353846	-0.080873	-1	-1	Sub_train
Cpd1608	-0.539683	-0.884615	-0.230769	0.10667	-0.912698	-1.84615	0	-0.00388462	-0.00161538	-0.080873	-1	-1	Sub_train
Cpd1609	-0.539683	-0.884615	-0.230769	0.16167	-0.912698	-1.84615	0	0.00511538	-0.0976154	-0.060873	-1	-1	Sub_train
Cpd1610	-0.539683	-0.884615	-0.230769	0.24467	-0.912698	-1.84615	0	-0.0108846	0.265385	-0.080873	-1	-1	Sub_train
Cpd1611	-0.539683	-0.884615	-0.230769	-0.0153296	-0.912698	-1.84615	0	-0.0208846	0.0953846	-0.050873	-1	-1	Validation
Cpd1612	-0.539683	-0.884615	-0.230769	0.12467	-0.912698	-0.846154	0	-0.00688462	0.0153846	-0.080873	-1	-1	Sub_train
Cpd1613	-0.539683	0.115385	-0.230769	0.12967	-0.912698	0.153846	0	-0.0188846	0.215385	-0.030873	-1	-1	Test
Cpd1614	-0.539683	1.11538	-0.230769	0.29167	0.0873016	5.15385	0	-0.0128846	0.105385	-0.010873	-1	-1	Validation
Cpd1615	-0.539683	0.115385	-0.230769	-0.0933296	-0.912698	5.15385	0	0.00111538	0.0553846	-0.060873	-1	-1	Sub_train
Cpd1616	-0.539683	-0.884615	-0.230769	0.16167	-0.912698	-0.846154	0	0.0501154	-0.0616154	0.019127	-1	-1	Sub_train
Cpd1617	-0.539683	0.115385	-0.230769	-0.14443	-0.912698	3.15385	0	-0.0198846	0.285385	0.029127	-1	-1	Sub_train
Cpd1618	-0.539683	1.11538	-0.230769	-0.11333	-0.912698	2.15385	0	-0.00488462	-0.0396154	-0.060873	-1	-1	Sub_train
Cpd1619	-0.539683	0.115385	-0.230769	-0.0693296	0.0873016	2.15385	0	0.00611538	0.0453846	-0.070873	-1	-1	Validation
Cpd1620	-0.539683	-0.884615	-0.230769	-0.17403	-0.912698	-0.846154	0	0.0711154	-0.184615	0.059127	-1	-1	Validation
Cpd1621	-0.539683	1.11538	-0.230769	-0.21355	0.0873016	5.15385	0	-0.0248846	0.125385	0.019127	-1	-1	Test
Cpd1622	-0.539683	0.115385	-0.230769	0.0656704	-0.912698	0.153846	0	-0.00588462	0.215385	-0.010873	-1	-1	Validation
Cpd1623	-0.539683	-0.884615	-0.230769	0.13467	-0.912698	2.15385	-0.0803571	-0.00488462	0.155385	-0.010873	-1	-1	Validation
Cpd1624	-0.539683	-0.884615	-0.230769	-0.19553	-0.912698	-1.84615	0	0.0481154	-0.0326154	0.059127	-1	-1	Validation
Cpd1625	-0.539683	2.11538	-0.230769	-0.19763	-0.912698	7.15385	0	-0.00488462	0.0553846	-0.000873016	-1	-1	Sub_train
Cpd1626	-0.539683	0.115385	-0.230769	0.10767	-0.912698	-0.846154	0	-0.0178846	0.0153846	-0.010873	-1	-1	Sub_train
Cpd1627	-0.539683	-0.884615	-0.230769	0.16467	0.0873016	-0.846154	0	0.00311538	-0.157615	-0.090873	-1	-1	Validation
Cpd1628	-0.539683	-0.884615	-0.230769	0.18367	0.0873016	2.15385	0	-0.00388462	-0.0296154	-0.000873016	-1	-1	Test
Cpd1629	-0.539683	-0.884615	-0.230769	-0.2086	0.0873016	0.153846	0	0.0171154	0.125385	-0.130873	-1	-1	Validation
Cpd1630	-0.539683	0.115385	-0.230769	0.22167	-0.912698	0.153846	0	-0.00288462	0.225385	-0.050873	-1	-1	Validation
Cpd1631	-0.539683	-0.884615	-0.230769	0.0186704	0.0873016	2.15385	0	0.0201154	-0.0456154	-0.090873	-1	-1	Sub_train
Cpd1632	-0.539683	1.11538	-0.230769	0.12067	-0.912698	0.153846	0	0.0141154	0.000384615	-0.040873	-1	-1	Validation
Cpd1633	-0.539683	1.11538	-0.230769	0.24667	0.0873016	7.15385	0	-0.0248846	-0.00561538	-0.030873	-1	-1	Validation
Cpd1634	-0.539683	-0.884615	-0.230769	-0.14903	-0.912698	-1.84615	0	-0.00288462	0.245385	0.029127	-1	-1	Sub_train
Cpd1635	-0.539683	-0.884615	-0.230769	0.0596704	-0.912698	-0.846154	0	0.0221154	0.125385	-0.090873	-1	-1	Sub_train
Cpd1636	-0.539683	-0.884615	-0.230769	0.0636704	-0.912698	0.153846	0	-0.000884615	0.0153846	-0.020873	-1	-1	Sub_train
Cpd1637	-0.539683	0.115385	-0.230769	0.0316704	-0.912698	0.153846	0	0.00711538	0.0753846	-0.040873	-1	-1	Validation
Cpd1638	-0.539683	1.11538	-0.230769	0.18267	-0.912698	2.15385	0	0.000115385	0.0953846	-0.030873	-1	-1	Sub_train
Cpd1639	-0.539683	0.115385	-0.230769	0.17067	-0.912698	0.153846	0	-0.0208846	0.145385	-0.040873	-1	-1	Sub_train
Cpd1640	-0.539683	2.11538	-0.230769	0.00767037	-0.912698	1.15385	0	0.00911538	0.175385	-0.020873	-1	-1	Validation
Cpd1641	-0.539683	-0.884615	-0.230769	-0.18493	-0.912698	0.153846	0	0.0151154	0.145385	-0.000873016	-1	-1	Test
Cpd1642	-0.539683	0.115385	-0.230769	0.0376704	-0.912698	2.15385	0	0.0281154	-0.0616154	-0.120873	-1	-1	Sub_train
Cpd1643	-0.539683	-0.884615	-0.230769	0.18467	0.0873016	4.15385	-0.0803571	-0.0148846	0.155385	-0.000873016	-1	-1	Validation
Cpd1644	-0.539683	-0.884615	-0.230769	0.0316704	0.0873016	-1.84615	0	-0.000884615	0.245385	-0.060873	-1	-1	Sub_train
Cpd1645	-0.539683	-0.884615	-0.230769	-0.0373296	0.0873016	2.15385	0	0.00611538	0.0653846	-0.050873	-1	-1	Validation
Cpd1646	-0.539683	-0.884615	-0.230769	-0.0773296	-0.912698	0.153846	0	0.0151154	0.0953846	-0.040873	-1	-1	Sub_train
Cpd1647	-0.539683	-0.884615	-0.230769	-0.0173296	-0.912698	-1.84615	0	-0.000884615	0.0653846	-0.020873	-1	-1	Sub_train
Cpd1648	-0.539683	-0.884615	-0.230769	0.0166704	0.0873016	-1.84615	0	0.000115385	-0.0366154	-0.110873	-1	-1	Validation
Cpd1649	-0.539683	-0.884615	-0.230769	-0.0313296	-0.912698	0.153846	0	-0.0198846	0.165385	-0.080873	-1	-1	Validation
Cpd1650	-0.539683	-0.884615	-0.230769	-0.0113296	-0.912698	0.153846	0	-0.0138846	0.0153846	-0.070873	-1	-1	Test
Cpd1651	-0.539683	0.115385	-0.230769	-0.21105	-0.912698	7.15385	0	0.00311538	0.0953846	0.00912698	-1	-1	Sub_train
Cpd1652	-0.539683	-0.884615	-0.230769	0.11667	-0.912698	1.15385	0	0.00811538	0.0453846	-0.000873016	-1	-1	Sub_train
Cpd1653	-0.539683	0.115385	-0.230769	0.35667	-0.912698	0.153846	0	0.00911538	0.105385	-0.080873	-1	-1	Sub_train
Cpd1654	-0.539683	-0.884615	-0.230769	0.16067	-0.912698	-1.84615	0	-0.0118846	-0.00861538	-0.080873	-1	-1	Sub_train
Cpd1655	-0.539683	-0.884615	-0.230769	-0.18873	-0.912698	-1.84615	0	0.0331154	0.175385	-0.060873	-1	-1	Test
Cpd1656	-0.539683	-0.884615	-0.230769	-0.0773296	-0.912698	-1.84615	0	0.0341154	0.155385	-0.020873	-1	-1	Validation
Cpd1657	-0.539683	0.115385	-0.230769	-0.12053	-0.912698	2.15385	0	0.0171154	0.105385	-0.080873	-1	-1	Sub_train
Cpd1658	-0.539683	0.115385	-0.230769	0.24967	-0.912698	1.15385	0	-0.0238846	0.0553846	-0.040873	-1	-1	Validation
Cpd1659	-0.539683	-0.884615	-0.230769	0.0346704	-0.912698	0.153846	0	-0.0158846	0.185385	-0.020873	-1	-1	Validation
Cpd1660	-0.539683	-0.884615	-0.230769	-0.11033	-0.912698	-1.84615	0	0.00211538	0.0253846	-0.060873	-1	-1	Sub_train
Cpd1661	-0.539683	-0.884615	-0.230769	0.32867	0.0873016	0.153846	0	-0.0108846	-0.0176154	-0.020873	-1	-1	Sub_train
Cpd1662	-0.539683	0.115385	-0.230769	-0.0983296	-0.912698	1.15385	0	0.0141154	0.125385	-0.060873	-1	-1	Sub_train
Cpd1663	-0.539683	0.115385	-0.230769	-0.0943296	0.0873016	1.15385	0	0.0101154	0.0353846	-0.060873	-1	-1	Validation
Cpd1664	-0.539683	0.115385	-0.230769	0.14867	-0.912698	7.15385	0	-0.0218846	0.195385	-0.040873	-1	-1	Test
Cpd1665	-0.539683	-0.884615	-0.230769	-0.13793	0.0873016	2.15385	0	0.00711538	0.165385	-0.010873	-1	-1	Validation
Cpd1666	-0.539683	0.115385	-0.230769	-0.0943296	0.0873016	5.15385	0	-0.00688462	0.105385	-0.030873	-1	-1	Sub_train
Cpd1667	-0.539683	0.115385	-0.230769	-0.16573	-0.912698	6.15385	0	-0.0118846	0.00438462	0.089127	-1	-1	Validation
Cpd1668	-0.539683	-0.884615	-0.230769	0.18567	-0.912698	0.153846	0	-0.000884615	-0.0296154	-0.050873	-1	-1	Sub_train
Cpd1669	-0.539683	-0.884615	-0.230769	-0.14723	-0.912698	2.15385	0	0.0221154	0.0153846	0.039127	-1	-1	Test
Cpd1670	-0.539683	0.115385	-0.230769	-0.10533	-0.912698	8.15385	0	-0.0108846	0.145385	-0.040873	-1	-1	Sub_train
Cpd1671	-0.539683	2.11538	-0.230769	-0.18993	0.0873016	4.15385	0	-0.00388462	0.0353846	-0.020873	-1	-1	Sub_train
Cpd1672	-0.539683	-0.884615	-0.230769	0.24167	-0.912698	-1.84615	0	-0.00588462	-0.0196154	-0.000873016	-1	-1	Test
Cpd1673	-0.539683	-0.884615	-0.230769	-0.20992	-0.912698	-1.84615	0	0.0511154	-0.208615	-0.020873	-1	-1	Sub_train
Cpd1674	-0.539683	0.115385	-0.230769	0.18167	0.0873016	0.153846	0	-0.0198846	-0.0326154	-0.040873	-1	-1	Test
Cpd1675	-0.539683	-0.884615	-0.230769	-0.13753	0.0873016	1.15385	0	-0.0158846	0.0353846	-0.130873	-1	-1	Validation
Cpd1676	-0.539683	-0.884615	-0.230769	0.0796704	-0.912698	-1.84615	0	0.0251154	-0.106615	-0.060873	-1	-1	Sub_train
Cpd1677	-0.539683	-0.884615	-0.230769	-0.14053	-0.912698	-0.846154	0	0.0301154	0.0253846	0.019127	-1	-1	Sub_train
Cpd1678	-0.539683	-0.884615	-0.230769	-0.0233296	-0.912698	-1.84615	0	0.0671154	0.0153846	0.059127	-1	-1	Sub_train
Cpd1679	-0.539683	-0.884615	-0.230769	0.0916704	-0.912698	-1.84615	0	0.0261154	0.135385	-0.070873	-1	-1	Validation
Cpd1680	-0.539683	-0.884615	-0.230769	-0.12783	0.0873016	3.15385	0	0.00311538	-0.167615	-0.020873	-1	-1	Sub_train
Cpd1681	-0.539683	0.115385	-0.230769	0.16667	0.0873016	-0.846154	0	-0.0138846	-0.0126154	-0.050873	-1	-1	Sub_train
Cpd1682	-0.539683	-0.884615	-0.230769	-0.10033	-0.912698	-0.846154	0	0.0211154	0.0753846	0.00912698	-1	-1	Sub_train
Cpd1683	-0.539683	-0.884615	-0.230769	-0.0103296	-0.912698	0.153846	0	0.00411538	-0.0636154	0.049127	-1	-1	Validation
Cpd1684	-0.539683	-0.884615	-0.230769	0.0426704	-0.912698	-0.846154	0	-0.00988462	0.0753846	-0.080873	-1	-1	Sub_train
Cpd1685	-0.539683	0.115385	-0.230769	0.0866704	-0.912698	0.153846	0	-0.00588462	0.0353846	-0.020873	-1	-1	Sub_train
Cpd1686	-0.539683	-0.884615	-0.230769	0.17567	0.0873016	7.15385	0	-0.0268846	0.105385	0.069127	-1	-1	Sub_train
Cpd1687	-0.539683	-0.884615	-0.230769	0.31667	-0.912698	-0.846154	0	-0.00188462	0.385385	-0.060873	-1	-1	Sub_train
Cpd1688	-0.539683	0.115385	-0.230769	-0.10033	0.0873016	1.15385	0	-0.0158846	0.0853846	-0.050873	-1	-1	Test
Cpd1689	-0.539683	-0.884615	-0.230769	-0.18513	-0.912698	-1.84615	0	-0.00188462	0.0353846	-0.080873	-1	-1	Validation
Cpd1690	-0.539683	-0.884615	-0.230769	0.13867	-0.912698	-1.84615	0	0.00111538	-0.0546154	-0.070873	-1	-1	Sub_train
Cpd1691	-0.539683	-0.884615	-0.230769	-0.21344	-0.912698	-1.84615	0	-0.00188462	0.0653846	-0.090873	-1	-1	Validation
Cpd1692	-0.539683	0.115385	-0.230769	-0.0873296	-0.912698	3.15385	0	0.00911538	0.0353846	-0.080873	-1	-1	Validation
Cpd1693	-0.539683	2.11538	-0.230769	0.16567	0.0873016	2.15385	0	-0.0128846	0.105385	-0.060873	-1	-1	Sub_train
Cpd1694	-0.539683	0.115385	-0.230769	-0.0763296	0.0873016	-0.846154	0	0.0141154	-0.0536154	-0.140873	-1	-1	Sub_train
Cpd1695	-0.539683	-0.884615	-0.230769	-0.14863	0.0873016	-1.84615	0	0.0321154	-0.111615	0.169127	-1	-1	Sub_train
Cpd1696	-0.539683	-0.884615	-0.230769	0.0956704	-0.912698	-1.84615	0	0.0121154	-0.133615	-0.070873	-1	-1	Test
Cpd1697	-0.539683	0.115385	-0.230769	-0.0643296	-0.912698	7.15385	0	-0.0218846	-0.127615	-0.010873	-1	-1	Validation
Cpd1698	-0.539683	-0.884615	-0.230769	-0.0533296	-0.912698	0.153846	0	-0.00888462	-0.0316154	-0.030873	-1	-1	Test
Cpd1699	-0.539683	-0.884615	-0.230769	-0.15593	-0.912698	3.15385	0	-0.00388462	0.125385	0.059127	-1	-1	Validation
Cpd1700	-0.539683	2.11538	-0.230769	-0.18993	0.0873016	4.15385	-0.0803571	-0.00388462	0.0353846	-0.020873	-1	-1	Validation
Cpd1701	-0.539683	0.115385	-0.230769	0.24067	-0.912698	0.153846	0	-0.00988462	-0.00461538	-0.050873	-1	-1	Test
Cpd1702	-0.539683	2.11538	-0.230769	-0.21097	0.0873016	7.15385	0	-0.000884615	-0.263615	0.039127	-1	-1	Sub_train
Cpd1703	-0.539683	-0.884615	-0.230769	0.0226704	-0.912698	-1.84615	0	0.0431154	-0.0156154	-0.050873	-1	-1	Test
Cpd1704	-0.539683	1.11538	-0.230769	-0.15033	-0.912698	2.15385	0	0.0121154	0.0753846	0.039127	-1	-1	Sub_train
Cpd1705	-0.539683	0.115385	-0.230769	-0.0933296	-0.912698	0.153846	0	0.0151154	0.00538462	-0.030873	-1	-1	Sub_train
Cpd1706	-0.539683	-0.884615	-0.230769	0.18667	-0.912698	0.153846	0	0.0101154	0.0953846	-0.070873	-1	-1	Sub_train
Cpd1707	-0.539683	-0.884615	-0.230769	-0.0963296	-0.912698	-1.84615	0	0.0301154	0.135385	-0.000873016	-1	-1	Test
Cpd1708	-0.539683	-0.884615	-0.230769	-0.17533	-0.912698	-1.84615	0	0.0321154	0.0653846	-0.090873	-1	-1	Sub_train
Cpd1709	-0.539683	0.115385	-0.230769	-0.10333	0.0873016	1.15385	0	-0.0128846	0.0853846	-0.050873	-1	-1	Sub_train
Cpd1710	-0.539683	-0.884615	-0.230769	0.19767	0.0873016	3.15385	0	-0.0158846	0.0153846	-0.050873	-1	-1	Validation
Cpd1711	-0.539683	0.115385	-0.230769	0.0256704	-0.912698	2.15385	0	-0.0228846	0.0553846	-0.070873	-1	-1	Sub_train
Cpd1712	-0.539683	-0.884615	-0.230769	0.31567	-0.912698	-1.84615	0	-0.00488462	0.325385	-0.060873	-1	-1	Sub_train
Cpd1713	-0.539683	-0.884615	-0.230769	0.10067	-0.912698	-1.84615	0	0.0161154	0.225385	-0.040873	-1	-1	Sub_train
Cpd1714	-0.539683	-0.884615	-0.230769	0.0406704	-0.912698	-0.846154	0	0.00111538	-0.0796154	-0.020873	-1	-1	Validation
Cpd1715	-0.539683	-0.884615	-0.230769	0.0526704	-0.912698	-1.84615	0	0.0241154	0.0453846	-0.060873	-1	-1	Sub_train
Cpd1716	0.460317	-0.884615	-0.230769	-0.0793296	-0.912698	0.153846	0	0.0281154	-0.0936154	-0.120873	-1	-1	Validation
Cpd1717	-0.539683	-0.884615	-0.230769	0.33067	0.0873016	3.15385	0	-0.0208846	-0.150615	-0.060873	-1	-1	Sub_train
Cpd1718	-0.539683	0.115385	-0.230769	-0.0743296	-0.912698	4.15385	0	0.0101154	0.0953846	-0.070873	-1	-1	Sub_train
Cpd1719	-0.539683	-0.884615	-0.230769	-0.18783	-0.912698	0.153846	0	-0.00988462	0.0253846	0.019127	-1	-1	Test
Cpd1720	-0.539683	-0.884615	-0.230769	0.0806704	-0.912698	-1.84615	0	0.00211538	0.0553846	0.099127	-1	-1	Validation
Cpd1721	-0.539683	-0.884615	-0.230769	-0.15553	0.0873016	-1.84615	0	0.0171154	0.0653846	-0.000873016	-1	-1	Test
Cpd1722	-0.539683	-0.884615	-0.230769	0.11867	-0.912698	-1.84615	0	0.0271154	0.155385	-0.070873	-1	-1	Sub_train
Cpd1723	-0.539683	-0.884615	-0.230769	0.24067	-0.912698	-0.846154	0	-0.00888462	-0.0786154	-0.050873	-1	-1	Sub_train
Cpd1724	-0.539683	-0.884615	-0.230769	-0.18973	-0.912698	-0.846154	0	-0.00388462	0.105385	0.049127	-1	-1	Sub_train
Cpd1725	-0.539683	-0.884615	-0.230769	0.0246704	0.0873016	-1.84615	0	0.00211538	0.305385	0.089127	-1	-1	Sub_train
Cpd1726	-0.539683	-0.884615	-0.230769	-0.0613296	0.0873016	-1.84615	0	0.0231154	0.0853846	-0.010873	-1	-1	Validation
Cpd1727	-0.539683	-0.884615	-0.230769	0.13767	0.0873016	0.153846	0	0.00811538	0.245385	-0.050873	-1	-1	Validation
Cpd1728	-0.539683	-0.884615	-0.230769	-0.17283	0.0873016	-1.84615	0	0.0181154	-0.00661538	0.099127	-1	-1	Sub_train
Cpd1729	-0.539683	-0.884615	-0.230769	0.0406704	-0.912698	-0.846154	0	0.00111538	-0.0106154	-0.020873	-1	-1	Sub_train
Cpd1730	-0.539683	0.115385	-0.230769	0.25967	-0.912698	3.15385	0	-0.0208846	0.0253846	-0.050873	-1	-1	Test
Cpd1731	-0.539683	0.115385	-0.230769	-0.0913296	-0.912698	0.153846	0	0.0241154	0.0353846	-0.080873	-1	-1	Sub_train
Cpd1732	-0.539683	0.115385	-0.230769	-0.0923296	-0.912698	0.153846	0	0.0291154	0.115385	-0.090873	-1	-1	Validation
Cpd1733	-0.539683	-0.884615	-0.230769	0.0456704	0.0873016	3.15385	0	0.0181154	0.0853846	0.019127	-1	-1	Sub_train
Cpd1734	-0.539683	0.115385	-0.230769	0.14467	-0.912698	0.153846	0	0.00111538	0.165385	-0.050873	-1	-1	Test
Cpd1735	-0.539683	0.115385	-0.230769	-0.17443	-0.912698	4.15385	0	-0.000884615	0.0153846	-0.000873016	-1	-1	Sub_train
Cpd1736	-0.539683	0.115385	-0.230769	0.15667	0.0873016	2.15385	0	0.0151154	0.145385	-0.040873	-1	-1	Sub_train
Cpd1737	-0.539683	-0.884615	-0.230769	0.0406704	0.0873016	-1.84615	0	0.0231154	-0.115615	0.059127	-1	-1	Sub_train
Cpd1738	-0.539683	-0.884615	-0.230769	0.31467	-0.912698	0.153846	0	-0.0118846	0.0553846	-0.060873	-1	-1	Sub_train
Cpd1739	-0.539683	-0.884615	-0.230769	0.10167	-0.912698	0.153846	0	0.00311538	0.105385	-0.040873	-1	-1	Test
Cpd1740	-0.539683	-0.884615	-0.230769	0.0666704	-0.912698	-0.846154	0	0.0311154	0.215385	-0.030873	-1	-1	Test
Cpd1741	-0.539683	0.115385	-0.230769	-0.21393	0.0873016	1.15385	0	0.00811538	0.0153846	-0.050873	-1	-1	Sub_train
Cpd1742	-0.539683	0.115385	-0.230769	0.32767	-0.912698	4.15385	0	0.00811538	-0.0736154	-0.040873	-1	-1	Validation
Cpd1743	-0.539683	0.115385	-0.230769	-0.0713296	-0.912698	3.15385	0	0.0131154	0.0653846	-0.070873	-1	-1	Sub_train
Cpd1744	-0.539683	0.115385	-0.230769	0.0356704	-0.912698	2.15385	0	0.0201154	-0.0616154	-0.100873	-1	-1	Validation
Cpd1745	-0.539683	2.11538	-0.230769	-0.20911	-0.912698	4.15385	0	-0.0168846	0.375385	-0.000873016	-1	-1	Sub_train
Cpd1746	-0.539683	-0.884615	-0.230769	-0.19333	-0.912698	-1.84615	0	0.0451154	-0.129615	0.059127	-1	-1	Sub_train
Cpd1747	-0.539683	-0.884615	-0.230769	-0.15813	0.0873016	2.15385	0	-0.00488462	-0.0256154	0.079127	-1	-1	Validation
Cpd1748	-0.539683	0.115385	-0.230769	0.0726704	0.0873016	1.15385	0	-0.0318846	-0.0266154	-0.020873	-1	-1	Sub_train
Cpd1749	-0.539683	-0.884615	-0.230769	0.21867	-0.912698	0.153846	0	0.00211538	0.295385	-0.050873	-1	-1	Sub_train
Cpd1750	-0.539683	-0.884615	-0.230769	0.23267	0.0873016	2.15385	0	-0.0168846	0.0653846	-0.040873	-1	-1	Sub_train
Cpd1751	-0.539683	-0.884615	-0.230769	0.0936704	-0.912698	-0.846154	0	0.0241154	-0.118615	-0.080873	-1	-1	Sub_train
Cpd1752	-0.539683	0.115385	-0.230769	0.19267	-0.912698	2.15385	0	0.00611538	0.145385	-0.020873	-1	-1	Sub_train
Cpd1753	-0.539683	-0.884615	-0.230769	-0.13823	-0.912698	0.153846	0	0.0511154	-0.282615	-0.090873	-1	-1	Sub_train
Cpd1754	-0.539683	0.115385	-0.230769	0.22767	0.0873016	1.15385	0	-0.0208846	0.135385	-0.040873	-1	-1	Test
Cpd1755	-0.539683	-0.884615	-0.230769	-0.17323	-0.912698	4.15385	0	0.0141154	-0.00161538	0.129127	-1	-1	Validation
Cpd1756	-0.539683	-0.884615	-0.230769	-0.11333	0.0873016	-1.84615	0	0.0251154	0.275385	0.00912698	-1	-1	Sub_train
Cpd1757	-0.539683	-0.884615	-0.230769	-0.11333	-0.912698	-1.84615	0	0.0421154	0.135385	-0.070873	-1	-1	Test
Cpd1758	-0.539683	-0.884615	-0.230769	0.16767	-0.912698	-0.846154	0	-0.00388462	0.0953846	-0.000873016	-1	-1	Sub_train
Cpd1759	-0.539683	-0.884615	-0.230769	-0.16103	0.0873016	0.153846	0	0.0321154	0.00538462	-0.150873	-1	-1	Sub_train
Cpd1760	-0.539683	-0.884615	-0.230769	0.10867	-0.912698	-1.84615	0	0.0181154	-0.0746154	-0.070873	-1	-1	Test
Cpd1761	-0.539683	-0.884615	-0.230769	-0.13013	-0.912698	-1.84615	0	0.0811154	0.175385	-0.030873	-1	-1	Sub_train
Cpd1762	-0.539683	1.11538	-0.230769	-0.19093	0.0873016	0.153846	0	0.00911538	-0.340615	-0.000873016	-1	-1	Sub_train
Cpd1763	-0.539683	2.11538	-0.230769	-0.16843	0.0873016	7.15385	0	-0.00788462	0.0653846	-0.000873016	-1	-1	Validation
Cpd1764	-0.539683	1.11538	-0.230769	-0.21433	-0.912698	0.153846	0	-0.00188462	0.135385	-0.150873	-1	-1	Test
Cpd1765	-0.539683	-0.884615	-0.230769	0.11967	-0.912698	0.153846	0	-0.00288462	0.0153846	0.00912698	-1	-1	Sub_train
Cpd1766	-0.539683	-0.884615	-0.230769	-0.18943	0.0873016	5.15385	0	-0.0258846	0.165385	0.039127	-1	-1	Sub_train
Cpd1767	-0.539683	0.115385	-0.230769	0.19567	-0.912698	-1.84615	0	0.00411538	0.0453846	-0.090873	-1	-1	Test
Cpd1768	-0.539683	0.115385	-0.230769	0.24967	-0.912698	2.15385	0	0.0411154	-0.188615	-0.010873	-1	-1	Sub_train
Cpd1769	-0.539683	0.115385	-0.230769	-0.0923296	-0.912698	3.15385	0	0.0141154	0.0753846	-0.070873	-1	-1	Test
Cpd1770	-0.539683	-0.884615	-0.230769	-0.16843	0.0873016	-1.84615	0	0.0401154	-0.160615	0.149127	-1	-1	Sub_train
Cpd1771	-0.539683	-0.884615	-0.230769	-0.14253	-0.912698	0.153846	0	0.0231154	-0.0656154	-0.060873	-1	-1	Validation
Cpd1772	-0.539683	-0.884615	-0.230769	0.13767	-0.912698	5.15385	-0.0803571	0.00311538	0.175385	0.019127	-1	-1	Sub_train
Cpd1773	-0.539683	-0.884615	-0.230769	0.0416704	-0.912698	0.153846	0	-0.0128846	0.00538462	-0.050873	-1	-1	Validation
Cpd1774	-0.539683	0.115385	-0.230769	0.0656704	-0.912698	-0.846154	0	-0.00588462	0.135385	-0.000873016	-1	-1	Validation
Cpd1775	-0.539683	-0.884615	-0.230769	-0.0653296	-0.912698	0.153846	0	0.0291154	-0.0786154	0.039127	-1	-1	Sub_train
Cpd1776	-0.539683	0.115385	-0.230769	-0.0713296	-0.912698	3.15385	0	0.0131154	0.0553846	-0.060873	-1	-1	Sub_train
Cpd1777	-0.539683	0.115385	-0.230769	0.20867	-0.912698	0.153846	0	-0.00688462	0.175385	-0.030873	-1	-1	Validation
Cpd1778	-0.539683	-0.884615	-0.230769	-0.0983296	-0.912698	6.15385	0	0.00311538	0.0253846	-0.050873	-1	-1	Test
Cpd1779	-0.539683	-0.884615	-0.230769	0.0586704	-0.912698	-0.846154	0	0.00811538	0.0253846	-0.080873	-1	-1	Sub_train
Cpd1780	-0.539683	-0.884615	-0.230769	-0.14843	0.0873016	2.15385	0	0.00411538	-0.00661538	0.059127	-1	-1	Sub_train
Cpd1781	-0.539683	-0.884615	-0.230769	0.20567	-0.912698	0.153846	0	0.00811538	-0.0686154	-0.050873	-1	-1	Sub_train
Cpd1782	-0.539683	-0.884615	-0.230769	-0.0223296	0.0873016	3.15385	0	-0.0188846	-0.00361538	-0.030873	-1	-1	Sub_train
Cpd1783	-0.539683	-0.884615	-0.230769	0.14167	0.0873016	-1.84615	0	0.0261154	0.135385	-0.000873016	-1	-1	Validation
Cpd1784	-0.539683	1.11538	-0.230769	-0.14733	0.0873016	1.15385	0	-0.0138846	-0.0126154	-0.060873	-1	-1	Validation
Cpd1785	-0.539683	-0.884615	-0.230769	0.0406704	-0.912698	-1.84615	0	0.00111538	-0.0636154	-0.020873	-1	-1	Sub_train
Cpd1786	-0.539683	1.11538	-0.230769	0.17067	-0.912698	1.15385	0	0.0351154	0.0453846	-0.070873	-1	-1	Sub_train
Cpd1787	-0.539683	0.115385	-0.230769	0.20467	-0.912698	0.153846	0	-0.0118846	0.205385	-0.050873	-1	-1	Sub_train
Cpd1788	-0.539683	0.115385	-0.230769	0.0536704	-0.912698	-1.84615	0	0.000115385	-0.0886154	-0.070873	-1	-1	Test
Cpd1789	-0.539683	-0.884615	-0.230769	0.23267	0.0873016	3.15385	0	-0.0168846	0.0653846	-0.040873	-1	-1	Sub_train
Cpd1790	-0.539683	-0.884615	-0.230769	0.15067	-0.912698	-1.84615	0	0.00511538	0.0153846	-0.070873	-1	-1	Sub_train
Cpd1791	-0.539683	-0.884615	-0.230769	0.0816704	0.0873016	4.15385	0	-0.00988462	0.0853846	-0.010873	-1	-1	Sub_train
Cpd1792	-0.539683	-0.884615	-0.230769	0.18767	0.0873016	6.15385	0	-0.0228846	0.0153846	0.089127	-1	-1	Validation
Cpd1793	-0.539683	0.115385	-0.230769	0.11367	-0.912698	-0.846154	0	0.00211538	-0.0766154	-0.070873	-1	-1	Validation
Cpd1794	-0.539683	-0.884615	-0.230769	-0.17013	0.0873016	0.153846	0	0.00611538	0.0653846	0.089127	-1	-1	Test
Cpd1795	-0.539683	-0.884615	-0.230769	-0.0123296	-0.912698	5.15385	0	-0.0188846	0.0153846	-0.060873	-1	-1	Test
Cpd1796	-0.539683	0.115385	-0.230769	-0.12413	-0.912698	0.153846	0	0.0241154	-0.0226154	0.019127	-1	-1	Sub_train
Cpd1797	-0.539683	-0.884615	-0.230769	-0.0953296	0.0873016	0.153846	0	0.0351154	-0.103615	-0.110873	-1	-1	Validation
Cpd1798	-0.539683	0.115385	-0.230769	-0.0593296	0.0873016	2.15385	0	0.0111154	0.0353846	-0.090873	-1	-1	Test
Cpd1799	-0.539683	-0.884615	-0.230769	0.0506704	0.0873016	-0.846154	0	-0.00488462	0.175385	-0.060873	-1	-1	Validation
Cpd1800	-0.539683	0.115385	-0.230769	-0.0953296	0.0873016	0.153846	0	0.0351154	-0.120615	-0.110873	-1	-1	Validation
Cpd1801	-0.539683	-0.884615	-0.230769	-0.17753	0.0873016	1.15385	0	0.00811538	0.00538462	-0.010873	-1	-1	Sub_train
Cpd1802	-0.539683	-0.884615	-0.230769	-0.21027	0.0873016	5.15385	0	0.00211538	-0.134615	-0.020873	-1	-1	Validation
Cpd1803	-0.539683	-0.884615	-0.230769	-0.19513	0.0873016	-1.84615	0	0.0621154	-0.0256154	0.039127	-1	-1	Sub_train
Cpd1804	-0.539683	-0.884615	-0.230769	0.10567	0.0873016	3.15385	-0.0803571	-0.00988462	0.255385	0.039127	-1	-1	Validation
Cpd1805	-0.539683	-0.884615	-0.230769	-0.20693	0.0873016	-1.84615	0	0.0431154	-0.104615	0.129127	-1	-1	Sub_train
Cpd1806	-0.539683	0.115385	-0.230769	0.0166704	-0.912698	2.15385	0	0.0101154	-0.0236154	-0.040873	-1	-1	Sub_train
Cpd1807	-0.539683	-0.884615	-0.230769	0.23567	-0.912698	0.153846	0	-0.00988462	-0.0196154	-0.060873	-1	-1	Sub_train
Cpd1808	-0.539683	0.115385	-0.230769	0.32367	-0.912698	4.15385	0	0.0131154	-0.0706154	-0.030873	-1	-1	Sub_train
Cpd1809	-0.539683	0.115385	-0.230769	0.19567	0.0873016	1.15385	0	-0.00488462	-0.0186154	-0.040873	-1	-1	Validation
Cpd1810	-0.539683	-0.884615	-0.230769	0.16867	0.0873016	2.15385	0	0.00511538	0.125385	0.019127	-1	-1	Sub_train
Cpd1811	-0.539683	-0.884615	-0.230769	-0.0523296	-0.912698	0.153846	0	0.0161154	0.0853846	-0.070873	-1	-1	Test
Cpd1812	-0.539683	0.115385	-0.230769	-0.0643296	0.0873016	0.153846	0	-0.00388462	-0.127615	-0.030873	-1	-1	Sub_train
Cpd1813	-0.539683	1.11538	-0.230769	0.0766704	-0.912698	2.15385	0	-0.000884615	-0.0316154	-0.070873	-1	-1	Test
Cpd1814	-0.539683	1.11538	-0.230769	0.11867	0.0873016	1.15385	0	0.00411538	0.165385	-0.010873	-1	-1	Validation
Cpd1815	-0.539683	-0.884615	-0.230769	0.0406704	0.0873016	-1.84615	0	0.0231154	-0.0366154	0.059127	-1	-1	Validation
Cpd1816	-0.539683	-0.884615	-0.230769	-0.15553	0.0873016	-0.846154	0	0.0171154	0.0853846	-0.000873016	-1	-1	Sub_train
Cpd1817	-0.539683	-0.884615	-0.230769	0.0526704	0.0873016	-0.846154	0	-0.0138846	0.265385	-0.070873	-1	-1	Sub_train
Cpd1818	-0.539683	0.115385	-0.230769	0.21467	-0.912698	0.153846	0	-0.0148846	0.155385	-0.060873	-1	-1	Validation
Cpd1819	-0.539683	1.11538	-0.230769	0.12367	0.0873016	5.15385	0	0.00411538	0.145385	-0.010873	-1	-1	Sub_train
Cpd1820	-0.539683	0.115385	-0.230769	-0.14323	-0.912698	0.153846	0	0.00111538	0.155385	-0.100873	-1	-1	Sub_train
Cpd1821	-0.539683	-0.884615	-0.230769	0.20467	-0.912698	0.153846	0	-0.00288462	0.0453846	-0.050873	-1	-1	Test
Cpd1822	-0.539683	0.115385	-0.230769	-0.14333	-0.912698	8.15385	0	-0.00288462	0.0453846	0.029127	-1	-1	Test
Cpd1823	-0.539683	-0.884615	-0.230769	-0.18443	-0.912698	2.15385	0	-0.0258846	-0.0156154	0.059127	-1	-1	Sub_train
Cpd1824	-0.539683	1.11538	-0.230769	0.0806704	0.0873016	2.15385	0	-0.00988462	-0.144615	-0.060873	-1	-1	Validation
Cpd1825	-0.539683	0.115385	-0.230769	0.28367	0.0873016	1.15385	0	-0.0188846	0.105385	-0.040873	-1	-1	Validation
Cpd1826	-0.539683	-0.884615	-0.230769	0.15367	-0.912698	-0.846154	0	-0.00288462	-0.0266154	-0.070873	-1	-1	Sub_train
Cpd1827	-0.539683	1.11538	-0.230769	0.13267	-0.912698	-1.84615	0	-0.00688462	-0.0426154	-0.020873	-1	-1	Validation
Cpd1828	-0.539683	0.115385	-0.230769	-0.14473	-0.912698	0.153846	0	0.0111154	-0.112615	0.149127	-1	-1	Sub_train
Cpd1829	-0.539683	-0.884615	-0.230769	0.0986704	-0.912698	-1.84615	0	-0.000884615	0.0953846	-0.100873	-1	-1	Sub_train
Cpd1830	-0.539683	0.115385	-0.230769	0.0166704	0.0873016	0.153846	0	-0.0208846	-0.0126154	-0.070873	-1	-1	Sub_train
Cpd1831	-0.539683	0.115385	-0.230769	-0.16293	-0.912698	5.15385	0	-0.00788462	-0.00761538	0.079127	-1	-1	Test
Cpd1832	-0.539683	-0.884615	-0.230769	0.00867037	-0.912698	-1.84615	0	0.0431154	0.0253846	-0.070873	-1	-1	Sub_train
Cpd1833	-0.539683	0.115385	-0.230769	0.22867	-0.912698	1.15385	0	-0.00488462	0.155385	-0.020873	-1	-1	Validation
Cpd1834	-0.539683	-0.884615	-0.230769	0.57767	0.0873016	2.15385	0	0.00511538	-0.161615	-0.040873	-1	-1	Validation
Cpd1835	-0.539683	0.115385	-0.230769	0.21267	-0.912698	0.153846	0	-0.0108846	0.215385	-0.030873	-1	-1	Test
Cpd1836	-0.539683	-0.884615	-0.230769	-0.19443	0.0873016	-0.846154	0	0.00911538	0.0253846	0.029127	-1	-1	Sub_train
Cpd1837	-0.539683	-0.884615	-0.230769	-0.0533296	-0.912698	0.153846	0	-0.00888462	-0.0336154	-0.030873	-1	-1	Sub_train
Cpd1838	-0.539683	0.115385	-0.230769	-0.16283	-0.912698	0.153846	0	0.00711538	-0.110615	0.159127	-1	-1	Test
Cpd1839	-0.539683	-0.884615	-0.230769	0.22067	-0.912698	2.15385	0	-0.0108846	-0.152615	-0.050873	-1	-1	Validation
Cpd1840	-0.539683	-0.884615	-0.230769	-0.18803	0.0873016	1.15385	0	-0.0128846	-0.0216154	0.00912698	-1	-1	Sub_train
Cpd1841	-0.539683	0.115385	-0.230769	-0.14293	-0.912698	5.15385	0	-0.00388462	-0.0216154	0.029127	-1	-1	Sub_train
Cpd1842	-0.539683	0.115385	-0.230769	0.12667	0.0873016	-0.846154	0	-0.0228846	-0.00961538	-0.040873	-1	-1	Sub_train
Cpd1843	-0.539683	-0.884615	-0.230769	0.13367	-0.912698	2.15385	0	-0.0238846	0.0553846	-0.010873	-1	-1	Validation
Cpd1844	-0.539683	-0.884615	-0.230769	0.0546704	-0.912698	0.153846	0	-0.0178846	0.175385	-0.040873	-1	-1	Validation
Cpd1845	-0.539683	0.115385	-0.230769	0.18767	0.0873016	-0.846154	0	-0.00588462	-0.0826154	-0.040873	-1	-1	Validation
Cpd1846	-0.539683	-0.884615	-0.230769	0.53467	-0.912698	0.153846	0	-0.000884615	-0.0536154	-0.030873	-1	-1	Sub_train
Cpd1847	-0.539683	-0.884615	-0.230769	-0.21433	-0.912698	4.15385	0	-0.0388846	0.00338462	-0.070873	-1	-1	Sub_train
Cpd1848	-0.539683	-0.884615	-0.230769	0.0586704	-0.912698	-1.84615	0	0.00611538	-0.144615	-0.030873	-1	-1	Validation
Cpd1849	-0.539683	-0.884615	-0.230769	0.16167	-0.912698	-1.84615	0	0.00511538	-0.0706154	-0.060873	-1	-1	Validation
Cpd1850	-0.539683	-0.884615	-0.230769	-0.15243	0.0873016	-0.846154	0	0.0111154	-0.141615	0.069127	-1	-1	Validation
Cpd1851	-0.539683	-0.884615	-0.230769	0.17567	-0.912698	4.15385	0	-0.00988462	0.0153846	-0.050873	-1	-1	Sub_train
Cpd1852	-0.539683	-0.884615	-0.230769	-0.18923	-0.912698	-0.846154	0	0.0591154	-0.0856154	0.019127	-1	-1	Sub_train
Cpd1853	-0.539683	1.11538	-0.230769	0.0316704	0.0873016	2.15385	0	0.0121154	0.0153846	-0.040873	-1	-1	Test
Cpd1854	-0.539683	1.11538	-0.230769	0.18067	-0.912698	0.153846	0	0.00511538	0.0553846	-0.050873	-1	-1	Sub_train
Cpd1855	-0.539683	-0.884615	-0.230769	-0.0383296	0.0873016	-0.846154	0	-0.00488462	0.155385	-0.050873	-1	-1	Validation
Cpd1856	-0.539683	-0.884615	-0.230769	0.0866704	-0.912698	-1.84615	0	0.0321154	0.0953846	-0.050873	-1	-1	Validation
Cpd1857	-0.539683	-0.884615	-0.230769	-0.0633296	-0.912698	-0.846154	0	0.0221154	0.105385	0.019127	-1	-1	Sub_train
Cpd1858	-0.539683	-0.884615	-0.230769	-0.20855	-0.912698	0.153846	0	0.0331154	0.345385	-0.060873	-1	-1	Validation
Cpd1859	-0.539683	-0.884615	-0.230769	-0.0643296	0.0873016	0.153846	0	0.0451154	0.0353846	0.039127	-1	-1	Sub_train
Cpd1860	-0.539683	-0.884615	-0.230769	-0.20123	0.0873016	2.15385	0	0.0101154	0.0353846	-0.020873	-1	-1	Sub_train
Cpd1861	-0.539683	-0.884615	-0.230769	-0.0553296	0.0873016	-1.84615	0	0.0321154	-0.0706154	0.019127	-1	-1	Validation
Cpd1862	-0.539683	-0.884615	-0.230769	0.15267	-0.912698	-1.84615	0	0.00211538	-0.179615	-0.030873	-1	-1	Test
Cpd1863	-0.539683	0.115385	-0.230769	-0.15473	0.0873016	2.15385	0	0.00411538	0.0753846	-0.030873	-1	-1	Test
Cpd1864	-0.539683	-0.884615	-0.230769	-0.16593	0.0873016	2.15385	0	0.00111538	0.0153846	0.109127	-1	-1	Validation
Cpd1865	-0.539683	-0.884615	-0.230769	-0.20073	-0.912698	-1.84615	0	0.00711538	0.0153846	-0.060873	-1	-1	Sub_train
Cpd1866	-0.539683	-0.884615	-0.230769	0.0986704	-0.912698	-0.846154	0	-0.00288462	0.115385	-0.070873	-1	-1	Validation
Cpd1867	-0.539683	0.115385	-0.230769	0.44867	0.0873016	2.15385	0	0.0171154	-0.105615	-0.090873	-1	-1	Validation
Cpd1868	-0.539683	0.115385	-0.230769	0.14867	-0.912698	12.1538	0	-0.0218846	0.205385	-0.050873	-1	-1	Test
Cpd1869	-0.539683	-0.884615	-0.230769	0.10367	0.0873016	-0.846154	0	0.0181154	0.0553846	0.00912698	-1	-1	Sub_train
Cpd1870	-0.539683	-0.884615	-0.230769	0.13567	0.0873016	1.15385	0	-0.00488462	-0.00261538	-0.100873	-1	-1	Validation
Cpd1871	-0.539683	-0.884615	-0.230769	0.0646704	-0.912698	0.153846	0	-0.0158846	0.0953846	-0.020873	-1	-1	Sub_train
Cpd1872	-0.539683	0.115385	-0.230769	0.18967	-0.912698	1.15385	0	0.0131154	0.145385	0.049127	-1	-1	Sub_train
Cpd1873	-0.539683	-0.884615	-0.230769	-0.0773296	-0.912698	-1.84615	0	0.113115	0.0653846	-0.020873	-1	-1	Validation
Cpd1874	-0.539683	1.11538	-0.230769	0.0636704	0.0873016	0.153846	0	0.0171154	0.0653846	-0.030873	-1	-1	Sub_train
Cpd1875	-0.539683	-0.884615	-0.230769	-0.13803	-0.912698	2.15385	0	0.0111154	-0.00361538	-0.010873	-1	-1	Sub_train
Cpd1876	-0.539683	0.115385	-0.230769	-0.20684	-0.912698	2.15385	0	-0.0238846	0.105385	-0.050873	-1	-1	Validation
Cpd1877	-0.539683	-0.884615	-0.230769	-0.0373296	0.0873016	2.15385	0	0.00611538	0.0553846	-0.050873	-1	-1	Sub_train
Cpd1878	-0.539683	-0.884615	-0.230769	0.13267	-0.912698	2.15385	-0.0803571	0.00111538	0.115385	-0.020873	-1	-1	Sub_train
Cpd1879	-0.539683	1.11538	-0.230769	0.0996704	0.0873016	1.15385	-0.0803571	-0.00388462	0.215385	0.029127	-1	-1	Validation
Cpd1880	-0.539683	0.115385	-0.230769	0.30867	-0.912698	0.153846	0	0.0121154	-0.0266154	-0.070873	-1	-1	Test
Cpd1881	-0.539683	-0.884615	-0.230769	-0.0423296	-0.912698	-1.84615	0	0.00611538	-0.0346154	0.049127	-1	-1	Sub_train
Cpd1882	-0.539683	-0.884615	-0.230769	0.0406704	-0.912698	-1.84615	0	-0.00288462	0.0353846	0.019127	-1	-1	Sub_train
Cpd1883	-0.539683	0.115385	-0.230769	-0.0723296	-0.912698	4.15385	0	-0.0478846	0.0153846	-0.000873016	-1	-1	Validation
Cpd1884	-0.539683	-0.884615	-0.230769	0.0266704	-0.912698	0.153846	0	0.0181154	0.0553846	-0.030873	-1	-1	Validation
Cpd1885	-0.539683	2.11538	-0.230769	-0.20393	-0.912698	3.15385	0	-0.0198846	0.0453846	-0.060873	-1	-1	Sub_train
Cpd1886	-0.539683	2.11538	-0.230769	0.27767	0.0873016	5.15385	0	-0.00988462	0.115385	-0.010873	-1	-1	Sub_train
Cpd1887	-0.539683	-0.884615	-0.230769	0.27367	0.0873016	1.15385	0	0.00711538	0.195385	-0.060873	-1	-1	Sub_train
Cpd1888	-0.539683	0.115385	-0.230769	-0.0493296	0.0873016	2.15385	0	0.00511538	0.0353846	-0.070873	-1	-1	Sub_train
Cpd1889	-0.539683	-0.884615	-0.230769	0.12567	0.0873016	0.153846	0	0.0131154	0.235385	-0.030873	-1	-1	Validation
Cpd1890	-0.539683	-0.884615	-0.230769	-0.20982	-0.912698	-1.84615	0	0.0541154	0.0353846	-0.040873	-1	-1	Test
Cpd1891	-0.333333	-2.16667	-0.333333	-0.297282	-0.816092	0	-0.0803571	-0.011	0.0643333	0.0156322	-1	-1	Validation
Cpd1892	-0.539683	-2.16667	-0.333333	-0.12143	-0.912698	0	-0.0803571	-0.011	0.0643333	0.019127	-1	-1	Sub_train
