# Supplementary material for: Multi-Target In Silico Prediction of Inhibitors for Mitogen-Activated Protein Kinase-Interacting Kinases
Source: Biomolecules. 2021 Nov 10;11(11):1670. doi: 10.3390/biom11111670 (PMC8615736; doi:10.3390/biom11111670)
Supplement: Supplementary file 1 [file biomolecules-11-01670-s001.zip › Table S4.xlsx]

## Sheet: Table S4
Table S4.The values of the descriptors, observed and the predicted activity of the final FS-LDA (Check Section 2.1 of the manuscript for the descriptions of acronyms - IAcj and descriptors)
Cpd	Δ(CATS2D_09_DA)me	Δ (C-012)me	Δ(VE1sign_D/Dt)bt	Δ(F08[C-O])me	Δ(C-012)at	Δ(VE2_D/Dt)me	Δ(SpMAD_AEA(dm))bt	Δ(S-109)bt	Δ(GATS3p)me	ΔHyWi_B(s)bt	IAcj	Pred IAcj	Set
Cpd0001	-0.796767	-0.0646651	0.382818	3.93072	-0.0803571	0.018224	0.00563218	-0.333333	-0.0440692	-0.0449425	1	1	Sub_train
Cpd0002	-0.796767	-0.0646651	-0.265182	0.930716	-0.0803571	0.00322402	0.0156322	-0.333333	0.388931	0.465057	-1	-1	Sub_train
Cpd0003	-0.796767	-0.0646651	-0.0441816	-3.06928	-0.0803571	0.012224	-0.104368	-0.333333	0.0989308	-0.274943	-1	-1	Validation
Cpd0004	-0.796767	-0.0646651	0.301818	3.93072	-0.0803571	0.028224	0.0156322	-0.333333	0.000930804	-0.114943	1	-1	Validation
Cpd0005	-0.796767	-0.0646651	-0.131182	-3.06928	-0.0803571	0.031224	-0.0443678	-0.333333	0.158931	-0.384943	-1	-1	Validation
Cpd0006	-0.796767	-0.0646651	-0.286182	0.930716	-0.0803571	0.014224	-0.0443678	-0.333333	0.408931	-0.0649425	-1	-1	Sub_train
Cpd0007	-0.796767	-0.0646651	0.0198184	-1.06928	-0.0803571	0.046224	-0.104368	-0.333333	-0.0240692	-0.614943	-1	-1	Sub_train
Cpd0008	0.203233	0.935335	-0.197182	-2.06928	0.919643	0.048224	0.0356322	-0.333333	0.0299308	-0.324943	1	1	Validation
Cpd0009	-0.796767	-0.0646651	-0.303182	0.930716	-0.0803571	0.00422402	-0.00436782	-0.333333	-0.0090692	-0.144943	1	-1	Sub_train
Cpd0010	-0.796767	-0.0646651	-0.138182	-0.0692841	-0.0803571	0.032224	0.0456322	-0.333333	0.0379308	-0.564943	1	-1	Sub_train
Cpd0011	1.20323	-0.0646651	-0.319582	-0.0692841	-0.0803571	-0.00377598	-0.0543678	-0.333333	0.148931	0.575057	-1	1	Test
Cpd0012	2.20323	-0.0646651	-0.0791816	-1.06928	-0.0803571	-0.00477598	-0.0343678	-0.333333	0.138931	-0.0649425	1	1	Sub_train
Cpd0013	0.203233	-0.0646651	-0.247182	-2.06928	-0.0803571	0.00922402	-0.104368	-0.333333	-0.0120692	-0.204943	-1	-1	Test
Cpd0014	-0.796767	-0.0646651	0.407818	0.930716	-0.0803571	0.024224	0.00563218	-0.333333	-0.0490692	-0.304943	1	1	Sub_train
Cpd0015	-0.796767	-0.0646651	-0.149182	-0.0692841	-0.0803571	0.037224	-0.0443678	-0.333333	0.0429308	-0.274943	1	-1	Validation
Cpd0016	0.203233	-0.0646651	0.0378184	0.930716	-0.0803571	0.021224	-0.0143678	-0.333333	0.0389308	-0.0749425	-1	1	Sub_train
Cpd0017	1.20323	-0.0646651	-0.383542	-2.06928	-0.0803571	0.00822402	-0.104368	-0.333333	0.108931	0.315057	-1	-1	Sub_train
Cpd0018	-0.796767	-0.0646651	-0.297882	-1.06928	-0.0803571	0.014224	-0.0243678	-0.333333	0.378931	-0.0849425	-1	-1	Validation
Cpd0019	-0.796767	-0.0646651	-0.246182	-3.06928	-0.0803571	0.037224	-0.0843678	-0.333333	0.278931	-0.714943	-1	-1	Validation
Cpd0020	-0.796767	-0.0646651	-0.354082	-3.06928	-0.0803571	0.096224	0.00563218	-0.333333	0.278931	-0.744943	-1	-1	Sub_train
Cpd0021	0.203233	0.935335	-0.111182	-1.06928	0.919643	0.031224	0.0156322	-0.333333	-0.0210692	-0.224943	1	1	Test
Cpd0022	0.203233	-0.0646651	-0.322682	-0.0692841	-0.0803571	0.00422402	-0.0843678	-0.333333	0.0889308	0.445057	-1	-1	Sub_train
Cpd0023	-0.796767	-0.0646651	-0.297582	0.930716	-0.0803571	0.010224	-0.0243678	-0.333333	0.408931	0.115057	-1	-1	Sub_train
Cpd0024	-0.796767	-0.0646651	-0.243182	-3.06928	-0.0803571	0.023224	-0.0943678	-0.333333	0.258931	-0.484943	-1	-1	Sub_train
Cpd0025	-0.796767	-0.0646651	-0.0301816	-3.06928	-0.0803571	0.037224	-0.114368	-0.333333	-0.0070692	-0.564943	-1	-1	Sub_train
Cpd0026	3.20323	-0.0646651	-0.0751816	-1.06928	-0.0803571	0.00222402	-0.0343678	-0.333333	0.158931	-0.114943	1	1	Sub_train
Cpd0027	2.20323	-0.0646651	-0.0801816	-1.06928	-0.0803571	-0.000775982	-0.0343678	-0.333333	0.118931	-0.0849425	1	1	Sub_train
Cpd0028	-0.796767	-0.0646651	-0.304282	-1.06928	-0.0803571	0.019224	-0.0243678	-0.333333	0.428931	-0.0749425	-1	-1	Sub_train
Cpd0029	-0.796767	-0.0646651	-0.343782	-2.06928	-0.0803571	0.073224	-0.0743678	-0.333333	0.0669308	-0.584943	-1	-1	Sub_train
Cpd0030	-0.796767	-0.0646651	-0.363382	-2.06928	-0.0803571	-0.00277598	0.00563218	0.666667	0.0759308	0.425057	1	1	Sub_train
Cpd0031	-0.796767	-0.0646651	-0.230182	-2.06928	-0.0803571	0.101224	-0.0843678	-0.333333	0.188931	-0.684943	-1	-1	Sub_train
Cpd0032	-0.796767	-0.0646651	-0.00618161	-3.06928	-0.0803571	0.050224	-0.0843678	-0.333333	0.0789308	-0.794943	-1	-1	Test
Cpd0033	0.203233	-0.0646651	-0.153182	3.93072	-0.0803571	0.041224	-0.0443678	-0.333333	0.148931	-0.354943	-1	-1	Test
Cpd0034	-0.796767	-0.0646651	-0.261182	-1.06928	-0.0803571	0.068224	-0.0243678	-0.333333	0.218931	-0.374943	-1	-1	Validation
Cpd0035	-0.796767	-0.0646651	-0.348682	-1.06928	-0.0803571	0.069224	-0.0743678	-0.333333	0.208931	-0.574943	-1	-1	Sub_train
Cpd0036	-0.796767	-0.0646651	0.350818	-0.0692841	-0.0803571	0.024224	0.0156322	-0.333333	-0.0190692	-0.514943	1	1	Test
Cpd0037	0.203233	-0.0646651	0.0908184	-0.0692841	-0.0803571	0.031224	-0.0843678	-0.333333	0.0019308	-0.454943	-1	-1	Sub_train
Cpd0038	0.203233	-0.0646651	0.118818	-0.0692841	-0.0803571	0.00522402	-0.0543678	-0.333333	0.0989308	-0.0149425	1	1	Validation
Cpd0039	-0.796767	-0.0646651	0.0108184	-2.06928	-0.0803571	0.029224	-0.0543678	-0.333333	0.108931	-0.234943	-1	-1	Sub_train
Cpd0040	0.203233	-0.0646651	-0.207182	-1.06928	-0.0803571	0.029224	-0.0843678	-0.333333	-0.0140692	-0.464943	1	-1	Sub_train
Cpd0041	-0.796767	-0.0646651	0.00481839	-2.06928	-0.0803571	0.020224	0.0156322	-0.333333	0.138931	-0.0749425	1	1	Validation
Cpd0042	-0.796767	-0.0646651	-0.0351816	-1.06928	-0.0803571	0.022224	0.0256322	-0.333333	0.0349308	-0.0649425	-1	1	Sub_train
Cpd0043	-0.796767	-0.0646651	0.00381839	-2.06928	-0.0803571	0.010224	-0.0343678	-0.333333	0.148931	0.305057	-1	-1	Sub_train
Cpd0044	-0.796767	-0.0646651	0.0208184	-0.0692841	-0.0803571	0.025224	-0.0543678	-0.333333	0.128931	-0.114943	-1	-1	Sub_train
Cpd0045	-0.796767	-0.0646651	-0.326482	-0.0692841	-0.0803571	-0.00577598	0.0156322	0.666667	-0.136069	0.535057	1	1	Sub_train
Cpd0046	0.203233	-0.0646651	0.0648184	1.93072	-0.0803571	0.026224	-0.0743678	-0.333333	0.108931	-0.404943	1	-1	Validation
Cpd0047	1.20323	-0.0646651	-0.242182	-1.06928	-0.0803571	0.020224	-0.0643678	-0.333333	0.0789308	-0.454943	1	1	Validation
Cpd0048	1.20323	-0.0646651	-0.369282	0.930716	-0.0803571	0.010224	-0.0443678	-0.333333	0.148931	-0.184943	1	-1	Sub_train
Cpd0049	-0.796767	-0.0646651	0.378818	1.93072	-0.0803571	0.020224	0.0256322	-0.333333	-0.0730692	0.0550575	1	1	Sub_train
Cpd0050	0.203233	-0.0646651	0.0388184	1.93072	-0.0803571	0.020224	-0.0643678	-0.333333	0.0239308	-0.364943	1	-1	Sub_train
Cpd0051	-0.796767	-0.0646651	-0.264182	2.93072	-0.0803571	-0.000775982	0.00563218	-0.333333	0.388931	0.385057	-1	-1	Sub_train
Cpd0052	1.20323	-0.0646651	0.177818	2.93072	-0.0803571	-0.00277598	-0.0643678	-0.333333	0.0989308	0.375057	-1	1	Sub_train
Cpd0053	-0.796767	-0.0646651	-0.193182	-2.06928	-0.0803571	0.098224	-0.0743678	-0.333333	0.168931	-0.704943	-1	-1	Validation
Cpd0054	1.20323	-0.0646651	0.0158184	2.93072	-0.0803571	-0.011776	-0.0643678	-0.333333	0.0099308	0.0350575	-1	1	Sub_train
Cpd0055	-0.796767	-0.0646651	-0.175182	-1.06928	-0.0803571	0.00622402	0.00563218	-0.333333	0.338931	0.275057	-1	-1	Sub_train
Cpd0056	-0.796767	-0.0646651	-0.265182	0.930716	-0.0803571	0.00322402	0.0256322	-0.333333	0.388931	0.375057	-1	-1	Sub_train
Cpd0057	-0.796767	-0.0646651	-0.208182	-3.06928	-0.0803571	0.049224	-0.114368	-0.333333	0.0989308	-0.694943	-1	-1	Sub_train
Cpd0058	-0.796767	-0.0646651	-0.0791816	2.93072	-0.0803571	0.00122402	-0.0243678	-0.333333	0.378931	0.185057	-1	-1	Test
Cpd0059	-0.796767	-0.0646651	-0.160182	-3.06928	-0.0803571	0.039224	-0.0943678	-0.333333	0.128931	-0.774943	-1	-1	Validation
Cpd0060	-0.796767	-0.0646651	-0.0761816	0.930716	-0.0803571	0.00822402	-0.0343678	-0.333333	0.388931	0.0150575	-1	-1	Sub_train
Cpd0061	-0.796767	-0.0646651	-0.155182	-0.0692841	-0.0803571	0.043224	-0.0543678	-0.333333	0.0889308	-0.294943	-1	-1	Sub_train
Cpd0062	-0.796767	-0.0646651	-0.300982	-3.06928	-0.0803571	0.130224	-0.0743678	-0.333333	0.218931	-1.24494	-1	-1	Validation
Cpd0063	-0.796767	-0.0646651	-0.390182	-3.06928	-0.0803571	0.044224	-0.114368	-0.333333	-0.0160692	-0.864943	-1	-1	Sub_train
Cpd0064	-0.796767	-0.0646651	-0.230182	-1.06928	-0.0803571	0.043224	-0.0143678	-0.333333	0.108931	-0.204943	-1	-1	Test
Cpd0065	-0.796767	-0.0646651	-0.153182	0.930716	-0.0803571	0.028224	-0.0543678	-0.333333	0.0249308	-0.204943	-1	-1	Sub_train
Cpd0066	-0.796767	-0.0646651	-0.294482	-2.06928	-0.0803571	0.080224	-0.0743678	-0.333333	0.188931	-0.584943	-1	-1	Validation
Cpd0067	-0.796767	-0.0646651	-0.232182	-2.06928	-0.0803571	0.087224	-0.0743678	-0.333333	0.158931	-0.584943	-1	-1	Validation
Cpd0068	0.203233	-0.0646651	-0.195182	-2.06928	-0.0803571	0.075224	-0.0943678	-0.333333	0.0209308	-0.464943	-1	-1	Test
Cpd0069	-0.796767	-0.0646651	-0.330482	-2.06928	-0.0803571	0.054224	-0.0843678	-0.333333	0.0579308	-0.434943	-1	-1	Validation
Cpd0070	-0.796767	-0.0646651	-0.261182	-0.0692841	-0.0803571	0.068224	-0.0243678	-0.333333	0.298931	-0.244943	-1	-1	Validation
Cpd0071	-0.796767	-0.0646651	-0.383542	-0.0692841	-0.0803571	0.00822402	-0.104368	-0.333333	0.138931	0.325057	-1	-1	Sub_train
Cpd0072	0.203233	-0.0646651	-0.310282	-0.0692841	-0.0803571	0.00122402	-0.0743678	-0.333333	0.0889308	0.465057	-1	-1	Validation
Cpd0073	0.203233	-0.0646651	-0.363582	-1.06928	-0.0803571	0.00522402	-0.114368	-0.333333	0.108931	0.365057	-1	-1	Sub_train
Cpd0074	1.20323	-0.0646651	-0.338282	1.93072	-0.0803571	0.000224018	-0.0943678	-0.333333	0.0679308	0.475057	-1	-1	Sub_train
Cpd0075	-0.796767	-0.0646651	-0.259182	-2.06928	-0.0803571	0.089224	-0.104368	-0.333333	0.218931	-0.604943	-1	-1	Test
Cpd0076	0.203233	-0.0646651	-0.296282	-2.06928	-0.0803571	0.055224	-0.0243678	-0.333333	0.278931	-0.474943	1	-1	Sub_train
Cpd0077	-0.796767	-0.0646651	0.0728184	-2.06928	-0.0803571	0.014224	0.0256322	-0.333333	0.158931	-0.0349425	-1	1	Validation
Cpd0078	-0.796767	-0.0646651	-0.0831816	-3.06928	-0.0803571	0.057224	-0.104368	-0.333333	0.268931	-0.514943	-1	-1	Test
Cpd0079	-0.796767	-0.0646651	-0.358182	0.930716	-0.0803571	0.040224	-0.0943678	-0.333333	0.138931	-0.574943	-1	-1	Sub_train
Cpd0080	-0.796767	-0.0646651	-0.228182	-2.06928	-0.0803571	0.090224	-0.0743678	-0.333333	0.188931	-0.574943	-1	-1	Sub_train
Cpd0081	-0.796767	-0.0646651	-0.184182	-2.06928	-0.0803571	0.050224	-0.0743678	-0.333333	0.218931	-0.434943	-1	-1	Validation
Cpd0082	-0.796767	-0.0646651	0.559818	1.93072	-0.0803571	0.014224	0.00563218	0.666667	-0.0450692	0.415057	1	1	Sub_train
Cpd0083	-0.796767	-0.0646651	-0.269182	-3.06928	-0.0803571	0.054224	-0.0343678	-0.333333	0.108931	-0.714943	-1	-1	Validation
Cpd0084	-0.796767	-0.0646651	-0.210182	-2.06928	-0.0803571	0.051224	-0.0943678	-0.333333	0.0459308	-0.654943	-1	-1	Validation
Cpd0085	-0.796767	-0.0646651	0.0538184	5.93072	-0.0803571	0.017224	-0.00436782	-0.333333	-0.0400692	0.00505747	1	-1	Validation
Cpd0086	-0.796767	-0.0646651	-0.0761816	0.930716	-0.0803571	0.00822402	-0.0443678	-0.333333	0.408931	-0.0249425	-1	-1	Validation
Cpd0087	-0.796767	-0.0646651	-0.0801816	2.93072	-0.0803571	0.00422402	-0.0443678	-0.333333	0.388931	0.0250575	-1	-1	Sub_train
Cpd0088	-0.796767	-0.0646651	-0.140182	0.930716	-0.0803571	0.023224	-0.0443678	-0.333333	0.0479308	-0.184943	-1	-1	Test
Cpd0089	-0.796767	-0.0646651	-0.319682	0.930716	-0.0803571	0.033224	0.0556322	-0.333333	-0.0090692	-0.124943	-1	-1	Sub_train
Cpd0090	-0.796767	-0.0646651	0.00481839	-2.06928	-0.0803571	0.015224	-0.0343678	-0.333333	0.158931	0.155057	-1	-1	Validation
Cpd0091	-0.796767	-0.0646651	-0.259182	-1.06928	-0.0803571	-0.00777598	0.0156322	0.666667	-0.155069	0.565057	1	1	Test
Cpd0092	-0.796767	-0.0646651	0.382818	2.93072	-0.0803571	0.018224	0.00563218	0.666667	-0.0160692	-0.114943	1	1	Sub_train
Cpd0093	-0.796767	-0.0646651	-0.132182	-3.06928	-0.0803571	0.045224	-0.0143678	-0.333333	0.178931	-0.0449425	-1	-1	Test
Cpd0094	-0.796767	-0.0646651	0.203818	-0.0692841	-0.0803571	0.035224	0.0256322	-0.333333	-0.0140692	-0.544943	1	1	Validation
Cpd0095	0.203233	-0.0646651	0.0388184	3.93072	-0.0803571	0.020224	-0.0643678	-0.333333	-0.0360692	-0.324943	1	-1	Sub_train
Cpd0096	0.203233	-0.0646651	0.0728184	1.93072	-0.0803571	0.019224	-0.0243678	-0.333333	0.0379308	0.0650575	-1	-1	Test
Cpd0097	-0.796767	-0.0646651	0.327818	0.930716	-0.0803571	0.025224	0.00563218	-0.333333	-0.0480692	-0.324943	1	1	Sub_train
Cpd0098	-0.796767	-0.0646651	0.0558184	1.93072	-0.0803571	0.023224	-0.0643678	-0.333333	0.0199308	-0.164943	1	-1	Sub_train
Cpd0099	-0.796767	-0.0646651	0.361818	2.93072	-0.0803571	0.028224	0.00563218	-0.333333	-0.0580692	-0.0649425	1	1	Sub_train
Cpd0100	1.20323	-0.0646651	-0.106182	0.930716	-0.0803571	0.041224	-0.0643678	-0.333333	-0.0480692	-0.374943	-1	-1	Test
Cpd0101	-0.796767	-0.0646651	-0.0791816	0.930716	-0.0803571	0.00522402	-0.0243678	-0.333333	0.348931	0.00505747	-1	-1	Sub_train
Cpd0102	-0.796767	-0.0646651	-0.315582	-3.06928	-0.0803571	0.036224	-0.0743678	-0.333333	-0.0060692	-0.0649425	-1	-1	Validation
Cpd0103	-0.796767	-0.0646651	-0.262182	-1.06928	-0.0803571	0.00422402	0.00563218	0.666667	-0.144069	-0.0349425	1	1	Sub_train
Cpd0104	0.203233	-0.0646651	-0.135182	1.93072	-0.0803571	0.043224	-0.0543678	-0.333333	-0.0260692	-0.324943	-1	-1	Sub_train
Cpd0105	0.203233	-0.0646651	-0.149182	-2.06928	-0.0803571	0.048224	-0.0643678	-0.333333	0.158931	-0.274943	-1	-1	Sub_train
Cpd0106	-0.796767	-0.0646651	0.00481839	-2.06928	-0.0803571	0.020224	0.0156322	-0.333333	0.138931	-0.0849425	1	1	Sub_train
Cpd0107	-0.796767	-0.0646651	0.554818	3.93072	-0.0803571	0.00722402	-0.00436782	0.666667	-0.0310692	0.455057	1	1	Sub_train
Cpd0108	-0.796767	-0.0646651	0.00481839	-2.06928	-0.0803571	0.020224	0.0156322	-0.333333	0.128931	-0.0749425	-1	1	Sub_train
Cpd0109	-0.796767	-0.0646651	-0.0791816	0.930716	-0.0803571	0.00522402	-0.0143678	-0.333333	0.378931	0.185057	-1	-1	Test
Cpd0110	-0.796767	-0.0646651	-0.265182	0.930716	-0.0803571	0.00322402	0.0156322	-0.333333	0.348931	0.235057	-1	-1	Sub_train
Cpd0111	0.203233	-0.0646651	-0.358682	-1.06928	-0.0803571	0.00922402	-0.114368	-0.333333	0.108931	0.335057	-1	-1	Sub_train
Cpd0112	-0.796767	-0.0646651	-0.213182	-2.06928	-0.0803571	0.082224	-0.0943678	-0.333333	0.0189308	-0.574943	-1	-1	Validation
Cpd0113	-0.796767	-0.0646651	-0.240182	-3.06928	-0.0803571	0.046224	-0.0843678	-0.333333	0.108931	-0.694943	-1	-1	Validation
Cpd0114	-0.796767	-0.0646651	0.00981839	-1.06928	-0.0803571	0.025224	-0.0543678	-0.333333	0.128931	-0.114943	-1	-1	Test
Cpd0115	0.203233	0.935335	-0.111182	-2.06928	0.919643	0.031224	0.0156322	-0.333333	-0.0070692	-0.204943	1	1	Validation
Cpd0116	-0.796767	-0.0646651	-0.165182	-1.06928	-0.0803571	0.00922402	-0.0143678	-0.333333	0.408931	0.245057	-1	-1	Sub_train
Cpd0117	-0.796767	-0.0646651	-0.0791816	0.930716	-0.0803571	0.00522402	-0.0143678	-0.333333	0.318931	0.155057	-1	-1	Test
Cpd0118	-0.796767	-0.0646651	-0.0661816	-3.06928	-0.0803571	0.055224	-0.0743678	-0.333333	0.248931	-0.434943	-1	-1	Validation
Cpd0119	-0.796767	-0.0646651	-0.0621816	1.93072	-0.0803571	0.00222402	-0.0143678	-0.333333	0.0609308	-0.0849425	-1	-1	Sub_train
Cpd0120	-0.796767	-0.0646651	-0.272182	0.930716	-0.0803571	0.00622402	0.00563218	-0.333333	0.348931	0.215057	-1	-1	Validation
Cpd0121	-0.796767	-0.0646651	-0.175182	-1.06928	-0.0803571	0.00622402	0.00563218	-0.333333	0.378931	0.405057	-1	-1	Test
Cpd0122	-0.796767	-0.0646651	-0.171182	0.930716	-0.0803571	0.00522402	-0.0143678	-0.333333	0.378931	0.285057	-1	-1	Sub_train
Cpd0123	-0.796767	-0.0646651	-0.219182	0.930716	-0.0803571	0.034224	-0.0143678	-0.333333	0.0889308	-0.0749425	-1	-1	Sub_train
Cpd0124	-0.796767	-0.0646651	-0.277182	-1.06928	-0.0803571	0.019224	-0.0443678	-0.333333	0.428931	-0.114943	-1	-1	Validation
Cpd0125	0.203233	-0.0646651	-0.292982	0.930716	-0.0803571	-0.010776	0.0256322	0.666667	0.168931	0.285057	1	1	Test
Cpd0126	-0.796767	-0.0646651	-0.297882	-1.06928	-0.0803571	0.014224	-0.0143678	-0.333333	0.408931	0.215057	-1	-1	Sub_train
Cpd0127	-0.796767	-0.0646651	-0.259182	-1.06928	-0.0803571	-0.00777598	0.0156322	0.666667	-0.112069	0.635057	1	1	Sub_train
Cpd0128	-0.796767	-0.0646651	-0.254182	-3.06928	-0.0803571	0.038224	-0.0843678	-0.333333	0.148931	-0.634943	-1	-1	Sub_train
Cpd0129	1.20323	-0.0646651	-0.0821816	0.930716	-0.0803571	0.029224	-0.0543678	-0.333333	0.108931	-0.224943	-1	-1	Sub_train
Cpd0130	-0.796767	-0.0646651	-0.0351816	-2.06928	-0.0803571	0.022224	0.0256322	-0.333333	0.0499308	-0.0849425	1	1	Sub_train
Cpd0131	0.203233	-0.0646651	0.0258184	-1.06928	-0.0803571	0.039224	-0.104368	-0.333333	-0.0530692	-0.314943	-1	-1	Sub_train
Cpd0132	-0.796767	-0.0646651	0.382818	2.93072	-0.0803571	0.018224	0.00563218	0.666667	-0.0350692	-0.134943	1	1	Sub_train
Cpd0133	0.203233	-0.0646651	0.00581839	-0.0692841	-0.0803571	0.025224	-0.0543678	-0.333333	0.128931	-0.114943	-1	-1	Sub_train
Cpd0134	-0.796767	-0.0646651	-0.113182	-3.06928	-0.0803571	0.060224	-0.0743678	-0.333333	0.0069308	-0.514943	-1	-1	Sub_train
Cpd0135	-0.796767	-0.0646651	-0.169182	-3.06928	-0.0803571	0.068224	-0.0943678	-0.333333	-0.0250692	-0.964943	-1	-1	Sub_train
Cpd0136	-0.796767	-0.0646651	0.0198184	-1.06928	-0.0803571	0.046224	-0.104368	-0.333333	-0.0200692	-0.394943	-1	-1	Sub_train
Cpd0137	-0.796767	-0.0646651	-0.358182	0.930716	-0.0803571	0.040224	-0.0943678	-0.333333	0.138931	-0.524943	-1	-1	Test
Cpd0138	-0.796767	-0.0646651	-0.175182	-1.06928	-0.0803571	0.00622402	0.00563218	-0.333333	0.368931	0.495057	-1	-1	Validation
Cpd0139	-0.796767	-0.0646651	0.0398184	-0.0692841	-0.0803571	0.031224	-0.0943678	-0.333333	0.0359308	-0.364943	1	-1	Sub_train
Cpd0140	-0.796767	-0.0646651	-0.361682	-2.06928	-0.0803571	0.030224	-0.0243678	-0.333333	0.0889308	-0.324943	-1	-1	Sub_train
Cpd0141	-0.796767	-0.0646651	0.0598184	-2.06928	-0.0803571	0.027224	-0.104368	-0.333333	0.0339308	-0.384943	1	-1	Sub_train
Cpd0142	0.203233	-0.0646651	0.0198184	-1.06928	-0.0803571	0.046224	-0.104368	-0.333333	-0.0580692	-0.314943	-1	-1	Validation
Cpd0143	-0.796767	-0.0646651	-0.297882	-1.06928	-0.0803571	0.014224	-0.0143678	-0.333333	0.418931	0.105057	-1	-1	Validation
Cpd0144	-0.796767	-0.0646651	-0.208182	-2.06928	-0.0803571	0.041224	-0.0343678	-0.333333	0.0789308	-0.474943	-1	-1	Validation
Cpd0145	-0.796767	-0.0646651	-0.246182	-2.06928	-0.0803571	-0.00177598	0.0256322	0.666667	-0.155069	0.515057	-1	1	Test
Cpd0146	-0.796767	-0.0646651	-0.221182	-2.06928	-0.0803571	0.00422402	0.0956322	0.666667	-0.114069	0.0750575	1	1	Validation
Cpd0147	0.203233	0.935335	-0.177182	-2.06928	0.919643	0.034224	0.0756322	-0.333333	-0.0040692	-0.184943	1	1	Validation
Cpd0148	-0.796767	-0.0646651	-0.0771816	-1.06928	-0.0803571	0.045224	-0.0843678	-0.333333	-0.0990692	-0.534943	-1	-1	Sub_train
Cpd0149	-0.796767	-0.0646651	-0.0461816	-3.06928	-0.0803571	0.064224	-0.0943678	-0.333333	0.238931	-0.814943	-1	-1	Sub_train
Cpd0150	0.203233	-0.0646651	-0.117182	0.930716	-0.0803571	0.00422402	-0.0643678	-0.333333	0.0739308	0.125057	-1	-1	Sub_train
Cpd0151	-0.796767	-0.0646651	0.0558184	2.93072	-0.0803571	0.019224	-0.0743678	-0.333333	0.0399308	-0.0949425	-1	-1	Test
Cpd0152	-0.796767	-0.0646651	0.00481839	1.93072	-0.0803571	0.015224	-0.0243678	-0.333333	0.148931	0.0650575	-1	-1	Sub_train
Cpd0153	0.203233	0.935335	0.0458184	0.930716	0.919643	0.016224	0.0356322	-0.333333	-0.0310692	0.0450575	1	1	Test
Cpd0154	0.203233	0.935335	0.00581839	0.930716	0.919643	0.00522402	0.0456322	-0.333333	-0.0160692	0.165057	1	1	Sub_train
Cpd0155	0.203233	-0.0646651	0.0408184	0.930716	-0.0803571	0.030224	-0.0643678	-0.333333	-0.115069	-0.414943	1	1	Validation
Cpd0156	1.20323	-0.0646651	-0.363582	-1.06928	-0.0803571	0.00522402	-0.114368	-0.333333	0.138931	0.375057	-1	-1	Sub_train
Cpd0157	1.20323	-0.0646651	0.0108184	2.93072	-0.0803571	-0.010776	-0.0643678	-0.333333	-0.0160692	0.0950575	-1	1	Validation
Cpd0158	0.203233	-0.0646651	0.444818	0.930716	-0.0803571	0.023224	-0.00436782	0.666667	-0.0490692	-0.194943	1	1	Validation
Cpd0159	-0.796767	-0.0646651	0.0238184	1.93072	-0.0803571	0.00322402	0.0756322	-0.333333	0.0659308	0.485057	1	1	Sub_train
Cpd0160	0.203233	-0.0646651	-0.149182	-0.0692841	-0.0803571	0.048224	-0.0643678	-0.333333	0.0299308	-0.384943	-1	-1	Sub_train
Cpd0161	-0.796767	-0.0646651	-0.160182	-3.06928	-0.0803571	0.039224	-0.0843678	-0.333333	0.0719308	-0.464943	-1	-1	Sub_train
Cpd0162	-0.796767	-0.0646651	-0.277182	-1.06928	-0.0803571	0.019224	-0.0343678	-0.333333	0.408931	0.0550575	-1	-1	Validation
Cpd0163	-0.796767	-0.0646651	-0.275182	-1.06928	-0.0803571	0.011224	0.00563218	-0.333333	0.158931	-0.0549425	-1	-1	Sub_train
Cpd0164	0.203233	0.935335	-0.0601816	0.930716	0.919643	0.029224	0.0556322	-0.333333	-0.0130692	-0.0449425	1	1	Test
Cpd0165	0.203233	0.935335	-0.0871816	-2.06928	0.919643	0.031224	0.0356322	-0.333333	0.0239308	-0.164943	1	1	Sub_train
Cpd0166	-0.796767	-0.0646651	-0.136182	-3.06928	-0.0803571	0.037224	-0.0643678	-0.333333	0.228931	-0.644943	-1	-1	Sub_train
Cpd0167	0.203233	-0.0646651	0.0408184	1.93072	-0.0803571	0.030224	-0.0643678	-0.333333	-0.0570692	-0.414943	1	-1	Sub_train
Cpd0168	-0.796767	-0.0646651	-0.274182	-1.06928	-0.0803571	-0.00477598	0.0156322	0.666667	-0.142069	0.125057	1	1	Test
Cpd0169	-0.796767	-0.0646651	-0.366482	-2.06928	-0.0803571	0.000224018	0.0256322	0.666667	0.0789308	0.285057	1	1	Sub_train
Cpd0170	-0.796767	-0.0646651	-0.142182	-2.06928	-0.0803571	0.039224	-0.0343678	-0.333333	0.198931	0.0250575	-1	-1	Sub_train
Cpd0171	0.203233	-0.0646651	-0.301682	-0.0692841	-0.0803571	0.000224018	-0.0743678	-0.333333	0.158931	0.465057	-1	-1	Sub_train
Cpd0172	-0.796767	-0.0646651	-0.0461816	-3.06928	-0.0803571	0.064224	-0.0843678	-0.333333	0.278931	-0.754943	-1	-1	Sub_train
Cpd0173	-0.796767	-0.0646651	-0.0461816	-3.06928	-0.0803571	0.064224	-0.0843678	-0.333333	0.168931	-0.514943	-1	-1	Sub_train
Cpd0174	-0.796767	-0.0646651	-0.165182	-1.06928	-0.0803571	0.00922402	-0.00436782	-0.333333	0.388931	0.275057	-1	-1	Validation
Cpd0175	-0.796767	-0.0646651	-0.0791816	0.930716	-0.0803571	0.00522402	-0.0143678	-0.333333	0.378931	0.285057	-1	-1	Sub_train
Cpd0176	-0.796767	-0.0646651	-0.258182	-3.06928	-0.0803571	0.048224	-0.0943678	-0.333333	0.218931	-0.694943	-1	-1	Sub_train
Cpd0177	1.20323	-0.0646651	-0.338282	-0.0692841	-0.0803571	0.000224018	-0.0943678	-0.333333	0.0789308	0.465057	-1	-1	Validation
Cpd0178	-0.796767	-0.0646651	-0.117182	-1.06928	-0.0803571	0.036224	-0.0843678	-0.333333	0.0889308	-0.684943	-1	-1	Sub_train
Cpd0179	-0.796767	-0.0646651	-0.277182	0.930716	-0.0803571	0.00722402	-0.00436782	-0.333333	0.238931	-0.0149425	-1	-1	Sub_train
Cpd0180	-0.796767	-0.0646651	-0.131182	-3.06928	-0.0803571	0.031224	-0.0543678	-0.333333	0.198931	-0.664943	-1	-1	Sub_train
Cpd0181	-0.796767	-0.0646651	-0.175182	0.930716	-0.0803571	0.00222402	-0.00436782	-0.333333	0.378931	0.415057	-1	-1	Validation
Cpd0182	-0.796767	-0.0646651	-0.357782	-1.06928	-0.0803571	-0.00677598	0.0256322	0.666667	-0.179069	0.635057	1	1	Validation
Cpd0183	-0.796767	-0.0646651	-0.208182	-3.06928	-0.0803571	0.048224	-0.0943678	-0.333333	0.148931	-0.594943	-1	-1	Test
Cpd0184	-0.796767	-0.0646651	0.384818	1.93072	-0.0803571	0.019224	0.0156322	-0.333333	-0.0550692	-0.114943	1	1	Validation
Cpd0185	3.20323	-0.0646651	-0.126182	-1.06928	-0.0803571	0.025224	-0.0343678	-0.333333	0.288931	-0.244943	1	1	Sub_train
Cpd0186	-0.796767	-0.0646651	-0.0241816	-3.06928	-0.0803571	0.043224	-0.0843678	-0.333333	-0.0440692	-0.814943	-1	-1	Validation
Cpd0187	-0.796767	-0.0646651	-0.0351816	-1.06928	-0.0803571	0.022224	0.0256322	-0.333333	0.0509308	-0.0849425	1	1	Sub_train
Cpd0188	-0.796767	-0.0646651	-0.136182	1.93072	-0.0803571	0.00122402	-0.0143678	-0.333333	0.0889308	0.425057	-1	-1	Test
Cpd0189	-0.796767	-0.0646651	-0.357782	-1.06928	-0.0803571	-0.00677598	0.0156322	0.666667	-0.155069	0.535057	1	1	Validation
Cpd0190	-0.796767	-0.0646651	-0.231182	0.930716	-0.0803571	0.011224	-0.0243678	-0.333333	0.238931	-0.224943	-1	-1	Sub_train
Cpd0191	-0.796767	-0.0646651	-0.259182	-1.06928	-0.0803571	0.014224	-0.0743678	-0.333333	0.218931	-0.164943	-1	-1	Sub_train
Cpd0192	-0.796767	-0.0646651	-0.256182	2.93072	-0.0803571	0.00222402	-0.00436782	-0.333333	0.388931	0.245057	-1	-1	Sub_train
Cpd0193	0.203233	-0.0646651	0.0358184	-2.06928	-0.0803571	0.071224	-0.0743678	-0.333333	0.228931	-0.454943	1	-1	Validation
Cpd0194	2.20323	-0.0646651	-0.206182	7.93072	-0.0803571	0.043224	-0.0743678	-0.333333	0.0989308	-0.0149425	-1	-1	Sub_train
Cpd0195	-0.796767	-0.0646651	-0.0861816	0.930716	-0.0803571	0.00822402	-0.0243678	-0.333333	0.388931	0.0150575	-1	-1	Validation
Cpd0196	0.203233	0.935335	-0.0881816	-2.06928	0.919643	0.027224	0.0156322	-0.333333	0.0989308	-0.194943	1	1	Test
Cpd0197	0.203233	-0.0646651	-0.383542	-0.0692841	-0.0803571	0.00822402	-0.104368	-0.333333	0.0989308	0.335057	-1	-1	Sub_train
Cpd0198	-0.796767	-0.0646651	-0.213182	-1.06928	-0.0803571	0.033224	-0.0843678	-0.333333	0.238931	-0.624943	-1	-1	Validation
Cpd0199	-0.796767	-0.0646651	0.377818	0.930716	-0.0803571	0.023224	0.00563218	0.666667	-0.0490692	-0.214943	1	1	Sub_train
Cpd0200	-0.796767	-0.0646651	-0.362582	-2.06928	-0.0803571	0.000224018	0.0156322	0.666667	-0.0620692	0.415057	1	1	Validation
Cpd0201	-0.796767	-0.0646651	-0.234182	-2.06928	-0.0803571	0.00122402	0.0456322	0.666667	-0.128069	0.275057	1	1	Sub_train
Cpd0202	-0.796767	-0.0646651	-0.292982	-1.06928	-0.0803571	-0.010776	0.00563218	0.666667	0.0419308	0.555057	1	1	Sub_train
Cpd0203	-0.796767	-0.0646651	-0.175182	-1.06928	-0.0803571	0.00622402	0.00563218	-0.333333	0.308931	0.395057	-1	-1	Sub_train
Cpd0204	-0.796767	-0.0646651	0.384818	1.93072	-0.0803571	0.024224	0.0156322	-0.333333	-0.0770692	0.0550575	1	1	Sub_train
Cpd0205	-0.796767	-0.0646651	0.377818	1.93072	-0.0803571	0.023224	0.00563218	-0.333333	-0.0660692	-0.114943	1	1	Validation
Cpd0206	0.203233	-0.0646651	-0.144182	-0.0692841	-0.0803571	0.042224	-0.0543678	-0.333333	0.0989308	-0.294943	1	-1	Sub_train
Cpd0207	-0.796767	-0.0646651	-0.230182	-1.06928	-0.0803571	0.101224	-0.0643678	-0.333333	0.208931	-0.584943	-1	-1	Sub_train
Cpd0208	0.203233	-0.0646651	-0.340182	-2.06928	-0.0803571	0.062224	-0.0743678	-0.333333	0.0789308	-0.454943	-1	-1	Sub_train
Cpd0209	-0.796767	-0.0646651	-0.193182	-2.06928	-0.0803571	0.050224	-0.0543678	-0.333333	0.178931	-0.434943	-1	-1	Sub_train
Cpd0210	-0.796767	-0.0646651	-0.158182	-0.0692841	-0.0803571	0.030224	-0.0443678	-0.333333	0.0289308	-0.254943	1	-1	Sub_train
Cpd0211	-0.796767	-0.0646651	-0.321882	-1.06928	-0.0803571	-0.00777598	0.0256322	0.666667	-0.125069	0.645057	1	1	Sub_train
Cpd0212	0.203233	-0.0646651	0.0178184	-0.0692841	-0.0803571	0.028224	-0.0543678	-0.333333	0.118931	-0.194943	-1	-1	Sub_train
Cpd0213	0.203233	-0.0646651	0.141818	1.93072	-0.0803571	0.000224018	-0.0643678	-0.333333	0.0989308	0.0450575	1	1	Sub_train
Cpd0214	-0.796767	-0.0646651	0.0728184	-1.06928	-0.0803571	0.070224	-0.0643678	-0.333333	0.278931	-0.444943	-1	-1	Sub_train
Cpd0215	0.203233	1.93533	-0.129182	-2.06928	1.91964	0.019224	0.0356322	-0.333333	0.0989308	0.185057	1	1	Sub_train
Cpd0216	-0.796767	-0.0646651	-0.0351816	-1.06928	-0.0803571	0.022224	0.0256322	-0.333333	0.0439308	-0.0649425	1	1	Validation
Cpd0217	-0.796767	-0.0646651	0.00581839	-2.06928	-0.0803571	0.025224	-0.0443678	-0.333333	0.0989308	-0.174943	-1	-1	Sub_train
Cpd0218	-0.796767	-0.0646651	-0.367982	-0.0692841	-0.0803571	0.012224	-0.0943678	-0.333333	0.108931	0.305057	-1	-1	Sub_train
Cpd0219	-0.796767	-0.0646651	-0.165182	-1.06928	-0.0803571	-0.010776	0.0156322	0.666667	-0.106069	0.825057	1	1	Test
Cpd0220	-0.796767	-0.0646651	-0.284182	-1.06928	-0.0803571	0.067224	-0.0643678	-0.333333	0.428931	-0.624943	-1	-1	Sub_train
Cpd0221	-0.796767	-0.0646651	-0.263182	-2.06928	-0.0803571	0.101224	-0.134368	-0.333333	0.208931	-0.904943	-1	-1	Sub_train
Cpd0222	4.20323	-0.0646651	-0.0751816	-1.06928	-0.0803571	0.00222402	-0.0343678	-0.333333	0.118931	-0.104943	1	1	Sub_train
Cpd0223	0.203233	0.935335	-0.0881816	-2.06928	0.919643	0.027224	0.0256322	-0.333333	0.0049308	-0.144943	1	1	Sub_train
Cpd0224	-0.796767	-0.0646651	0.254818	1.93072	-0.0803571	0.022224	0.0156322	-0.333333	-0.0020692	-0.434943	1	1	Sub_train
Cpd0225	-0.796767	-0.0646651	-0.236182	-2.06928	-0.0803571	0.096224	-0.0643678	-0.333333	0.218931	-0.494943	-1	-1	Sub_train
Cpd0226	-0.796767	-0.0646651	0.588818	1.93072	-0.0803571	0.013224	-0.00436782	0.666667	-0.0450692	0.425057	1	1	Sub_train
Cpd0227	-0.796767	-0.0646651	0.378818	1.93072	-0.0803571	0.020224	0.0256322	-0.333333	-0.0760692	0.0550575	1	1	Validation
Cpd0228	-0.796767	-0.0646651	-0.330482	-1.06928	-0.0803571	0.054224	-0.0843678	-0.333333	0.0769308	-0.454943	-1	-1	Sub_train
Cpd0229	-0.796767	-0.0646651	-0.193182	-2.06928	-0.0803571	0.050224	-0.0543678	-0.333333	0.228931	-0.434943	-1	-1	Sub_train
Cpd0230	0.203233	-0.0646651	-0.123182	-0.0692841	-0.0803571	0.033224	-0.0443678	-0.333333	0.0029308	-0.254943	-1	-1	Sub_train
Cpd0231	0.203233	-0.0646651	-0.140182	-0.0692841	-0.0803571	0.037224	-0.0443678	-0.333333	0.0689308	-0.264943	1	-1	Validation
Cpd0232	-0.796767	-0.0646651	-0.216182	-2.06928	-0.0803571	0.080224	-0.0743678	-0.333333	0.188931	-0.574943	-1	-1	Validation
Cpd0233	-0.796767	-0.0646651	-0.160182	-3.06928	-0.0803571	0.039224	-0.0743678	-0.333333	0.0789308	-0.694943	-1	-1	Validation
Cpd0234	1.20323	-0.0646651	-0.157182	4.93072	-0.0803571	-0.00677598	0.0156322	-0.333333	0.0429308	0.185057	1	1	Sub_train
Cpd0235	-0.796767	-0.0646651	0.463818	0.930716	-0.0803571	0.020224	0.0556322	0.666667	-0.0100692	-0.0949425	1	1	Test
Cpd0236	-0.796767	-0.0646651	-0.369682	-3.06928	-0.0803571	0.077224	-0.144368	-0.333333	0.208931	-1.09494	-1	-1	Sub_train
Cpd0237	-0.796767	-0.0646651	-0.182182	-1.06928	-0.0803571	0.00922402	-0.00436782	-0.333333	0.338931	0.255057	-1	-1	Validation
Cpd0238	1.20323	-0.0646651	0.0328184	0.930716	-0.0803571	-0.00177598	-0.0443678	-0.333333	0.248931	-0.0549425	1	1	Sub_train
Cpd0239	-0.796767	-0.0646651	-0.175182	-2.06928	-0.0803571	0.035224	-0.0443678	-0.333333	0.138931	-0.534943	-1	-1	Sub_train
Cpd0240	0.203233	-0.0646651	-0.185182	-2.06928	-0.0803571	0.055224	-0.0243678	-0.333333	0.228931	-0.554943	1	-1	Validation
Cpd0241	-0.796767	-0.0646651	-0.248182	-2.06928	-0.0803571	0.029224	-0.104368	-0.333333	0.0399308	-0.344943	-1	-1	Validation
Cpd0242	0.203233	0.935335	-0.375082	3.93072	0.919643	-0.00577598	0.0456322	-0.333333	-0.105069	-0.0949425	1	1	Validation
Cpd0243	0.203233	-0.0646651	0.00881839	0.930716	-0.0803571	0.011224	0.0256322	-0.333333	0.148931	0.0850575	1	1	Sub_train
Cpd0244	-0.796767	-0.0646651	0.127818	1.93072	-0.0803571	0.037224	0.0256322	-0.333333	-0.0050692	-0.344943	1	-1	Sub_train
Cpd0245	-0.796767	-0.0646651	-0.280182	-1.06928	-0.0803571	0.016224	-0.00436782	-0.333333	0.178931	-0.264943	-1	-1	Sub_train
Cpd0246	-0.796767	-0.0646651	-0.275182	-1.06928	-0.0803571	0.011224	0.00563218	-0.333333	0.228931	0.105057	-1	-1	Sub_train
Cpd0247	-0.796767	-0.0646651	-0.275182	-1.06928	-0.0803571	0.011224	0.00563218	-0.333333	0.218931	-0.0249425	-1	-1	Validation
Cpd0248	-0.796767	-0.0646651	-0.221182	-1.06928	-0.0803571	0.016224	-0.0143678	-0.333333	0.268931	-0.284943	-1	-1	Sub_train
Cpd0249	-0.796767	-0.0646651	-0.304282	-1.06928	-0.0803571	0.019224	-0.0243678	-0.333333	0.388931	-0.104943	-1	-1	Validation
Cpd0250	-0.796767	-0.0646651	-0.321882	-1.06928	-0.0803571	-0.00777598	0.0256322	0.666667	-0.109069	0.475057	1	1	Sub_train
Cpd0251	-0.796767	-0.0646651	-0.0861816	0.930716	-0.0803571	0.00822402	-0.0343678	-0.333333	0.338931	-0.0149425	-1	-1	Sub_train
Cpd0252	-0.796767	-0.0646651	0.0608184	-0.0692841	-0.0803571	0.023224	-0.0943678	-0.333333	0.000930804	-0.264943	-1	-1	Sub_train
Cpd0253	0.203233	-0.0646651	-0.333482	-1.06928	-0.0803571	0.043224	-0.0843678	-0.333333	0.0719308	-0.504943	-1	-1	Sub_train
Cpd0254	-0.796767	-0.0646651	0.460818	2.93072	-0.0803571	0.014224	0.0556322	0.666667	0.0199308	-0.0149425	1	1	Sub_train
Cpd0255	-0.796767	-0.0646651	0.377818	0.930716	-0.0803571	0.023224	0.00563218	-0.333333	-0.116069	-0.114943	1	1	Sub_train
Cpd0256	-0.796767	-0.0646651	0.378818	1.93072	-0.0803571	0.020224	0.0156322	-0.333333	-0.0200692	-0.114943	1	1	Sub_train
Cpd0257	-0.796767	-0.0646651	-0.363382	-1.06928	-0.0803571	-0.00277598	0.0156322	0.666667	0.168931	0.115057	-1	1	Sub_train
Cpd0258	-0.796767	-0.0646651	-0.0401816	-3.06928	-0.0803571	0.042224	-0.0643678	-0.333333	0.0629308	-0.744943	-1	-1	Sub_train
Cpd0259	-0.796767	-0.0646651	-0.221182	-1.06928	-0.0803571	0.016224	-0.0143678	-0.333333	0.218931	-0.234943	-1	-1	Validation
Cpd0260	-0.796767	-0.0646651	-0.165182	-1.06928	-0.0803571	0.00922402	-0.00436782	-0.333333	0.378931	0.375057	-1	-1	Validation
Cpd0261	-0.796767	-0.0646651	-0.0761816	0.930716	-0.0803571	0.00822402	-0.0343678	-0.333333	0.378931	0.135057	-1	-1	Sub_train
Cpd0262	-0.796767	-0.0646651	-0.131182	-3.06928	-0.0803571	0.031224	-0.0443678	-0.333333	0.228931	-0.174943	-1	-1	Sub_train
Cpd0263	-0.796767	-0.0646651	-0.246182	-2.06928	-0.0803571	-0.00177598	0.0156322	0.666667	-0.130069	0.405057	1	1	Sub_train
Cpd0264	-0.796767	-0.0646651	-0.266182	-3.06928	-0.0803571	0.024224	-0.0843678	-0.333333	0.218931	-0.424943	-1	-1	Validation
Cpd0265	-0.796767	-0.0646651	-0.260182	-3.06928	-0.0803571	0.019224	-0.0743678	-0.333333	0.158931	-0.204943	-1	-1	Sub_train
Cpd0266	-0.796767	-0.0646651	-0.248182	0.930716	-0.0803571	0.00622402	0.00563218	-0.333333	0.388931	0.335057	-1	-1	Validation
Cpd0267	-0.796767	-0.0646651	-0.272182	0.930716	-0.0803571	0.00622402	0.0156322	-0.333333	0.398931	0.245057	-1	-1	Sub_train
Cpd0268	-0.796767	-0.0646651	-0.243182	-1.06928	-0.0803571	-0.00977598	0.0156322	0.666667	-0.0650692	0.645057	1	1	Sub_train
Cpd0269	-0.796767	-0.0646651	0.384818	1.93072	-0.0803571	0.024224	0.0256322	-0.333333	-0.0720692	-0.0749425	1	1	Validation
Cpd0270	-0.796767	-0.0646651	-0.274182	-1.06928	-0.0803571	-0.00477598	0.00563218	0.666667	-0.0770692	0.0950575	1	1	Sub_train
Cpd0271	-0.796767	-0.0646651	0.00481839	-0.0692841	-0.0803571	0.015224	-0.0243678	-0.333333	0.138931	0.00505747	-1	-1	Validation
Cpd0272	-0.796767	-0.0646651	-0.182182	-1.06928	-0.0803571	0.00922402	-0.00436782	-0.333333	0.388931	0.275057	-1	-1	Sub_train
Cpd0273	-0.796767	-0.0646651	-0.239182	-3.06928	-0.0803571	0.095224	-0.0343678	-0.333333	0.0139308	-0.844943	-1	-1	Validation
Cpd0274	1.20323	-0.0646651	-0.325182	-0.0692841	-0.0803571	-0.00177598	-0.0743678	-0.333333	0.0779308	0.475057	-1	1	Validation
Cpd0275	2.20323	-0.0646651	-0.0791816	-1.06928	-0.0803571	-0.00477598	-0.0343678	-0.333333	0.128931	-0.0549425	1	1	Sub_train
Cpd0276	-0.796767	-0.0646651	-0.297882	-1.06928	-0.0803571	0.014224	-0.0143678	-0.333333	0.358931	0.0850575	-1	-1	Validation
Cpd0277	-0.796767	-0.0646651	-0.184182	-2.06928	-0.0803571	0.050224	-0.0743678	-0.333333	0.178931	-0.454943	-1	-1	Sub_train
Cpd0278	0.203233	0.935335	-0.197182	-2.06928	0.919643	0.039224	0.0556322	-0.333333	0.0319308	-0.104943	1	1	Test
Cpd0279	0.203233	0.935335	-0.197182	-2.06928	0.919643	0.039224	0.0656322	-0.333333	-0.0150692	-0.254943	1	1	Validation
Cpd0280	-0.796767	-0.0646651	-0.265182	0.930716	-0.0803571	0.00322402	0.0156322	-0.333333	0.318931	0.355057	-1	-1	Sub_train
Cpd0281	-0.796767	-0.0646651	-0.232182	-1.06928	-0.0803571	0.087224	-0.0743678	-0.333333	0.0789308	-0.654943	-1	-1	Validation
Cpd0282	-0.796767	-0.0646651	-0.241182	-2.06928	-0.0803571	0.087224	-0.0643678	-0.333333	0.268931	-0.584943	-1	-1	Sub_train
Cpd0283	-0.796767	-0.0646651	-0.276182	-2.06928	-0.0803571	0.069224	-0.0943678	-0.333333	-0.0020692	-0.504943	-1	-1	Sub_train
Cpd0284	0.203233	-0.0646651	-0.251182	-1.06928	-0.0803571	0.077224	-0.0743678	-0.333333	0.198931	-0.574943	-1	-1	Sub_train
Cpd0285	-0.796767	-0.0646651	-0.160182	-3.06928	-0.0803571	0.100224	-0.0943678	-0.333333	0.248931	-0.104943	-1	-1	Validation
Cpd0286	-0.796767	-0.0646651	-0.260182	-3.06928	-0.0803571	0.019224	-0.0643678	-0.333333	0.218931	-0.174943	-1	-1	Sub_train
Cpd0287	-0.796767	-0.0646651	-0.260182	-3.06928	-0.0803571	0.019224	-0.0743678	-0.333333	0.198931	-0.444943	-1	-1	Validation
Cpd0288	-0.796767	-0.0646651	-0.248182	0.930716	-0.0803571	0.00622402	0.00563218	-0.333333	0.398931	0.245057	-1	-1	Validation
Cpd0289	-0.796767	-0.0646651	-0.266182	-3.06928	-0.0803571	0.024224	-0.0843678	-0.333333	0.188931	-0.464943	-1	-1	Validation
Cpd0290	-0.796767	-0.0646651	-0.240182	-3.06928	-0.0803571	0.113224	-0.0843678	-0.333333	0.148931	-0.974943	-1	-1	Test
Cpd0291	2.20323	-0.0646651	-0.363582	-1.06928	-0.0803571	0.00522402	-0.114368	-0.333333	0.138931	0.385057	-1	1	Sub_train
Cpd0292	-0.796767	-0.0646651	-0.307982	-1.06928	-0.0803571	-0.010776	-0.0243678	0.666667	0.128931	-0.0549425	1	1	Test
Cpd0293	-0.796767	-0.0646651	-0.376182	-3.06928	-0.0803571	0.084224	-0.0943678	-0.333333	0.0989308	-0.944943	-1	-1	Sub_train
Cpd0294	0.203233	-0.0646651	-0.184182	-2.06928	-0.0803571	0.061224	-0.0443678	-0.333333	0.138931	-0.594943	1	-1	Test
Cpd0295	-0.796767	-0.0646651	0.343818	2.93072	-0.0803571	0.019224	0.00563218	-0.333333	-0.0340692	-0.244943	1	1	Validation
Cpd0296	-0.796767	-0.0646651	-0.277182	-1.06928	-0.0803571	0.019224	-0.0343678	-0.333333	0.428931	-0.0749425	-1	-1	Sub_train
Cpd0297	-0.796767	-0.0646651	-0.213182	-2.06928	-0.0803571	0.082224	-0.0843678	-0.333333	-0.0040692	-0.544943	-1	-1	Sub_train
Cpd0298	-0.796767	-0.0646651	-0.254182	-3.06928	-0.0803571	0.051224	-0.104368	-0.333333	0.128931	-0.864943	-1	-1	Test
Cpd0299	0.203233	-0.0646651	-0.0431816	4.93072	-0.0803571	0.00322402	-0.0343678	-0.333333	0.0209308	0.235057	-1	-1	Sub_train
Cpd0300	-0.796767	-0.0646651	-0.236182	-2.06928	-0.0803571	0.096224	-0.0443678	-0.333333	0.0889308	-0.584943	-1	-1	Sub_train
Cpd0301	-0.796767	-0.0646651	0.0598184	-0.0692841	-0.0803571	0.027224	-0.0943678	-0.333333	-0.0080692	-0.334943	-1	-1	Sub_train
Cpd0302	0.203233	-0.0646651	-0.0891816	0.930716	-0.0803571	0.00422402	-0.0643678	-0.333333	0.0439308	-0.214943	-1	-1	Validation
Cpd0303	-0.796767	-0.0646651	0.0728184	-2.06928	-0.0803571	0.014224	0.0256322	-0.333333	0.158931	-0.0349425	1	1	Sub_train
Cpd0304	0.203233	0.935335	-0.197182	-2.06928	0.919643	0.039224	0.0456322	-0.333333	0.0989308	-0.304943	1	1	Sub_train
Cpd0305	-0.796767	-0.0646651	-0.0401816	-3.06928	-0.0803571	0.042224	-0.0643678	-0.333333	0.0789308	-0.694943	-1	-1	Sub_train
Cpd0306	-0.796767	-0.0646651	-0.221182	-1.06928	-0.0803571	0.016224	-0.0143678	-0.333333	0.228931	-0.0849425	-1	-1	Validation
Cpd0307	-0.796767	-0.0646651	-0.280182	-1.06928	-0.0803571	0.016224	-0.00436782	-0.333333	0.218931	-0.234943	-1	-1	Sub_train
Cpd0308	-0.796767	-0.0646651	-0.246182	-3.06928	-0.0803571	0.037224	-0.0843678	-0.333333	0.228931	-0.424943	-1	-1	Validation
Cpd0309	-0.796767	-0.0646651	-0.260182	-3.06928	-0.0803571	0.019224	-0.0743678	-0.333333	0.208931	-0.0349425	-1	-1	Validation
Cpd0310	-0.796767	-0.0646651	-0.248182	0.930716	-0.0803571	0.00622402	0.00563218	-0.333333	0.418931	0.205057	-1	-1	Sub_train
Cpd0311	-0.796767	-0.0646651	-0.233182	-3.06928	-0.0803571	0.130224	-0.154368	-0.333333	0.168931	-0.984943	-1	-1	Test
Cpd0312	0.203233	-0.0646651	-0.0341816	0.930716	-0.0803571	0.028224	-0.0443678	-0.333333	0.0369308	-0.104943	-1	-1	Validation
Cpd0313	-0.796767	-0.0646651	-0.130182	-1.06928	-0.0803571	0.026224	-0.0543678	-0.333333	0.238931	-0.334943	-1	-1	Sub_train
Cpd0314	-0.796767	-0.0646651	-0.202182	-2.06928	-0.0803571	0.074224	-0.0643678	-0.333333	0.0289308	-0.514943	-1	-1	Sub_train
Cpd0315	1.20323	-0.0646651	-0.241182	-1.06928	-0.0803571	0.087224	-0.0743678	-0.333333	0.138931	-0.584943	-1	-1	Sub_train
Cpd0316	-0.796767	-0.0646651	-0.390182	-3.06928	-0.0803571	0.044224	-0.114368	-0.333333	0.108931	-0.964943	-1	-1	Validation
Cpd0317	0.203233	-0.0646651	0.163818	2.93072	-0.0803571	0.010224	-0.0543678	-0.333333	-0.0320692	-0.00494253	-1	1	Validation
Cpd0318	-0.796767	-0.0646651	0.520818	2.93072	-0.0803571	0.015224	0.0156322	0.666667	-0.0110692	0.405057	1	1	Sub_train
Cpd0319	0.203233	0.935335	-0.0881816	-2.06928	0.919643	0.027224	0.0156322	-0.333333	0.0989308	-0.194943	1	1	Validation
Cpd0320	0.203233	-0.0646651	-0.0541816	-0.0692841	-0.0803571	0.040224	-0.0143678	-0.333333	0.128931	-0.264943	1	-1	Sub_train
Cpd0321	-0.796767	-0.0646651	-0.231182	-2.06928	-0.0803571	0.046224	-0.0743678	-0.333333	0.158931	-0.374943	-1	-1	Sub_train
Cpd0322	-0.796767	-0.0646651	-0.262182	-1.06928	-0.0803571	0.00422402	-0.00436782	0.666667	-0.0760692	-0.0749425	1	1	Sub_train
Cpd0323	-0.796767	-0.0646651	-0.236182	-2.06928	-0.0803571	0.096224	-0.0743678	-0.333333	0.208931	-0.654943	-1	-1	Sub_train
Cpd0324	-0.796767	-0.0646651	-0.246182	-3.06928	-0.0803571	0.037224	-0.0743678	-0.333333	0.228931	-0.644943	-1	-1	Validation
Cpd0325	-0.796767	-0.0646651	-0.131182	-3.06928	-0.0803571	0.031224	-0.0443678	-0.333333	0.228931	-0.344943	-1	-1	Test
Cpd0326	-0.796767	-0.0646651	-0.251182	-1.06928	-0.0803571	0.018224	-0.0943678	-0.333333	0.218931	-0.414943	-1	-1	Sub_train
Cpd0327	-0.796767	-0.0646651	-0.275182	-1.06928	-0.0803571	0.011224	-0.00436782	-0.333333	0.198931	-0.244943	-1	-1	Sub_train
Cpd0328	-0.796767	-0.0646651	-0.285182	-1.06928	-0.0803571	-0.00377598	0.0256322	0.666667	-0.144069	0.145057	1	1	Sub_train
Cpd0329	-0.796767	-0.0646651	0.00581839	-2.06928	-0.0803571	0.025224	-0.0543678	-0.333333	0.158931	-0.214943	-1	-1	Test
Cpd0330	-0.796767	-0.0646651	0.377818	1.93072	-0.0803571	0.023224	0.00563218	-0.333333	-0.0770692	-0.134943	1	1	Sub_train
Cpd0331	-0.796767	-0.0646651	-0.136182	-3.06928	-0.0803571	0.037224	-0.0643678	-0.333333	0.188931	-0.694943	-1	-1	Sub_train
Cpd0332	-0.796767	-0.0646651	-0.243182	-3.06928	-0.0803571	0.023224	-0.0943678	-0.333333	0.218931	-0.244943	-1	-1	Sub_train
Cpd0333	-0.796767	-0.0646651	-0.243182	-3.06928	-0.0803571	0.023224	-0.0943678	-0.333333	0.218931	-0.424943	-1	-1	Validation
Cpd0334	-0.796767	-0.0646651	-0.240182	-3.06928	-0.0803571	0.113224	-0.124368	-0.333333	0.138931	-0.864943	-1	-1	Validation
Cpd0335	-0.796767	-0.0646651	-0.284182	-2.06928	-0.0803571	0.000224018	-0.00436782	0.666667	-0.120069	0.405057	1	1	Validation
Cpd0336	-0.796767	-0.0646651	-0.237182	-0.0692841	-0.0803571	-0.000775982	-0.00436782	0.666667	-0.0570692	0.0550575	1	1	Validation
Cpd0337	0.203233	-0.0646651	0.0258184	1.93072	-0.0803571	0.023224	-0.0643678	-0.333333	0.0239308	-0.394943	1	-1	Validation
Cpd0338	-0.796767	-0.0646651	0.0818184	1.93072	-0.0803571	-0.021776	-0.0143678	0.666667	0.108931	0.315057	1	1	Sub_train
Cpd0339	-0.796767	-0.0646651	0.382818	3.93072	-0.0803571	0.018224	0.00563218	-0.333333	-0.0620692	-0.0649425	1	1	Sub_train
Cpd0340	-0.796767	-0.0646651	-0.244182	-2.06928	-0.0803571	0.080224	-0.0343678	-0.333333	0.178931	-0.364943	-1	-1	Sub_train
Cpd0341	-0.166667	-0.333333	0.112818	8	-0.0803571	-0.01	-0.0443678	-0.333333	0.0769308	0.485057	1	-1	Sub_train
Cpd0342	-1.16667	-0.333333	-0.0921816	1	-0.0803571	0.01	-0.0843678	-0.333333	0.0309308	-0.0749425	-1	-1	Sub_train
Cpd0343	1.83333	-0.333333	-0.309482	0	-0.0803571	0.028	-0.0843678	-0.333333	0.0689308	-0.144943	-1	-1	Sub_train
Cpd0344	0.833333	-0.333333	-0.363582	-4	-0.0803571	0.007	-0.114368	-0.333333	0.138931	0.385057	1	-1	Sub_train
Cpd0345	0.833333	-0.333333	-0.181182	-4	-0.0803571	0.032	-0.0343678	-0.333333	0.0749308	-0.404943	-1	-1	Validation
Cpd0346	-2.16667	-0.333333	0.00281839	2	-0.0803571	0.002	-0.0143678	-0.333333	0.0099308	0.245057	-1	-1	Sub_train
Cpd0347	-1.16667	-0.333333	-0.220182	2	-0.0803571	0.006	-0.0543678	-0.333333	0.168931	0.105057	-1	-1	Validation
Cpd0348	-0.166667	-0.333333	-0.121182	1	-0.0803571	0.013	-0.0243678	-0.333333	0.138931	0.145057	-1	-1	Sub_train
Cpd0349	1.83333	-0.333333	-0.198182	2	-0.0803571	0.001	-0.0843678	-0.333333	0.238931	0.0650575	-1	-1	Sub_train
Cpd0350	-2.16667	-0.333333	-0.362482	-4	-0.0803571	0.032	0.0356322	-0.333333	0.238931	-0.394943	-1	-1	Sub_train
Cpd0351	-1.16667	-0.333333	-0.303982	-2	-0.0803571	0.02	-0.0543678	-0.333333	0.0659308	0.415057	-1	-1	Sub_train
Cpd0352	-1.16667	0.666667	-0.375082	1	0.919643	-0.004	0.0456322	-0.333333	-0.105069	-0.0949425	-1	-1	Sub_train
Cpd0353	-2.16667	-0.333333	-0.106182	0	-0.0803571	0.004	-0.0743678	-0.333333	0.0189308	0.115057	-1	-1	Validation
Cpd0354	-1.16667	-0.333333	-0.0711816	2	-0.0803571	0.015	-0.144368	-0.333333	-0.0090692	-0.254943	-1	-1	Test
Cpd0355	-2.16667	-0.333333	-0.177182	-2	-0.0803571	0.014	-0.0843678	-0.333333	0.148931	-0.144943	-1	-1	Validation
Cpd0356	-0.166667	0.666667	-0.385652	4	0.919643	0	0.0756322	-0.333333	-0.0810692	0.0150575	1	-1	Validation
Cpd0357	-2.16667	-0.333333	0.0198184	-4	-0.0803571	0.033	-0.0443678	-0.333333	0.168931	-0.0349425	-1	-1	Validation
Cpd0358	2.11538	-0.230769	0.0198184	2.15385	-0.0803571	-0.0128846	-0.0143678	-0.333333	0.208931	-0.134943	-1	-1	Sub_train
Cpd0359	0.115385	0.769231	-0.0881816	-0.846154	0.919643	0.00311538	0.0156322	-0.333333	0.0989308	-0.194943	1	1	Sub_train
Cpd0360	-0.884615	-0.230769	-0.0481816	2.15385	-0.0803571	0.00711538	-0.0243678	-0.333333	0.158931	-0.144943	-1	-1	Sub_train
Cpd0361	1.11538	-0.230769	-0.0761816	3.15385	-0.0803571	-0.00388462	0.0256322	-0.333333	0.308931	-0.144943	-1	-1	Sub_train
Cpd0362	1.11538	0.769231	-0.0881816	2.15385	0.919643	0.00311539	0.0256322	-0.333333	-0.0140692	-0.104943	-1	1	Validation
Cpd0363	0.115385	-0.230769	-0.0671816	3.15385	-0.0803571	-0.0178846	-0.0243678	-0.333333	0.0299308	-0.0349425	-1	-1	Sub_train
Cpd0364	0.115385	-0.230769	-0.0621816	1.15385	-0.0803571	-0.0218846	-0.0243678	-0.333333	0.0139308	-0.104943	-1	-1	Validation
Cpd0365	1.11538	-0.230769	0.000818391	2.15385	-0.0803571	-0.0118846	-0.00436782	-0.333333	0.178931	-0.124943	-1	-1	Sub_train
Cpd0366	0.115385	-0.230769	0.0698184	4.15385	-0.0803571	-0.0208846	-0.0543678	-0.333333	0.0139308	-0.0149425	-1	-1	Validation
Cpd0367	-0.884615	-0.230769	-0.209182	2.15385	-0.0803571	-0.0148846	-0.0943678	-0.333333	-0.0600692	-0.374943	-1	-1	Sub_train
Cpd0368	1.11538	-0.230769	0.0758184	4.15385	-0.0803571	-0.00988462	-0.0143678	-0.333333	0.208931	-0.114943	-1	-1	Test
Cpd0369	-0.884615	-0.230769	0.0158184	2.15385	-0.0803571	-0.0168846	-0.0643678	-0.333333	0.0019308	-0.354943	-1	-1	Validation
Cpd0370	0.115385	-0.230769	-0.0481816	1.15385	-0.0803571	-0.0238846	-0.0443678	-0.333333	-0.0540692	-0.0949425	-1	-1	Validation
Cpd0371	-0.884615	-0.230769	-0.173182	1.15385	-0.0803571	-0.0188846	-0.0343678	-0.333333	0.138931	-0.364943	-1	-1	Validation
Cpd0372	0.115385	-0.230769	0.0228184	4.15385	-0.0803571	-0.0178846	-0.0943678	-0.333333	0.0459308	-0.304943	-1	-1	Validation
Cpd0373	0.115385	-0.230769	-0.0421816	5.15385	-0.0803571	0.00911539	0.0156322	-0.333333	0.218931	-0.164943	-1	-1	Validation
Cpd0374	1.11538	-0.230769	0.000818391	4.15385	-0.0803571	-0.0118846	-0.0143678	-0.333333	0.198931	-0.0649425	-1	-1	Sub_train
Cpd0375	-0.884615	-0.230769	-0.217182	1.15385	-0.0803571	-0.0108846	-0.0843678	-0.333333	0.138931	-0.434943	-1	-1	Sub_train
Cpd0376	-0.884615	-0.230769	-0.0661816	-1.84615	-0.0803571	0.0311154	-0.0743678	-0.333333	0.248931	-0.434943	-1	-1	Sub_train
Cpd0377	-0.884615	-0.230769	-0.215182	1.15385	-0.0803571	-0.00488462	-0.0943678	-0.333333	0.0679308	-0.454943	-1	-1	Validation
Cpd0378	-0.884615	-0.230769	0.0158184	2.15385	-0.0803571	-0.00688462	-0.0743678	-0.333333	0.118931	-0.404943	-1	-1	Test
Cpd0379	0.115385	0.769231	-0.111182	0.153846	0.919643	0.00711538	0.0156322	-0.333333	-0.0210692	-0.224943	1	1	Sub_train
Cpd0380	-0.884615	0.769231	-0.168182	2.15385	0.919643	0.0141154	0.0156322	-0.333333	-0.0550692	-0.224943	-1	-1	Sub_train
Cpd0381	0.115385	0.769231	-0.114182	0.153846	0.919643	0.00211538	0.0356322	-0.333333	-0.0240692	-0.0249425	1	1	Sub_train
Cpd0382	0.115385	-0.230769	0.00981839	2.15385	-0.0803571	-0.00188462	-0.0843678	-0.333333	0.0989308	-0.424943	-1	-1	Sub_train
Cpd0383	0.115385	-0.230769	-0.0421816	3.15385	-0.0803571	0.00911539	0.0156322	-0.333333	0.198931	-0.234943	-1	-1	Validation
Cpd0384	1.11538	-0.230769	-0.354782	2.15385	-0.0803571	0.0171154	0.115632	-0.333333	0.208931	0.185057	-1	-1	Sub_train
Cpd0385	-0.884615	-0.230769	0.0168184	2.15385	-0.0803571	-0.0158846	-0.0943678	-0.333333	0.0169308	-0.364943	-1	-1	Validation
Cpd0386	0.115385	-0.230769	-0.0961816	0.153846	-0.0803571	0.0111154	-0.0943678	-0.333333	0.108931	-0.454943	-1	-1	Validation
Cpd0387	0.115385	-0.230769	-0.0671816	1.15385	-0.0803571	-0.0178846	-0.0243678	-0.333333	0.0129308	-0.0949425	-1	-1	Validation
Cpd0388	0.115385	0.769231	-0.111182	-0.846154	0.919643	0.00711539	0.0156322	-0.333333	-0.0070692	-0.204943	1	1	Validation
Cpd0389	1.20323	-0.0646651	0.00867037	4.93072	-0.0803571	-0.029776	-0.060873	-0.539683	0.0249308	-0.000767196	-1	1	Test
Cpd0390	0.203233	-0.0646651	0.29767	-0.0692841	-0.0803571	-0.00277598	-0.030873	-0.539683	0.0989308	0.0992328	1	1	Test
Cpd0391	2.20323	-0.0646651	0.0726704	0.930716	-0.0803571	-0.000775982	-0.060873	-0.539683	0.0589308	-0.330767	1	1	Test
Cpd0392	-0.796767	-0.0646651	-0.15243	-1.06928	-0.0803571	-0.00977598	0.029127	0.460317	0.108931	-0.000767196	1	1	Validation
Cpd0393	-0.796767	-0.0646651	-0.10933	-0.0692841	-0.0803571	-0.00377598	0.029127	0.460317	-0.156069	-0.0307672	1	1	Sub_train
Cpd0394	0.203233	-0.0646651	0.49767	3.93072	-0.0803571	-0.000775982	-0.020873	-0.539683	0.168931	0.0592328	-1	1	Sub_train
Cpd0395	-0.796767	-0.0646651	0.0736704	3.93072	-0.0803571	-0.015776	-0.020873	-0.539683	0.0339308	-0.0807672	-1	-1	Test
Cpd0396	-0.796767	-0.0646651	0.0846704	1.93072	-0.0803571	-0.011776	-0.030873	-0.539683	0.198931	-0.220767	-1	-1	Test
Cpd0397	2.20323	-0.0646651	0.00267037	-0.0692841	-0.0803571	0.00122402	-0.060873	-0.539683	0.0079308	-0.410767	1	1	Sub_train
Cpd0398	-0.796767	-0.0646651	0.24367	1.93072	-0.0803571	-0.015776	0.049127	0.460317	0.0989308	0.499233	1	1	Sub_train
Cpd0399	-0.796767	-0.0646651	0.0676704	2.93072	-0.0803571	-0.018776	-0.020873	-0.539683	0.0169308	-0.0307672	-1	-1	Validation
Cpd0400	-0.796767	-0.0646651	0.10367	1.93072	-0.0803571	-0.00277598	-0.030873	-0.539683	0.0529308	-0.230767	1	-1	Sub_train
Cpd0401	0.203233	-0.0646651	-0.16433	-2.06928	-0.0803571	0.062224	-0.070873	-0.539683	0.0789308	-0.650767	-1	-1	Validation
Cpd0402	-0.796767	-0.0646651	0.0466704	0.930716	-0.0803571	-0.014776	0.039127	0.460317	0.0609308	0.329233	1	1	Validation
Cpd0403	-0.796767	-0.0646651	-0.0983296	-1.06928	-0.0803571	-0.00477598	0.00912698	0.460317	-0.130069	-0.0907672	1	1	Sub_train
Cpd0404	0.203233	-0.0646651	-0.00832963	-2.06928	-0.0803571	0.061224	-0.040873	-0.539683	0.138931	-0.790767	1	-1	Validation
Cpd0405	0.203233	-0.0646651	0.0996704	-0.0692841	-0.0803571	0.00122402	0.059127	-0.539683	0.0469308	-0.160767	1	1	Sub_train
Cpd0406	3.20323	-0.0646651	0.0496704	-1.06928	-0.0803571	0.025224	-0.030873	-0.539683	0.288931	-0.440767	1	1	Sub_train
Cpd0407	0.203233	-0.0646651	-0.16393	1.93072	-0.0803571	0.000224018	-0.070873	-0.539683	0.0989308	0.279233	-1	-1	Sub_train
Cpd0408	-0.796767	-0.0646651	0.00367037	-1.06928	-0.0803571	-0.013776	0.00912698	0.460317	-0.0500692	0.639233	1	1	Validation
Cpd0409	-0.796767	-0.0646651	0.0506704	0.930716	-0.0803571	-0.015776	-0.000873016	0.460317	0.0509308	0.489233	1	1	Sub_train
Cpd0410	0.203233	-0.0646651	0.00367037	-1.06928	-0.0803571	-0.00877598	0.119127	0.460317	0.108931	0.209233	1	1	Sub_train
Cpd0411	0.203233	0.935335	0.0646704	-2.06928	0.919643	0.031224	0.019127	-0.539683	-0.0070692	-0.400767	1	1	Sub_train
Cpd0412	1.20323	-0.0646651	0.10567	-0.0692841	-0.0803571	-0.018776	0.00912698	-0.539683	-0.0360692	0.0992328	1	1	Validation
Cpd0413	1.20323	-0.0646651	-0.14933	-0.0692841	-0.0803571	-0.00177598	-0.070873	-0.539683	0.0779308	0.279233	1	1	Sub_train
Cpd0414	-0.796767	-0.0646651	-0.0833296	-1.06928	-0.0803571	-0.00777598	0.019127	0.460317	-0.112069	0.439233	1	1	Test
Cpd0415	-0.796767	-0.0646651	-0.0673296	-1.06928	-0.0803571	0.00122402	0.00912698	0.460317	-0.0760692	-0.190767	1	1	Test
Cpd0416	0.203233	-0.0646651	0.19167	1.93072	-0.0803571	-0.00577598	-0.050873	-0.539683	0.0099308	-0.0207672	1	1	Test
Cpd0417	-0.796767	-0.0646651	-0.19763	-1.06928	-0.0803571	-0.00777598	0.039127	0.460317	-0.124069	0.339233	1	1	Sub_train
Cpd0418	-0.796767	-0.0646651	-0.12143	-1.06928	-0.0803571	-0.00577598	0.029127	0.460317	-0.0760692	-0.0307672	1	1	Test
Cpd0419	0.203233	-0.0646651	-0.19593	0.930716	-0.0803571	-0.00577598	0.039127	0.460317	-0.101069	0.0592328	1	1	Validation
Cpd0420	-0.796767	-0.0646651	-0.12813	-1.06928	-0.0803571	-0.00877598	0.019127	0.460317	0.128931	0.0192328	1	1	Sub_train
Cpd0421	0.203233	-0.0646651	-0.15243	-1.06928	-0.0803571	-0.00677598	0.069127	0.460317	0.0989308	0.0692328	1	1	Sub_train
Cpd0422	2.20323	-0.0646651	0.36767	-0.0692841	-0.0803571	0.00522402	-0.080873	-0.539683	0.0989308	-0.320767	1	1	Validation
Cpd0423	0.203233	-0.0646651	0.25567	-0.0692841	-0.0803571	0.027224	-0.090873	-0.539683	0.128931	-0.600767	-1	-1	Test
Cpd0424	-0.796767	-0.0646651	-0.0983296	-1.06928	-0.0803571	-0.00477598	0.00912698	0.460317	-0.0770692	-0.100767	1	1	Sub_train
Cpd0425	-0.796767	-0.0646651	-0.10933	-0.0692841	-0.0803571	-0.00377598	0.029127	0.460317	-0.156069	-0.0307672	1	1	Sub_train
Cpd0426	0.203233	-0.0646651	-0.20896	0.930716	-0.0803571	-0.00577598	0.00912698	0.460317	-0.0970692	-0.000767196	1	1	Sub_train
Cpd0427	-0.796767	-0.0646651	-0.15113	-0.0692841	-0.0803571	-0.000775982	0.029127	0.460317	-0.0230692	-0.0407672	1	1	Validation
Cpd0428	-0.796767	-0.0646651	-0.14463	-1.06928	-0.0803571	-0.013776	-0.020873	0.460317	0.118931	-0.0607672	1	1	Sub_train
Cpd0429	-0.796767	-0.0646651	-0.0703296	-2.06928	-0.0803571	-0.00177598	0.029127	0.460317	-0.155069	0.319233	1	1	Sub_train
Cpd0430	-0.796767	-0.0646651	0.0396704	0.930716	-0.0803571	-0.012776	0.029127	0.460317	0.0359308	0.389233	1	1	Validation
Cpd0431	-0.796767	-0.0646651	-0.16273	-2.06928	-0.0803571	0.012224	0.00912698	0.460317	-0.126069	-0.440767	1	1	Sub_train
Cpd0432	-0.796767	-0.0646651	-0.12983	-0.0692841	-0.0803571	-0.00277598	0.019127	0.460317	-0.125069	-0.0507672	1	1	Validation
Cpd0433	-0.796767	-0.0646651	-0.0863296	-1.06928	-0.0803571	-0.00677598	0.00912698	0.460317	0.118931	0.0192328	1	1	Sub_train
Cpd0434	-0.796767	-0.0646651	-0.15243	-1.06928	-0.0803571	-0.00677598	0.00912698	0.460317	0.118931	0.0292328	1	1	Sub_train
Cpd0435	1.20323	-0.0646651	0.22567	-0.0692841	-0.0803571	-0.00677598	-0.020873	-0.539683	0.0889308	0.0892328	1	1	Sub_train
Cpd0436	0.203233	-0.0646651	0.0816704	2.93072	-0.0803571	-0.00877598	-0.030873	-0.539683	0.0769308	-0.0107672	1	-1	Sub_train
Cpd0437	0.203233	-0.0646651	0.0916704	-0.0692841	-0.0803571	-0.00377598	-0.000873016	-0.539683	0.0059308	0.0392328	1	1	Validation
Cpd0438	2.20323	-0.0646651	0.12967	1.93072	-0.0803571	-0.024776	-0.050873	-0.539683	-0.0550692	0.0592328	-1	1	Test
Cpd0439	0.203233	-0.0646651	0.0866704	0.930716	-0.0803571	0.00422402	-0.060873	-0.539683	0.0439308	-0.410767	-1	-1	Sub_train
Cpd0440	-0.796767	-0.0646651	-0.0593296	-1.06928	-0.0803571	0.00222402	-0.000873016	0.460317	-0.108069	-0.190767	1	1	Sub_train
Cpd0441	-0.796767	-0.0646651	-0.18883	-2.06928	-0.0803571	-0.00277598	-0.000873016	0.460317	-0.0620692	-0.120767	1	1	Sub_train
Cpd0442	0.203233	-0.0646651	0.0616704	0.930716	-0.0803571	-0.011776	0.019127	0.460317	-0.0550692	0.0792328	1	1	Validation
Cpd0443	-0.796767	-0.0646651	-0.0783296	1.93072	-0.0803571	-0.010776	0.00912698	0.460317	-0.100069	0.369233	1	1	Sub_train
Cpd0444	0.203233	-0.0646651	-0.00932963	-2.06928	-0.0803571	0.055224	-0.020873	-0.539683	0.228931	-0.750767	1	-1	Test
Cpd0445	-0.796767	-0.0646651	-0.14143	-1.06928	-0.0803571	-0.00777598	-0.000873016	0.460317	0.0569308	-0.0107672	1	1	Sub_train
Cpd0446	-0.796767	-0.0646651	-0.0683296	-2.06928	-0.0803571	-0.00377598	-0.000873016	0.460317	-0.0590692	-0.140767	1	1	Validation
Cpd0447	-0.796767	-0.0646651	-0.11713	-1.06928	-0.0803571	-0.010776	0.00912698	0.460317	0.0419308	0.359233	1	1	Sub_train
Cpd0448	-0.796767	-0.0646651	-0.0433296	0.930716	-0.0803571	0.021224	0.049127	-0.539683	0.0509308	-0.500767	-1	-1	Validation
Cpd0449	-0.796767	-0.0646651	-0.0453296	-2.06928	-0.0803571	0.00422402	0.039127	0.460317	-0.127069	-0.0707672	1	1	Validation
Cpd0450	-0.796767	-0.0646651	-0.0543296	-2.06928	-0.0803571	0.101224	-0.080873	-0.539683	0.188931	-0.880767	-1	-1	Sub_train
Cpd0451	-0.796767	-0.0646651	-0.0773296	-1.06928	-0.0803571	-0.010776	0.019127	0.460317	-0.161069	0.459233	1	1	Sub_train
Cpd0452	2.20323	-0.0646651	0.13067	1.93072	-0.0803571	-0.014776	-0.040873	-0.539683	-0.0060692	0.0392328	1	1	Sub_train
Cpd0453	0.203233	-0.0646651	-0.14983	0.930716	-0.0803571	-0.00477598	0.019127	0.460317	-0.141069	0.0392328	1	1	Validation
Cpd0454	-0.796767	-0.0646651	-0.19153	-1.06928	-0.0803571	0.00322402	0.019127	0.460317	-0.0580692	0.0192328	1	1	Sub_train
Cpd0455	1.20323	-0.0646651	0.35167	-0.0692841	-0.0803571	0.00622402	-0.060873	-0.539683	0.118931	-0.200767	1	1	Sub_train
Cpd0456	-0.796767	-0.0646651	0.0226704	0.930716	-0.0803571	0.028224	-0.050873	-0.539683	0.0249308	-0.400767	1	-1	Validation
Cpd0457	-0.796767	-0.0646651	-0.11863	-2.06928	-0.0803571	0.080224	-0.070873	-0.539683	0.188931	-0.780767	-1	-1	Validation
Cpd0458	0.203233	-0.0646651	0.0266704	-0.0692841	-0.0803571	0.048224	-0.060873	-0.539683	0.0299308	-0.580767	-1	-1	Validation
Cpd0459	-0.796767	-0.0646651	0.0396704	1.93072	-0.0803571	0.00122402	-0.010873	-0.539683	0.0889308	0.229233	-1	-1	Validation
Cpd0460	0.203233	-0.0646651	0.0526704	-0.0692841	-0.0803571	0.033224	-0.040873	-0.539683	0.0029308	-0.450767	1	-1	Validation
Cpd0461	0.203233	-0.0646651	0.33067	-0.0692841	-0.0803571	-0.00477598	0.029127	-0.539683	0.248931	-0.0507672	1	1	Test
Cpd0462	-0.796767	-0.0646651	0.18067	-0.0692841	-0.0803571	0.015224	-0.020873	-0.539683	0.138931	-0.190767	-1	-1	Sub_train
Cpd0463	0.203233	-0.0646651	-0.15243	-1.06928	-0.0803571	-0.00677598	0.079127	0.460317	0.0889308	0.189233	1	1	Validation
Cpd0464	0.203233	0.935335	-0.19923	3.93072	0.919643	-0.00577598	0.049127	-0.539683	-0.105069	-0.290767	1	1	Sub_train
Cpd0465	0.203233	-0.0646651	0.19367	-0.0692841	-0.0803571	0.028224	-0.050873	-0.539683	0.118931	-0.390767	-1	-1	Validation
Cpd0466	0.203233	0.935335	-0.0213296	-2.06928	0.919643	0.039224	0.059127	-0.539683	0.0319308	-0.300767	1	1	Validation
Cpd0467	-0.796767	-0.0646651	-0.16283	1.93072	-0.0803571	-0.00377598	0.049127	0.460317	-0.142069	0.0692328	1	1	Sub_train
Cpd0468	-0.796767	-0.0646651	-0.15063	-0.0692841	-0.0803571	-0.00577598	0.019127	0.460317	-0.136069	0.339233	1	1	Test
Cpd0469	1.20323	-0.0646651	0.0386704	3.93072	-0.0803571	-0.024776	-0.020873	-0.539683	0.108931	-0.0307672	-1	1	Validation
Cpd0470	0.203233	-0.0646651	-0.18283	-1.06928	-0.0803571	0.00922402	-0.110873	-0.539683	0.108931	0.139233	1	-1	Sub_train
Cpd0471	0.203233	-0.0646651	0.0926704	-1.06928	-0.0803571	-0.015776	0.029127	0.460317	-0.0350692	0.0092328	1	1	Validation
Cpd0472	-0.796767	-0.0646651	0.0736704	0.930716	-0.0803571	-0.00877598	0.00912698	0.460317	0.0989308	0.0492328	1	1	Sub_train
Cpd0473	0.203233	-0.0646651	-0.15763	-1.06928	-0.0803571	0.043224	-0.080873	-0.539683	0.0719308	-0.700767	-1	-1	Validation
Cpd0474	0.203233	-0.0646651	0.18467	0.930716	-0.0803571	0.011224	0.029127	-0.539683	0.148931	-0.110767	1	1	Sub_train
Cpd0475	0.203233	-0.0646651	0.0406704	1.93072	-0.0803571	0.043224	-0.050873	-0.539683	-0.0260692	-0.520767	-1	-1	Test
Cpd0476	-0.796767	-0.0646651	-0.10933	1.93072	-0.0803571	-0.00777598	0.00912698	0.460317	-0.0890692	-0.0607672	1	1	Sub_train
Cpd0477	-0.796767	-0.0646651	-0.0853296	-0.0692841	-0.0803571	0.068224	-0.020873	-0.539683	0.298931	-0.440767	-1	-1	Validation
Cpd0478	-0.796767	-0.0646651	-0.0173296	-2.06928	-0.0803571	0.050224	-0.050873	-0.539683	0.178931	-0.630767	-1	-1	Validation
Cpd0479	-0.796767	-0.0646651	-0.16793	-2.06928	-0.0803571	0.073224	-0.070873	-0.539683	0.0669308	-0.780767	-1	-1	Sub_train
Cpd0480	-0.796767	-0.0646651	-0.0543296	-1.06928	-0.0803571	0.043224	-0.010873	-0.539683	0.108931	-0.400767	-1	-1	Validation
Cpd0481	-0.796767	-0.0646651	-0.19763	-1.06928	-0.0803571	-0.00777598	0.049127	0.460317	-0.169069	0.259233	1	1	Sub_train
Cpd0482	-0.796767	-0.0646651	0.0626704	5.93072	-0.0803571	-0.018776	0.00912698	-0.539683	-0.0040692	0.0492328	1	-1	Validation
Cpd0483	0.203233	-0.0646651	0.0996704	-0.0692841	-0.0803571	0.00122402	-0.010873	-0.539683	0.0099308	-0.110767	1	1	Sub_train
Cpd0484	0.203233	-0.0646651	0.0966704	-0.0692841	-0.0803571	0.00122402	-0.020873	-0.539683	-0.0180692	0.0292328	1	1	Test
Cpd0485	2.20323	-0.0646651	0.13767	2.93072	-0.0803571	-0.00977598	-0.040873	-0.539683	-0.0540692	0.0092328	-1	1	Validation
Cpd0486	-0.796767	-0.0646651	-0.17043	-0.0692841	-0.0803571	-0.00477598	0.00912698	0.460317	0.0509308	-0.0107672	1	1	Sub_train
Cpd0487	2.20323	-0.0646651	0.10967	0.930716	-0.0803571	-0.017776	0.049127	-0.539683	0.138931	-0.0207672	1	1	Sub_train
Cpd0488	0.203233	-0.0646651	0.16567	-0.0692841	-0.0803571	-0.015776	-0.040873	-0.539683	0.0419308	0.249233	1	1	Sub_train
Cpd0489	1.20323	-0.0646651	-0.0913296	-0.0692841	-0.0803571	0.00122402	0.049127	-0.539683	0.248931	-0.290767	1	1	Validation
Cpd0490	-0.796767	-0.0646651	-0.0453296	-3.06928	-0.0803571	0.059224	-0.000873016	-0.539683	0.318931	-0.650767	-1	-1	Sub_train
Cpd0491	-0.796767	-0.0646651	-0.19593	-1.06928	-0.0803571	-0.00577598	0.029127	0.460317	-0.151069	0.229233	1	1	Sub_train
Cpd0492	-0.796767	-0.0646651	0.18067	-2.06928	-0.0803571	0.020224	0.019127	-0.539683	0.128931	-0.270767	-1	1	Sub_train
Cpd0493	1.20323	-0.0646651	0.0696704	0.930716	-0.0803571	0.041224	-0.060873	-0.539683	-0.0480692	-0.570767	-1	-1	Validation
Cpd0494	-0.796767	-0.0646651	0.0756704	2.93072	-0.0803571	0.012224	-0.020873	-0.539683	0.238931	0.299233	-1	-1	Sub_train
Cpd0495	-0.796767	-0.0646651	0.0596704	3.93072	-0.0803571	0.011224	0.00912698	-0.539683	0.0989308	-0.260767	-1	-1	Validation
Cpd0496	0.203233	-0.0646651	0.30467	0.930716	-0.0803571	-0.000775982	-0.060873	-0.539683	0.138931	-0.150767	1	1	Sub_train
Cpd0497	-0.796767	-0.0646651	0.19667	-0.0692841	-0.0803571	0.025224	-0.050873	-0.539683	0.128931	-0.310767	-1	-1	Test
Cpd0498	0.203233	-0.0646651	-0.15243	0.930716	-0.0803571	-0.00677598	0.00912698	0.460317	0.0579308	0.0592328	1	1	Sub_train
Cpd0499	-0.796767	-0.0646651	-0.00832963	-2.06928	-0.0803571	0.050224	-0.070873	-0.539683	0.218931	-0.630767	-1	-1	Sub_train
Cpd0500	-0.796767	-0.0646651	-0.0173296	-2.06928	-0.0803571	0.050224	-0.050873	-0.539683	0.228931	-0.630767	-1	-1	Sub_train
Cpd0501	-0.796767	-0.0646651	-0.0823296	-1.06928	-0.0803571	-0.012776	0.00912698	0.460317	0.0549308	0.389233	1	1	Test
Cpd0502	0.203233	-0.0646651	-0.18773	-1.06928	-0.0803571	0.00522402	-0.110873	-0.539683	0.108931	0.169233	1	-1	Validation
Cpd0503	-0.796767	-0.0646651	-0.10833	-1.06928	-0.0803571	0.067224	-0.060873	-0.539683	0.428931	-0.820767	-1	-1	Validation
Cpd0504	-0.796767	-0.0646651	-0.21433	-3.06928	-0.0803571	0.044224	-0.110873	-0.539683	-0.0160692	-1.06077	-1	-1	Validation
Cpd0505	0.203233	-0.0646651	0.0696704	0.930716	-0.0803571	-0.00577598	0.00912698	0.460317	0.0689308	0.0392328	1	1	Validation
Cpd0506	-0.796767	-0.0646651	0.0546704	-1.06928	-0.0803571	-0.010776	0.049127	0.460317	0.0029308	0.389233	1	1	Validation
Cpd0507	-0.796767	-0.0646651	-0.17623	-1.06928	-0.0803571	-0.00977598	0.029127	0.460317	-0.156069	0.449233	1	1	Sub_train
Cpd0508	-0.796767	-0.0646651	0.0176704	-0.0692841	-0.0803571	0.030224	-0.040873	-0.539683	0.0289308	-0.450767	1	-1	Sub_train
Cpd0509	-0.796767	-0.0646651	0.14267	0.930716	-0.0803571	-0.015776	0.019127	0.460317	-0.0560692	0.0392328	1	1	Validation
Cpd0510	4.20323	-0.0646651	0.0676704	0.930716	-0.0803571	-0.012776	-0.070873	-0.539683	-0.0490692	-0.280767	1	1	Sub_train
Cpd0511	1.20323	-0.0646651	-0.00532963	-0.0692841	-0.0803571	-0.00277598	-0.030873	-0.539683	0.0109308	0.0592328	1	1	Test
Cpd0512	-0.796767	-0.0646651	0.0586704	2.93072	-0.0803571	-0.021776	-0.030873	-0.539683	0.0269308	-0.0207672	-1	-1	Validation
Cpd0513	2.20323	-0.0646651	0.14567	0.930716	-0.0803571	-0.00577598	-0.020873	-0.539683	-0.0550692	-0.0107672	1	1	Test
Cpd0514	1.20323	-0.0646651	0.18667	2.93072	-0.0803571	-0.010776	-0.060873	-0.539683	-0.0160692	-0.100767	1	1	Test
Cpd0515	0.203233	0.935335	0.0646704	-1.06928	0.919643	0.031224	0.019127	-0.539683	-0.0210692	-0.420767	-1	1	Sub_train
Cpd0516	-0.796767	-0.0646651	-0.0873296	-2.06928	-0.0803571	0.101224	-0.130873	-0.539683	0.208931	-1.10077	-1	-1	Validation
Cpd0517	-0.796767	-0.0646651	-0.10033	-2.06928	-0.0803571	0.069224	-0.090873	-0.539683	-0.0020692	-0.700767	-1	-1	Sub_train
Cpd0518	-0.796767	-0.0646651	-0.19213	-0.0692841	-0.0803571	0.012224	-0.090873	-0.539683	0.108931	0.109233	1	-1	Sub_train
Cpd0519	-0.796767	-0.0646651	0.0956704	3.93072	-0.0803571	-0.00777598	-0.000873016	-0.539683	0.0789308	-0.0307672	-1	-1	Test
Cpd0520	0.203233	-0.0646651	0.29767	0.930716	-0.0803571	0.00522402	-0.060873	-0.539683	0.0989308	-0.130767	1	1	Sub_train
Cpd0521	0.203233	-0.0646651	0.0526704	1.93072	-0.0803571	-0.018776	-0.060873	-0.539683	-0.0660692	-0.140767	-1	1	Test
Cpd0522	-0.796767	-0.0646651	-0.0863296	-1.06928	-0.0803571	0.00422402	-0.000873016	0.460317	-0.0760692	-0.270767	1	1	Test
Cpd0523	1.20323	-0.0646651	0.37967	2.93072	-0.0803571	-0.00777598	-0.050873	-0.539683	0.188931	-0.0107672	1	1	Sub_train
Cpd0524	0.203233	-0.0646651	0.0106704	0.930716	-0.0803571	-0.013776	0.039127	0.460317	-0.113069	0.0092328	1	1	Test
Cpd0525	-0.796767	0.935335	-0.0133296	1.93072	0.919643	-0.00577598	-0.010873	-0.539683	0.128931	-0.0707672	1	1	Validation
Cpd0526	-0.796767	-0.0646651	-0.16283	1.93072	-0.0803571	-0.00877598	0.00912698	0.460317	-0.165069	0.369233	1	1	Sub_train
Cpd0527	0.203233	0.935335	0.0876704	-2.06928	0.919643	0.027224	0.019127	-0.539683	0.0989308	-0.390767	1	1	Validation
Cpd0528	0.203233	-0.0646651	-0.11793	-1.06928	-0.0803571	-0.00577598	0.089127	0.460317	-0.0560692	0.199233	1	1	Sub_train
Cpd0529	0.203233	-0.0646651	0.0896704	0.930716	-0.0803571	-0.00377598	-0.040873	-0.539683	0.0649308	-0.230767	1	1	Test
Cpd0530	-0.796767	-0.0646651	-0.18193	-1.06928	-0.0803571	-0.00677598	0.019127	0.460317	-0.155069	0.339233	1	1	Validation
Cpd0531	0.203233	-0.0646651	-0.14983	-1.06928	-0.0803571	-0.00477598	0.089127	0.460317	-0.102069	0.0592328	1	1	Sub_train
Cpd0532	0.203233	-0.0646651	0.32567	-0.0692841	-0.0803571	-0.00177598	-0.070873	-0.539683	0.0989308	0.229233	1	1	Sub_train
Cpd0533	-0.796767	-0.0646651	-0.11563	1.93072	-0.0803571	-0.013776	-0.000873016	0.460317	0.0369308	0.379233	1	1	Validation
Cpd0534	3.20323	-0.0646651	0.0986704	0.930716	-0.0803571	-0.00577598	-0.050873	-0.539683	-0.0490692	-0.360767	1	1	Test
Cpd0535	-0.796767	-0.0646651	-0.0783296	1.93072	-0.0803571	-0.010776	0.00912698	0.460317	-0.104069	0.299233	1	1	Sub_train
Cpd0536	-0.796767	-0.0646651	-0.12413	-2.06928	-0.0803571	-0.00677598	0.00912698	0.460317	-0.115069	-0.110767	1	1	Sub_train
Cpd0537	0.203233	-0.0646651	-0.10833	-1.06928	-0.0803571	-0.012776	0.079127	0.460317	-0.0380692	0.319233	1	1	Sub_train
Cpd0538	-0.796767	-0.0646651	-0.11713	-1.06928	-0.0803571	-0.010776	0.00912698	0.460317	0.0269308	0.449233	1	1	Sub_train
Cpd0539	-0.796767	-0.0646651	-0.13463	-1.06928	-0.0803571	-0.00877598	0.019127	0.460317	0.0469308	0.239233	1	1	Validation
Cpd0540	-0.796767	-0.0646651	-0.0983296	-1.06928	-0.0803571	-0.00477598	0.00912698	0.460317	-0.143069	-0.0907672	1	1	Sub_train
Cpd0541	-0.796767	-0.0646651	0.0106704	-1.06928	-0.0803571	-0.010776	0.019127	0.460317	-0.106069	0.629233	1	1	Validation
Cpd0542	-0.796767	-0.0646651	-0.14033	-2.06928	-0.0803571	-0.00177598	-0.010873	0.460317	-0.115069	-0.120767	1	1	Validation
Cpd0543	-0.796767	-0.0646651	-0.0613296	-0.0692841	-0.0803571	-0.000775982	-0.000873016	0.460317	-0.0570692	-0.140767	1	1	Sub_train
Cpd0544	-0.796767	-0.0646651	-0.0103296	-1.06928	-0.0803571	-0.00777598	0.00912698	0.460317	0.158931	0.359233	1	1	Test
Cpd0545	-0.796767	-0.0646651	-0.14033	-2.06928	-0.0803571	-0.00177598	-0.010873	0.460317	-0.0500692	-0.120767	1	1	Sub_train
Cpd0546	-0.796767	-0.0646651	-0.0453296	-2.06928	-0.0803571	0.00422402	0.019127	0.460317	-0.0970692	-0.180767	1	1	Sub_train
Cpd0547	-0.796767	-0.0646651	-0.0453296	-2.06928	-0.0803571	0.00422402	0.00912698	0.460317	-0.122069	-0.200767	1	1	Validation
Cpd0548	-0.796767	-0.0646651	-0.0903296	-0.0692841	-0.0803571	-0.00477598	0.019127	0.460317	-0.0840692	-0.0307672	-1	1	Validation
Cpd0549	-0.796767	-0.0646651	-0.19763	-1.06928	-0.0803571	-0.00777598	0.049127	0.460317	-0.103069	0.239233	1	1	Sub_train
Cpd0550	-0.796767	-0.0646651	-0.13963	-1.06928	-0.0803571	-0.00577598	0.039127	0.460317	-0.102069	-0.0307672	1	1	Sub_train
Cpd0551	1.20323	-0.0646651	-0.16243	-0.0692841	-0.0803571	0.000224018	-0.090873	-0.539683	0.0789308	0.269233	1	-1	Sub_train
Cpd0552	-0.796767	-0.0646651	-0.0363296	-0.0692841	-0.0803571	-0.00777598	0.069127	0.460317	0.128931	0.109233	1	1	Test
Cpd0553	-0.796767	-0.0646651	-0.0703296	-2.06928	-0.0803571	-0.00177598	0.019127	0.460317	-0.130069	0.209233	1	1	Validation
Cpd0554	0.203233	-0.0646651	-0.11793	-1.06928	-0.0803571	-0.00577598	0.089127	0.460317	-0.0400692	-0.0307672	1	1	Sub_train
Cpd0555	-0.796767	-0.0646651	-0.18913	-0.0692841	-0.0803571	-0.00377598	0.00912698	0.460317	-0.128069	-0.0107672	1	1	Test
Cpd0556	-0.796767	-0.0646651	-0.18943	-1.06928	-0.0803571	0.000224018	0.00912698	0.460317	-0.0880692	-0.170767	1	1	Sub_train
Cpd0557	0.203233	-0.0646651	-0.0743296	0.930716	-0.0803571	-0.000775982	0.019127	0.460317	-0.107069	-0.000767196	1	1	Validation
Cpd0558	0.203233	-0.0646651	-0.16663	0.930716	-0.0803571	-0.013776	0.019127	0.460317	0.108931	0.0792328	1	1	Validation
Cpd0559	-0.796767	-0.0646651	-0.15243	-1.06928	-0.0803571	-0.00977598	-0.000873016	0.460317	0.0369308	-0.000767196	1	1	Validation
Cpd0560	-0.796767	-0.0646651	-0.19593	-1.06928	-0.0803571	-0.00577598	0.039127	0.460317	-0.219069	0.249233	1	1	Sub_train
Cpd0561	-0.796767	-0.0646651	-0.11463	1.93072	-0.0803571	-0.00677598	0.029127	0.460317	-0.150069	0.429233	1	1	Validation
Cpd0562	-0.796767	-0.0646651	0.0636704	-1.06928	-0.0803571	-0.010776	0.019127	0.460317	-0.0360692	-0.000767196	1	1	Sub_train
Cpd0563	-0.796767	-0.0646651	0.25767	2.93072	-0.0803571	-0.021776	-0.010873	0.460317	0.148931	0.129233	1	1	Test
Cpd0564	-0.796767	-0.0646651	-0.0373296	-2.06928	-0.0803571	0.082224	-0.080873	-0.539683	-0.0040692	-0.740767	-1	-1	Validation
Cpd0565	-0.796767	-0.0646651	-0.0373296	-2.06928	-0.0803571	0.082224	-0.090873	-0.539683	0.0189308	-0.770767	-1	-1	Sub_train
Cpd0566	0.203233	-0.0646651	0.12267	0.930716	-0.0803571	-0.010776	0.019127	0.460317	-0.0980692	0.0192328	1	1	Sub_train
Cpd0567	-0.796767	-0.0646651	0.0256704	2.93072	-0.0803571	0.047224	-0.090873	-0.539683	0.0679308	-0.470767	-1	-1	Sub_train
Cpd0568	2.20323	-0.0646651	-0.0303296	7.93072	-0.0803571	0.043224	-0.070873	-0.539683	0.0989308	-0.210767	-1	-1	Sub_train
Cpd0569	-0.796767	-0.0646651	-0.0923296	-0.0692841	-0.0803571	-0.00177598	0.00912698	0.460317	-0.0450692	-0.120767	1	1	Validation
Cpd0570	-0.796767	-0.0646651	0.0956704	1.93072	-0.0803571	-0.00777598	-0.050873	-0.539683	0.0409308	-0.210767	-1	-1	Sub_train
Cpd0571	-0.796767	-0.0646651	0.14067	-1.06928	-0.0803571	0.022224	0.029127	-0.539683	0.0439308	-0.260767	1	1	Validation
Cpd0572	-0.796767	-0.0646651	-0.0903296	-2.06928	-0.0803571	-0.00477598	0.119127	0.460317	0.0689308	-0.0707672	1	1	Validation
Cpd0573	0.203233	0.935335	0.0886704	-2.06928	0.919643	0.031224	0.039127	-0.539683	0.0239308	-0.360767	1	1	Sub_train
Cpd0574	-0.796767	-0.0646651	0.16567	1.93072	-0.0803571	-0.017776	-0.010873	0.460317	0.148931	0.0792328	1	1	Sub_train
Cpd0575	-0.796767	-0.0646651	-0.0833296	-1.06928	-0.0803571	-0.00777598	0.019127	0.460317	-0.0950692	0.269233	1	1	Sub_train
Cpd0576	-0.796767	-0.0646651	-0.0743296	-1.06928	-0.0803571	-0.013776	0.00912698	0.460317	-0.0900692	0.539233	1	1	Validation
Cpd0577	-0.796767	-0.0646651	-0.0983296	-1.06928	-0.0803571	-0.00477598	0.019127	0.460317	-0.0980692	0.0392328	1	1	Sub_train
Cpd0578	-0.796767	-0.0646651	-0.19593	-1.06928	-0.0803571	-0.00577598	0.039127	0.460317	-0.175069	0.329233	1	1	Sub_train
Cpd0579	0.203233	-0.0646651	-0.11793	-1.06928	-0.0803571	-0.00577598	0.089127	0.460317	-0.0980692	0.0992328	1	1	Sub_train
Cpd0580	-0.796767	-0.0646651	-0.0833296	-1.06928	-0.0803571	-0.00777598	0.00912698	0.460317	-0.0910692	0.349233	1	1	Sub_train
Cpd0581	-0.796767	-0.0646651	-0.0833296	-1.06928	-0.0803571	-0.013776	0.019127	0.460317	-0.0450692	0.459233	1	1	Validation
Cpd0582	0.203233	-0.0646651	-0.11693	0.930716	-0.0803571	-0.010776	-0.000873016	0.460317	0.118931	0.0392328	1	1	Validation
Cpd0583	0.203233	-0.0646651	-0.0923296	-0.0692841	-0.0803571	-0.00177598	0.029127	0.460317	0.0019308	-0.0507672	1	1	Validation
Cpd0584	-0.796767	-0.0646651	-0.0603296	-2.06928	-0.0803571	0.096224	-0.070873	-0.539683	0.208931	-0.850767	-1	-1	Sub_train
Cpd0585	1.20323	-0.0646651	0.32367	1.93072	-0.0803571	-0.00477598	-0.040873	-0.539683	0.178931	-0.0607672	1	1	Sub_train
Cpd0586	-0.796767	-0.0646651	-0.0453296	-2.06928	-0.0803571	0.00422402	0.00912698	0.460317	-0.122069	-0.230767	1	1	Sub_train
Cpd0587	-0.796767	-0.0646651	-0.14603	-1.06928	-0.0803571	-0.00777598	0.029127	0.460317	-0.104069	0.359233	1	1	Validation
Cpd0588	-0.796767	-0.0646651	-0.0263296	-2.06928	-0.0803571	0.074224	-0.060873	-0.539683	0.0289308	-0.710767	-1	-1	Sub_train
Cpd0589	-0.796767	-0.0646651	-0.15463	-1.06928	-0.0803571	0.054224	-0.080873	-0.539683	0.0769308	-0.650767	-1	-1	Sub_train
Cpd0590	-0.796767	-0.0646651	0.0246704	1.93072	-0.0803571	-0.000775982	-0.050873	-0.539683	0.0629308	-0.420767	-1	-1	Sub_train
Cpd0591	2.20323	-0.0646651	0.12367	1.93072	-0.0803571	-0.021776	-0.040873	-0.539683	-0.0710692	0.0492328	1	1	Test
Cpd0592	2.20323	-0.0646651	0.0956704	-1.06928	-0.0803571	-0.000775982	-0.030873	-0.539683	0.118931	-0.280767	1	1	Sub_train
Cpd0593	-0.796767	-0.0646651	-0.12513	-3.06928	-0.0803571	0.130224	-0.070873	-0.539683	0.218931	-1.44077	-1	-1	Test
Cpd0594	-0.796767	-0.0646651	-0.0643296	-3.06928	-0.0803571	0.113224	-0.120873	-0.539683	0.138931	-1.06077	-1	-1	Sub_train
Cpd0595	0.203233	-0.0646651	-0.17413	1.93072	-0.0803571	0.012224	-0.090873	-0.539683	0.0219308	-0.340767	-1	-1	Sub_train
Cpd0596	-0.796767	-0.0646651	-0.20769	-0.0692841	-0.0803571	0.00822402	-0.100873	-0.539683	0.138931	0.129233	1	-1	Sub_train
Cpd0597	0.203233	-0.0646651	-0.20769	-0.0692841	-0.0803571	0.00822402	-0.100873	-0.539683	0.0989308	0.139233	1	-1	Sub_train
Cpd0598	0.203233	-0.0646651	-0.19843	0.930716	-0.0803571	-0.00777598	0.019127	0.460317	-0.0350692	0.0092328	1	1	Sub_train
Cpd0599	2.20323	-0.0646651	0.15567	4.93072	-0.0803571	-0.028776	-0.010873	-0.539683	0.0509308	0.0892328	-1	1	Validation
Cpd0600	-0.796767	-0.0646651	-0.14373	-1.06928	-0.0803571	-0.00377598	0.029127	0.460317	-0.0420692	-0.0207672	1	1	Validation
Cpd0601	0.203233	-0.0646651	-0.11793	-1.06928	-0.0803571	-0.00577598	0.089127	0.460317	-0.0560692	0.199233	1	1	Validation
Cpd0602	1.20323	-0.0646651	0.0936704	0.930716	-0.0803571	0.029224	-0.050873	-0.539683	0.108931	-0.420767	-1	-1	Validation
Cpd0603	3.20323	-0.0646651	0.0676704	1.93072	-0.0803571	-0.012776	-0.070873	-0.539683	0.0019308	-0.290767	1	1	Sub_train
Cpd0604	0.203233	-0.0646651	0.0766704	0.930716	-0.0803571	-0.015776	-0.020873	-0.539683	-0.0280692	-0.0907672	1	1	Sub_train
Cpd0605	-0.796767	-0.0646651	-0.0923296	-1.06928	-0.0803571	-0.00777598	0.029127	0.460317	-0.107069	0.269233	1	1	Sub_train
Cpd0606	-0.796767	-0.0646651	-0.14603	-1.06928	-0.0803571	-0.00777598	0.029127	0.460317	-0.125069	0.449233	1	1	Sub_train
Cpd0607	-0.796767	-0.0646651	0.0476704	-1.06928	-0.0803571	-0.010776	0.019127	0.460317	0.0049308	0.359233	1	1	Validation
Cpd0608	-0.796767	-0.0646651	-0.0833296	-1.06928	-0.0803571	-0.00777598	0.019127	0.460317	-0.155069	0.369233	1	1	Sub_train
Cpd0609	-0.796767	-0.0646651	-0.18943	0.930716	-0.0803571	0.000224018	0.00912698	0.460317	-0.107069	-0.140767	1	1	Sub_train
Cpd0610	-0.796767	-0.0646651	-0.0783296	-3.06928	-0.0803571	0.051224	-0.100873	-0.539683	0.128931	-1.06077	-1	-1	Sub_train
Cpd0611	0.203233	-0.0646651	-0.20769	-1.06928	-0.0803571	0.00822402	-0.100873	-0.539683	0.0789308	0.139233	-1	-1	Validation
Cpd0612	-0.796767	-0.0646651	0.18167	-2.06928	-0.0803571	0.025224	-0.050873	-0.539683	0.158931	-0.410767	-1	-1	Sub_train
Cpd0613	-0.796767	-0.0646651	0.18667	-2.06928	-0.0803571	0.029224	-0.050873	-0.539683	0.108931	-0.430767	-1	-1	Sub_train
Cpd0614	1.20323	-0.0646651	0.25567	-0.0692841	-0.0803571	0.00122402	-0.050873	-0.539683	0.0509308	-0.350767	1	1	Sub_train
Cpd0615	-0.796767	-0.0646651	-0.14983	-1.06928	-0.0803571	-0.00477598	0.039127	0.460317	-0.216069	0.129233	1	1	Validation
Cpd0616	-0.796767	-0.0646651	-0.0703296	-2.06928	-0.0803571	-0.00177598	0.019127	0.460317	-0.130069	0.209233	1	1	Validation
Cpd0617	-0.796767	-0.0646651	-0.0923296	-1.06928	-0.0803571	-0.00777598	0.029127	0.460317	-0.0450692	0.249233	1	1	Sub_train
Cpd0618	-0.796767	-0.0646651	-0.15843	-1.06928	-0.0803571	-0.00777598	0.019127	0.460317	0.0789308	-0.0107672	1	1	Sub_train
Cpd0619	-0.796767	-0.0646651	-0.14083	-1.06928	-0.0803571	-0.00977598	-0.000873016	0.460317	0.0699308	-0.000767196	1	1	Sub_train
Cpd0620	-0.796767	-0.0646651	-0.0543296	-1.06928	-0.0803571	0.101224	-0.060873	-0.539683	0.208931	-0.780767	-1	-1	Validation
Cpd0621	-0.796767	-0.0646651	0.0266704	-0.0692841	-0.0803571	0.037224	-0.040873	-0.539683	0.0429308	-0.470767	-1	-1	Sub_train
Cpd0622	-0.796767	-0.0646651	-0.0673296	-1.06928	-0.0803571	-0.00977598	0.019127	0.460317	-0.109069	0.379233	1	1	Sub_train
Cpd0623	-0.796767	-0.0646651	-0.18193	-1.06928	-0.0803571	-0.00677598	0.029127	0.460317	-0.223069	0.369233	1	1	Sub_train
Cpd0624	2.20323	-0.0646651	0.14367	0.930716	-0.0803571	-0.00577598	-0.030873	-0.539683	-0.0860692	0.119233	1	1	Test
Cpd0625	0.203233	-0.0646651	-0.12583	-0.0692841	-0.0803571	0.000224018	-0.070873	-0.539683	0.158931	0.269233	-1	-1	Validation
Cpd0626	0.203233	-0.0646651	0.29767	1.93072	-0.0803571	-0.00277598	-0.050873	-0.539683	0.0989308	-0.0207672	-1	1	Validation
Cpd0627	1.20323	-0.0646651	-0.16243	1.93072	-0.0803571	0.000224018	-0.090873	-0.539683	0.0679308	0.279233	1	-1	Sub_train
Cpd0628	-0.796767	-0.0646651	-0.0923296	-1.06928	-0.0803571	-0.00777598	0.039127	0.460317	-0.0630692	0.349233	1	1	Validation
Cpd0629	-0.796767	-0.0646651	-0.0833296	-1.06928	-0.0803571	-0.00777598	0.019127	0.460317	-0.120069	0.279233	1	1	Test
Cpd0630	0.203233	-0.0646651	-0.0313296	-1.06928	-0.0803571	0.029224	-0.080873	-0.539683	-0.0140692	-0.660767	1	-1	Sub_train
Cpd0631	0.203233	0.935335	0.18167	0.930716	0.919643	0.00522402	0.049127	-0.539683	-0.0160692	-0.0307672	1	1	Test
Cpd0632	-0.796767	-0.0646651	-0.14603	-1.06928	-0.0803571	-0.00777598	0.029127	0.460317	-0.169069	0.379233	1	1	Sub_train
Cpd0633	-0.796767	-0.0646651	-0.17933	-2.06928	-0.0803571	-0.00577598	-0.020873	-0.539683	0.258931	-0.0907672	-1	-1	Sub_train
Cpd0634	-0.796767	-0.0646651	-0.0673296	-1.06928	-0.0803571	-0.00977598	0.019127	0.460317	-0.0470692	0.359233	1	1	Validation
Cpd0635	-0.796767	-0.0646651	-0.18293	-1.06928	-0.0803571	-0.00277598	0.019127	0.460317	0.108931	-0.0407672	1	1	Sub_train
Cpd0636	-0.796767	-0.0646651	-0.13883	-1.06928	-0.0803571	-0.014776	0.00912698	0.460317	-0.151069	0.629233	1	1	Sub_train
Cpd0637	2.20323	-0.0646651	0.0966704	-1.06928	-0.0803571	-0.00477598	-0.030873	-0.539683	0.138931	-0.260767	1	1	Sub_train
Cpd0638	-0.796767	-0.0646651	-0.0173296	6.93072	-0.0803571	0.038224	-0.050873	-0.539683	0.0989308	-0.230767	-1	-1	Sub_train
Cpd0639	-0.796767	-0.0646651	-0.18703	0.930716	-0.0803571	-0.011776	0.029127	0.460317	-0.218069	0.359233	1	1	Sub_train
Cpd0640	0.203233	-0.0646651	-0.0753296	-1.06928	-0.0803571	0.077224	-0.070873	-0.539683	0.198931	-0.770767	-1	-1	Sub_train
Cpd0641	-0.796767	-0.0646651	-0.21433	-3.06928	-0.0803571	0.044224	-0.110873	-0.539683	0.108931	-1.16077	-1	-1	Sub_train
Cpd0642	-0.796767	-0.0646651	-0.0673296	-1.06928	-0.0803571	-0.00977598	0.019127	0.460317	-0.0650692	0.449233	1	1	Sub_train
Cpd0643	1.20323	-0.0646651	0.35367	2.93072	-0.0803571	-0.00277598	-0.060873	-0.539683	0.0989308	0.179233	-1	1	Validation
Cpd0644	-0.796767	-0.0646651	0.11067	1.93072	-0.0803571	0.00222402	-0.040873	-0.539683	0.0579308	-0.250767	-1	-1	Validation
Cpd0645	0.203233	0.935335	0.0836704	-2.06928	0.919643	0.022224	0.049127	-0.539683	0.0139308	-0.280767	1	1	Sub_train
Cpd0646	-0.796767	-0.0646651	-0.0453296	-2.06928	-0.0803571	0.00422402	0.099127	0.460317	-0.114069	-0.120767	1	1	Validation
Cpd0647	0.203233	-0.0646651	-0.10833	0.930716	-0.0803571	-0.00577598	0.00912698	0.460317	0.0889308	0.0292328	1	1	Sub_train
Cpd0648	0.203233	0.935335	0.0916704	1.93072	0.919643	-0.00777598	-0.000873016	-0.539683	0.0789308	0.0992328	1	1	Test
Cpd0649	0.203233	-0.0646651	0.0996704	1.93072	-0.0803571	0.00122402	-0.010873	-0.539683	0.0259308	-0.0607672	1	1	Test
Cpd0650	-0.796767	-0.0646651	-0.0563296	-1.06928	-0.0803571	0.087224	-0.070873	-0.539683	0.0789308	-0.850767	-1	-1	Validation
Cpd0651	-0.796767	-0.0646651	0.12867	0.930716	-0.0803571	-0.020776	-0.000873016	0.460317	0.108931	0.0892328	1	1	Sub_train
Cpd0652	-0.796767	-0.0646651	-0.0983296	-1.06928	-0.0803571	-0.00477598	0.019127	0.460317	-0.142069	-0.0707672	1	1	Validation
Cpd0653	-0.796767	-0.0646651	-0.18883	-2.06928	-0.0803571	-0.00277598	-0.000873016	0.460317	-0.0940692	-0.120767	1	1	Validation
Cpd0654	0.203233	-0.0646651	-0.0923296	0.930716	-0.0803571	-0.00177598	0.039127	0.460317	-0.0730692	-0.0307672	1	1	Sub_train
Cpd0655	-0.796767	-0.0646651	0.19467	2.93072	-0.0803571	-0.021776	-0.000873016	0.460317	0.188931	0.119233	1	1	Sub_train
Cpd0656	-0.796767	-0.0646651	-0.0353296	-1.06928	-0.0803571	-0.016776	-0.020873	0.460317	0.178931	-0.0507672	1	1	Sub_train
Cpd0657	0.203233	-0.0646651	-0.18193	0.930716	-0.0803571	-0.00677598	0.049127	0.460317	0.0119308	0.0692328	1	1	Test
Cpd0658	-0.796767	-0.0646651	-0.0823296	0.930716	-0.0803571	-0.012776	0.00912698	0.460317	0.0489308	0.419233	1	1	Test
Cpd0659	0.203233	0.935335	0.11567	0.930716	0.919643	0.029224	0.059127	-0.539683	-0.0130692	-0.240767	1	1	Sub_train
Cpd0660	-0.796767	-0.0646651	-0.19593	-1.06928	-0.0803571	-0.00577598	0.029127	0.460317	-0.153069	0.139233	1	1	Sub_train
Cpd0661	-0.796767	-0.0646651	-0.0633296	2.93072	-0.0803571	-0.013776	-0.000873016	0.460317	-0.161069	0.379233	1	1	Sub_train
Cpd0662	-0.796767	-0.0646651	-0.13173	-2.06928	-0.0803571	0.00322402	0.00912698	0.460317	-0.131069	0.0892328	1	1	Sub_train
Cpd0663	0.203233	1.93533	0.0466704	-2.06928	1.91964	0.019224	0.039127	-0.539683	0.0989308	-0.0107672	1	1	Validation
Cpd0664	0.203233	-0.0646651	0.13267	4.93072	-0.0803571	0.00322402	-0.030873	-0.539683	0.0209308	0.0392328	-1	-1	Validation
Cpd0665	1.20323	-0.0646651	-0.17893	0.930716	-0.0803571	0.041224	0.119127	-0.539683	0.208931	-0.0107672	1	-1	Validation
Cpd0666	-0.796767	-0.0646651	-0.0583296	-2.06928	-0.0803571	0.00122402	0.049127	0.460317	-0.153069	0.199233	1	1	Validation
Cpd0667	0.203233	-0.0646651	-0.11713	0.930716	-0.0803571	-0.010776	0.029127	0.460317	0.168931	0.0892328	1	1	Sub_train
Cpd0668	-0.796767	-0.0646651	-0.14603	-1.06928	-0.0803571	-0.00777598	0.029127	0.460317	-0.109069	0.279233	1	1	Sub_train
Cpd0669	-0.796767	-0.0646651	-0.14373	-1.06928	-0.0803571	-0.00377598	0.029127	0.460317	-0.0610692	0.109233	1	1	Sub_train
Cpd0670	-0.796767	-0.0646651	-0.19763	-1.06928	-0.0803571	-0.00777598	0.049127	0.460317	-0.124069	0.339233	1	1	Sub_train
Cpd0671	-0.796767	-0.0646651	-0.10933	-1.06928	-0.0803571	-0.00577598	0.029127	0.460317	-0.108069	0.339233	1	1	Sub_train
Cpd0672	-0.796767	-0.0646651	0.11367	1.93072	-0.0803571	0.00222402	-0.010873	-0.539683	0.0609308	-0.280767	1	-1	Validation
Cpd0673	3.20323	-0.0646651	0.0546704	0.930716	-0.0803571	-0.015776	-0.050873	-0.539683	-0.0560692	0.149233	1	1	Test
Cpd0674	0.203233	-0.0646651	0.21267	1.93072	-0.0803571	-0.00877598	0.00912698	-0.539683	0.0139308	0.0892328	1	1	Sub_train
Cpd0675	-0.796767	-0.0646651	-0.15463	-2.06928	-0.0803571	0.054224	-0.080873	-0.539683	0.0579308	-0.630767	-1	-1	Sub_train
Cpd0676	-0.796767	-0.0646651	-0.0523296	-2.06928	-0.0803571	0.090224	-0.070873	-0.539683	0.188931	-0.770767	-1	-1	Test
Cpd0677	-0.796767	-0.0646651	-0.10333	1.93072	-0.0803571	-0.00877598	0.019127	0.460317	-0.0960692	0.259233	1	1	Test
Cpd0678	-0.796767	-0.0646651	-0.0703296	-1.06928	-0.0803571	-0.00177598	0.049127	0.460317	-0.0030692	-0.100767	1	1	Validation
Cpd0679	0.203233	-0.0646651	0.00967037	-0.0692841	-0.0803571	-0.011776	-0.000873016	0.460317	-0.0550692	-0.130767	1	1	Validation
Cpd0680	-0.796767	-0.0646651	-0.0453296	-2.06928	-0.0803571	0.00422402	0.00912698	0.460317	-0.122069	-0.200767	1	1	Sub_train
Cpd0681	-0.796767	-0.0646651	-0.10033	-1.06928	-0.0803571	-0.00377598	0.049127	0.460317	0.000930804	-0.0507672	1	1	Sub_train
Cpd0682	-0.796767	-0.0646651	-0.0713296	-0.0692841	-0.0803571	-0.00477598	0.049127	0.460317	-0.200069	0.0992328	1	1	Validation
Cpd0683	-0.796767	-0.0646651	-0.0613296	-0.0692841	-0.0803571	-0.000775982	0.019127	0.460317	0.0019308	-0.180767	1	1	Sub_train
Cpd0684	2.20323	-0.0646651	0.13767	0.930716	-0.0803571	-0.00977598	-0.010873	-0.539683	-0.0570692	0.129233	1	1	Sub_train
Cpd0685	2.20323	-0.0646651	0.0966704	-0.0692841	-0.0803571	0.000224018	-0.040873	-0.539683	0.138931	-0.330767	1	1	Test
Cpd0686	-0.796767	-0.0646651	0.0986704	-3.06928	-0.0803571	0.012224	-0.060873	-0.539683	0.138931	-0.480767	-1	-1	Sub_train
Cpd0687	0.203233	-0.0646651	0.30667	0.930716	-0.0803571	-0.00477598	-0.050873	-0.539683	0.138931	0.0092328	1	1	Test
Cpd0688	1.20323	-0.0646651	-0.18773	-1.06928	-0.0803571	0.00522402	-0.110873	-0.539683	0.138931	0.179233	1	-1	Sub_train
Cpd0689	-0.796767	-0.0646651	0.0506704	0.930716	-0.0803571	-0.015776	-0.000873016	0.460317	0.0649308	0.399233	1	1	Validation
Cpd0690	-0.796767	-0.0646651	0.0936704	-0.0692841	-0.0803571	-0.011776	0.019127	0.460317	-0.0900692	0.0192328	1	1	Sub_train
Cpd0691	0.203233	-0.0646651	0.0566704	1.93072	-0.0803571	-0.00877598	0.059127	-0.539683	0.238931	-0.0707672	1	1	Validation
Cpd0692	-0.796767	-0.0646651	-0.0703296	-2.06928	-0.0803571	-0.00177598	0.029127	0.460317	-0.155069	0.319233	1	1	Validation
Cpd0693	-0.796767	-0.0646651	-0.0803296	-2.06928	-0.0803571	-0.00977598	0.029127	0.460317	-0.125069	0.429233	1	1	Sub_train
Cpd0694	-0.796767	-0.0646651	-0.13173	-2.06928	-0.0803571	0.00322402	0.00912698	0.460317	-0.157069	0.209233	1	1	Sub_train
Cpd0695	0.203233	-0.0646651	0.10567	2.93072	-0.0803571	0.00622402	-0.030873	-0.539683	0.0149308	-0.150767	1	-1	Validation
Cpd0696	1.20323	-0.0646651	0.36567	-0.0692841	-0.0803571	0.00122402	-0.060873	-0.539683	0.108931	0.119233	1	1	Validation
Cpd0697	3.20323	-0.0646651	0.20967	0.930716	-0.0803571	-0.00277598	-0.030873	-0.539683	0.0059308	-0.260767	1	1	Validation
Cpd0698	1.20323	-0.0646651	0.19667	-0.0692841	-0.0803571	-0.00477598	0.099127	-0.539683	0.0179308	0.109233	1	1	Sub_train
Cpd0699	-0.796767	-0.0646651	0.0766704	2.93072	-0.0803571	-0.015776	-0.010873	-0.539683	0.0109308	-0.0807672	1	-1	Sub_train
Cpd0700	0.203233	-0.0646651	0.0996704	-0.0692841	-0.0803571	0.00122402	-0.040873	-0.539683	0.0069308	-0.240767	1	1	Test
Cpd0701	-0.796767	-0.0646651	-0.0823296	-1.06928	-0.0803571	-0.012776	0.019127	0.460317	0.0629308	0.369233	1	1	Sub_train
Cpd0702	2.20323	-0.0646651	0.14567	0.930716	-0.0803571	-0.00577598	-0.050873	-0.539683	-0.0530692	-0.130767	1	1	Sub_train
Cpd0703	0.203233	-0.0646651	0.0546704	0.930716	-0.0803571	-0.00877598	0.00912698	0.460317	-0.0970692	-0.100767	1	1	Test
Cpd0704	0.203233	-0.0646651	0.0156704	5.93072	-0.0803571	-0.022776	-0.000873016	-0.539683	0.118931	0.0492328	1	-1	Test
Cpd0705	-0.796767	-0.0646651	0.0506704	3.93072	-0.0803571	-0.021776	-0.000873016	-0.539683	0.118931	-0.0507672	-1	-1	Sub_train
Cpd0706	-0.796767	-0.0646651	-0.15243	-1.06928	-0.0803571	-0.00677598	0.019127	0.460317	0.0519308	0.109233	1	1	Sub_train
Cpd0707	-0.796767	-0.0646651	-0.14603	-1.06928	-0.0803571	-0.00777598	0.029127	0.460317	-0.104069	0.359233	1	1	Sub_train
Cpd0708	1.20323	0.935335	-0.0143296	-0.0692841	0.919643	-0.000775982	-0.010873	-0.539683	0.0779308	-0.0807672	1	1	Sub_train
Cpd0709	1.20323	-0.0646651	-0.20769	-2.06928	-0.0803571	0.00822402	-0.100873	-0.539683	0.108931	0.119233	1	-1	Sub_train
Cpd0710	2.20323	-0.0646651	0.0966704	-1.06928	-0.0803571	-0.00477598	-0.030873	-0.539683	0.128931	-0.250767	1	1	Sub_train
Cpd0711	-0.796767	-0.0646651	-0.10933	-1.06928	-0.0803571	-0.00377598	0.029127	0.460317	-0.144069	-0.0507672	1	1	Sub_train
Cpd0712	-0.796767	-0.0646651	-0.14583	-2.06928	-0.0803571	-0.013776	-0.010873	0.460317	0.0789308	0.459233	1	1	Validation
Cpd0713	-0.796767	-0.0646651	0.0386704	-1.06928	-0.0803571	-0.000775982	0.00912698	0.460317	-0.182069	0.339233	1	1	Sub_train
Cpd0714	0.203233	-0.0646651	-0.18773	-1.06928	-0.0803571	0.00522402	-0.110873	-0.539683	0.138931	0.179233	-1	-1	Sub_train
Cpd0715	-0.796767	-0.0646651	-0.0603296	-2.06928	-0.0803571	0.096224	-0.040873	-0.539683	0.0889308	-0.780767	-1	-1	Sub_train
Cpd0716	0.203233	-0.0646651	0.0966704	1.93072	-0.0803571	0.00122402	-0.010873	-0.539683	0.0369308	-0.0607672	1	1	Validation
Cpd0717	0.203233	-0.0646651	0.16767	0.930716	-0.0803571	-0.00377598	-0.030873	-0.539683	0.108931	-0.0207672	1	1	Sub_train
Cpd0718	0.203233	-0.0646651	0.15367	-0.0692841	-0.0803571	-0.010776	-0.020873	-0.539683	0.0539308	-0.0307672	1	1	Test
Cpd0719	0.203233	-0.0646651	0.0896704	2.93072	-0.0803571	-0.00377598	-0.040873	-0.539683	0.0789308	-0.170767	1	-1	Sub_train
Cpd0720	-0.796767	-0.0646651	0.0326704	-0.0692841	-0.0803571	0.022224	-0.080873	-0.539683	0.128931	-0.500767	-1	-1	Test
Cpd0721	0.203233	-0.0646651	-0.11793	-1.06928	-0.0803571	-0.00577598	0.089127	0.460317	-0.0570692	0.0992328	1	1	Test
Cpd0722	-0.796767	-0.0646651	-0.18623	-2.06928	-0.0803571	-0.010776	0.00912698	0.460317	0.0759308	0.439233	1	1	Validation
Cpd0723	-0.796767	-0.0646651	-0.0453296	-2.06928	-0.0803571	0.00422402	0.039127	0.460317	-0.152069	0.0692328	1	1	Sub_train
Cpd0724	0.203233	-0.0646651	-0.14643	0.930716	-0.0803571	-0.00977598	0.00912698	0.460317	0.108931	0.0692328	1	1	Sub_train
Cpd0725	-0.796767	-0.0646651	-0.0803296	-0.0692841	-0.0803571	0.000224018	0.029127	0.460317	0.178931	-0.170767	1	1	Validation
Cpd0726	-0.796767	-0.0646651	-0.0583296	-2.06928	-0.0803571	0.00122402	0.049127	0.460317	-0.128069	0.0792328	1	1	Test
Cpd0727	0.203233	-0.0646651	0.00567037	1.93072	-0.0803571	-0.00377598	-0.050873	-0.539683	0.0519308	-0.400767	-1	-1	Sub_train
Cpd0728	2.20323	-0.0646651	0.12567	1.93072	-0.0803571	-0.018776	-0.030873	-0.539683	-0.0810692	0.0092328	1	1	Sub_train
Cpd0729	0.203233	0.935335	0.22167	0.930716	0.919643	0.016224	0.039127	-0.539683	-0.0310692	-0.150767	1	1	Test
Cpd0730	-0.796767	-0.0646651	-0.0923296	-1.06928	-0.0803571	-0.00777598	0.039127	0.460317	-0.0450692	0.239233	1	1	Sub_train
Cpd0731	-0.796767	-0.0646651	0.0906704	-2.06928	-0.0803571	-0.00777598	0.079127	0.460317	-0.122069	0.189233	1	1	Sub_train
Cpd0732	-0.796767	-0.0646651	-0.18033	-2.06928	-0.0803571	-0.00577598	0.089127	0.460317	0.228931	-0.0507672	1	1	Validation
Cpd0733	-0.796767	-0.0646651	-0.0453296	-2.06928	-0.0803571	0.00422402	0.099127	0.460317	-0.114069	-0.120767	1	1	Validation
Cpd0734	0.203233	-0.0646651	-0.20333	-1.06928	-0.0803571	0.044224	-0.050873	-0.539683	0.108931	-0.440767	-1	-1	Sub_train
Cpd0735	0.203233	-0.0646651	0.0966704	1.93072	-0.0803571	0.00122402	-0.020873	-0.539683	-6.92e-05	0.0792328	1	1	Validation
Cpd0736	0.203233	-0.0646651	-0.0633296	-0.0692841	-0.0803571	0.00522402	-0.000873016	0.460317	-0.112069	-0.150767	1	1	Sub_train
Cpd0737	-0.796767	-0.0646651	-0.00832963	-2.06928	-0.0803571	0.050224	-0.070873	-0.539683	0.178931	-0.650767	-1	-1	Validation
Cpd0738	-0.796767	-0.0646651	-0.21232	-1.06928	-0.0803571	-0.00877598	0.039127	0.460317	0.0369308	-0.0107672	1	1	Test
Cpd0739	0.203233	-0.0646651	-0.12953	1.93072	-0.0803571	-0.00777598	0.069127	0.460317	-0.0440692	0.0992328	1	1	Validation
Cpd0740	0.203233	0.935335	-0.0213296	-2.06928	0.919643	0.048224	0.039127	-0.539683	0.0299308	-0.520767	1	1	Validation
Cpd0741	0.203233	0.935335	0.0876704	-2.06928	0.919643	0.027224	0.029127	-0.539683	0.0049308	-0.340767	1	1	Test
Cpd0742	-0.796767	-0.0646651	-0.0923296	-0.0692841	-0.0803571	-0.00177598	0.029127	0.460317	-0.0630692	-0.0507672	1	1	Sub_train
Cpd0743	1.20323	-0.0646651	-0.00532963	1.93072	-0.0803571	-0.00277598	-0.040873	-0.539683	0.0279308	0.0992328	1	1	Sub_train
Cpd0744	0.203233	-0.0646651	0.0156704	3.93072	-0.0803571	-0.022776	-0.000873016	-0.539683	0.0989308	-0.000767196	-1	-1	Test
Cpd0745	4.20323	-0.0646651	0.47967	1.93072	-0.0803571	0.00422402	-0.040873	-0.539683	0.0409308	-0.0307672	1	1	Sub_train
Cpd0746	-0.796767	-0.0646651	-0.13033	-1.06928	-0.0803571	-0.012776	0.00912698	0.460317	-0.0840692	0.309233	1	1	Validation
Cpd0747	-0.796767	-0.0646651	-0.12983	-0.0692841	-0.0803571	-0.00277598	0.019127	0.460317	-0.125069	-0.0507672	1	1	Test
Cpd0748	-0.796767	-0.0646651	-0.12913	-1.06928	-0.0803571	-0.011776	0.019127	0.460317	0.188931	0.0092328	1	1	Test
Cpd0749	0.203233	-0.0646651	-0.12263	0.930716	-0.0803571	-0.011776	-0.000873016	0.460317	0.138931	0.0292328	1	1	Validation
Cpd0750	-0.796767	-0.0646651	-0.16273	-2.06928	-0.0803571	0.012224	0.019127	0.460317	-0.152069	-0.250767	-1	1	Sub_train
Cpd0751	-0.796767	-0.0646651	-0.18753	-1.06928	-0.0803571	-0.00277598	0.019127	0.460317	0.168931	-0.0807672	1	1	Test
Cpd0752	-0.796767	-0.0646651	-0.18753	-2.06928	-0.0803571	-0.00277598	0.00912698	0.460317	0.0759308	0.229233	1	1	Test
Cpd0753	-0.796767	-0.0646651	-0.15943	-1.06928	-0.0803571	-0.00777598	0.019127	0.460317	-0.149069	-0.0207672	1	1	Sub_train
Cpd0754	-0.796767	-0.0646651	-0.13583	-0.0692841	-0.0803571	-0.00377598	-0.020873	0.460317	0.188931	-0.340767	1	1	Sub_train
Cpd0755	-0.796767	-0.0646651	-0.18543	-1.06928	-0.0803571	-0.011776	-0.000873016	0.460317	0.0619308	-0.0507672	1	1	Test
Cpd0756	0.203233	-0.0646651	0.29567	-0.0692841	-0.0803571	0.00122402	0.019127	-0.539683	0.118931	-0.0907672	1	1	Test
Cpd0757	-0.796767	-0.0646651	-0.18193	-1.06928	-0.0803571	-0.00677598	0.029127	0.460317	-0.179069	0.439233	1	1	Validation
Cpd0758	2.20323	-0.0646651	0.15167	1.93072	-0.0803571	-0.000775982	-0.040873	-0.539683	-0.0710692	-0.0907672	1	1	Validation
Cpd0759	2.20323	-0.0646651	-0.0893296	-0.0692841	-0.0803571	0.00822402	-0.030873	-0.539683	-0.0260692	-0.400767	1	1	Sub_train
Cpd0760	-0.796767	-0.0646651	0.0356704	5.93072	-0.0803571	-0.024776	0.00912698	-0.539683	0.338931	0.0692328	-1	-1	Sub_train
Cpd0761	0.203233	-0.0646651	0.0726704	2.93072	-0.0803571	-0.011776	-0.020873	-0.539683	-0.0180692	-0.0407672	1	1	Test
Cpd0762	-0.796767	-0.0646651	-0.14653	-1.06928	-0.0803571	-0.011776	0.00912698	0.460317	0.0789308	-0.000767196	1	1	Validation
Cpd0763	0.203233	-0.0646651	0.0946704	1.93072	-0.0803571	-0.00777598	-0.040873	-0.539683	0.0429308	-0.210767	1	1	Sub_train
Cpd0764	2.20323	-0.0646651	0.0506704	5.93072	-0.0803571	-0.021776	-0.000873016	-0.539683	-0.0110692	0.0592328	1	1	Validation
Cpd0765	0.203233	-0.0646651	-0.11793	-1.06928	-0.0803571	-0.00577598	0.089127	0.460317	-0.0630692	-0.0107672	1	1	Test
Cpd0766	-0.796767	-0.0646651	-0.0923296	-1.06928	-0.0803571	-0.00777598	0.029127	0.460317	-0.0510692	0.159233	1	1	Validation
Cpd0767	-0.796767	-0.0646651	0.0206704	-1.06928	-0.0803571	-0.013776	-0.010873	0.460317	0.0989308	0.379233	1	1	Sub_train
Cpd0768	-0.796767	-0.0646651	-0.0923296	-1.06928	-0.0803571	-0.00777598	0.029127	0.460317	-0.0630692	0.349233	1	1	Sub_train
Cpd0769	-0.796767	-0.0646651	-0.15943	-1.06928	-0.0803571	-0.00777598	0.049127	0.460317	-0.0680692	-0.0207672	1	1	Validation
Cpd0770	0.203233	-0.0646651	0.0996704	1.93072	-0.0803571	0.00122402	-0.040873	-0.539683	0.0219308	-0.180767	1	-1	Sub_train
Cpd0771	-0.796767	-0.0646651	-0.10633	-2.06928	-0.0803571	-0.00177598	0.089127	0.460317	0.0419308	-0.0807672	1	1	Validation
Cpd0772	-0.796767	-0.0646651	0.0356704	0.930716	-0.0803571	0.023224	-0.040873	-0.539683	0.0479308	-0.380767	1	-1	Validation
Cpd0773	-0.796767	-0.0646651	-0.0853296	-1.06928	-0.0803571	0.068224	-0.020873	-0.539683	0.218931	-0.570767	-1	-1	Sub_train
Cpd0774	0.203233	-0.0646651	0.21567	-0.0692841	-0.0803571	-0.00777598	0.039127	-0.539683	0.0589308	0.0792328	1	1	Sub_train
Cpd0775	1.20323	-0.0646651	0.17167	2.93072	-0.0803571	-0.00177598	-0.070873	-0.539683	-0.0170692	-0.320767	1	1	Sub_train
Cpd0776	1.20323	-0.0646651	0.0586704	-0.0692841	-0.0803571	-0.00277598	-0.050873	-0.539683	-0.0510692	-0.490767	1	1	Sub_train
Cpd0777	-0.796767	-0.0646651	0.0656704	3.93072	-0.0803571	-0.018776	-0.030873	-0.539683	0.0299308	-0.0307672	-1	-1	Validation
Cpd0778	-0.796767	-0.0646651	-0.0683296	-1.06928	-0.0803571	-0.00377598	0.019127	0.460317	-0.102069	-0.160767	1	1	Sub_train
Cpd0779	1.20323	-0.0646651	0.32967	-0.0692841	-0.0803571	0.00622402	-0.060873	-0.539683	0.108931	-0.400767	1	1	Validation
Cpd0780	1.20323	-0.0646651	0.43667	1.93072	-0.0803571	0.00422402	-0.040873	-0.539683	0.178931	0.149233	1	1	Sub_train
Cpd0781	4.20323	-0.0646651	0.10067	-1.06928	-0.0803571	0.00222402	-0.030873	-0.539683	0.118931	-0.300767	1	1	Sub_train
Cpd0782	-0.796767	-0.0646651	-0.0173296	-2.06928	-0.0803571	0.098224	-0.070873	-0.539683	0.168931	-0.900767	-1	-1	Test
Cpd0783	0.203233	-0.0646651	0.0356704	-0.0692841	-0.0803571	0.037224	-0.040873	-0.539683	0.0689308	-0.460767	1	-1	Test
Cpd0784	-0.796767	-0.0646651	-0.10933	-1.06928	-0.0803571	-0.00577598	0.019127	0.460317	-0.0870692	0.229233	1	1	Sub_train
Cpd0785	-0.796767	0.935335	0.0246704	-1.06928	0.919643	-0.011776	0.029127	0.460317	-0.0930692	0.629233	1	1	Validation
Cpd0786	-0.796767	-0.0646651	-0.17583	-1.06928	-0.0803571	-0.00577598	0.029127	0.460317	0.188931	-0.0307672	1	1	Sub_train
Cpd0787	0.203233	-0.0646651	0.33567	1.93072	-0.0803571	0.00722402	-0.050873	-0.539683	0.158931	-0.130767	-1	-1	Sub_train
Cpd0788	-0.796767	-0.0646651	-0.19763	-1.06928	-0.0803571	-0.00777598	0.039127	0.460317	-0.169069	0.269233	1	1	Sub_train
Cpd0789	0.203233	-0.0646651	0.0266704	-2.06928	-0.0803571	0.048224	-0.060873	-0.539683	0.158931	-0.470767	1	-1	Sub_train
Cpd0790	-0.796767	-0.0646651	-0.0243296	-1.06928	-0.0803571	-0.00477598	0.00912698	0.460317	-0.0860692	0.119233	1	1	Sub_train
Cpd0791	-0.796767	-0.0646651	-0.10633	0.930716	-0.0803571	-0.00177598	-0.010873	0.460317	-0.190069	0.139233	1	1	Validation
Cpd0792	2.20323	-0.0646651	-0.0303296	7.93072	-0.0803571	0.043224	-0.070873	-0.539683	0.0989308	-0.230767	-1	-1	Sub_train
Cpd0793	-0.796767	-0.0646651	0.0106704	-1.06928	-0.0803571	-0.013776	0.029127	0.460317	-0.0780692	-0.0207672	1	1	Sub_train
Cpd0794	-0.796767	-0.0646651	0.0396704	0.930716	-0.0803571	-0.012776	0.029127	0.460317	-0.0240692	0.409233	1	1	Sub_train
Cpd0795	-0.796767	-0.0646651	-0.0363296	-0.0692841	-0.0803571	-0.00777598	0.039127	0.460317	0.0889308	0.119233	1	1	Sub_train
Cpd0796	-0.796767	-0.0646651	0.18467	-3.06928	-0.0803571	0.00822402	-0.020873	-0.539683	0.138931	0.109233	1	1	Sub_train
Cpd0797	0.203233	-0.0646651	0.0916704	1.93072	-0.0803571	-0.00377598	-0.030873	-0.539683	0.0049308	-0.0807672	1	1	Sub_train
Cpd0798	2.20323	-0.0646651	0.13867	1.93072	-0.0803571	-0.00977598	-0.050873	-0.539683	-0.0040692	-0.120767	1	1	Test
Cpd0799	-0.796767	-0.0646651	-0.0693296	-2.06928	-0.0803571	-0.00777598	0.019127	0.460317	-0.0990692	-0.120767	1	1	Validation
Cpd0800	-0.796767	-0.0646651	0.14067	-2.06928	-0.0803571	0.022224	0.029127	-0.539683	0.0499308	-0.280767	1	1	Validation
Cpd0801	-0.796767	-0.0646651	0.18067	1.93072	-0.0803571	0.015224	-0.020873	-0.539683	0.148931	-0.130767	-1	-1	Sub_train
Cpd0802	0.203233	-0.0646651	0.18167	-0.0692841	-0.0803571	0.025224	-0.050873	-0.539683	0.128931	-0.310767	-1	-1	Sub_train
Cpd0803	-0.796767	-0.0646651	-0.0993296	-1.06928	-0.0803571	-0.00577598	0.00912698	0.460317	-0.0620692	0.109233	1	1	Validation
Cpd0804	-0.796767	-0.0646651	0.0696704	-1.06928	-0.0803571	-0.011776	0.049127	0.460317	0.0889308	0.309233	1	1	Validation
Cpd0805	-0.796767	-0.0646651	-0.19063	-2.06928	-0.0803571	0.000224018	0.029127	0.460317	0.0789308	0.0892328	1	1	Sub_train
Cpd0806	0.203233	-0.0646651	0.0836704	0.930716	-0.0803571	-0.00877598	-0.000873016	-0.539683	0.128931	-0.140767	1	1	Test
Cpd0807	0.203233	-0.0646651	-0.12813	0.930716	-0.0803571	0.018224	-0.050873	-0.539683	0.0659308	0.219233	-1	-1	Sub_train
Cpd0808	0.203233	-0.0646651	0.0156704	3.93072	-0.0803571	-0.022776	-0.000873016	-0.539683	0.0989308	-0.000767196	-1	-1	Sub_train
Cpd0809	0.203233	-0.0646651	0.29967	-0.0692841	-0.0803571	0.00122402	-0.040873	-0.539683	0.108931	-0.0407672	1	1	Sub_train
Cpd0810	1.20323	-0.0646651	0.40567	1.93072	-0.0803571	0.010224	-0.030873	-0.539683	0.188931	-0.340767	1	1	Validation
Cpd0811	0.203233	-0.0646651	0.19967	1.93072	-0.0803571	-0.011776	-0.070873	-0.539683	0.000930804	0.259233	1	1	Sub_train
Cpd0812	-0.796767	-0.0646651	0.18067	-2.06928	-0.0803571	0.020224	0.019127	-0.539683	0.138931	-0.280767	1	1	Sub_train
Cpd0813	-0.796767	-0.0646651	0.19467	-1.06928	-0.0803571	0.00522402	0.039127	0.460317	-0.0870692	-0.210767	1	1	Sub_train
Cpd0814	0.203233	-0.0646651	-0.13463	0.930716	-0.0803571	-0.00877598	0.019127	0.460317	0.0789308	0.0692328	1	1	Sub_train
Cpd0815	-0.796767	-0.0646651	-0.0203296	-0.0692841	-0.0803571	-0.00377598	-0.000873016	0.460317	0.0739308	0.0392328	1	1	Sub_train
Cpd0816	-0.796767	-0.0646651	-0.18303	-1.06928	-0.0803571	-0.00677598	0.019127	0.460317	-0.106069	-0.0207672	1	1	Sub_train
Cpd0817	0.203233	-0.0646651	-0.13523	-1.06928	-0.0803571	-0.00377598	0.079127	0.460317	-0.0340692	0.0592328	1	1	Test
Cpd0818	0.203233	-0.0646651	-0.11793	-1.06928	-0.0803571	-0.00577598	0.089127	0.460317	-0.0560692	0.199233	1	1	Sub_train
Cpd0819	-0.796767	-0.0646651	-0.0623296	-1.06928	-0.0803571	-0.00677598	0.00912698	0.460317	-0.0640692	0.239233	1	1	Test
Cpd0820	-0.796767	-0.0646651	-0.0743296	-1.06928	-0.0803571	-0.000775982	0.019127	0.460317	-0.124069	-0.0207672	1	1	Validation
Cpd0821	-0.796767	-0.0646651	0.13567	-0.0692841	-0.0803571	-0.012776	0.00912698	0.460317	0.0229308	0.0592328	1	1	Sub_train
Cpd0822	0.203233	-0.0646651	-0.17043	0.930716	-0.0803571	-0.00677598	0.029127	0.460317	-0.0760692	0.0492328	1	1	Validation
Cpd0823	-0.796767	-0.0646651	-0.15063	-0.0692841	-0.0803571	-0.00577598	0.019127	0.460317	-0.136069	0.339233	1	1	Sub_train
Cpd0824	-0.796767	-0.0646651	-0.0623296	1.93072	-0.0803571	-0.012776	0.00912698	0.460317	-0.0540692	0.389233	1	1	Validation
Cpd0825	3.20323	-0.0646651	0.0986704	0.930716	-0.0803571	-0.00377598	-0.050873	-0.539683	-0.0330692	-0.350767	1	1	Validation
Cpd0826	1.20323	-0.0646651	0.35167	-0.0692841	-0.0803571	0.00622402	-0.060873	-0.539683	0.0889308	-0.0407672	1	1	Sub_train
Cpd0827	2.20323	-0.0646651	-0.18773	-1.06928	-0.0803571	0.00522402	-0.110873	-0.539683	0.138931	0.189233	1	1	Sub_train
Cpd0828	-0.796767	-0.0646651	0.0396704	1.93072	-0.0803571	0.00222402	-0.030873	-0.539683	0.0729308	-0.490767	1	-1	Validation
Cpd0829	6.20323	-0.0646651	-0.19013	2.93072	-0.0803571	-0.00977598	-0.030873	-0.539683	-0.0840692	-0.000767196	1	1	Sub_train
Cpd0830	4.20323	-0.0646651	-0.13833	1.93072	-0.0803571	-0.00477598	-0.010873	-0.539683	-0.0410692	-0.0907672	1	1	Sub_train
Cpd0831	0.203233	-0.0646651	0.0476704	2.93072	-0.0803571	-0.024776	-0.020873	-0.539683	0.158931	-0.0307672	-1	-1	Sub_train
Cpd0832	0.203233	-0.0646651	0.10367	-0.0692841	-0.0803571	-0.00277598	-0.040873	-0.539683	0.0089308	-0.250767	1	1	Test
Cpd0833	-0.796767	-0.0646651	-0.16453	-2.06928	-0.0803571	-0.00577598	-0.020873	0.460317	0.188931	-0.130767	1	1	Sub_train
Cpd0834	0.203233	-0.0646651	0.0556704	0.930716	-0.0803571	-0.010776	0.019127	0.460317	-0.0850692	0.0092328	1	1	Sub_train
Cpd0835	-0.796767	-0.0646651	-0.13963	-1.06928	-0.0803571	-0.00577598	0.039127	0.460317	-0.167069	-0.000767196	1	1	Sub_train
Cpd0836	-0.796767	-0.0646651	-0.17523	-1.06928	-0.0803571	-0.00977598	0.00912698	0.460317	0.0889308	-0.0207672	1	1	Validation
Cpd0837	-0.796767	-0.0646651	0.0506704	1.93072	-0.0803571	-0.00377598	-0.000873016	0.460317	-0.169069	0.269233	1	1	Sub_train
Cpd0838	-0.796767	-0.0646651	0.00867037	-1.06928	-0.0803571	-0.015776	-0.000873016	0.460317	-0.110069	0.639233	1	1	Validation
Cpd0839	-0.796767	-0.0646651	-0.0683296	-1.06928	-0.0803571	-0.00377598	-0.000873016	0.460317	-0.124069	-0.120767	1	1	Sub_train
Cpd0840	-0.796767	-0.0646651	-0.0933296	-3.06928	-0.0803571	0.054224	-0.030873	-0.539683	0.108931	-0.910767	-1	-1	Sub_train
Cpd0841	-0.796767	-0.0646651	-0.13523	-1.06928	-0.0803571	-0.00377598	0.029127	0.460317	-0.104069	0.219233	1	1	Sub_train
Cpd0842	0.203233	-0.0646651	0.0616704	0.930716	-0.0803571	-0.011776	0.019127	0.460317	-0.0550692	0.0792328	1	1	Sub_train
Cpd0843	-0.796767	-0.0646651	0.0546704	-1.06928	-0.0803571	-0.010776	0.049127	0.460317	0.0639308	0.369233	1	1	Sub_train
Cpd0844	0.203233	-0.0646651	-0.11793	-1.06928	-0.0803571	-0.00577598	0.089127	0.460317	-0.0980692	0.0992328	1	1	Sub_train
Cpd0845	-0.796767	-0.0646651	-0.18193	-1.06928	-0.0803571	-0.00677598	0.019127	0.460317	-0.157069	0.269233	1	1	Sub_train
Cpd0846	-0.796767	-0.0646651	-0.16483	-1.06928	-0.0803571	-0.000775982	0.019127	0.460317	-0.103069	-0.0407672	1	1	Sub_train
Cpd0847	-0.796767	-0.0646651	-0.0303296	-2.06928	-0.0803571	0.00822402	0.029127	0.460317	-0.125069	-0.250767	1	1	Validation
Cpd0848	-0.796767	-0.0646651	0.0926704	-0.0692841	-0.0803571	-0.015776	0.099127	0.460317	-0.0050692	0.0992328	1	1	Sub_train
Cpd0849	-0.796767	-0.0646651	-0.16283	1.93072	-0.0803571	-0.00377598	0.049127	0.460317	-0.142069	0.0692328	1	1	Sub_train
Cpd0850	-0.796767	0.935335	-0.0503296	-2.06928	0.919643	-0.00177598	0.039127	0.460317	-0.0800692	0.0892328	1	1	Sub_train
Cpd0851	-0.796767	-0.0646651	-0.19403	-2.06928	-0.0803571	0.00322402	0.079127	0.460317	0.108931	-0.100767	1	1	Sub_train
Cpd0852	-0.796767	-0.0646651	0.16167	1.93072	-0.0803571	-0.00177598	0.059127	-0.539683	0.0679308	0.0192328	-1	1	Validation
Cpd0853	-0.796767	-0.0646651	-0.18883	-2.06928	-0.0803571	-0.00277598	-0.000873016	0.460317	-0.0440692	-0.120767	1	1	Validation
Cpd0854	-0.796767	-0.0646651	0.0956704	1.93072	-0.0803571	-0.00777598	0.00912698	-0.539683	0.0539308	0.0492328	1	-1	Validation
Cpd0855	0.203233	-0.0646651	0.0346704	-0.0692841	-0.0803571	-0.021776	-0.060873	-0.539683	-0.0220692	0.229233	1	1	Sub_train
Cpd0856	-0.796767	-0.0646651	0.0956704	1.93072	-0.0803571	-0.00777598	-0.040873	-0.539683	0.0469308	-0.180767	-1	-1	Test
Cpd0857	-0.796767	-0.0646651	-0.0923296	-0.0692841	-0.0803571	-0.00177598	0.029127	0.460317	-0.0630692	-0.0507672	1	1	Validation
Cpd0858	-0.796767	-0.0646651	-0.18943	-0.0692841	-0.0803571	0.000224018	0.00912698	0.460317	-0.0250692	-0.170767	1	1	Test
Cpd0859	-0.796767	-0.0646651	0.18067	-2.06928	-0.0803571	0.015224	-0.030873	-0.539683	0.158931	-0.0407672	-1	-1	Sub_train
Cpd0860	-0.796767	-0.0646651	0.10967	-3.06928	-0.0803571	0.055224	-0.070873	-0.539683	0.248931	-0.630767	-1	-1	Test
Cpd0861	1.20323	-0.0646651	0.11667	0.930716	-0.0803571	-0.00677598	-0.050873	-0.539683	0.0179308	-0.290767	1	1	Sub_train
Cpd0862	1.20323	-0.0646651	0.12467	-0.0692841	-0.0803571	-0.013776	-0.040873	-0.539683	0.0579308	0.129233	1	1	Sub_train
Cpd0863	0.203233	-0.0646651	-0.0193296	-2.06928	-0.0803571	0.075224	-0.090873	-0.539683	0.0209308	-0.660767	-1	-1	Validation
Cpd0864	-0.796767	-0.0646651	-0.0613296	-1.06928	-0.0803571	-0.00977598	-0.000873016	0.460317	0.0519308	0.249233	1	1	Sub_train
Cpd0865	-0.796767	-0.0646651	0.0216704	-1.06928	-0.0803571	-0.012776	0.00912698	0.460317	-0.167069	0.639233	1	1	Sub_train
Cpd0866	2.20323	-0.0646651	0.19667	0.930716	-0.0803571	-0.00477598	0.039127	-0.539683	-0.0480692	0.0992328	1	1	Sub_train
Cpd0867	-0.796767	-0.0646651	-0.0563296	-2.06928	-0.0803571	0.087224	-0.070873	-0.539683	0.158931	-0.780767	-1	-1	Sub_train
Cpd0868	1.20323	-0.0646651	0.17867	1.93072	-0.0803571	-0.000775982	-0.070873	-0.539683	0.0199308	-0.370767	1	1	Sub_train
Cpd0869	1.20323	-0.0646651	-0.00332963	-0.0692841	-0.0803571	-0.00777598	-0.030873	-0.539683	0.0119308	0.0592328	1	1	Sub_train
Cpd0870	-0.796767	-0.0646651	-0.0323296	-3.06928	-0.0803571	0.048224	-0.090873	-0.539683	0.148931	-0.790767	-1	-1	Sub_train
Cpd0871	0.203233	-0.0646651	0.31467	-0.0692841	-0.0803571	-0.000775982	0.029127	-0.539683	0.0989308	0.0692328	1	1	Test
Cpd0872	-0.796767	-0.0646651	-0.17973	-1.06928	-0.0803571	-0.012776	0.00912698	0.460317	0.0989308	-0.0107672	1	1	Sub_train
Cpd0873	-0.796767	-0.0646651	0.0206704	-0.0692841	-0.0803571	0.043224	-0.050873	-0.539683	0.0889308	-0.490767	-1	-1	Sub_train
Cpd0874	-0.796767	-0.0646651	0.0386704	-1.06928	-0.0803571	-0.000775982	0.00912698	0.460317	-0.157069	0.239233	1	1	Sub_train
Cpd0875	-0.796767	-0.0646651	-0.0593296	-1.06928	-0.0803571	-0.015776	0.019127	0.460317	-0.0460692	0.549233	1	1	Validation
Cpd0876	1.20323	-0.0646651	-0.0653296	-1.06928	-0.0803571	0.087224	-0.070873	-0.539683	0.138931	-0.780767	-1	-1	Sub_train
Cpd0877	-0.796767	-0.0646651	-0.17283	-1.06928	-0.0803571	0.069224	-0.070873	-0.539683	0.208931	-0.770767	-1	-1	Sub_train
Cpd0878	0.203233	-0.0646651	0.17767	0.930716	-0.0803571	-0.012776	0.029127	0.460317	-0.0440692	-0.0707672	1	1	Validation
Cpd0879	-0.796767	-0.0646651	-0.19383	-3.06928	-0.0803571	0.077224	-0.140873	-0.539683	0.208931	-1.29077	-1	-1	Sub_train
Cpd0880	2.20323	-0.0646651	0.16567	2.93072	-0.0803571	-0.00577598	-0.070873	-0.539683	-0.0290692	-0.340767	1	1	Sub_train
Cpd0881	0.203233	-0.0646651	0.0956704	-0.0692841	-0.0803571	-0.00777598	-0.000873016	-0.539683	0.0069308	0.0392328	1	1	Validation
Cpd0882	0.203233	-0.0646651	0.13767	1.93072	-0.0803571	-0.013776	0.039127	-0.539683	-0.114069	0.259233	1	1	Sub_train
Cpd0883	-0.796767	-0.0646651	-0.0643296	-3.06928	-0.0803571	0.113224	-0.080873	-0.539683	0.148931	-1.17077	-1	-1	Validation
Cpd0884	3.20323	-0.0646651	0.0796704	0.930716	-0.0803571	-0.00877598	-0.050873	-0.539683	-0.0420692	-0.160767	1	1	Test
Cpd0885	1.20323	-0.0646651	0.0706704	3.93072	-0.0803571	-0.011776	-0.020873	-0.539683	0.138931	-0.0807672	1	1	Validation
Cpd0886	0.203233	-0.0646651	0.36867	3.93072	-0.0803571	-0.00177598	-0.020873	-0.539683	0.0389308	0.0992328	1	1	Test
Cpd0887	-0.796767	-0.0646651	-0.13523	-1.06928	-0.0803571	-0.00377598	0.029127	0.460317	-0.0830692	0.0992328	1	1	Sub_train
Cpd0888	-0.796767	-0.0646651	-0.0673296	-1.06928	-0.0803571	-0.00977598	0.019127	0.460317	-0.0740692	0.289233	1	1	Validation
Cpd0889	0.203233	-0.0646651	-0.0983296	2.93072	-0.0803571	-0.011776	0.069127	0.460317	-0.113069	0.0192328	1	1	Sub_train
Cpd0890	0.203233	0.935335	-0.0213296	-2.06928	0.919643	0.039224	0.069127	-0.539683	-0.0150692	-0.450767	1	1	Sub_train
Cpd0891	-0.796767	-0.0646651	-0.0603296	-2.06928	-0.0803571	0.096224	-0.060873	-0.539683	0.218931	-0.690767	-1	-1	Sub_train
Cpd0892	-0.796767	-0.0646651	0.11867	-0.0692841	-0.0803571	-0.014776	-0.000873016	0.460317	0.178931	0.0692328	1	1	Validation
Cpd0893	-0.796767	-0.0646651	-0.0253296	-1.06928	-0.0803571	-0.00877598	-0.000873016	0.460317	-0.0660692	0.359233	1	1	Sub_train
Cpd0894	-0.796767	0.935335	0.0516704	-1.06928	0.919643	-0.00777598	0.029127	0.460317	-0.132069	0.549233	1	1	Sub_train
Cpd0895	0.203233	-0.0646651	0.0316704	-0.0692841	-0.0803571	0.042224	-0.050873	-0.539683	0.0989308	-0.490767	1	-1	Sub_train
Cpd0896	-0.796767	-0.0646651	-0.0573296	-3.06928	-0.0803571	0.130224	-0.150873	-0.539683	0.168931	-1.18077	-1	-1	Sub_train
Cpd0897	1.20323	-0.0646651	0.0646704	3.93072	-0.0803571	-0.018776	-0.030873	-0.539683	0.0269308	-0.0607672	-1	1	Sub_train
Cpd0898	2.20323	-0.0646651	0.00267037	1.93072	-0.0803571	0.00122402	-0.060873	-0.539683	0.0229308	-0.350767	1	1	Sub_train
Cpd0899	-0.796767	-0.0646651	-0.17113	0.930716	-0.0803571	-0.00677598	0.109127	1.46032	-0.164069	0.0992328	1	1	Sub_train
Cpd0900	0.203233	-0.0646651	-0.18263	0.930716	-0.0803571	-0.00677598	0.019127	0.460317	-0.0610692	0.0192328	1	1	Sub_train
Cpd0901	0.203233	0.935335	-0.00132963	-2.06928	0.919643	0.034224	0.079127	-0.539683	-0.0040692	-0.380767	1	1	Test
Cpd0902	-0.796767	-0.0646651	-0.0823296	-1.06928	-0.0803571	-0.012776	0.00912698	0.460317	0.0549308	0.389233	1	1	Sub_train
Cpd0903	0.203233	-0.0646651	0.12167	-0.0692841	-0.0803571	0.040224	-0.010873	-0.539683	0.128931	-0.460767	1	-1	Sub_train
Cpd0904	0.203233	-0.0646651	-0.13443	-0.0692841	-0.0803571	0.00122402	-0.070873	-0.539683	0.0889308	0.269233	1	-1	Validation
Cpd0905	2.20323	-0.0646651	0.0986704	2.93072	-0.0803571	-0.00377598	-0.050873	-0.539683	-0.0070692	-0.350767	1	1	Sub_train
Cpd0906	-0.796767	-0.0646651	-0.13973	-3.06928	-0.0803571	0.036224	-0.070873	-0.539683	-0.0060692	-0.260767	-1	-1	Sub_train
Cpd0907	0.203233	-0.0646651	0.21367	0.930716	-0.0803571	0.021224	-0.010873	-0.539683	0.0389308	-0.270767	1	1	Sub_train
Cpd0908	0.203233	-0.0646651	0.37067	1.93072	-0.0803571	0.00122402	-0.010873	-0.539683	0.168931	0.139233	1	1	Validation
Cpd0909	0.203233	-0.0646651	0.29567	-0.0692841	-0.0803571	0.00122402	-0.060873	-0.539683	0.0989308	-0.160767	1	1	Sub_train
Cpd0910	3.20323	-0.0646651	0.10067	-1.06928	-0.0803571	0.00222402	-0.030873	-0.539683	0.158931	-0.310767	1	1	Validation
Cpd0911	0.203233	-0.0646651	0.29567	-0.0692841	-0.0803571	0.00122402	-0.040873	-0.539683	0.0989308	-0.0407672	1	1	Sub_train
Cpd0912	-0.796767	-0.0646651	-0.19063	-1.06928	-0.0803571	0.000224018	0.019127	0.460317	0.108931	-0.0307672	1	1	Validation
Cpd0913	0.203233	-0.0646651	-0.14083	-1.06928	-0.0803571	-0.00977598	0.079127	0.460317	0.0719308	0.119233	1	1	Sub_train
Cpd0914	0.203233	-0.0646651	-0.14683	-0.0692841	-0.0803571	0.00422402	-0.080873	-0.539683	0.0889308	0.249233	1	-1	Test
Cpd0915	-0.796767	-0.0646651	-0.0703296	-2.06928	-0.0803571	-0.00177598	0.029127	0.460317	-0.202069	0.239233	1	1	Sub_train
Cpd0916	-0.796767	-0.0646651	0.25767	1.93072	-0.0803571	-0.021776	-0.010873	0.460317	0.108931	0.119233	1	1	Validation
Cpd0917	-0.796767	-0.0646651	-0.0673296	-1.06928	-0.0803571	-0.00977598	0.019127	0.460317	-0.0530692	0.279233	1	1	Validation
Cpd0918	0.203233	0.935335	0.0876704	-2.06928	0.919643	0.027224	0.019127	-0.539683	0.0989308	-0.390767	1	1	Validation
Cpd0919	0.203233	0.935335	0.0916704	-0.0692841	0.919643	-0.00777598	-0.000873016	-0.539683	0.0649308	0.0592328	1	1	Test
Cpd0920	3.20323	-0.0646651	0.14167	0.930716	-0.0803571	-0.00677598	-0.040873	-0.539683	-0.0080692	-0.330767	1	1	Test
Cpd0921	0.203233	-0.0646651	0.0736704	1.93072	-0.0803571	-0.00877598	-0.050873	-0.539683	0.0309308	0.219233	1	-1	Validation
Cpd0922	-0.796767	-0.0646651	-0.15243	-1.06928	-0.0803571	-0.00677598	-0.000873016	0.460317	0.0679308	-0.0207672	1	1	Sub_train
Cpd0923	0.203233	-0.0646651	-0.13523	-1.06928	-0.0803571	-0.00377598	0.079127	0.460317	-0.0520692	0.179233	1	1	Sub_train
Cpd0924	4.20323	-0.0646651	-0.13833	3.93072	-0.0803571	-0.00477598	-0.010873	-0.539683	-0.0310692	-0.0407672	1	1	Validation
Cpd0925	-0.796767	-0.0646651	-0.13213	-1.06928	-0.0803571	-0.010776	-0.020873	0.460317	0.128931	-0.250767	1	1	Sub_train
Cpd0926	1.20323	0.935335	-0.13903	9.93072	0.919643	0.035224	-0.030873	-0.539683	0.0179308	-0.290767	-1	-1	Sub_train
Cpd0927	-0.796767	-0.0646651	0.18567	-1.06928	-0.0803571	0.025224	-0.050873	-0.539683	0.128931	-0.310767	-1	-1	Test
Cpd0928	-0.796767	-0.0646651	0.18067	-2.06928	-0.0803571	0.020224	0.019127	-0.539683	0.138931	-0.270767	1	1	Test
Cpd0929	-0.796767	-0.0646651	-0.10833	-2.06928	-0.0803571	0.000224018	-0.000873016	0.460317	-0.120069	0.209233	1	1	Validation
Cpd0930	-0.796767	-0.0646651	0.17967	-2.06928	-0.0803571	0.010224	-0.030873	-0.539683	0.148931	0.109233	-1	-1	Sub_train
Cpd0931	-0.796767	-0.0646651	0.24867	-2.06928	-0.0803571	0.014224	0.029127	-0.539683	0.158931	-0.230767	-1	1	Validation
Cpd0932	0.203233	-0.0646651	0.14167	0.930716	-0.0803571	0.028224	-0.040873	-0.539683	0.0369308	-0.300767	-1	-1	Sub_train
Cpd0933	-0.796767	-0.0646651	0.18167	-2.06928	-0.0803571	0.025224	-0.040873	-0.539683	0.0989308	-0.370767	-1	-1	Validation
Cpd0934	-0.796767	-0.0646651	-0.0633296	-3.06928	-0.0803571	0.095224	-0.030873	-0.539683	0.0139308	-1.04077	-1	-1	Sub_train
Cpd0935	-0.796767	-0.0646651	0.14067	-1.06928	-0.0803571	0.022224	0.029127	-0.539683	0.0509308	-0.280767	1	1	Test
Cpd0936	1.20323	-0.0646651	0.0146704	1.93072	-0.0803571	0.00522402	-0.040873	-0.539683	0.0089308	-0.0607672	1	1	Test
Cpd0937	0.203233	-0.0646651	0.32567	0.930716	-0.0803571	-0.00477598	-0.040873	-0.539683	0.0659308	-0.0207672	1	1	Test
Cpd0938	0.203233	-0.0646651	0.0586704	0.930716	-0.0803571	0.00422402	-0.060873	-0.539683	0.0739308	-0.0707672	1	-1	Sub_train
Cpd0939	0.203233	-0.0646651	0.29967	-0.0692841	-0.0803571	0.00122402	-0.040873	-0.539683	0.0789308	0.0892328	1	1	Test
Cpd0940	-0.796767	-0.0646651	0.0736704	1.93072	-0.0803571	-0.015776	-0.040873	-0.539683	0.178931	-0.210767	-1	-1	Sub_train
Cpd0941	-0.796767	-0.0646651	-0.00132963	-1.06928	-0.0803571	-0.00577598	-0.000873016	0.460317	-0.0900692	0.249233	1	1	Sub_train
Cpd0942	-0.796767	-0.0646651	0.0666704	-1.06928	-0.0803571	-0.00977598	0.029127	0.460317	0.398931	0.469233	1	1	Validation
Cpd0943	1.20323	-0.0646651	-0.14373	-0.0692841	-0.0803571	-0.00377598	-0.050873	-0.539683	0.148931	0.379233	1	1	Sub_train
Cpd0944	0.203233	-0.0646651	-0.0443296	0.930716	-0.0803571	-0.010776	0.039127	0.460317	-0.0630692	0.0592328	1	1	Test
Cpd0945	-0.796767	-0.0646651	0.0546704	5.93072	-0.0803571	-0.021776	-0.000873016	-0.539683	-0.0090692	0.0792328	-1	-1	Sub_train
Cpd0946	1.20323	-0.0646651	0.11667	-0.0692841	-0.0803571	-0.00677598	-0.050873	-0.539683	0.0669308	-0.390767	1	1	Validation
Cpd0947	-0.796767	-0.0646651	-0.18233	-1.06928	-0.0803571	-0.00277598	0.00912698	0.460317	-0.0630692	0.289233	1	1	Sub_train
Cpd0948	0.203233	-0.0646651	0.29467	-0.0692841	-0.0803571	0.00522402	-0.050873	-0.539683	0.0989308	-0.210767	1	1	Sub_train
Cpd0949	1.20323	-0.0646651	0.19167	2.93072	-0.0803571	-0.011776	-0.060873	-0.539683	0.0099308	-0.160767	1	1	Validation
Cpd0950	-0.796767	-0.0646651	0.24867	-2.06928	-0.0803571	0.014224	0.029127	-0.539683	0.158931	-0.230767	1	1	Validation
Cpd0951	-0.796767	-0.0646651	-0.0673296	-1.06928	-0.0803571	-0.00977598	0.019127	0.460317	-0.0530692	0.279233	1	1	Sub_train
Cpd0952	-0.796767	-0.0646651	-0.18543	-1.06928	-0.0803571	-0.011776	-0.000873016	0.460317	0.118931	-0.0807672	1	1	Test
Cpd0953	-0.796767	-0.0646651	0.0876704	1.93072	-0.0803571	0.00922402	-0.000873016	-0.539683	0.248931	0.239233	-1	-1	Sub_train
Cpd0954	-0.796767	-0.0646651	-0.0863296	-1.06928	-0.0803571	0.00422402	0.00912698	0.460317	-0.144069	-0.230767	1	1	Validation
Cpd0955	1.20323	-0.0646651	0.0146704	1.93072	-0.0803571	0.00522402	-0.030873	-0.539683	0.0479308	-0.220767	1	1	Sub_train
Cpd0956	-0.796767	-0.0646651	0.0506704	1.93072	-0.0803571	-0.012776	0.00912698	0.460317	-0.0020692	0.389233	1	1	Test
Cpd0957	1.20323	-0.0646651	0.00267037	0.930716	-0.0803571	0.00122402	-0.060873	-0.539683	0.0759308	-0.420767	1	1	Sub_train
Cpd0958	1.20323	-0.0646651	0.33867	0.930716	-0.0803571	0.00822402	-0.080873	-0.539683	0.108931	-0.300767	-1	1	Validation
Cpd0959	-0.796767	-0.0646651	-0.13273	-2.06928	-0.0803571	-0.00277598	0.029127	0.460317	0.108931	0.229233	1	1	Sub_train
Cpd0960	-0.796767	-0.0646651	-0.0403296	-2.06928	-0.0803571	0.080224	-0.070873	-0.539683	0.188931	-0.770767	-1	-1	Test
Cpd0961	-0.796767	-0.0646651	0.13167	-3.06928	-0.0803571	0.012224	-0.100873	-0.539683	0.0989308	-0.470767	-1	-1	Sub_train
Cpd0962	-0.796767	-0.0646651	-0.19553	-1.06928	-0.0803571	0.045224	0.029127	-0.539683	0.198931	-0.360767	-1	-1	Validation
Cpd0963	0.203233	-0.0646651	0.0746704	3.93072	-0.0803571	-0.015776	-0.010873	-0.539683	0.158931	-0.120767	-1	-1	Sub_train
Cpd0964	-0.796767	-0.0646651	-0.17623	-0.0692841	-0.0803571	-0.00977598	0.00912698	0.460317	-0.154069	0.399233	1	1	Sub_train
Cpd0965	0.203233	-0.0646651	0.19267	1.93072	-0.0803571	-0.00777598	-0.040873	-0.539683	0.0069308	0.119233	1	1	Validation
Cpd0966	-0.796767	-0.0646651	-0.0333296	-1.06928	-0.0803571	0.00222402	-0.010873	0.460317	-0.0080692	-0.210767	1	1	Sub_train
Cpd0967	-0.796767	-0.0646651	-0.10033	0.930716	-0.0803571	-0.00777598	-0.000873016	0.460317	-0.185069	0.249233	1	1	Sub_train
Cpd0968	1.20323	-0.0646651	0.30467	2.93072	-0.0803571	-0.016776	0.029127	-0.539683	0.0329308	0.279233	1	1	Sub_train
Cpd0969	-0.796767	-0.0646651	-0.0673296	-1.06928	-0.0803571	-0.00977598	0.019127	0.460317	-0.109069	0.379233	1	1	Test
Cpd0970	-0.796767	-0.0646651	-0.18673	-2.06928	-0.0803571	0.000224018	0.019127	0.460317	-0.0620692	0.219233	1	1	Validation
Cpd0971	1.20323	-0.0646651	0.25567	0.930716	-0.0803571	0.00122402	-0.070873	-0.539683	-0.0270692	-0.320767	1	1	Test
Cpd0972	0.203233	-0.0646651	0.36967	1.93072	-0.0803571	0.00122402	0.039127	-0.539683	0.178931	0.109233	1	1	Sub_train
Cpd0973	1.20323	-0.0646651	0.0296704	0.930716	-0.0803571	0.00822402	-0.050873	-0.539683	0.0049308	-0.390767	1	1	Sub_train
Cpd0974	-0.796767	-0.0646651	-0.0393296	-2.06928	-0.0803571	0.00822402	0.099127	0.460317	-0.0860692	-0.140767	1	1	Sub_train
Cpd0975	0.203233	-0.0646651	-0.11793	-1.06928	-0.0803571	-0.00577598	0.089127	0.460317	-0.0380692	0.0792328	1	1	Sub_train
Cpd0976	-0.796767	-0.0646651	-0.0983296	1.93072	-0.0803571	-0.00277598	0.049127	-0.539683	0.288931	-0.280767	1	-1	Sub_train
Cpd0977	0.203233	-0.0646651	0.30067	-0.0692841	-0.0803571	-0.00277598	-0.050873	-0.539683	0.0749308	0.219233	1	1	Sub_train
Cpd0978	2.20323	0.935335	0.14067	0.930716	0.919643	-0.013776	-0.010873	-0.539683	-0.0070692	0.139233	1	1	Sub_train
Cpd0979	0.203233	0.935335	0.30567	-0.0692841	0.919643	-0.00477598	-0.020873	-0.539683	0.128931	0.119233	1	1	Sub_train
Cpd0980	0.203233	-0.0646651	0.0186704	3.93072	-0.0803571	-0.026776	-0.000873016	-0.539683	0.0989308	-0.0107672	-1	-1	Test
Cpd0981	0.203233	-0.0646651	0.10567	0.930716	-0.0803571	0.00622402	-0.030873	-0.539683	-0.0020692	-0.200767	1	1	Validation
Cpd0982	0.203233	0.935335	-0.0213296	-2.06928	0.919643	0.039224	0.049127	-0.539683	0.0989308	-0.500767	1	1	Validation
Cpd0983	0.203233	-0.0646651	-0.14983	-1.06928	-0.0803571	-0.00477598	0.099127	0.460317	-0.169069	0.0792328	1	1	Sub_train
Cpd0984	0.203233	-0.0646651	0.31767	1.93072	-0.0803571	0.000224018	-0.060873	-0.539683	0.0989308	-0.150767	1	1	Test
Cpd0985	-0.796767	-0.0646651	-0.20896	-1.06928	-0.0803571	-0.00577598	0.039127	0.460317	-0.0610692	-0.000767196	1	1	Test
Cpd0986	-0.796767	-0.0646651	0.16667	1.93072	-0.0803571	-0.012776	-0.000873016	0.460317	-0.0030692	0.0692328	1	1	Sub_train
Cpd0987	-0.796767	-0.0646651	-0.10933	-1.06928	-0.0803571	-0.00577598	0.019127	0.460317	-0.0910692	0.149233	1	1	Sub_train
Cpd0988	-0.796767	-0.0646651	-0.14583	-0.0692841	-0.0803571	-0.013776	-0.000873016	0.460317	0.0889308	0.469233	1	1	Test
Cpd0989	2.20323	-0.0646651	0.0986704	-0.0692841	-0.0803571	-0.00577598	0.039127	-0.539683	0.0159308	-0.330767	1	1	Sub_train
Cpd0990	0.203233	-0.0646651	0.0916704	1.93072	-0.0803571	-0.00377598	-0.000873016	-0.539683	0.0219308	0.0892328	1	1	Test
Cpd0991	-0.796767	-0.0646651	0.0156704	-3.06928	-0.0803571	0.100224	-0.090873	-0.539683	0.248931	-0.300767	-1	-1	Validation
Cpd0992	-0.796767	-0.0646651	-0.0653296	-2.06928	-0.0803571	0.087224	-0.060873	-0.539683	0.268931	-0.780767	-1	-1	Sub_train
Cpd0993	-0.796767	-0.0646651	0.0926704	-0.0692841	-0.0803571	-0.015776	0.049127	0.460317	-0.0730692	0.0992328	1	1	Test
Cpd0994	-0.796767	-0.0646651	-0.17463	-0.0692841	-0.0803571	-0.00377598	0.019127	0.460317	-0.119069	-0.0307672	1	1	Validation
Cpd0995	-0.796767	-0.0646651	0.14067	-1.06928	-0.0803571	0.022224	0.029127	-0.539683	0.0349308	-0.260767	-1	1	Sub_train
Cpd0996	1.20323	-0.0646651	0.0146704	-0.0692841	-0.0803571	0.00522402	-0.040873	-0.539683	-0.0110692	-0.110767	1	1	Sub_train
Cpd0997	2.20323	-0.0646651	0.13867	0.930716	-0.0803571	-0.00177598	-0.070873	-0.539683	0.0019308	-0.370767	1	1	Sub_train
Cpd0998	0.203233	-0.0646651	0.24867	1.93072	-0.0803571	0.019224	-0.020873	-0.539683	0.0379308	-0.130767	-1	-1	Sub_train
Cpd0999	-0.796767	-0.0646651	0.0366704	-1.06928	-0.0803571	-0.00777598	0.029127	0.460317	0.000930804	-0.000767196	1	1	Validation
Cpd1000	-0.796767	-0.0646651	-0.12923	-1.06928	-0.0803571	-0.00577598	0.029127	0.460317	-0.0790692	-0.0407672	1	1	Validation
Cpd1001	-0.796767	-0.0646651	-0.0983296	-1.06928	-0.0803571	-0.000775982	0.049127	0.460317	0.0179308	-0.0607672	1	1	Sub_train
Cpd1002	0.203233	-0.0646651	-0.0973296	0.930716	-0.0803571	-0.00777598	0.00912698	0.460317	0.0989308	0.0892328	1	1	Sub_train
Cpd1003	-0.796767	-0.0646651	-0.0703296	-0.0692841	-0.0803571	-0.00177598	0.039127	0.460317	-0.104069	0.0292328	1	1	Sub_train
Cpd1004	-0.796767	-0.0646651	-0.14983	-1.06928	-0.0803571	-0.00477598	0.029127	0.460317	-0.0740692	0.0092328	1	1	Sub_train
Cpd1005	3.20323	-0.0646651	0.0796704	0.930716	-0.0803571	-0.00877598	-0.050873	-0.539683	-0.0850692	-0.0107672	1	1	Sub_train
Cpd1006	1.20323	-0.0646651	0.36767	0.930716	-0.0803571	0.00522402	-0.080873	-0.539683	0.148931	-0.330767	1	1	Test
Cpd1007	0.203233	-0.0646651	0.0726704	0.930716	-0.0803571	-0.011776	-0.010873	-0.539683	-0.0310692	-0.0807672	1	1	Sub_train
Cpd1008	-2.16667	-0.333333	-0.00132963	-2	-0.0803571	0.014	-0.080873	-0.539683	0.148931	-0.340767	-1	-1	Sub_train
Cpd1009	0.833333	0.666667	0.83567	15	0.919643	-0.024	0.00912698	-0.539683	-0.0970692	0.509233	-1	-1	Sub_train
Cpd1010	1.83333	-0.333333	-0.0223296	2	-0.0803571	0.001	-0.080873	-0.539683	0.238931	-0.130767	-1	-1	Sub_train
Cpd1011	-1.16667	-0.333333	-0.12813	-2	-0.0803571	0.02	-0.050873	-0.539683	0.0659308	0.219233	-1	-1	Sub_train
Cpd1012	-2.16667	-0.333333	-0.16123	-5	-0.0803571	0.058	0.059127	-0.539683	0.0129308	-0.790767	-1	-1	Sub_train
Cpd1013	-2.16667	-0.333333	0.13567	-1	-0.0803571	-0.008	-0.050873	-0.539683	0.168931	-0.200767	-1	-1	Sub_train
Cpd1014	-2.16667	-0.333333	0.33867	1	-0.0803571	0.018	0.019127	-0.539683	0.0759308	-0.290767	-1	-1	Test
Cpd1015	-1.16667	-0.333333	-0.0443296	2	-0.0803571	0.006	-0.050873	-0.539683	0.168931	-0.0907672	-1	-1	Sub_train
Cpd1016	-0.166667	-0.333333	-0.11433	-5	-0.0803571	0	-0.040873	-0.539683	0.278931	-0.0307672	1	-1	Test
Cpd1017	-2.16667	-0.333333	0.21367	0	-0.0803571	0.014	-0.010873	-0.539683	0.0989308	-0.0307672	-1	-1	Sub_train
Cpd1018	1.83333	-0.333333	-0.13363	0	-0.0803571	0.028	-0.080873	-0.539683	0.0689308	-0.340767	-1	-1	Sub_train
Cpd1019	0.833333	-0.333333	-0.0303296	5	-0.0803571	0.045	-0.070873	-0.539683	0.0989308	-0.210767	-1	-1	Sub_train
Cpd1020	-2.16667	-0.333333	-0.20323	0	-0.0803571	0.017	-0.000873016	-0.539683	0.108931	-0.180767	-1	-1	Sub_train
Cpd1021	-2.16667	-0.333333	0.14967	-6	-0.0803571	0.044	0.00912698	-0.539683	0.148931	-0.680767	-1	-1	Sub_train
Cpd1022	-2.16667	-0.333333	0.16467	-5	-0.0803571	0.033	-0.090873	-0.539683	0.158931	-0.610767	-1	-1	Sub_train
Cpd1023	0.833333	-0.333333	-0.18773	-4	-0.0803571	0.007	-0.110873	-0.539683	0.138931	0.189233	1	-1	Sub_train
Cpd1024	-1.16667	-0.333333	0.0836704	1	-0.0803571	0.01	-0.080873	-0.539683	0.0309308	-0.270767	-1	-1	Validation
Cpd1025	-2.16667	-0.333333	0.0456704	-5	-0.0803571	0.055	-0.060873	-0.539683	0.0889308	-0.590767	-1	-1	Sub_train
Cpd1026	-0.166667	-0.333333	0.28867	8	-0.0803571	-0.01	-0.040873	-0.539683	0.0769308	0.289233	1	-1	Validation
Cpd1027	-0.166667	-0.333333	0.0546704	1	-0.0803571	0.013	-0.020873	-0.539683	0.138931	-0.0507672	-1	-1	Validation
Cpd1028	-0.166667	0.666667	-0.2098	4	0.919643	0	0.079127	-0.539683	-0.0810692	-0.180767	1	-1	Sub_train
Cpd1029	0.833333	-0.333333	-0.00532963	-4	-0.0803571	0.032	-0.030873	-0.539683	0.0749308	-0.600767	-1	-1	Sub_train
Cpd1030	-2.16667	-0.333333	-0.16433	1	-0.0803571	0.016	0.029127	-0.539683	-0.0150692	-0.430767	-1	-1	Sub_train
Cpd1031	-2.16667	-0.333333	0.19567	-4	-0.0803571	0.033	-0.040873	-0.539683	0.168931	-0.230767	-1	-1	Sub_train
Cpd1032	-2.16667	-0.333333	0.17467	1	-0.0803571	0.009	-0.090873	-0.539683	0.128931	-0.230767	-1	-1	Validation
Cpd1033	-2.16667	-0.333333	-0.10333	-6	-0.0803571	0.065	-0.020873	-0.539683	0.0409308	-0.900767	-1	-1	Sub_train
Cpd1034	-1.16667	-0.333333	0.0196704	-5	-0.0803571	0.047	-0.070873	-0.539683	0.188931	-0.380767	-1	-1	Sub_train
Cpd1035	-1.16667	-0.333333	0.25867	0	-0.0803571	0.005	-0.040873	-0.539683	0.108931	-0.140767	-1	-1	Sub_train
Cpd1036	-2.16667	-0.333333	0.0696704	0	-0.0803571	0.004	-0.070873	-0.539683	0.0189308	-0.0807672	-1	-1	Sub_train
Cpd1037	-1.16667	0.666667	-0.19923	1	0.919643	-0.004	0.049127	-0.539683	-0.105069	-0.290767	1	-1	Sub_train
Cpd1038	-0.166667	0.666667	0.84567	15	0.919643	-0.025	0.00912698	-0.539683	-0.0750692	0.519233	-1	-1	Validation
Cpd1039	-1.16667	0.666667	0.51367	10	0.919643	-0.0421	0.049127	-0.539683	-0.0370692	-0.0107672	-1	-1	Sub_train
Cpd1040	0.115385	-0.230769	-0.0233296	6.15385	0	-0.0118846	-0.020873	-0.539683	0.0712941	0.0792328	-1	-1	Validation
Cpd1041	0.115385	0.769231	0.0646704	0.153846	0.919643	0.00711538	0.019127	-0.539683	-0.0210692	-0.420767	1	1	Sub_train
Cpd1042	0.115385	-0.230769	-0.15473	1.15385	0	0.00411538	-0.030873	-0.539683	0.0412941	-0.370767	-1	-1	Sub_train
Cpd1043	-0.884615	-0.230769	-0.0853296	0.153846	0	0.0211154	-0.050873	-0.539683	-0.0187059	-0.780767	-1	-1	Sub_train
Cpd1044	-0.884615	-0.230769	0.30067	0.153846	0	-0.0148846	-0.060873	-0.539683	-0.133706	-0.100767	-1	-1	Sub_train
Cpd1045	0.115385	-0.230769	0.12767	1.15385	-0.0803571	-0.0238846	-0.040873	-0.539683	-0.0540692	-0.290767	1	-1	Sub_train
Cpd1046	0.115385	-0.230769	0.12967	0.153846	0	0.00711538	-0.030873	-0.539683	0.0312941	-0.200767	1	-1	Sub_train
Cpd1047	-0.884615	-0.230769	0.0516704	-1.84615	0	-0.0158846	-0.060873	-0.539683	0.101294	-0.320767	-1	-1	Validation
Cpd1048	0.115385	-0.230769	0.19267	1.15385	0	0.0111154	-0.060873	-0.539683	0.101294	-0.410767	-1	-1	Sub_train
Cpd1049	-0.884615	-0.230769	0.20567	0.153846	0	0.0111154	-0.060873	-0.539683	-0.0757059	-0.440767	-1	-1	Validation
Cpd1050	0.115385	-0.230769	-0.0743296	2.15385	0	-0.0188846	-0.060873	-0.539683	0.231294	-0.120767	-1	-1	Sub_train
Cpd1051	-0.884615	-0.230769	0.0596704	-1.84615	0	0.0221154	-0.100873	-0.539683	-0.0187059	-0.880767	-1	-1	Test
Cpd1052	0.115385	-0.230769	0.20467	1.15385	0	0.0101154	-0.060873	-0.539683	0.0312941	-0.420767	-1	-1	Sub_train
Cpd1053	0.115385	-0.230769	0.23167	1.15385	0	-0.000884615	-0.040873	-0.539683	0.0412941	-0.150767	-1	-1	Sub_train
Cpd1054	-0.884615	-0.230769	0.16467	-0.846154	0	0.00711539	-0.090873	-0.539683	0.0512941	-0.610767	-1	-1	Validation
Cpd1055	-0.884615	-0.230769	-0.0463296	-1.84615	0	0.0361154	-0.070873	-0.539683	0.0412941	-1.15077	-1	-1	Validation
Cpd1056	-0.884615	-0.230769	0.23067	0.153846	0	-0.0208846	-0.080873	-0.539683	-0.148706	-0.260767	-1	-1	Validation
Cpd1057	-0.884615	-0.230769	0.0796704	-1.84615	0	0.00411538	-0.030873	-0.539683	-0.0977059	-0.360767	-1	-1	Sub_train
Cpd1058	-0.884615	-0.230769	0.0286704	-1.84615	0	-0.0138846	-0.080873	-0.539683	0.101294	-0.560767	-1	-1	Sub_train
Cpd1059	0.115385	-0.230769	-0.12813	2.15385	0	-0.00588462	-0.050873	-0.539683	-0.0417059	0.219233	-1	-1	Sub_train
Cpd1060	-0.884615	-0.230769	0.30467	1.15385	0	0.00511538	-0.000873016	-0.539683	0.0112941	-0.380767	-1	-1	Test
Cpd1061	-0.884615	-0.230769	-0.18583	-0.846154	0	0.00611538	-0.020873	-0.539683	-0.0187059	-0.520767	-1	-1	Sub_train
Cpd1062	0.115385	-0.230769	0.20867	0.153846	0	0.00411538	-0.030873	-0.539683	0.0312941	-0.200767	-1	-1	Sub_train
Cpd1063	-0.884615	-0.230769	0.20667	0.153846	0	0.0101154	-0.060873	-0.539683	0.0612941	-0.450767	-1	-1	Sub_train
Cpd1064	-0.884615	-0.230769	0.0376704	5.15385	0	-0.0108846	-0.090873	-0.539683	0.0512941	-0.320767	-1	-1	Test
Cpd1065	-0.884615	-0.230769	0.18567	-0.846154	0	-0.00388462	-0.070873	-0.539683	0.101294	0.0292328	-1	-1	Sub_train
Cpd1066	-0.884615	-0.230769	-0.0373296	1.15385	0	0.0241154	-0.000873016	-0.539683	0.00129412	-0.570767	-1	-1	Sub_train
Cpd1067	0.115385	-0.230769	0.0416704	0.153846	0	0.0311154	-0.040873	-0.539683	0.0412941	-0.810767	-1	-1	Sub_train
Cpd1068	-0.884615	-0.230769	0.21967	0.153846	0	-0.0158846	-0.050873	-0.539683	-0.00870588	-0.260767	-1	-1	Validation
Cpd1069	0.115385	-0.230769	0.10867	3.15385	-0.0803571	-0.0178846	-0.020873	-0.539683	0.0299308	-0.230767	1	-1	Validation
Cpd1070	0.115385	-0.230769	0.13467	0.153846	0	0.00811538	-0.080873	-0.539683	-0.0887059	-0.600767	-1	-1	Sub_train
Cpd1071	0.115385	-0.230769	-0.19433	2.15385	0	0.0191154	-0.090873	-0.539683	0.0512941	-0.510767	-1	-1	Sub_train
Cpd1072	0.115385	-0.230769	-0.12413	-0.846154	0	0.0211154	-0.040873	-0.539683	0.0112941	-0.520767	-1	-1	Sub_train
Cpd1073	-0.884615	-0.230769	0.0736704	0.153846	0	-0.000884615	0.039127	-0.539683	0.0612941	-0.290767	-1	-1	Sub_train
Cpd1074	1.11538	-0.230769	0.0826704	1.15385	0	0.0131154	-0.030873	-0.539683	0.0612941	-0.490767	-1	-1	Test
Cpd1075	-0.884615	-0.230769	-0.14963	-1.84615	0	0.0271154	0.179127	-0.539683	0.0412941	-0.580767	-1	-1	Test
Cpd1076	2.11538	-0.230769	0.24467	0.153846	0	-0.0118846	-0.040873	-0.539683	0.0712941	0.199233	-1	-1	Sub_train
Cpd1077	-0.884615	-0.230769	0.21767	0.153846	0	0.00111538	-0.040873	-0.539683	-0.0287059	-0.430767	-1	-1	Sub_train
Cpd1078	-0.884615	-0.230769	-0.13283	1.15385	0	0.00211538	0.039127	-0.539683	-0.200706	-0.570767	-1	-1	Sub_train
Cpd1079	-0.884615	-0.230769	0.0736704	0.153846	0	-0.000884615	0.039127	-0.539683	0.0612941	-0.330767	-1	-1	Validation
Cpd1080	2.11538	-0.230769	-0.0833296	3.15385	0	-0.00288462	-0.040873	-0.539683	0.0412941	-0.360767	1	-1	Validation
Cpd1081	-0.884615	-0.230769	0.23067	2.15385	-0.0803571	-0.0238846	-0.070873	-0.539683	0.0449308	-0.520767	-1	-1	Sub_train
Cpd1082	1.11538	-0.230769	-0.0953296	2.15385	0	-0.00788461	-0.040873	-0.539683	-0.0767059	-0.260767	-1	-1	Validation
Cpd1083	-0.884615	-0.230769	-0.0863296	4.15385	0	0.00411538	-0.140873	-0.539683	0.121294	-0.590767	-1	-1	Sub_train
Cpd1084	0.115385	-0.230769	0.0226704	1.15385	0	0.00811538	-0.110873	-0.539683	0.0612941	-0.570767	-1	-1	Sub_train
Cpd1085	-0.884615	-0.230769	0.16667	1.15385	0	0.0251154	-0.120873	-0.539683	0.0912941	-0.700767	-1	-1	Sub_train
Cpd1086	-0.884615	-0.230769	0.27867	0.153846	0	-0.0118846	-0.080873	-0.539683	-0.129706	-0.370767	-1	-1	Sub_train
Cpd1087	-0.884615	-0.230769	0.0506704	-1.84615	0	0.0181154	-0.080873	-0.539683	0.121294	-0.760767	-1	-1	Validation
Cpd1088	2.11538	-0.230769	-0.0503296	5.15385	0	-0.0108846	-0.050873	-0.539683	0.0712941	-0.0607672	-1	-1	Sub_train
Cpd1089	-0.884615	-0.230769	0.20867	2.15385	0	-0.000884615	-0.010873	-0.539683	0.0412941	-0.000767196	-1	-1	Sub_train
Cpd1090	-0.884615	-0.230769	-0.0463296	-1.84615	0	0.0361154	-0.070873	-0.539683	0.0812941	-1.15077	-1	-1	Validation
Cpd1091	-0.884615	-0.230769	0.0476704	-1.84615	0	-0.0118846	-0.090873	-0.539683	0.111294	-0.640767	1	-1	Validation
Cpd1092	0.115385	0.769231	0.0876704	-0.846154	0.919643	0.00311538	0.019127	-0.539683	0.0989308	-0.390767	1	1	Sub_train
Cpd1093	0.115385	-0.230769	-0.10033	1.15385	0	0.0501154	0.089127	-0.539683	0.201294	-0.510767	-1	-1	Sub_train
Cpd1094	1.11538	-0.230769	0.10567	4.15385	0	-0.00588462	-0.000873016	-0.539683	0.0512941	-0.190767	-1	-1	Sub_train
Cpd1095	0.115385	-0.230769	0.24967	2.15385	0	-0.0138846	-0.010873	-0.539683	0.161294	0.0592328	-1	-1	Sub_train
Cpd1096	1.11538	-0.230769	0.25167	4.15385	-0.0803571	-0.00988461	-0.010873	-0.539683	0.208931	-0.310767	-1	-1	Validation
Cpd1097	1.11538	-0.230769	0.10567	1.15385	-0.0803571	-0.00988461	0.029127	-0.539683	0.268931	-0.420767	-1	-1	Validation
Cpd1098	0.115385	-0.230769	0.13367	3.15385	-0.0803571	0.00911538	0.019127	-0.539683	0.198931	-0.430767	-1	-1	Sub_train
Cpd1099	-0.884615	-0.230769	-0.0393296	1.15385	-0.0803571	-0.00488462	-0.090873	-0.539683	0.0679308	-0.650767	-1	-1	Validation
Cpd1100	-0.884615	-0.230769	0.0136704	-1.84615	0	0.00511538	0.029127	-0.539683	-0.181706	-0.600767	-1	-1	Sub_train
Cpd1101	-0.884615	-0.230769	-0.19473	-0.846154	0	0.0421154	-0.030873	-0.539683	0.0512941	-0.760767	-1	-1	Sub_train
Cpd1102	-0.884615	-0.230769	-0.0613296	-0.846154	0	-0.00588462	-0.060873	-0.539683	0.151294	-0.370767	-1	-1	Sub_train
Cpd1103	-0.884615	-0.230769	0.14667	2.15385	0	0.00111538	-0.050873	-0.539683	0.221294	-0.510767	-1	-1	Sub_train
Cpd1104	-0.884615	-0.230769	0.0826704	-1.84615	0	0.0171154	-0.100873	-0.539683	-0.0557059	-0.890767	1	-1	Test
Cpd1105	-0.884615	-0.230769	0.13767	1.15385	0	0.0191154	-0.050873	-0.539683	0.0212941	-0.450767	-1	-1	Validation
Cpd1106	0.115385	-0.230769	0.0836704	5.15385	0	-0.0158846	-0.080873	-0.539683	-0.0767059	-0.270767	-1	-1	Sub_train
Cpd1107	-0.884615	-0.230769	-0.18623	6.15385	0	0.00311538	0.099127	-0.539683	-0.120706	-0.130767	-1	-1	Sub_train
Cpd1108	-0.884615	-0.230769	0.31167	1.15385	0	-0.0268846	-0.030873	-0.539683	-0.111706	-0.0607672	-1	-1	Sub_train
Cpd1109	-0.884615	-0.230769	0.19567	0.153846	0	0.00711538	-0.040873	-0.539683	0.0612941	-0.230767	-1	-1	Sub_train
Cpd1110	-0.884615	-0.230769	-0.13843	-0.846154	0	0.0131154	0.099127	-0.539683	-0.148706	-0.730767	-1	-1	Test
Cpd1111	1.11538	-0.230769	0.17667	4.15385	-0.0803571	-0.0118846	-0.010873	-0.539683	0.198931	-0.260767	-1	-1	Sub_train
Cpd1112	-0.884615	-0.230769	0.12467	-1.84615	0	0.0181154	-0.100873	-0.539683	0.0112941	-0.860767	1	-1	Validation
Cpd1113	0.115385	-0.230769	0.19667	3.15385	0	0.00611538	-0.050873	-0.539683	0.0412941	-0.470767	-1	-1	Sub_train
Cpd1114	-0.884615	-0.230769	-0.16923	0.153846	0	0.0151154	-0.190873	-0.539683	-0.0557059	-0.920767	-1	-1	Validation
Cpd1115	-0.884615	-0.230769	-0.16413	-1.84615	0	0.0121154	-0.090873	-0.539683	-0.113706	-0.640767	-1	-1	Validation
Cpd1116	0.115385	-0.230769	0.15267	2.15385	0	-0.0218846	-0.060873	-0.539683	0.141294	-0.230767	-1	-1	Validation
Cpd1117	0.115385	-0.230769	-0.21231	-0.846154	0	-0.00788462	-0.000873016	-0.539683	0.0812941	-0.450767	-1	-1	Sub_train
Cpd1118	0.115385	-0.230769	0.32867	2.15385	0	0.0331154	-0.040873	-0.539683	-0.0567059	-0.430767	-1	-1	Test
Cpd1119	0.115385	-0.230769	0.10867	1.15385	-0.0803571	-0.0178846	-0.020873	-0.539683	0.0129308	-0.290767	-1	-1	Sub_train
Cpd1120	0.115385	-0.230769	0.24567	4.15385	-0.0803571	-0.0208846	-0.050873	-0.539683	0.0139308	-0.210767	-1	-1	Sub_train
Cpd1121	0.115385	-0.230769	0.0796704	0.153846	-0.0803571	0.0111154	-0.090873	-0.539683	0.108931	-0.650767	-1	-1	Validation
Cpd1122	-0.884615	-0.230769	0.0676704	0.153846	0	0.00611539	-0.010873	-0.539683	0.241294	-0.510767	-1	-1	Validation
Cpd1123	0.115385	-0.230769	0.00467037	8.15385	0	-0.00988462	-0.020873	-0.539683	-0.0497059	0.0092328	-1	-1	Sub_train
Cpd1124	-0.884615	-0.230769	-0.0933296	-1.84615	0	0.0301154	-0.030873	-0.539683	0.00129412	-0.910767	-1	-1	Test
Cpd1125	-0.884615	-0.230769	0.20567	0.153846	0	0.0111154	-0.060873	-0.539683	-0.0447059	-0.460767	-1	-1	Sub_train
Cpd1126	1.11538	-0.230769	-0.0983296	2.15385	0	-0.0118846	-0.050873	-0.539683	0.0612941	-0.320767	-1	-1	Validation
Cpd1127	0.115385	-0.230769	0.19467	4.15385	-0.0803571	-0.0288846	-0.090873	-0.539683	0.0349308	0.0592328	-1	-1	Sub_train
Cpd1128	-0.884615	-0.230769	0.22767	0.153846	0	-0.0228846	-0.060873	-0.539683	-0.0737059	-0.270767	-1	-1	Validation
Cpd1129	-0.884615	-0.230769	0.0316704	1.15385	-0.0803571	-0.0198846	-0.030873	-0.539683	0.0989308	-0.540767	-1	-1	Sub_train
Cpd1130	-0.884615	-0.230769	0.18167	-0.846154	0	0.00211539	-0.050873	-0.539683	-0.0287059	-0.450767	-1	-1	Validation
Cpd1131	-0.884615	-0.230769	0.0466704	-0.846154	0	-0.00588462	-0.060873	-0.539683	0.0412941	-0.310767	-1	-1	Validation
Cpd1132	-0.884615	-0.230769	0.0756704	0.153846	0	0.00711539	0.049127	-0.539683	0.0212941	-0.470767	-1	-1	Validation
Cpd1133	0.115385	-0.230769	0.19867	4.15385	-0.0803571	-0.0178846	-0.090873	-0.539683	0.0459308	-0.500767	-1	-1	Sub_train
Cpd1134	0.115385	-0.230769	0.13467	0.153846	0	0.0101154	-0.040873	-0.539683	-0.0187059	-0.220767	1	-1	Validation
Cpd1135	-0.884615	-0.230769	0.0656704	-0.846154	0	-0.00988462	-0.040873	-0.539683	0.251294	-0.500767	-1	-1	Sub_train
Cpd1136	-0.884615	-0.230769	0.21567	0.153846	0	0.00711538	-0.050873	-0.539683	0.0212941	-0.410767	-1	-1	Sub_train
Cpd1137	-0.884615	-0.230769	0.28367	0.153846	0	-0.0178846	-0.070873	-0.539683	-0.177706	-0.0907672	-1	-1	Test
Cpd1138	-0.884615	-0.230769	0.21867	0.153846	0	0.00611539	-0.050873	-0.539683	-0.0507059	-0.420767	1	-1	Validation
Cpd1139	-0.884615	-0.230769	-0.16273	-0.846154	0	-0.0218846	0.019127	-0.539683	0.261294	-0.330767	1	-1	Sub_train
Cpd1140	-0.884615	-0.230769	-0.0313296	-1.84615	0	0.0181154	-0.040873	-0.539683	0.0612941	-0.620767	-1	-1	Sub_train
Cpd1141	-0.884615	-0.230769	0.23667	2.15385	0	0.00111538	-0.050873	-0.539683	-0.0337059	-0.310767	-1	-1	Validation
Cpd1142	-0.884615	-0.230769	0.16167	0.153846	0	0.00411538	-0.040873	-0.539683	0.241294	-0.510767	-1	-1	Test
Cpd1143	-0.884615	-0.230769	0.15067	-1.84615	0	0.0181154	-0.120873	-0.539683	-0.0597059	-0.940767	-1	-1	Validation
Cpd1144	-0.884615	-0.230769	-0.20093	-1.84615	0	0.0311154	0.099127	-0.539683	-0.0287059	-0.880767	-1	-1	Sub_train
Cpd1145	0.115385	-0.230769	-0.10033	1.15385	0	0.0161154	-0.000873016	-0.539683	0.131294	-0.480767	-1	-1	Sub_train
Cpd1146	0.115385	-0.230769	-0.13963	2.15385	0	-0.000884615	-0.070873	-0.539683	0.0212941	0.189233	-1	-1	Validation
Cpd1147	-0.884615	-0.230769	0.27167	1.15385	0	-0.0288846	-0.080873	-0.539683	-0.163706	-0.0807672	-1	-1	Validation
Cpd1148	-0.884615	-0.230769	0.23367	2.15385	0	-0.0198846	-0.020873	-0.539683	-0.143706	-0.0107672	-1	-1	Sub_train
Cpd1149	-0.884615	-0.230769	0.0846704	-1.84615	0	0.0221154	-0.040873	-0.539683	0.0512941	-0.550767	-1	-1	Validation
Cpd1150	-0.884615	-0.230769	0.00567037	2.15385	0	-0.0208846	0.079127	-0.539683	-0.0467059	-0.150767	-1	-1	Sub_train
Cpd1151	0.115385	-0.230769	-0.00432963	-1.84615	0	-0.000884615	-0.080873	-0.539683	0.0912941	-0.360767	-1	-1	Validation
Cpd1152	0.115385	-0.230769	0.13267	1.15385	0	0.0311154	-0.070873	-0.539683	-0.152706	-0.790767	-1	-1	Sub_train
Cpd1153	0.115385	-0.230769	-0.0323296	0.153846	0	0.0101154	-0.110873	-0.539683	-0.0767059	-0.590767	-1	-1	Sub_train
Cpd1154	-0.884615	-0.230769	-0.0933296	-0.846154	0	-0.00888462	-0.060873	-0.539683	0.151294	-0.170767	-1	-1	Sub_train
Cpd1155	-0.884615	-0.230769	0.24667	-1.84615	0	0.0221154	-0.130873	-0.539683	-0.111706	-0.940767	1	-1	Test
Cpd1156	-0.884615	-0.230769	-0.0953296	0.153846	0	0.0351154	-0.110873	-0.539683	-0.120706	-0.790767	-1	-1	Sub_train
Cpd1157	-0.884615	-0.230769	-0.13793	1.15385	0	0.00711538	0.00912698	-0.539683	-0.0537059	-0.380767	-1	-1	Sub_train
Cpd1158	-0.884615	-0.230769	-0.11653	1.15385	0	0.0101154	-0.010873	-0.539683	-0.0417059	-0.650767	-1	-1	Sub_train
Cpd1159	2.11538	-0.230769	-0.10633	4.15385	0	-0.0158846	-0.030873	-0.539683	-0.0417059	0.0792328	-1	-1	Validation
Cpd1160	1.11538	-0.230769	0.0226704	0.153846	0	0.00311538	-0.080873	-0.539683	0.0812941	-0.390767	-1	-1	Sub_train
Cpd1161	0.115385	-0.230769	0.21467	0.153846	0	0.0441154	-0.020873	-0.539683	-0.0427059	-0.660767	1	-1	Sub_train
Cpd1162	-0.884615	-0.230769	-0.17583	1.15385	0	0.00611538	-0.010873	-0.539683	0.0512941	-0.300767	-1	-1	Sub_train
Cpd1163	-0.884615	-0.230769	-0.10033	0.153846	0	0.0501154	0.109127	-0.539683	0.0912941	-0.650767	-1	-1	Sub_train
Cpd1164	0.115385	-0.230769	0.20867	1.15385	0	-0.0158846	-0.090873	-0.539683	0.00129412	-0.440767	-1	-1	Sub_train
Cpd1165	0.115385	-0.230769	0.13367	5.15385	-0.0803571	0.00911538	0.019127	-0.539683	0.218931	-0.360767	-1	-1	Sub_train
Cpd1166	1.11538	-0.230769	0.19267	2.15385	-0.0803571	-0.0238846	-0.050873	-0.539683	-0.0020692	-0.220767	1	-1	Sub_train
Cpd1167	1.11538	-0.230769	-0.17893	2.15385	-0.0803571	0.0171154	0.119127	-0.539683	0.208931	-0.0107672	1	-1	Validation
Cpd1168	-0.884615	-0.230769	0.17967	8.15385	0	-0.0178846	-0.040873	-0.539683	0.0512941	-0.300767	-1	-1	Test
Cpd1169	-0.884615	-0.230769	-0.15563	1.15385	0	-0.00488462	-0.030873	-0.539683	-0.121706	-0.420767	-1	-1	Sub_train
Cpd1170	-0.884615	-0.230769	-0.0233296	2.15385	0	0.0161154	-0.030873	-0.539683	0.0512941	-0.400767	-1	-1	Sub_train
Cpd1171	1.11538	-0.230769	-0.13753	0.153846	0	-0.0288846	-0.020873	-0.539683	-0.0317059	-0.260767	1	-1	Validation
Cpd1172	-0.884615	-0.230769	-0.0623296	-0.846154	0	-0.0108846	-0.010873	-0.539683	-0.141706	-0.270767	-1	-1	Validation
Cpd1173	-0.884615	-0.230769	0.0386704	-1.84615	0	-0.000884615	-0.060873	-0.539683	0.0312941	-0.690767	-1	-1	Sub_train
Cpd1174	-0.884615	-0.230769	0.21267	0.153846	0	-0.00388462	-0.040873	-0.539683	-0.0717059	0.229233	-1	-1	Validation
Cpd1175	-0.884615	-0.230769	-0.21302	-1.84615	0	0.0471154	0.069127	-0.539683	0.00129412	-0.770767	-1	-1	Validation
Cpd1176	-0.884615	-0.230769	0.12667	0.153846	0	0.0241154	-0.030873	-0.539683	0.191294	-0.480767	-1	-1	Sub_train
Cpd1177	-0.884615	-0.230769	0.15567	0.153846	0	0.00611539	-0.040873	-0.539683	0.0612941	-0.500767	-1	-1	Validation
Cpd1178	-0.884615	-0.230769	0.0976704	2.15385	0	-0.0208846	-0.070873	-0.539683	0.141294	-0.400767	-1	-1	Validation
Cpd1179	-0.884615	-0.230769	-0.15593	-0.846154	0	0.0221154	-0.090873	-0.539683	-0.0727059	-0.770767	-1	-1	Sub_train
Cpd1180	-0.884615	-0.230769	0.0856704	-1.84615	0	0.00311538	-0.090873	-0.539683	0.111294	-0.640767	-1	-1	Test
Cpd1181	-0.884615	-0.230769	-0.20762	-1.84615	0	-0.00188462	0.059127	-0.539683	0.291294	-0.580767	-1	-1	Sub_train
Cpd1182	0.115385	-0.230769	-0.17253	0.153846	0	-0.0178846	-0.060873	-0.539683	-0.0397059	-0.260767	-1	-1	Validation
Cpd1183	1.11538	-0.230769	0.12767	4.15385	0	-0.0358846	-0.080873	-0.539683	-0.0567059	-0.170767	-1	-1	Sub_train
Cpd1184	-0.884615	-0.230769	0.11067	0.153846	0	0.00311538	-0.010873	-0.539683	0.0412941	-0.150767	-1	-1	Test
Cpd1185	0.115385	-0.230769	-0.0443296	-1.84615	0	0.0151154	-0.070873	-0.539683	0.141294	-0.930767	-1	-1	Sub_train
Cpd1186	-0.884615	-0.230769	-0.21141	-1.84615	0	0.0551154	-0.060873	-0.539683	0.101294	-0.980767	-1	-1	Test
Cpd1187	-0.884615	-0.230769	0.22267	0.153846	0	-0.0148846	-0.050873	-0.539683	0.0212941	-0.300767	-1	-1	Sub_train
Cpd1188	-0.884615	-0.230769	0.0806704	-1.84615	0	-0.000884615	-0.010873	-0.539683	-0.0967059	-0.170767	-1	-1	Validation
Cpd1189	-0.884615	-0.230769	0.28567	1.15385	0	-0.0208846	-0.060873	-0.539683	-0.162706	-0.000767196	-1	-1	Sub_train
Cpd1190	-0.884615	-0.230769	0.21867	0.153846	0	-0.00788462	-0.070873	-0.539683	-0.101706	-0.300767	-1	-1	Test
Cpd1191	-0.884615	-0.230769	0.0546704	-0.846154	0	0.00811538	0.029127	-0.539683	0.0312941	-0.170767	-1	-1	Sub_train
Cpd1192	0.115385	-0.230769	-0.15433	1.15385	0	-0.0228846	-0.050873	-0.539683	0.0512941	-0.000767196	-1	-1	Sub_train
Cpd1193	2.11538	-0.230769	-0.19763	7.15385	0	-0.00488462	0.00912698	-0.539683	-0.0407059	-0.160767	-1	-1	Sub_train
Cpd1194	-0.884615	-0.230769	-0.13753	1.15385	0	0.00911538	-0.060873	-0.539683	0.0112941	-0.520767	-1	-1	Sub_train
Cpd1195	-0.884615	-0.230769	0.11667	2.15385	0	0.00811538	0.049127	-0.539683	-0.114706	-0.350767	-1	-1	Validation
Cpd1196	0.115385	-0.230769	0.0546704	-1.84615	0	0.0201154	-0.070873	-0.539683	-0.152706	-0.640767	-1	-1	Sub_train
Cpd1197	-0.884615	-0.230769	0.0796704	-1.84615	0	0.0111154	-0.090873	-0.539683	-0.0187059	-0.780767	-1	-1	Validation
Cpd1198	-0.884615	-0.230769	-0.11843	0.153846	0	-0.00188462	0.00912698	-0.539683	-0.0187059	-0.0207672	-1	-1	Sub_train
Cpd1199	1.11538	-0.230769	0.28367	-0.846154	0	-0.00788461	-0.090873	-0.539683	-0.00870588	0.129233	-1	-1	Validation
Cpd1200	-0.884615	-0.230769	0.33367	3.15385	0	-0.0268846	-0.050873	-0.539683	-0.0427059	-0.0807672	-1	-1	Validation
Cpd1201	0.115385	-0.230769	-0.12413	2.15385	0	0.0221154	-0.090873	-0.539683	0.0712941	-0.590767	-1	-1	Sub_train
Cpd1202	-0.884615	-0.230769	-0.0463296	-1.84615	0	0.0271154	-0.070873	-0.539683	0.171294	-0.910767	-1	-1	Validation
Cpd1203	-0.884615	-0.230769	0.0496704	-1.84615	0	0.0111154	-0.060873	-0.539683	-0.0597059	-0.730767	-1	-1	Sub_train
Cpd1204	-0.884615	-0.230769	0.0496704	-1.84615	0	0.0111154	-0.070873	-0.539683	0.131294	-0.740767	-1	-1	Validation
Cpd1205	2.11538	-0.230769	0.22767	0.153846	0	-0.00588462	-0.050873	-0.539683	0.0712941	-0.260767	-1	-1	Sub_train
Cpd1206	0.115385	-0.230769	0.15467	0.153846	0	0.00911539	-0.040873	-0.539683	-0.0187059	-0.220767	1	-1	Validation
Cpd1207	-0.884615	-0.230769	-0.0573296	3.15385	0	-0.00788462	-0.090873	-0.539683	0.0312941	-0.380767	-1	-1	Sub_train
Cpd1208	-0.884615	-0.230769	-0.2116	1.15385	0	-0.0208846	0.079127	-0.539683	0.141294	-0.340767	-1	-1	Sub_train
Cpd1209	-0.884615	-0.230769	0.16667	-0.846154	0	0.00511538	-0.080873	-0.539683	0.0412941	-0.530767	-1	-1	Test
Cpd1210	-0.884615	-0.230769	0.0266704	-1.84615	0	-0.0188846	-0.070873	-0.539683	0.0812941	-0.590767	-1	-1	Validation
Cpd1211	0.115385	-0.230769	0.0146704	-1.84615	0	0.00711539	-0.050873	-0.539683	0.0912941	-0.540767	-1	-1	Validation
Cpd1212	0.115385	-0.230769	0.0406704	8.15385	0	-0.0148846	0.00912698	-0.539683	0.211294	0.0992328	-1	-1	Validation
Cpd1213	0.115385	-0.230769	-0.10733	0.153846	0	0.0101154	-0.040873	-0.539683	0.0312941	-0.720767	-1	-1	Validation
Cpd1214	-0.884615	-0.230769	-0.13203	-1.84615	0	0.0321154	0.059127	-0.539683	-0.118706	-0.490767	-1	-1	Sub_train
Cpd1215	-0.884615	-0.230769	0.13667	-1.84615	0	0.0141154	-0.090873	-0.539683	-0.0187059	-0.780767	-1	-1	Sub_train
Cpd1216	0.115385	-0.230769	-0.0613296	-1.84615	0	0.0231154	-0.100873	-0.539683	0.0312941	-0.820767	-1	-1	Validation
Cpd1217	-0.884615	-0.230769	-0.10333	-1.84615	0	0.0391154	-0.020873	-0.539683	-0.0667059	-0.900767	-1	-1	Validation
Cpd1218	-0.884615	-0.230769	-0.0123296	2.15385	-0.0803571	-0.0158846	-0.040873	-0.539683	0.0699308	-0.560767	-1	-1	Sub_train
Cpd1219	-0.884615	-0.230769	0.00367037	1.15385	-0.0803571	-0.0198846	-0.040873	-0.539683	-0.0130692	-0.470767	-1	-1	Validation
Cpd1220	-0.884615	-0.230769	-0.0333296	2.15385	-0.0803571	-0.0148846	-0.090873	-0.539683	-0.0600692	-0.570767	-1	-1	Sub_train
Cpd1221	1.11538	-0.230769	0.0946704	0.153846	0	0.0341154	-0.070873	-0.539683	-0.388706	-0.850767	-1	-1	Sub_train
Cpd1222	-0.884615	-0.230769	0.21367	0.153846	0	0.00311538	-0.050873	-0.539683	0.151294	-0.400767	-1	-1	Sub_train
Cpd1223	-0.884615	-0.230769	0.10967	-1.84615	-0.0803571	0.0311154	-0.070873	-0.539683	0.248931	-0.630767	-1	-1	Sub_train
Cpd1224	-0.884615	-0.230769	0.24867	0.153846	0	-0.00188462	-0.040873	-0.539683	0.0212941	-0.410767	1	-1	Test
Cpd1225	1.11538	-0.230769	0.11267	1.15385	0	0.0211154	-0.080873	-0.539683	-0.121706	-0.350767	-1	-1	Test
Cpd1226	0.115385	-0.230769	0.22167	5.15385	-0.0803571	-0.0248846	-0.080873	-0.539683	0.0139308	-0.410767	-1	-1	Sub_train
Cpd1227	0.115385	-0.230769	0.10467	6.15385	0	-0.0108846	-0.140873	-0.539683	-0.116706	-0.450767	-1	-1	Sub_train
Cpd1228	-0.884615	-0.230769	-0.17753	0.153846	0	0.0231154	-0.170873	-0.539683	-0.0867059	-0.950767	-1	-1	Test
Cpd1229	-0.884615	-0.230769	0.21667	0.153846	0	-0.00188462	-0.030873	-0.539683	0.0112941	-0.410767	1	-1	Validation
Cpd1230	0.115385	-0.230769	-0.20033	0.153846	0	0.0131154	-0.040873	-0.539683	-0.0357059	-0.630767	-1	-1	Sub_train
Cpd1231	1.11538	-0.230769	-0.15493	-1.84615	0	-0.0288846	-0.060873	-0.539683	-0.0827059	-0.420767	1	-1	Sub_train
Cpd1232	-0.884615	-0.230769	-0.13223	-1.84615	0	-0.00188462	-0.070873	-0.539683	0.111294	-0.240767	-1	-1	Sub_train
Cpd1233	0.115385	-0.230769	0.0226704	2.15385	0	0.00811538	-0.110873	-0.539683	0.0312941	-0.490767	-1	-1	Sub_train
Cpd1234	-0.884615	-0.230769	0.31567	1.15385	0	-0.0298846	-0.020873	-0.539683	-0.0327059	-0.0507672	-1	-1	Validation
Cpd1235	-0.884615	-0.230769	0.0776704	-0.846154	0	-0.0178846	-0.040873	-0.539683	0.0912941	-0.450767	-1	-1	Sub_train
Cpd1236	-0.884615	-0.230769	-0.0853296	-1.84615	0	0.0161154	-0.070873	-0.539683	0.0412941	-0.700767	-1	-1	Sub_train
Cpd1237	-0.884615	-0.230769	0.28667	1.15385	0	-0.0268846	-0.020873	-0.539683	-0.0807059	0.0992328	-1	-1	Validation
Cpd1238	-0.884615	-0.230769	0.0746704	-1.84615	0	0.00511539	-0.080873	-0.539683	-0.00870588	-0.0207672	-1	-1	Validation
Cpd1239	1.11538	-0.230769	0.0546704	5.15385	0	-0.0128846	-0.020873	-0.539683	0.0312941	-0.0507672	1	-1	Test
Cpd1240	-0.884615	-0.230769	-0.20494	-1.84615	0	0.0321154	-0.120873	-0.539683	-0.00870588	-0.600767	-1	-1	Sub_train
Cpd1241	-0.884615	-0.230769	0.11367	3.15385	-0.0803571	-0.0218846	-0.010873	-0.539683	0.0609308	-0.280767	-1	-1	Sub_train
Cpd1242	-0.884615	-0.230769	0.12767	2.15385	-0.0803571	0.00711538	-0.020873	-0.539683	0.158931	-0.340767	-1	-1	Sub_train
Cpd1243	-0.884615	-0.230769	0.12967	2.15385	-0.0803571	0.000115385	-0.010873	-0.539683	0.198931	-0.320767	-1	-1	Sub_train
Cpd1244	-0.884615	-0.230769	0.27567	0.153846	0	-0.00588462	-0.050873	-0.539683	-0.0397059	-0.390767	-1	-1	Sub_train
Cpd1245	-0.884615	-0.230769	0.12667	0.153846	0	0.00511538	-0.050873	-0.539683	0.0912941	-0.660767	-1	-1	Sub_train
Cpd1246	1.11538	-0.230769	0.0996704	3.15385	-0.0803571	-0.00388462	0.029127	-0.539683	0.308931	-0.340767	-1	-1	Sub_train
Cpd1247	-0.884615	-0.230769	-0.19533	-1.84615	0	-0.00288462	-0.030873	-0.539683	0.0412941	-0.520767	-1	-1	Sub_train
Cpd1248	0.115385	-0.230769	0.21867	0.153846	0	0.000115385	-0.050873	-0.539683	0.131294	0.129233	-1	-1	Sub_train
Cpd1249	-0.884615	-0.230769	-0.0943296	0.153846	0	0.0141154	-0.060873	-0.539683	0.0212941	-0.210767	-1	-1	Sub_train
Cpd1250	-0.884615	-0.230769	0.22367	0.153846	0	-0.0228846	-0.080873	-0.539683	-0.102706	-0.230767	-1	-1	Sub_train
Cpd1251	-0.884615	-0.230769	0.20167	2.15385	0	0.00211538	-0.050873	-0.539683	0.0512941	-0.490767	-1	-1	Sub_train
Cpd1252	-0.884615	-0.230769	-0.12463	2.15385	0	-0.00888462	-0.020873	-0.539683	-0.143706	-0.470767	-1	-1	Test
Cpd1253	-0.884615	-0.230769	0.28067	0.153846	0	-0.0108846	-0.050873	-0.539683	-0.0727059	-0.290767	1	-1	Sub_train
Cpd1254	0.115385	-0.230769	0.20567	1.15385	0	0.0111154	-0.060873	-0.539683	0.121294	-0.410767	-1	-1	Validation
Cpd1255	-0.884615	-0.230769	0.13467	2.15385	0	0.0111154	-0.090873	-0.539683	-0.0517059	-0.610767	-1	-1	Validation
Cpd1256	-0.884615	-0.230769	-0.0193296	2.15385	0	-0.0178846	0.079127	-0.539683	-0.0537059	-0.180767	-1	-1	Sub_train
Cpd1257	-0.884615	-0.230769	-0.13133	-0.846154	0	0.00711538	-0.050873	-0.539683	0.0312941	-0.640767	-1	-1	Sub_train
Cpd1258	1.11538	-0.230769	0.27167	-0.846154	0	-0.00788462	-0.070873	-0.539683	0.0112941	0.259233	1	-1	Sub_train
Cpd1259	-0.884615	-0.230769	0.00367037	0.153846	0	0.0131154	-0.020873	-0.539683	0.00129412	-0.280767	-1	-1	Sub_train
Cpd1260	-0.884615	-0.230769	-0.21424	-0.846154	0	0.0141154	0.019127	-0.539683	0.201294	-0.320767	-1	-1	Sub_train
Cpd1261	-0.884615	-0.230769	-0.0513296	3.15385	0	0.00411538	-0.040873	-0.539683	0.0612941	-0.280767	-1	-1	Sub_train
Cpd1262	-0.884615	-0.230769	0.10567	-1.84615	0	0.0231154	-0.090873	-0.539683	-0.111706	-0.670767	-1	-1	Sub_train
Cpd1263	0.115385	-0.230769	-0.0683296	4.15385	0	-0.0168846	-0.070873	-0.539683	0.0912941	-0.250767	-1	-1	Sub_train
Cpd1264	-0.884615	-0.230769	0.20567	0.153846	0	0.0111154	-0.060873	-0.539683	-0.0677059	-0.440767	-1	-1	Sub_train
Cpd1265	-0.884615	-0.230769	-0.14493	2.15385	0	0.00111538	-0.040873	-0.539683	0.111294	0.0592328	-1	-1	Validation
Cpd1266	-0.884615	-0.230769	-0.18073	1.15385	-0.0803571	-0.0148846	-0.030873	-0.539683	-0.0080692	-0.460767	-1	-1	Validation
Cpd1267	-0.884615	-0.230769	-0.0123296	2.15385	-0.0803571	-0.0158846	-0.110873	-0.539683	-0.0450692	-0.560767	-1	-1	Validation
Cpd1268	-0.884615	-0.230769	0.19167	2.15385	-0.0803571	-0.0118846	-0.090873	-0.539683	-0.0080692	-0.580767	-1	-1	Validation
Cpd1269	1.11538	-0.230769	0.17667	2.15385	-0.0803571	-0.0118846	-0.000873016	-0.539683	0.178931	-0.320767	-1	-1	Sub_train
Cpd1270	-0.884615	-0.230769	0.37667	2.15385	0	-0.0188846	-0.050873	-0.539683	-0.122706	0.0892328	-1	-1	Sub_train
Cpd1271	-0.884615	-0.230769	0.0806704	-1.84615	0	0.0101154	-0.090873	-0.539683	-0.103706	-0.780767	-1	-1	Sub_train
Cpd1272	0.115385	-0.230769	0.13967	0.153846	0	0.00211538	-0.080873	-0.539683	-0.0577059	-0.510767	-1	-1	Sub_train
Cpd1273	-0.884615	-0.230769	-0.12553	6.15385	0	-0.00888462	-0.060873	-0.539683	0.0512941	0.199233	-1	-1	Test
Cpd1274	0.115385	-0.230769	0.21667	1.15385	0	0.00511538	-0.020873	-0.539683	0.0812941	-0.340767	1	-1	Sub_train
Cpd1275	-0.884615	-0.230769	0.11067	-1.84615	0	0.00111538	-0.090873	-0.539683	0.171294	-0.400767	1	-1	Validation
Cpd1276	1.11538	-0.230769	-0.0683296	4.15385	0	-0.0218846	0.029127	-0.539683	-0.140706	-0.250767	-1	-1	Test
Cpd1277	-0.884615	-0.230769	-0.19683	-0.846154	0	0.000115385	-0.100873	-0.539683	0.0612941	-0.340767	-1	-1	Test
Cpd1278	1.11538	-0.230769	-0.11433	-0.846154	0	-0.0258846	-0.040873	-0.539683	0.171294	-0.0307672	-1	-1	Validation
Cpd1279	-0.884615	-0.230769	-0.0643296	0.153846	0	0.0161154	0.00912698	-0.539683	0.131294	-0.480767	-1	-1	Sub_train
Cpd1280	-0.884615	-0.230769	0.19467	-0.846154	0	0.00711538	-0.040873	-0.539683	-0.0647059	-0.210767	-1	-1	Sub_train
Cpd1281	-0.884615	-0.230769	0.00367037	1.15385	-0.0803571	-0.0198846	-0.040873	-0.539683	-0.0130692	-0.490767	-1	-1	Sub_train
Cpd1282	-0.884615	-0.230769	-0.0533296	1.15385	0	0.0151154	-0.010873	-0.539683	0.111294	-0.540767	-1	-1	Validation
Cpd1283	0.115385	-0.230769	0.33967	-0.846154	0	-0.0138846	-0.060873	-0.539683	0.0212941	-0.550767	-1	-1	Validation
Cpd1284	-0.884615	-0.230769	0.35567	2.15385	0	-0.0168846	-0.060873	-0.539683	-0.194706	-0.220767	-1	-1	Sub_train
Cpd1285	-0.884615	-0.230769	0.0766704	-1.84615	0	0.0251154	-0.080873	-0.539683	-0.171706	-1.01077	-1	-1	Validation
Cpd1286	-0.884615	-0.230769	0.26567	2.15385	0	-0.00588462	-0.050873	-0.539683	-0.123706	-0.130767	-1	-1	Sub_train
Cpd1287	-0.884615	-0.230769	-0.0413296	1.15385	-0.0803571	-0.0108846	-0.080873	-0.539683	0.138931	-0.630767	-1	-1	Sub_train
Cpd1288	-0.884615	-0.230769	0.19167	2.15385	-0.0803571	-0.00688462	-0.070873	-0.539683	0.118931	-0.600767	-1	-1	Sub_train
Cpd1289	1.11538	0.769231	0.0876704	2.15385	0.919643	0.00311538	0.029127	-0.539683	-0.0140692	-0.300767	-1	1	Test
Cpd1290	-0.884615	0.769231	0.00767037	2.15385	0.919643	0.0141154	0.019127	-0.539683	-0.0550692	-0.420767	1	-1	Validation
Cpd1291	-0.884615	-0.230769	0.15067	0.153846	0	0.0181154	-0.120873	-0.539683	-0.0807059	-0.790767	-1	-1	Sub_train
Cpd1292	-0.884615	-0.230769	-0.0753296	-1.84615	0	0.00311539	-0.020873	-0.539683	-0.0697059	-0.420767	1	-1	Validation
Cpd1293	0.115385	-0.230769	0.21267	3.15385	0	-0.00188462	-0.070873	-0.539683	0.111294	-0.540767	-1	-1	Validation
Cpd1294	-0.884615	-0.230769	0.13367	-1.84615	0	0.0101154	-0.080873	-0.539683	0.0412941	-0.710767	1	-1	Validation
Cpd1295	-0.884615	-0.230769	0.19267	2.15385	-0.0803571	-0.0158846	-0.090873	-0.539683	0.0169308	-0.560767	-1	-1	Sub_train
Cpd1296	-0.884615	-0.230769	0.12267	-1.84615	0	0.0111154	-0.090873	-0.539683	-0.00870588	-0.710767	-1	-1	Sub_train
Cpd1297	-0.884615	-0.230769	0.20567	0.153846	0	0.0111154	-0.060873	-0.539683	-0.0827059	-0.410767	-1	-1	Test
Cpd1298	1.11538	-0.230769	0.44567	0.153846	0	-0.00188462	-0.100873	-0.539683	-0.151706	-0.480767	-1	-1	Sub_train
Cpd1299	-0.884615	-0.230769	0.21867	0.153846	0	-0.000884615	-0.050873	-0.539683	0.0212941	0.0692328	-1	-1	Validation
Cpd1300	0.115385	-0.230769	0.19567	4.15385	-0.0803571	-0.0248846	-0.090873	-0.539683	0.0379308	-0.0907672	-1	-1	Validation
Cpd1301	-0.884615	-0.230769	0.19167	2.15385	-0.0803571	-0.0168846	-0.060873	-0.539683	0.0019308	-0.550767	-1	-1	Sub_train
Cpd1302	0.115385	-0.230769	-0.00432963	-1.84615	0	-0.000884615	-0.080873	-0.539683	0.0912941	-0.360767	-1	-1	Sub_train
Cpd1303	-0.884615	-0.230769	0.13867	-1.84615	0	0.00111538	-0.070873	-0.539683	0.0212941	0.0192328	-1	-1	Test
Cpd1304	0.115385	-0.230769	-0.0383296	4.15385	0	-0.00988462	-0.110873	-0.539683	0.0212941	-0.450767	-1	-1	Test
Cpd1305	-0.884615	-0.230769	-0.15553	-0.846154	0	0.0171154	-0.000873016	-0.539683	0.0212941	-0.650767	-1	-1	Validation
Cpd1306	-0.884615	-0.230769	0.17267	4.15385	0	-0.00988461	-0.040873	-0.539683	0.151294	0.0792328	-1	-1	Validation
Cpd1307	-0.884615	-0.230769	0.20667	0.153846	0	0.0141154	-0.070873	-0.539683	-0.128706	-0.460767	-1	-1	Validation
Cpd1308	-0.884615	-0.230769	0.11667	-1.84615	0	0.0221154	-0.100873	-0.539683	0.0312941	-0.850767	-1	-1	Sub_train
Cpd1309	-0.884615	-0.230769	0.0936704	0.153846	0	0.0141154	0.029127	-0.539683	-0.0407059	-0.490767	-1	-1	Sub_train
Cpd1310	-0.884615	-0.230769	-0.16583	3.15385	0	-0.0178846	-0.050873	-0.539683	-0.129706	-0.260767	-1	-1	Validation
Cpd1311	0.115385	-0.230769	-0.21433	-1.84615	0	0.0361154	-0.060873	-0.539683	0.151294	-1.01077	-1	-1	Validation
Cpd1312	0.115385	-0.230769	0.22667	1.15385	0	0.00911538	-0.060873	-0.539683	0.121294	-0.410767	-1	-1	Sub_train
Cpd1313	0.115385	-0.230769	0.20567	0.153846	0	0.0111154	-0.060873	-0.539683	0.141294	-0.390767	-1	-1	Test
Cpd1314	0.115385	-0.230769	-0.11333	4.15385	0	-0.0148846	-0.040873	-0.539683	0.0112941	-0.200767	-1	-1	Validation
Cpd1315	-0.884615	-0.230769	0.20567	1.15385	0	0.0121154	-0.080873	-0.539683	-0.241706	-0.410767	-1	-1	Sub_train
Cpd1316	-0.884615	-0.230769	-0.13763	1.15385	0	0.00511539	-0.020873	-0.539683	0.121294	-0.500767	-1	-1	Validation
Cpd1317	-0.884615	-0.230769	0.0806704	-1.84615	0	0.0101154	-0.090873	-0.539683	-0.110706	-0.780767	1	-1	Sub_train
Cpd1318	0.115385	-0.230769	0.28067	-0.846154	0	-0.0138846	-0.080873	-0.539683	-0.0187059	-0.410767	-1	-1	Sub_train
Cpd1319	2.11538	-0.230769	-0.0953296	4.15385	0	-0.00788462	0.019127	-0.539683	0.0612941	-0.120767	1	-1	Sub_train
Cpd1320	-0.884615	-0.230769	0.13467	1.15385	0	0.00311539	-0.050873	-0.539683	0.0512941	-0.490767	-1	-1	Validation
Cpd1321	-0.884615	-0.230769	0.00967037	-0.846154	0	-0.0318846	-0.070873	-0.539683	0.00129412	-0.320767	-1	-1	Validation
Cpd1322	0.115385	-0.230769	-0.16663	4.15385	0	0.00711539	-0.070873	-0.539683	0.101294	-0.290767	-1	-1	Validation
Cpd1323	-0.884615	-0.230769	-0.0473296	0.153846	0	0.0221154	-0.030873	-0.539683	0.181294	-0.500767	-1	-1	Validation
Cpd1324	-0.884615	-0.230769	0.28067	2.15385	0	-0.00688462	-0.060873	-0.539683	-0.125706	-0.130767	-1	-1	Sub_train
Cpd1325	0.115385	-0.230769	0.11367	1.15385	-0.0803571	-0.0218846	-0.020873	-0.539683	0.0139308	-0.300767	1	-1	Sub_train
Cpd1326	-0.884615	-0.230769	-0.0123296	3.15385	-0.0803571	-0.0158846	-0.110873	-0.539683	-0.0210692	-0.520767	-1	-1	Sub_train
Cpd1327	-0.884615	-0.230769	-0.0823296	-1.84615	0	-0.00488462	-0.080873	-0.539683	-0.116706	-0.530767	-1	-1	Test
Cpd1328	-0.884615	-0.230769	0.27267	0.153846	0	-0.00588462	-0.030873	-0.539683	0.0612941	-0.380767	-1	-1	Sub_train
Cpd1329	0.115385	-0.230769	0.12467	0.153846	0	0.0101154	-0.060873	-0.539683	0.131294	-0.560767	-1	-1	Validation
Cpd1330	-0.884615	-0.230769	0.21467	0.153846	0	0.00611539	-0.040873	-0.539683	-0.213706	-0.370767	-1	-1	Validation
Cpd1331	1.11538	-0.230769	0.19767	0.153846	0	-0.00288462	-0.080873	-0.539683	0.00129412	-0.440767	-1	-1	Sub_train
Cpd1332	-0.884615	-0.230769	-0.20997	5.15385	0	0.00411538	0.059127	-0.539683	0.0312941	-0.110767	-1	-1	Sub_train
Cpd1333	0.115385	0.769231	0.0646704	-0.846154	0.919643	0.00711538	0.019127	-0.539683	-0.0070692	-0.400767	1	1	Sub_train
Cpd1334	-0.884615	-0.230769	0.20967	2.15385	0	-0.00888462	-0.020873	-0.539683	-0.0697059	-0.0407672	-1	-1	Sub_train
Cpd1335	2.11538	-0.230769	0.00667037	3.15385	0	-0.0138846	0.00912698	-0.539683	0.0112941	-0.0807672	-1	-1	Sub_train
Cpd1336	-0.884615	-0.230769	-0.0753296	-1.84615	0	0.00311538	-0.020873	-0.539683	0.00129412	-0.270767	1	-1	Sub_train
Cpd1337	-0.884615	-0.230769	0.13467	0.153846	0	0.00811538	-0.080873	-0.539683	-0.0957059	-0.600767	1	-1	Validation
Cpd1338	-0.884615	-0.230769	0.20067	1.15385	0	-0.00688462	-0.080873	-0.539683	0.0412941	0.0492328	-1	-1	Sub_train
Cpd1339	-0.884615	-0.230769	0.30367	1.15385	0	0.00511538	-0.020873	-0.539683	-0.0297059	-0.100767	-1	-1	Test
Cpd1340	0.115385	-0.230769	0.21467	1.15385	0	0.00111538	-0.050873	-0.539683	-0.0287059	-0.0107672	-1	-1	Validation
Cpd1341	1.11538	-0.230769	0.21467	6.15385	0	-0.0288846	-0.070873	-0.539683	-0.127706	-0.0307672	-1	-1	Sub_train
Cpd1342	-0.884615	-0.230769	0.20567	0.153846	0	0.0111154	-0.060873	-0.539683	-0.101706	-0.260767	-1	-1	Validation
Cpd1343	0.115385	-0.230769	0.21867	0.153846	0	0.00711538	-0.050873	-0.539683	0.0312941	-0.410767	-1	-1	Sub_train
Cpd1344	-0.884615	-0.230769	-0.20581	6.15385	0	-0.0168846	-0.030873	-0.539683	-0.107706	-0.220767	-1	-1	Sub_train
Cpd1345	-0.884615	-0.230769	0.14067	-1.84615	0	0.0251154	-0.030873	-0.539683	0.241294	-0.860767	-1	-1	Sub_train
Cpd1346	-0.884615	-0.230769	0.0846704	0.153846	0	0.00811538	-0.040873	-0.539683	0.191294	-0.420767	-1	-1	Sub_train
Cpd1347	0.115385	-0.230769	-0.20739	0.153846	0	0.0131154	-0.030873	-0.539683	-0.0307059	-0.570767	-1	-1	Validation
Cpd1348	-0.884615	-0.230769	0.13767	0.153846	0	0.00811538	0.029127	-0.539683	0.141294	-0.540767	-1	-1	Sub_train
Cpd1349	0.115385	-0.230769	-0.0573296	-1.84615	0	-0.00788461	-0.030873	-0.539683	0.131294	-0.180767	-1	-1	Validation
Cpd1350	0.115385	-0.230769	-0.0843296	0.153846	0	0.0191154	-0.090873	-0.539683	-0.00870588	-0.560767	-1	-1	Test
Cpd1351	-0.884615	-0.230769	0.00267037	1.15385	-0.0803571	-0.0188846	-0.030873	-0.539683	0.138931	-0.560767	-1	-1	Sub_train
Cpd1352	-0.884615	-0.230769	0.0856704	2.15385	0	-0.0208846	0.099127	-0.539683	-0.101706	-0.0707672	-1	-1	Validation
Cpd1353	0.115385	-0.230769	0.20767	1.15385	0	-0.0118846	-0.090873	-0.539683	0.0312941	-0.460767	-1	-1	Sub_train
Cpd1354	-0.884615	-0.230769	0.25567	1.15385	0	0.00511538	-0.050873	-0.539683	-0.201706	-0.370767	-1	-1	Test
Cpd1355	-0.884615	-0.230769	0.22967	1.15385	0	-0.0398846	-0.060873	-0.539683	-0.107706	0.0792328	-1	-1	Sub_train
Cpd1356	-0.884615	-0.230769	0.21967	0.153846	0	0.00511539	-0.040873	-0.539683	0.0712941	-0.250767	-1	-1	Validation
Cpd1357	-0.884615	-0.230769	-0.19703	0.153846	0	0.0381154	-0.150873	-0.539683	0.101294	-1.10077	-1	-1	Sub_train
Cpd1358	0.115385	-0.230769	0.12067	0.153846	0	0.0111154	-0.040873	-0.539683	-0.0357059	-0.220767	-1	-1	Sub_train
Cpd1359	0.115385	-0.230769	0.21667	1.15385	0	0.00411538	-0.060873	-0.539683	-0.0327059	-0.340767	-1	-1	Sub_train
Cpd1360	-0.884615	-0.230769	-0.12693	0.153846	0	0.0201154	-0.110873	-0.539683	-0.107706	-0.800767	-1	-1	Validation
Cpd1361	-0.884615	-0.230769	-0.0743296	0.153846	0	0.0461154	-0.030873	-0.539683	0.0312941	-0.880767	-1	-1	Sub_train
Cpd1362	-0.884615	-0.230769	-0.0533296	0.153846	0	0.0421154	-0.110873	-0.539683	-0.219706	-0.870767	-1	-1	Sub_train
Cpd1363	0.115385	-0.230769	-0.14453	0.153846	0	0.00411539	-0.060873	-0.539683	0.0412941	-0.500767	-1	-1	Validation
Cpd1364	0.115385	0.769231	0.0616704	0.153846	0.919643	0.00211538	0.039127	-0.539683	-0.0240692	-0.220767	-1	1	Sub_train
Cpd1365	-0.884615	-0.230769	0.19167	-1.84615	0	0.0271154	-0.050873	-0.539683	0.0912941	-0.710767	-1	-1	Sub_train
Cpd1366	0.115385	-0.230769	0.20367	1.15385	0	0.0101154	-0.030873	-0.539683	0.0712941	-0.360767	-1	-1	Sub_train
Cpd1367	-0.884615	-0.230769	0.0876704	-1.84615	0	0.0351154	-0.080873	-0.539683	-0.0317059	-0.820767	-1	-1	Sub_train
Cpd1368	-0.884615	-0.230769	0.28567	1.15385	0	-0.0208846	-0.060873	-0.539683	-0.116706	-0.140767	-1	-1	Validation
Cpd1369	0.115385	-0.230769	0.21567	1.15385	0	0.00511538	-0.020873	-0.539683	0.131294	-0.320767	-1	-1	Test
Cpd1370	-0.884615	-0.230769	0.0936704	0.153846	0	0.00211538	-0.020873	-0.539683	0.0512941	-0.150767	-1	-1	Sub_train
Cpd1371	-0.884615	-0.230769	0.0946704	-1.84615	0	0.00411539	-0.050873	-0.539683	-0.0767059	-0.470767	-1	-1	Validation
Cpd1372	-0.884615	-0.230769	0.14867	2.15385	0	0.000115385	-0.040873	-0.539683	-0.177706	-0.400767	-1	-1	Validation
Cpd1373	-0.884615	-0.230769	0.10167	-0.846154	0	0.0421154	-0.060873	-0.539683	0.101294	-0.980767	-1	-1	Sub_train
Cpd1374	-0.884615	-0.230769	0.0986704	-0.846154	0	0.0141154	-0.050873	-0.539683	-0.00870588	-0.610767	1	-1	Test
Cpd1375	-0.884615	-0.230769	0.30367	0.153846	0	-0.0118846	-0.050873	-0.539683	-0.0727059	-0.290767	-1	-1	Validation
Cpd1376	-0.884615	-0.230769	0.0456704	-1.84615	0	0.0291154	-0.050873	-0.539683	0.141294	-0.500767	-1	-1	Sub_train
Cpd1377	-0.884615	-0.230769	-0.20323	4.15385	0	-0.00888462	-0.000873016	-0.539683	0.00129412	-0.180767	-1	-1	Sub_train
Cpd1378	0.115385	-0.230769	0.28367	1.15385	0	-0.0138846	-0.040873	-0.539683	-0.0557059	0.179233	-1	-1	Test
Cpd1379	-0.884615	-0.230769	-0.18413	-1.84615	0	0.00711538	0.029127	-0.539683	-0.0387059	-0.320767	-1	-1	Test
Cpd1380	2.11538	-0.230769	0.19567	2.15385	-0.0803571	-0.0128846	-0.010873	-0.539683	0.208931	-0.330767	-1	-1	Validation
Cpd1381	1.11538	-0.230769	0.12167	1.15385	-0.0803571	-0.0118846	0.00912698	-0.539683	0.158931	-0.400767	-1	-1	Validation
Cpd1382	-0.884615	-0.230769	0.28367	1.15385	0	-0.0178846	-0.060873	-0.539683	-0.196706	-0.0107672	-1	-1	Test
Cpd1383	-0.884615	-0.230769	-0.15103	0.153846	0	0.0151154	-0.020873	-0.539683	-0.0347059	-0.700767	-1	-1	Sub_train
Cpd1384	-0.884615	-0.230769	-0.0333296	1.15385	-0.0803571	-0.0148846	-0.020873	-0.539683	0.248931	-0.610767	-1	-1	Sub_train
Cpd1385	0.115385	-0.230769	0.18567	2.15385	-0.0803571	-0.00188462	-0.080873	-0.539683	0.0989308	-0.620767	-1	-1	Sub_train
Cpd1386	0.115385	-0.230769	0.28767	2.15385	0	0.0371154	-0.030873	-0.539683	-0.00870588	-0.440767	-1	-1	Test
Cpd1387	-0.884615	-0.230769	0.24167	2.15385	0	-0.0238846	-0.060873	-0.539683	-0.111706	-0.230767	-1	-1	Validation
Cpd1388	-0.884615	-0.230769	0.17067	-1.84615	0	0.00211538	-0.080873	-0.539683	0.121294	-0.0707672	-1	-1	Sub_train
Cpd1389	0.115385	-0.230769	0.13867	0.153846	0	0.0131154	-0.050873	-0.539683	-0.0767059	-0.230767	1	-1	Sub_train
Cpd1390	-0.884615	-0.230769	0.17567	4.15385	0	-0.00988461	-0.050873	-0.539683	-0.0187059	-0.320767	-1	-1	Validation
Cpd1391	-0.884615	-0.230769	-0.13763	1.15385	0	0.00511538	-0.020873	-0.539683	0.0412941	-0.450767	-1	-1	Sub_train
Cpd1392	-0.884615	-0.230769	-0.0353296	-0.846154	0	0.0101154	-0.020873	-0.539683	-0.0287059	-0.410767	-1	-1	Sub_train
Cpd1393	-0.884615	-0.230769	0.12267	-1.84615	0	-0.00388462	-0.080873	-0.539683	0.0612941	-0.0707672	1	-1	Sub_train
Cpd1394	0.115385	-0.230769	0.23267	0.153846	0	-0.00288462	-0.040873	-0.539683	0.0312941	0.109233	-1	-1	Sub_train
Cpd1395	-0.884615	-0.230769	0.13567	-1.84615	0	0.0151154	-0.100873	-0.539683	0.141294	-0.750767	-1	-1	Validation
Cpd1396	0.203233	-0.0646651	-0.339782	1.93072	-0.0803571	0.000224018	-0.0743678	-0.333333	0.0989308	0.475057	-1	-1	Validation
Cpd1397	1.20323	-0.0646651	-0.383542	-0.0692841	-0.0803571	0.00822402	-0.104368	-0.333333	0.0779308	0.335057	-1	-1	Validation
Cpd1398	0.203233	-0.0646651	-0.258182	-1.06928	-0.0803571	0.021224	0.0356322	-0.333333	0.388931	0.375057	-1	-1	Sub_train
Cpd1399	0.203233	-0.0646651	-0.384072	-0.0692841	-0.0803571	0.00622402	-0.0943678	-0.333333	0.0789308	0.345057	-1	-1	Sub_train
Cpd1400	0.203233	-0.0646651	-0.377082	-0.0692841	-0.0803571	0.00422402	-0.0243678	-0.333333	0.148931	0.295057	-1	-1	Sub_train
Cpd1401	0.203233	-0.0646651	-0.383542	-1.06928	-0.0803571	0.00822402	-0.104368	-0.333333	0.0789308	0.335057	-1	-1	Validation
Cpd1402	-0.796767	-0.0646651	-0.389762	0.930716	-0.0803571	0.000224018	-0.0543678	-0.333333	0.0389308	0.0650575	-1	-1	Sub_train
Cpd1403	-0.796767	-0.0646651	-0.211182	-2.06928	-0.0803571	0.034224	-0.0243678	-0.333333	0.0789308	-0.214943	-1	-1	Validation
Cpd1404	0.203233	-0.0646651	-0.349982	1.93072	-0.0803571	0.012224	-0.0943678	-0.333333	0.0219308	-0.144943	-1	-1	Sub_train
Cpd1405	0.203233	-0.0646651	-0.363582	-1.06928	-0.0803571	0.00522402	-0.114368	-0.333333	0.138931	0.375057	-1	-1	Sub_train
Cpd1406	-0.796767	-0.0646651	-0.217182	-3.06928	-0.0803571	0.052224	-0.00436782	-0.333333	0.108931	-0.434943	-1	-1	Validation
Cpd1407	0.203233	-0.0646651	-0.383542	0.930716	-0.0803571	0.00822402	-0.0943678	-0.333333	0.0989308	0.325057	-1	-1	Validation
Cpd1408	-2.16667	-0.333333	0.0928184	2	-0.0803571	0.016	-0.0243678	-0.333333	0.148931	-0.144943	-1	-1	Test
Cpd1409	-1.16667	-0.333333	0.00181839	1	-0.0803571	0.01	-0.0643678	-0.333333	0.108931	-0.0649425	-1	-1	Validation
Cpd1410	-2.16667	-0.333333	0.0378184	0	-0.0803571	0.014	-0.0143678	-0.333333	0.0989308	0.165057	-1	-1	Sub_train
Cpd1411	-2.16667	-0.333333	0.187818	-1	-0.0803571	0.005	-0.0243678	-0.333333	0.168931	0.0250575	-1	-1	Sub_train
Cpd1412	-2.16667	-0.333333	-0.00118161	1	-0.0803571	0.009	-0.0943678	-0.333333	0.128931	-0.0349425	-1	-1	Validation
Cpd1413	-1.16667	-0.333333	-0.146182	-4	-0.0803571	0.026	0.0256322	-0.333333	0.148931	0.335057	-1	-1	Validation
Cpd1414	-2.16667	-0.333333	-0.0871816	3	-0.0803571	0.004	-0.0143678	-0.333333	0.0749308	-0.0149425	-1	-1	Validation
Cpd1415	-2.16667	-0.333333	0.0568184	-1	-0.0803571	0.009	-0.0443678	-0.333333	0.138931	0.0450575	-1	-1	Sub_train
Cpd1416	-1.16667	-0.333333	-0.388162	-5	-0.0803571	0.018	-0.00436782	-0.333333	0.188931	-0.254943	-1	-1	Sub_train
Cpd1417	-0.166667	-0.333333	0.0708184	3	-0.0803571	0.001	-0.0343678	-0.333333	0.0679308	0.315057	-1	-1	Sub_train
Cpd1418	-1.16667	-0.333333	0.0198184	-6	-0.0803571	0.03	-0.0943678	-0.333333	0.118931	-0.464943	-1	-1	Sub_train
Cpd1419	-2.16667	-0.333333	-0.286182	-3	-0.0803571	0.025	0.0556322	-0.333333	0.0319308	0.0350575	-1	-1	Test
Cpd1420	-2.16667	-0.333333	-0.376482	-6	-0.0803571	0.029	0.0156322	-0.333333	0.218931	-0.434943	-1	-1	Sub_train
Cpd1421	-2.16667	-0.333333	-0.240182	-4	-0.0803571	0.009	-0.0843678	-0.333333	0.168931	-0.0949425	-1	-1	Sub_train
Cpd1422	-2.16667	-0.333333	-0.0261816	-6	-0.0803571	0.044	0.00563218	-0.333333	0.148931	-0.484943	-1	-1	Sub_train
Cpd1423	-1.16667	-0.333333	-0.0681816	-5	-0.0803571	0.008	-0.0143678	-0.333333	0.0889308	-0.164943	-1	-1	Validation
Cpd1424	-2.16667	-0.333333	-0.171182	-4	-0.0803571	0.024	-0.0143678	-0.333333	0.0739308	-0.234943	-1	-1	Sub_train
Cpd1425	-2.16667	-0.333333	-0.0401816	-3	-0.0803571	0.021	-0.104368	-0.333333	0.0709308	-0.394943	-1	-1	Validation
Cpd1426	-1.16667	-0.333333	0.0138184	-3	-0.0803571	0.039	0.0456322	-0.333333	0.218931	-0.324943	-1	-1	Sub_train
Cpd1427	-2.16667	-0.333333	-0.382212	-6	-0.0803571	0.055	-0.0843678	-0.333333	-0.0560692	-0.754943	-1	-1	Validation
Cpd1428	-2.16667	-0.333333	-0.130182	-5	-0.0803571	0.055	-0.0643678	-0.333333	0.0889308	-0.394943	-1	-1	Test
Cpd1429	-1.16667	-0.333333	-0.298782	2	-0.0803571	0.015	-0.0643678	-0.333333	-0.0100692	-0.324943	-1	-1	Sub_train
Cpd1430	-1.16667	-0.333333	-0.240182	-4	-0.0803571	0.022	-0.0343678	-0.333333	-0.0540692	-0.0649425	-1	-1	Sub_train
Cpd1431	-0.166667	-0.333333	0.0628184	-1	-0.0803571	0.024	0.0356322	-0.333333	0.0719308	0.285057	-1	-1	Validation
Cpd1432	0.833333	-0.333333	-0.383882	0	-0.0803571	0.02	-0.00436782	-0.333333	0.0129308	-0.294943	-1	-1	Validation
Cpd1433	-2.16667	-0.333333	-0.207182	-4	-0.0803571	0.006	-0.0843678	-0.333333	0.238931	-0.0549425	-1	-1	Sub_train
Cpd1434	-2.16667	-0.333333	-0.0671816	3	-0.0803571	-0.003	-0.0243678	-0.333333	0.108931	0.175057	-1	-1	Test
Cpd1435	-0.166667	0.666667	0.338818	13	0.919643	-0.044	0.0456322	-0.333333	-0.0400692	0.275057	-1	-1	Validation
Cpd1436	-2.16667	-0.333333	0.0628184	1	-0.0803571	-0.002	-0.0543678	-0.333333	0.198931	0.385057	-1	-1	Validation
Cpd1437	-1.16667	-0.333333	0.0698184	-1	-0.0803571	0.007	-0.0143678	-0.333333	0.168931	0.215057	-1	-1	Sub_train
Cpd1438	-1.16667	-0.333333	-0.290182	-2	-0.0803571	0.017	-0.0243678	-0.333333	0.0989308	-0.0949425	-1	-1	Validation
Cpd1439	-2.16667	-0.333333	-0.282182	-2	-0.0803571	0.016	-0.0243678	-0.333333	-0.0360692	-0.144943	-1	-1	Validation
Cpd1440	-2.16667	-0.333333	-0.221182	-4	-0.0803571	0.031	0.0256322	-0.333333	0.168931	0.335057	-1	-1	Sub_train
Cpd1441	-1.16667	0.666667	0.337818	10	0.919643	-0.0421	0.0456322	-0.333333	-0.0370692	0.185057	-1	-1	Sub_train
Cpd1442	-1.16667	-0.333333	0.0828184	2	-0.0803571	0.016	-0.0843678	-0.333333	0.0679308	-0.0249425	-1	-1	Sub_train
Cpd1443	-1.16667	-0.333333	0.109818	0	-0.0803571	-0.01	-0.00436782	-0.333333	0.0549308	0.0850575	-1	-1	Validation
Cpd1444	-2.16667	-0.333333	-0.195182	-1	-0.0803571	0.021	0.0156322	-0.333333	0.178931	0.0450575	-1	-1	Sub_train
Cpd1445	-1.16667	-0.333333	-0.333782	-2	-0.0803571	0.041	-0.104368	-0.333333	0.308931	-0.314943	-1	-1	Validation
Cpd1446	-2.16667	-0.333333	-0.381332	-1	-0.0803571	-0.006	0.0456322	-0.333333	0.0559308	0.365057	-1	-1	Test
Cpd1447	-1.16667	-0.333333	-0.182182	-2	-0.0803571	0.015	-0.0443678	-0.333333	0.358931	-0.274943	-1	-1	Sub_train
Cpd1448	-1.16667	-0.333333	0.0828184	0	-0.0803571	0.005	-0.0443678	-0.333333	0.108931	0.0550575	-1	-1	Sub_train
Cpd1449	-0.166667	-0.333333	-0.323182	-3	-0.0803571	0.012	-0.0643678	-0.333333	0.0609308	-0.0249425	-1	-1	Test
Cpd1450	-0.166667	-0.333333	-0.290182	-5	-0.0803571	0	-0.0443678	-0.333333	0.278931	0.165057	-1	-1	Validation
Cpd1451	-2.16667	-0.333333	0.358818	-4	-0.0803571	0.025	-0.0343678	-0.333333	0.0199308	0.0150575	-1	-1	Validation
Cpd1452	-1.16667	-0.333333	0.121818	-3	-0.0803571	0.004	-0.114368	-0.333333	0.0129308	0.195057	-1	-1	Sub_train
Cpd1453	-2.16667	-0.333333	-0.219182	-4	-0.0803571	0.032	0.0656322	-0.333333	0.108931	-0.164943	-1	-1	Validation
Cpd1454	-2.16667	-0.333333	-0.0561816	-4	-0.0803571	0.023	0.00563218	-0.333333	0.0889308	-0.104943	-1	-1	Sub_train
Cpd1455	-2.16667	-0.333333	-0.193182	-6	-0.0803571	0.025	-0.0243678	-0.333333	0.138931	-0.0549425	-1	-1	Validation
Cpd1456	-1.16667	-0.333333	-0.104182	-1	-0.0803571	0.012	0.0356322	-0.333333	0.0409308	0.0450575	-1	-1	Sub_train
Cpd1457	-1.16667	-0.333333	-0.0291816	0	-0.0803571	0.009	-0.0643678	-0.333333	0.108931	-0.144943	-1	-1	Validation
Cpd1458	-2.16667	-0.333333	0.00881839	-6	-0.0803571	0.01	-0.0243678	-0.333333	0.138931	0.305057	-1	-1	Sub_train
Cpd1459	-2.16667	-0.333333	-0.154182	-5	-0.0803571	0.019	0.0756322	-0.333333	0.148931	0.145057	-1	-1	Validation
Cpd1460	-2.16667	-0.333333	-0.301082	1	-0.0803571	0.009	-0.00436782	-0.333333	0.0569308	0.00505747	-1	-1	Sub_train
Cpd1461	-2.16667	-0.333333	-0.286182	-4	-0.0803571	0.028	-0.0843678	-0.333333	0.128931	-0.174943	-1	-1	Sub_train
Cpd1462	-2.16667	-0.333333	-0.0401816	-1	-0.0803571	-0.008	-0.0543678	-0.333333	0.168931	-0.00494253	-1	-1	Test
Cpd1463	-1.16667	-0.333333	-0.370982	-4	-0.0803571	0.008	-0.0643678	-0.333333	0.138931	0.625057	-1	-1	Validation
Cpd1464	-1.16667	-0.333333	0.159818	4	-0.0803571	-0.01	-0.0843678	-0.333333	0.0539308	0.0250575	-1	-1	Validation
Cpd1465	-1.16667	-0.333333	-0.317682	-3	-0.0803571	-0.001	-0.0543678	-0.333333	0.228931	0.425057	-1	-1	Validation
Cpd1466	-2.16667	-0.333333	-0.0111816	-5	-0.0803571	0.033	-0.0943678	-0.333333	0.158931	-0.414943	-1	-1	Sub_train
Cpd1467	-2.16667	-0.333333	-0.0901816	-1	-0.0803571	0.015	0.00563218	-0.333333	0.128931	0.155057	-1	-1	Test
Cpd1468	-0.166667	-0.333333	-0.110182	-2	-0.0803571	0.012	-0.0243678	-0.333333	0.0739308	-0.00494253	-1	-1	Sub_train
Cpd1469	-2.16667	-0.333333	-0.239182	-1	-0.0803571	-0.019	-0.0143678	-0.333333	0.228931	0.265057	-1	-1	Sub_train
Cpd1470	-2.16667	-0.333333	-0.379082	0	-0.0803571	0.017	-0.00436782	-0.333333	0.108931	0.0150575	-1	-1	Sub_train
Cpd1471	1.11538	-0.230769	-0.0541816	1.15385	-0.0803571	-0.0118846	0.00563218	-0.333333	0.158931	-0.204943	-1	-1	Test
Cpd1472	-0.884615	-0.230769	0.00881839	4.15385	-0.0803571	-0.0148846	-0.00436782	-0.333333	0.228931	-0.114943	-1	-1	Sub_train
Cpd1473	-0.884615	-0.230769	-0.0701816	3.15385	-0.0803571	-0.00988462	0.0356322	-0.333333	0.328931	-0.204943	-1	-1	Sub_train
Cpd1474	-0.884615	-0.230769	-0.0621816	3.15385	-0.0803571	-0.0218846	-0.0143678	-0.333333	0.0609308	-0.0849425	-1	-1	Sub_train
Cpd1475	1.11538	-0.230769	-0.0701816	1.15385	-0.0803571	-0.00988462	0.0256322	-0.333333	0.268931	-0.224943	-1	-1	Sub_train
Cpd1476	-0.884615	-0.230769	-0.0461816	2.15385	-0.0803571	0.000115385	-0.0143678	-0.333333	0.198931	-0.124943	-1	-1	Validation
Cpd1477	1.11538	-0.230769	-0.0761816	1.15385	-0.0803571	-0.00388462	0.0256322	-0.333333	0.288931	-0.214943	-1	-1	Sub_train
Cpd1478	-0.884615	-0.230769	-0.0381816	5.15385	-0.0803571	0.00311538	0.0156322	-0.333333	0.248931	-0.224943	-1	-1	Sub_train
Cpd1479	1.11538	-0.230769	0.0168184	2.15385	-0.0803571	-0.0238846	-0.0543678	-0.333333	-0.0020692	-0.0249425	-1	-1	Test
Cpd1480	-0.884615	-0.230769	-0.0431816	2.15385	-0.0803571	0.00111538	-0.0243678	-0.333333	0.188931	-0.194943	-1	-1	Test
Cpd1481	-0.884615	-0.230769	-0.0411816	2.15385	-0.0803571	-0.00488462	-0.0143678	-0.333333	0.228931	-0.174943	-1	-1	Sub_train
Cpd1482	0.203233	-0.0646651	0.0316704	2.93072	-0.0803571	0.027224	-0.060873	-0.539683	0.0299308	-0.480767	-1	-1	Test
Cpd1483	2.20323	-0.0646651	-0.17003	3.93072	-0.0803571	0.025224	-0.040873	-0.539683	-0.0090692	-0.410767	-1	-1	Validation
Cpd1484	-0.796767	-0.0646651	-0.0433296	-1.06928	-0.0803571	0.00822402	-0.030873	-0.539683	-0.101069	-0.200767	-1	-1	Sub_train
Cpd1485	2.20323	-0.0646651	-0.00732963	7.93072	-0.0803571	0.036224	-0.080873	-0.539683	0.0889308	-0.310767	-1	-1	Validation
Cpd1486	0.203233	-0.0646651	-0.0603296	1.93072	-0.0803571	0.026224	-0.020873	-0.539683	0.0789308	-0.390767	-1	-1	Validation
Cpd1487	0.203233	-0.0646651	-0.0823296	-1.06928	-0.0803571	0.021224	0.039127	-0.539683	0.388931	0.179233	-1	-1	Sub_train
Cpd1488	2.20323	-0.0646651	-0.0303296	7.93072	-0.0803571	0.043224	-0.070873	-0.539683	0.0989308	-0.210767	-1	-1	Sub_train
Cpd1489	2.20323	-0.0646651	-0.0293296	9.93072	-0.0803571	0.036224	-0.030873	-0.539683	0.118931	-0.100767	-1	-1	Sub_train
Cpd1490	0.203233	-0.0646651	-0.0863296	1.93072	-0.0803571	0.019224	-0.030873	-0.539683	0.0989308	-0.250767	-1	-1	Sub_train
Cpd1491	0.203233	-0.0646651	-0.20822	-0.0692841	-0.0803571	0.00622402	-0.090873	-0.539683	0.0789308	0.149233	-1	-1	Test
Cpd1492	-0.796767	-0.0646651	0.21867	-0.0692841	-0.0803571	0.031224	0.00912698	-0.539683	0.218931	-0.490767	-1	-1	Sub_train
Cpd1493	-0.796767	-0.0646651	-0.12933	1.93072	-0.0803571	0.053224	-0.060873	-0.539683	0.228931	-0.420767	-1	-1	Sub_train
Cpd1494	-0.796767	-0.0646651	-0.21391	0.930716	-0.0803571	0.000224018	-0.050873	-0.539683	0.0389308	-0.130767	-1	-1	Sub_train
Cpd1495	0.203233	0.935335	0.0946704	0.930716	0.919643	0.031224	0.00912698	-0.539683	0.108931	0.0692328	-1	1	Sub_train
Cpd1496	-0.796767	-0.0646651	0.19867	-3.06928	-0.0803571	0.025224	-0.010873	-0.539683	0.0789308	-0.340767	-1	1	Sub_train
Cpd1497	2.20323	-0.0646651	-0.0233296	6.93072	-0.0803571	0.050224	-0.080873	-0.539683	0.128931	-0.230767	-1	-1	Validation
Cpd1498	2.20323	-0.0646651	-0.0303296	7.93072	-0.0803571	0.043224	-0.070873	-0.539683	0.118931	-0.240767	-1	-1	Sub_train
Cpd1499	1.20323	-0.0646651	-0.20769	-0.0692841	-0.0803571	0.00822402	-0.100873	-0.539683	0.0779308	0.139233	-1	-1	Sub_train
Cpd1500	-0.796767	-0.0646651	0.17067	0.930716	-0.0803571	0.00822402	-0.040873	-0.539683	0.108931	-0.220767	-1	-1	Validation
Cpd1501	2.20323	-0.0646651	-0.0293296	9.93072	-0.0803571	0.036224	-0.030873	-0.539683	0.128931	-0.0807672	-1	-1	Sub_train
Cpd1502	-0.796767	-0.0646651	0.31267	2.93072	-0.0803571	0.00422402	-0.030873	-0.539683	-0.0140692	-0.0807672	-1	-1	Test
Cpd1503	1.20323	-0.0646651	0.0626704	4.93072	-0.0803571	0.012224	0.049127	-0.539683	0.118931	0.0492328	-1	-1	Validation
Cpd1504	2.20323	-0.0646651	-0.0293296	9.93072	-0.0803571	0.036224	-0.060873	-0.539683	0.138931	-0.120767	-1	-1	Sub_train
Cpd1505	2.20323	-0.0646651	-0.0293296	9.93072	-0.0803571	0.036224	-0.060873	-0.539683	0.138931	-0.130767	-1	-1	Sub_train
Cpd1506	-0.796767	-0.0646651	0.0606704	-1.06928	-0.0803571	0.00122402	-0.050873	-0.539683	0.0609308	0.259233	-1	-1	Sub_train
Cpd1507	-0.796767	-0.0646651	0.00467037	4.93072	-0.0803571	0.042224	-0.060873	-0.539683	0.0789308	-0.360767	-1	-1	Sub_train
Cpd1508	2.20323	-0.0646651	-0.0133296	7.93072	-0.0803571	0.039224	-0.080873	-0.539683	0.0889308	-0.280767	-1	-1	Sub_train
Cpd1509	0.203233	-0.0646651	0.38867	0.930716	-0.0803571	0.011224	0.029127	-0.539683	0.138931	0.0392328	-1	1	Sub_train
Cpd1510	2.20323	-0.0646651	-0.0253296	7.93072	-0.0803571	0.040224	-0.080873	-0.539683	0.0989308	-0.260767	-1	-1	Validation
Cpd1511	0.203233	-0.0646651	-0.20769	0.930716	-0.0803571	0.00822402	-0.090873	-0.539683	0.0989308	0.129233	-1	-1	Validation
Cpd1512	2.20323	-0.0646651	-0.0133296	7.93072	-0.0803571	0.039224	-0.080873	-0.539683	0.0989308	-0.260767	-1	-1	Test
Cpd1513	-0.796767	-0.0646651	0.25267	-3.06928	-0.0803571	0.022224	-0.010873	-0.539683	0.128931	-0.210767	-1	1	Test
Cpd1514	-0.796767	-0.0646651	0.30667	2.93072	-0.0803571	0.00822402	-0.030873	-0.539683	-0.0140692	-0.0807672	-1	-1	Test
Cpd1515	0.203233	-0.0646651	0.0876704	3.93072	-0.0803571	0.010224	-0.020873	-0.539683	0.158931	-0.0507672	-1	-1	Test
Cpd1516	0.203233	-0.0646651	0.0356704	1.93072	-0.0803571	0.00722402	-0.050873	-0.539683	0.118931	-0.480767	-1	-1	Validation
Cpd1517	0.203233	-0.0646651	-0.20123	-0.0692841	-0.0803571	0.00422402	-0.020873	-0.539683	0.148931	0.0992328	-1	-1	Validation
Cpd1518	0.203233	-0.0646651	-0.15323	3.93072	-0.0803571	0.010224	-0.010873	-0.539683	0.000930804	0.199233	-1	-1	Sub_train
Cpd1519	2.20323	-0.0646651	-0.0293296	9.93072	-0.0803571	0.029224	-0.000873016	-0.539683	0.178931	-0.0807672	-1	-1	Validation
Cpd1520	0.203233	-0.0646651	-0.10833	1.93072	-0.0803571	0.030224	-0.030873	-0.539683	0.128931	-0.560767	-1	-1	Validation
Cpd1521	-2.16667	-0.333333	0.0886704	3	-0.0803571	0.004	-0.010873	-0.539683	0.0749308	-0.210767	-1	-1	Sub_train
Cpd1522	-2.16667	-0.333333	-0.20063	-6	-0.0803571	0.029	0.019127	-0.539683	0.218931	-0.630767	-1	-1	Sub_train
Cpd1523	-2.16667	-0.333333	0.0856704	-1	-0.0803571	0.015	0.00912698	-0.539683	0.128931	-0.0407672	-1	-1	Sub_train
Cpd1524	-1.16667	-0.333333	0.24567	-1	-0.0803571	0.007	-0.010873	-0.539683	0.168931	0.0192328	-1	-1	Test
Cpd1525	-1.16667	-0.333333	-0.12293	2	-0.0803571	0.015	-0.060873	-0.539683	-0.0100692	-0.520767	-1	-1	Sub_train
Cpd1526	-1.16667	-0.333333	-0.14183	-3	-0.0803571	-0.001	-0.050873	-0.539683	0.228931	0.229233	-1	-1	Validation
Cpd1527	-1.16667	-0.333333	0.29767	-3	-0.0803571	0.004	-0.110873	-0.539683	0.0129308	-0.000767196	-1	-1	Test
Cpd1528	-2.16667	-0.333333	0.26867	2	-0.0803571	0.016	-0.020873	-0.539683	0.148931	-0.340767	-1	-1	Sub_train
Cpd1529	-2.16667	-0.333333	-0.0193296	-1	-0.0803571	0.021	0.019127	-0.539683	0.178931	-0.150767	-1	-1	Sub_train
Cpd1530	0.833333	-0.333333	-0.20803	0	-0.0803571	0.02	-0.000873016	-0.539683	0.0129308	-0.490767	-1	-1	Validation
Cpd1531	-2.16667	-0.333333	-0.0433296	-4	-0.0803571	0.032	0.069127	-0.539683	0.108931	-0.360767	-1	-1	Test
Cpd1532	-1.16667	-0.333333	-0.11433	-2	-0.0803571	0.017	-0.020873	-0.539683	0.0989308	-0.290767	-1	-1	Sub_train
Cpd1533	-2.16667	-0.333333	0.0216704	-5	-0.0803571	0.019	0.079127	-0.539683	0.148931	-0.0507672	-1	-1	Validation
Cpd1534	-0.166667	0.666667	0.51467	13	0.919643	-0.044	0.049127	-0.539683	-0.0400692	0.0792328	-1	-1	Sub_train
Cpd1535	-2.16667	-0.333333	0.13567	-3	-0.0803571	0.021	-0.100873	-0.539683	0.0709308	-0.590767	-1	-1	Test
Cpd1536	-1.16667	-0.333333	0.28567	0	-0.0803571	-0.01	-0.000873016	-0.539683	0.0549308	-0.110767	-1	-1	Test
Cpd1537	-1.16667	-0.333333	0.10467	2	-0.0803571	0.015	-0.140873	-0.539683	-0.0090692	-0.450767	-1	-1	Sub_train
Cpd1538	-1.16667	-0.333333	-0.21231	-5	-0.0803571	0.018	-0.000873016	-0.539683	0.188931	-0.450767	-1	-1	Validation
Cpd1539	-2.16667	-0.333333	-0.20636	-6	-0.0803571	0.055	-0.080873	-0.539683	-0.0560692	-0.950767	-1	-1	Validation
Cpd1540	-2.16667	-0.333333	0.53467	-4	-0.0803571	0.025	-0.030873	-0.539683	0.0199308	-0.180767	-1	-1	Sub_train
Cpd1541	-2.16667	-0.333333	-0.18663	-4	-0.0803571	0.032	0.039127	-0.539683	0.238931	-0.590767	-1	-1	Sub_train
Cpd1542	-1.16667	-0.333333	-0.19513	-4	-0.0803571	0.008	-0.060873	-0.539683	0.138931	0.429233	-1	-1	Sub_train
Cpd1543	-1.16667	-0.333333	0.0296704	-4	-0.0803571	0.026	0.029127	-0.539683	0.148931	0.139233	-1	-1	Validation
Cpd1544	-1.16667	-0.333333	0.19567	-6	-0.0803571	0.03	-0.090873	-0.539683	0.118931	-0.660767	-1	-1	Sub_train
Cpd1545	-2.16667	-0.333333	0.36367	-1	-0.0803571	0.005	-0.020873	-0.539683	0.168931	-0.170767	-1	-1	Validation
Cpd1546	-2.16667	-0.333333	0.23267	-1	-0.0803571	0.009	-0.040873	-0.539683	0.138931	-0.150767	-1	-1	Validation
Cpd1547	-2.16667	-0.333333	0.10867	3	-0.0803571	-0.003	-0.020873	-0.539683	0.108931	-0.0207672	-1	-1	Validation
Cpd1548	-1.16667	-0.333333	-0.0643296	-4	-0.0803571	0.022	-0.030873	-0.539683	-0.0540692	-0.260767	-1	-1	Sub_train
Cpd1549	-2.16667	-0.333333	-0.0173296	-6	-0.0803571	0.025	-0.020873	-0.539683	0.138931	-0.250767	-1	-1	Validation
Cpd1550	-2.16667	-0.333333	-0.0633296	-1	-0.0803571	-0.019	-0.010873	-0.539683	0.228931	0.0692328	-1	-1	Validation
Cpd1551	-1.16667	-0.333333	-0.00632963	-2	-0.0803571	0.015	-0.040873	-0.539683	0.358931	-0.470767	-1	-1	Sub_train
Cpd1552	-1.16667	-0.333333	0.10767	-5	-0.0803571	0.008	-0.010873	-0.539683	0.0889308	-0.360767	-1	-1	Sub_train
Cpd1553	-0.166667	-0.333333	-0.14733	-3	-0.0803571	0.012	-0.060873	-0.539683	0.0609308	-0.220767	-1	-1	Sub_train
Cpd1554	-0.166667	-0.333333	0.0656704	-2	-0.0803571	0.012	-0.020873	-0.539683	0.0739308	-0.200767	-1	-1	Sub_train
Cpd1555	-2.16667	-0.333333	-0.20548	-1	-0.0803571	-0.006	0.049127	-0.539683	0.0559308	0.169233	-1	-1	Sub_train
Cpd1556	-0.166667	-0.333333	0.24667	3	-0.0803571	0.001	-0.030873	-0.539683	0.0679308	0.119233	-1	-1	Sub_train
Cpd1557	-1.16667	-0.333333	0.17767	1	-0.0803571	0.01	-0.060873	-0.539683	0.108931	-0.260767	-1	-1	Sub_train
Cpd1558	-2.16667	-0.333333	-0.0313296	-4	-0.0803571	0.006	-0.080873	-0.539683	0.238931	-0.250767	-1	-1	Test
Cpd1559	-1.16667	-0.333333	0.33567	4	-0.0803571	-0.01	-0.080873	-0.539683	0.0539308	-0.170767	-1	-1	Sub_train
Cpd1560	-2.16667	-0.333333	0.11967	-4	-0.0803571	0.023	0.00912698	-0.539683	0.0889308	-0.300767	-1	-1	Sub_train
Cpd1561	-1.16667	-0.333333	0.18967	-3	-0.0803571	0.039	0.049127	-0.539683	0.218931	-0.520767	-1	-1	Sub_train
Cpd1562	-1.16667	-0.333333	-0.15793	-2	-0.0803571	0.041	-0.100873	-0.539683	0.308931	-0.510767	-1	-1	Validation
Cpd1563	-1.16667	-0.333333	0.0716704	-1	-0.0803571	0.012	0.039127	-0.539683	0.0409308	-0.150767	-1	-1	Sub_train
Cpd1564	-2.16667	-0.333333	0.23867	1	-0.0803571	-0.002	-0.050873	-0.539683	0.198931	0.189233	-1	-1	Sub_train
Cpd1565	-2.16667	-0.333333	-0.0643296	-4	-0.0803571	0.009	-0.080873	-0.539683	0.168931	-0.290767	-1	-1	Sub_train
Cpd1566	-2.16667	-0.333333	-0.11033	-3	-0.0803571	0.025	0.059127	-0.539683	0.0319308	-0.160767	-1	-1	Sub_train
Cpd1567	-2.16667	-0.333333	-0.12523	1	-0.0803571	0.009	-0.000873016	-0.539683	0.0569308	-0.190767	-1	-1	Test
Cpd1568	-2.16667	-0.333333	0.18467	-6	-0.0803571	0.01	-0.020873	-0.539683	0.138931	0.109233	-1	-1	Validation
Cpd1569	-2.16667	-0.333333	-0.11033	-4	-0.0803571	0.028	-0.080873	-0.539683	0.128931	-0.370767	-1	-1	Validation
Cpd1570	-1.16667	-0.333333	0.25867	2	-0.0803571	0.016	-0.080873	-0.539683	0.0679308	-0.220767	-1	-1	Sub_train
Cpd1571	-2.16667	-0.333333	-0.10633	-2	-0.0803571	0.016	-0.020873	-0.539683	-0.0360692	-0.340767	-1	-1	Validation
Cpd1572	-2.16667	-0.333333	-0.0453296	-4	-0.0803571	0.031	0.029127	-0.539683	0.168931	0.139233	-1	-1	Sub_train
Cpd1573	-0.166667	-0.333333	0.23867	-1	-0.0803571	0.024	0.039127	-0.539683	0.0719308	0.0892328	-1	-1	Sub_train
Cpd1574	-1.16667	-0.333333	0.14667	0	-0.0803571	0.009	-0.060873	-0.539683	0.108931	-0.340767	-1	-1	Test
Cpd1575	-2.16667	-0.333333	0.00467037	-4	-0.0803571	0.024	-0.010873	-0.539683	0.0739308	-0.430767	-1	-1	Test
Cpd1576	-0.884615	-0.230769	0.19067	0.153846	0	0.00811538	-0.080873	-0.539683	-0.147706	-0.660767	-1	-1	Sub_train
Cpd1577	-0.884615	-0.230769	-0.2045	-1.84615	0	0.0251154	-0.020873	-0.539683	-0.0287059	-0.690767	-1	-1	Sub_train
Cpd1578	-0.884615	-0.230769	-0.0623296	-0.846154	0	-0.00588462	-0.040873	-0.539683	-0.0567059	-0.480767	-1	-1	Test
Cpd1579	0.115385	-0.230769	-0.0813296	3.15385	0	0.00311539	-0.090873	-0.539683	-0.0637059	-0.500767	-1	-1	Validation
Cpd1580	1.11538	-0.230769	0.0196704	2.15385	0	-0.0308846	0.049127	-0.539683	0.141294	-0.0707672	-1	-1	Sub_train
Cpd1581	-0.884615	-0.230769	-0.18543	3.15385	0	0.00411538	-0.050873	-0.539683	-0.0377059	-0.290767	-1	-1	Sub_train
Cpd1582	0.115385	-0.230769	-0.12293	6.15385	0	-0.0108846	-0.060873	-0.539683	-0.117706	-0.520767	-1	-1	Validation
Cpd1583	-0.884615	-0.230769	0.15967	-1.84615	0	0.00511538	-0.070873	-0.539683	-0.173706	-0.420767	-1	-1	Sub_train
Cpd1584	-0.884615	-0.230769	-0.11473	-1.84615	0	-0.00788462	-0.130873	-0.539683	0.0212941	-0.640767	-1	-1	Test
Cpd1585	-0.884615	-0.230769	0.13467	4.15385	0	0.0331154	0.069127	-0.539683	0.0812941	-0.190767	-1	-1	Test
Cpd1586	-0.884615	-0.230769	0.0536704	-0.846154	0	-0.00988462	-0.070873	-0.539683	-0.0707059	-0.320767	-1	-1	Test
Cpd1587	-0.884615	-0.230769	-0.16703	0.153846	0	-0.00888462	0.019127	-0.539683	-0.00870588	-0.150767	-1	-1	Validation
Cpd1588	0.115385	-0.230769	-0.12413	1.15385	0	0.0211154	-0.040873	-0.539683	0.0112941	-0.500767	-1	-1	Sub_train
Cpd1589	-0.884615	-0.230769	0.0786704	-1.84615	0	0.0261154	-0.040873	-0.539683	0.151294	-0.700767	-1	-1	Sub_train
Cpd1590	0.115385	-0.230769	0.13167	1.15385	0	-0.0198846	-0.060873	-0.539683	-0.0457059	-0.260767	-1	-1	Sub_train
Cpd1591	-0.884615	-0.230769	0.0896704	0.153846	0	0.0301154	-0.120873	-0.539683	0.0212941	-0.940767	-1	-1	Validation
Cpd1592	-0.884615	-0.230769	-0.0303296	-1.84615	0	0.00811538	-0.080873	-0.539683	-0.0457059	-0.760767	-1	-1	Sub_train
Cpd1593	-0.884615	-0.230769	0.0756704	-0.846154	0	0.0221154	-0.090873	-0.539683	-0.0977059	-0.860767	-1	-1	Sub_train
Cpd1594	0.115385	-0.230769	0.13767	0.153846	0	-0.0338846	-0.070873	-0.539683	-0.147706	-0.0907672	-1	-1	Sub_train
Cpd1595	-0.884615	-0.230769	0.15467	-1.84615	0	0.0101154	-0.100873	-0.539683	0.111294	-0.750767	-1	-1	Sub_train
Cpd1596	1.11538	-0.230769	-0.20867	5.15385	0	-0.00588462	-0.010873	-0.539683	0.0112941	-0.360767	-1	-1	Validation
Cpd1597	-0.884615	-0.230769	0.0786704	-1.84615	0	0.0261154	-0.040873	-0.539683	0.151294	-0.700767	-1	-1	Sub_train
Cpd1598	0.115385	-0.230769	0.17767	5.15385	0	-0.0158846	-0.060873	-0.539683	0.00129412	-0.260767	-1	-1	Sub_train
Cpd1599	-0.884615	-0.230769	0.25967	0.153846	0	-0.00888462	-0.060873	-0.539683	0.211294	-0.300767	-1	-1	Sub_train
Cpd1600	0.115385	-0.230769	0.17167	-0.846154	0	-0.00888462	-0.030873	-0.539683	-0.00870588	-0.0807672	-1	-1	Validation
Cpd1601	-0.884615	-0.230769	0.0486704	1.15385	0	-0.00288462	-0.010873	-0.539683	-0.0567059	-0.120767	-1	-1	Validation
Cpd1602	1.11538	-0.230769	-0.10933	3.15385	0	-0.0108846	-0.100873	-0.539683	-0.0507059	-0.380767	-1	-1	Sub_train
Cpd1603	1.11538	-0.230769	-0.21433	0.153846	0	0.00711538	-0.150873	-0.539683	-0.0317059	-0.380767	-1	-1	Sub_train
Cpd1604	-0.884615	-0.230769	-0.11913	-0.846154	0	0.0121154	0.089127	-0.539683	-0.0367059	-0.460767	-1	-1	Test
Cpd1605	0.115385	-0.230769	0.20867	1.15385	0	-0.0158846	-0.030873	-0.539683	0.201294	-0.0307672	-1	-1	Test
Cpd1606	-0.884615	-0.230769	-0.19843	-1.84615	0	0.0511154	-0.040873	-0.539683	0.0912941	-0.880767	-1	-1	Validation
Cpd1607	0.115385	-0.230769	-0.0843296	1.15385	0	0.0191154	-0.080873	-0.539683	0.00129412	-0.490767	-1	-1	Sub_train
Cpd1608	-0.884615	-0.230769	0.10667	-1.84615	0	-0.00388462	-0.080873	-0.539683	-0.0357059	-0.0207672	-1	-1	Sub_train
Cpd1609	-0.884615	-0.230769	0.16167	-1.84615	0	0.00511538	-0.060873	-0.539683	-0.131706	0.0192328	-1	-1	Sub_train
Cpd1610	-0.884615	-0.230769	0.24467	-1.84615	0	-0.0108846	-0.080873	-0.539683	0.231294	0.309233	-1	-1	Sub_train
Cpd1611	-0.884615	-0.230769	-0.0153296	-1.84615	0	-0.0208846	-0.050873	-0.539683	0.0612941	-0.560767	-1	-1	Validation
Cpd1612	-0.884615	-0.230769	0.12467	-0.846154	0	-0.00688462	-0.080873	-0.539683	-0.0187059	0.369233	-1	-1	Sub_train
Cpd1613	0.115385	-0.230769	0.12967	0.153846	0	-0.0188846	-0.030873	-0.539683	0.181294	-0.0507672	-1	-1	Test
Cpd1614	1.11538	-0.230769	0.29167	5.15385	0	-0.0128846	-0.010873	-0.539683	0.0712941	0.0492328	-1	-1	Validation
Cpd1615	0.115385	-0.230769	-0.0933296	5.15385	0	0.00111538	-0.060873	-0.539683	0.0212941	-0.250767	-1	-1	Sub_train
Cpd1616	-0.884615	-0.230769	0.16167	-0.846154	0	0.0501154	0.019127	-0.539683	-0.0957059	-0.980767	-1	-1	Sub_train
Cpd1617	0.115385	-0.230769	-0.14443	3.15385	0	-0.0198846	0.029127	-0.539683	0.251294	0.0692328	-1	-1	Sub_train
Cpd1618	1.11538	-0.230769	-0.11333	2.15385	0	-0.00488462	-0.060873	-0.539683	-0.0737059	-0.320767	-1	-1	Sub_train
Cpd1619	0.115385	-0.230769	-0.0693296	2.15385	0	0.00611539	-0.070873	-0.539683	0.0112941	-0.250767	-1	-1	Validation
Cpd1620	-0.884615	-0.230769	-0.17403	-0.846154	0	0.0711154	0.059127	-0.539683	-0.218706	-0.650767	-1	-1	Validation
Cpd1621	1.11538	-0.230769	-0.21355	5.15385	0	-0.0248846	0.019127	-0.539683	0.0912941	-0.0607672	-1	-1	Test
Cpd1622	0.115385	-0.230769	0.0656704	0.153846	0	-0.00588462	-0.010873	-0.539683	0.181294	-0.0607672	-1	-1	Validation
Cpd1623	-0.884615	-0.230769	0.13467	2.15385	-0.0803571	-0.00488462	-0.010873	-0.539683	0.228931	-0.370767	-1	-1	Validation
Cpd1624	-0.884615	-0.230769	-0.19553	-1.84615	0	0.0481154	0.059127	-0.539683	-0.0667059	-0.780767	-1	-1	Validation
Cpd1625	2.11538	-0.230769	-0.19763	7.15385	0	-0.00488462	-0.000873016	-0.539683	0.0212941	-0.200767	-1	-1	Sub_train
Cpd1626	0.115385	-0.230769	0.10767	-0.846154	0	-0.0178846	-0.010873	-0.539683	-0.0187059	-0.360767	-1	-1	Sub_train
Cpd1627	-0.884615	-0.230769	0.16467	-0.846154	0	0.00311539	-0.090873	-0.539683	-0.191706	-0.380767	-1	-1	Validation
Cpd1628	-0.884615	-0.230769	0.18367	2.15385	0	-0.00388462	-0.000873016	-0.539683	-0.0637059	-0.460767	-1	-1	Test
Cpd1629	-0.884615	-0.230769	-0.2086	0.153846	0	0.0171154	-0.130873	-0.539683	0.0912941	-0.950767	-1	-1	Validation
Cpd1630	0.115385	-0.230769	0.22167	0.153846	0	-0.00288462	-0.050873	-0.539683	0.191294	-0.270767	-1	-1	Validation
Cpd1631	-0.884615	-0.230769	0.0186704	2.15385	0	0.0201154	-0.090873	-0.539683	-0.0797059	-0.750767	-1	-1	Sub_train
Cpd1632	1.11538	-0.230769	0.12067	0.153846	0	0.0141154	-0.040873	-0.539683	-0.0337059	-0.120767	-1	-1	Validation
Cpd1633	1.11538	-0.230769	0.24667	7.15385	0	-0.0248846	-0.030873	-0.539683	-0.0397059	0.119233	-1	-1	Validation
Cpd1634	-0.884615	-0.230769	-0.14903	-1.84615	0	-0.00288462	0.029127	-0.539683	0.211294	-0.410767	-1	-1	Sub_train
Cpd1635	-0.884615	-0.230769	0.0596704	-0.846154	0	0.0221154	-0.090873	-0.539683	0.0912941	-0.890767	-1	-1	Sub_train
Cpd1636	-0.884615	-0.230769	0.0636704	0.153846	0	-0.000884615	-0.020873	-0.539683	-0.0187059	-0.180767	-1	-1	Sub_train
Cpd1637	0.115385	-0.230769	0.0316704	0.153846	0	0.00711539	-0.040873	-0.539683	0.0412941	-0.540767	-1	-1	Validation
Cpd1638	1.11538	-0.230769	0.18267	2.15385	0	0.000115385	-0.030873	-0.539683	0.0612941	-0.430767	-1	-1	Sub_train
Cpd1639	0.115385	-0.230769	0.17067	0.153846	0	-0.0208846	-0.040873	-0.539683	0.111294	-0.210767	-1	-1	Sub_train
Cpd1640	2.11538	-0.230769	0.00767037	1.15385	0	0.00911539	-0.020873	-0.539683	0.141294	-0.170767	-1	-1	Validation
Cpd1641	-0.884615	-0.230769	-0.18493	0.153846	0	0.0151154	-0.000873016	-0.539683	0.111294	-0.630767	-1	-1	Test
Cpd1642	0.115385	-0.230769	0.0376704	2.15385	0	0.0281154	-0.120873	-0.539683	-0.0957059	-0.770767	-1	-1	Sub_train
Cpd1643	-0.884615	-0.230769	0.18467	4.15385	-0.0803571	-0.0148846	-0.000873016	-0.539683	0.228931	-0.310767	-1	-1	Validation
Cpd1644	-0.884615	-0.230769	0.0316704	-1.84615	0	-0.000884615	-0.060873	-0.539683	0.211294	-0.380767	-1	-1	Sub_train
Cpd1645	-0.884615	-0.230769	-0.0373296	2.15385	0	0.00611539	-0.050873	-0.539683	0.0312941	-0.300767	-1	-1	Validation
Cpd1646	-0.884615	-0.230769	-0.0773296	0.153846	0	0.0151154	-0.040873	-0.539683	0.0612941	-0.600767	-1	-1	Sub_train
Cpd1647	-0.884615	-0.230769	-0.0173296	-1.84615	0	-0.000884615	-0.020873	-0.539683	0.0312941	-0.250767	-1	-1	Sub_train
Cpd1648	-0.884615	-0.230769	0.0166704	-1.84615	0	0.000115385	-0.110873	-0.539683	-0.0707059	-0.610767	-1	-1	Validation
Cpd1649	-0.884615	-0.230769	-0.0313296	0.153846	0	-0.0198846	-0.080873	-0.539683	0.131294	-0.250767	-1	-1	Validation
Cpd1650	-0.884615	-0.230769	-0.0113296	0.153846	0	-0.0138846	-0.070873	-0.539683	-0.0187059	-0.450767	-1	-1	Test
Cpd1651	0.115385	-0.230769	-0.21105	7.15385	0	0.00311538	0.00912698	-0.539683	0.0612941	-0.0907672	-1	-1	Sub_train
Cpd1652	-0.884615	-0.230769	0.11667	1.15385	0	0.00811538	-0.000873016	-0.539683	0.0112941	-0.380767	-1	-1	Sub_train
Cpd1653	0.115385	-0.230769	0.35667	0.153846	0	0.00911538	-0.080873	-0.539683	0.0712941	-0.600767	-1	-1	Sub_train
Cpd1654	-0.884615	-0.230769	0.16067	-1.84615	0	-0.0118846	-0.080873	-0.539683	-0.0427059	0.369233	-1	-1	Sub_train
Cpd1655	-0.884615	-0.230769	-0.18873	-1.84615	0	0.0331154	-0.060873	-0.539683	0.141294	-0.980767	-1	-1	Test
Cpd1656	-0.884615	-0.230769	-0.0773296	-1.84615	0	0.0341154	-0.020873	-0.539683	0.121294	-0.970767	-1	-1	Validation
Cpd1657	0.115385	-0.230769	-0.12053	2.15385	0	0.0171154	-0.080873	-0.539683	0.0712941	-0.350767	-1	-1	Sub_train
Cpd1658	0.115385	-0.230769	0.24967	1.15385	0	-0.0238846	-0.040873	-0.539683	0.0212941	0.0692328	-1	-1	Validation
Cpd1659	-0.884615	-0.230769	0.0346704	0.153846	0	-0.0158846	-0.020873	-0.539683	0.151294	0.309233	-1	-1	Validation
Cpd1660	-0.884615	-0.230769	-0.11033	-1.84615	0	0.00211538	-0.060873	-0.539683	-0.00870588	-0.290767	-1	-1	Sub_train
Cpd1661	-0.884615	-0.230769	0.32867	0.153846	0	-0.0108846	-0.020873	-0.539683	-0.0517059	-0.420767	-1	-1	Sub_train
Cpd1662	0.115385	-0.230769	-0.0983296	1.15385	0	0.0141154	-0.060873	-0.539683	0.0912941	-0.350767	-1	-1	Sub_train
Cpd1663	0.115385	-0.230769	-0.0943296	1.15385	0	0.0101154	-0.060873	-0.539683	0.00129412	-0.350767	-1	-1	Validation
Cpd1664	0.115385	-0.230769	0.14867	7.15385	0	-0.0218846	-0.040873	-0.539683	0.161294	0.169233	-1	-1	Test
Cpd1665	-0.884615	-0.230769	-0.13793	2.15385	0	0.00711539	-0.010873	-0.539683	0.131294	-0.480767	-1	-1	Validation
Cpd1666	0.115385	-0.230769	-0.0943296	5.15385	0	-0.00688462	-0.030873	-0.539683	0.0712941	-0.370767	-1	-1	Sub_train
Cpd1667	0.115385	-0.230769	-0.16573	6.15385	0	-0.0118846	0.089127	-0.539683	-0.0297059	0.0192328	-1	-1	Validation
Cpd1668	-0.884615	-0.230769	0.18567	0.153846	0	-0.000884615	-0.050873	-0.539683	-0.0637059	0.0892328	-1	-1	Sub_train
Cpd1669	-0.884615	-0.230769	-0.14723	2.15385	0	0.0221154	0.039127	-0.539683	-0.0187059	-0.340767	-1	-1	Test
Cpd1670	0.115385	-0.230769	-0.10533	8.15385	0	-0.0108846	-0.040873	-0.539683	0.111294	-0.000767196	-1	-1	Sub_train
Cpd1671	2.11538	-0.230769	-0.18993	4.15385	0	-0.00388462	-0.020873	-0.539683	0.00129412	-0.170767	-1	-1	Sub_train
Cpd1672	-0.884615	-0.230769	0.24167	-1.84615	0	-0.00588462	-0.000873016	-0.539683	-0.0537059	-0.510767	-1	-1	Test
Cpd1673	-0.884615	-0.230769	-0.20992	-1.84615	0	0.0511154	-0.020873	-0.539683	-0.242706	-0.820767	-1	-1	Sub_train
Cpd1674	0.115385	-0.230769	0.18167	0.153846	0	-0.0198846	-0.040873	-0.539683	-0.0667059	-0.0107672	-1	-1	Test
Cpd1675	-0.884615	-0.230769	-0.13753	1.15385	0	-0.0158846	-0.130873	-0.539683	0.00129412	-0.490767	-1	-1	Validation
Cpd1676	-0.884615	-0.230769	0.0796704	-1.84615	0	0.0251154	-0.060873	-0.539683	-0.140706	-0.610767	-1	-1	Sub_train
Cpd1677	-0.884615	-0.230769	-0.14053	-0.846154	0	0.0301154	0.019127	-0.539683	-0.00870588	-0.0307672	-1	-1	Sub_train
Cpd1678	-0.884615	-0.230769	-0.0233296	-1.84615	0	0.0671154	0.059127	-0.539683	-0.0187059	-0.610767	-1	-1	Sub_train
Cpd1679	-0.884615	-0.230769	0.0916704	-1.84615	0	0.0261154	-0.070873	-0.539683	0.101294	-0.670767	-1	-1	Validation
Cpd1680	-0.884615	-0.230769	-0.12783	3.15385	0	0.00311538	-0.020873	-0.539683	-0.201706	-0.460767	-1	-1	Sub_train
Cpd1681	0.115385	-0.230769	0.16667	-0.846154	0	-0.0138846	-0.050873	-0.539683	-0.0467059	-0.0707672	-1	-1	Sub_train
Cpd1682	-0.884615	-0.230769	-0.10033	-0.846154	0	0.0211154	0.00912698	-0.539683	0.0412941	-0.850767	-1	-1	Sub_train
Cpd1683	-0.884615	-0.230769	-0.0103296	0.153846	0	0.00411539	0.049127	-0.539683	-0.0977059	-0.450767	-1	-1	Validation
Cpd1684	-0.884615	-0.230769	0.0426704	-0.846154	0	-0.00988462	-0.080873	-0.539683	0.0412941	-0.480767	-1	-1	Sub_train
Cpd1685	0.115385	-0.230769	0.0866704	0.153846	0	-0.00588462	-0.020873	-0.539683	0.00129412	-0.0607672	-1	-1	Sub_train
Cpd1686	-0.884615	-0.230769	0.17567	7.15385	0	-0.0268846	0.069127	-0.539683	0.0712941	0.169233	-1	-1	Sub_train
Cpd1687	-0.884615	-0.230769	0.31667	-0.846154	0	-0.00188462	-0.060873	-0.539683	0.351294	-0.340767	-1	-1	Sub_train
Cpd1688	0.115385	-0.230769	-0.10033	1.15385	0	-0.0158846	-0.050873	-0.539683	0.0512941	-0.160767	-1	-1	Test
Cpd1689	-0.884615	-0.230769	-0.18513	-1.84615	0	-0.00188462	-0.080873	-0.539683	0.00129412	-0.760767	-1	-1	Validation
Cpd1690	-0.884615	-0.230769	0.13867	-1.84615	0	0.00111538	-0.070873	-0.539683	-0.0887059	0.0192328	-1	-1	Sub_train
Cpd1691	-0.884615	-0.230769	-0.21344	-1.84615	0	-0.00188462	-0.090873	-0.539683	0.0312941	-0.460767	-1	-1	Validation
Cpd1692	0.115385	-0.230769	-0.0873296	3.15385	0	0.00911539	-0.080873	-0.539683	0.00129412	-0.480767	-1	-1	Validation
Cpd1693	2.11538	-0.230769	0.16567	2.15385	0	-0.0128846	-0.060873	-0.539683	0.0712941	-0.300767	-1	-1	Sub_train
Cpd1694	0.115385	-0.230769	-0.0763296	-0.846154	0	0.0141154	-0.140873	-0.539683	-0.0877059	-0.720767	-1	-1	Sub_train
Cpd1695	-0.884615	-0.230769	-0.14863	-1.84615	0	0.0321154	0.169127	-0.539683	-0.145706	-0.320767	-1	-1	Sub_train
Cpd1696	-0.884615	-0.230769	0.0956704	-1.84615	0	0.0121154	-0.070873	-0.539683	-0.167706	-0.550767	-1	-1	Test
Cpd1697	0.115385	-0.230769	-0.0643296	7.15385	0	-0.0218846	-0.010873	-0.539683	-0.161706	0.0592328	-1	-1	Validation
Cpd1698	-0.884615	-0.230769	-0.0533296	0.153846	0	-0.00888462	-0.030873	-0.539683	-0.0657059	-0.200767	-1	-1	Test
Cpd1699	-0.884615	-0.230769	-0.15593	3.15385	0	-0.00388462	0.059127	-0.539683	0.0912941	0.209233	-1	-1	Validation
Cpd1700	2.11538	-0.230769	-0.18993	4.15385	-0.0803571	-0.00388462	-0.020873	-0.539683	0.108931	-0.170767	-1	-1	Validation
Cpd1701	0.115385	-0.230769	0.24067	0.153846	0	-0.00988462	-0.050873	-0.539683	-0.0387059	-0.0707672	-1	-1	Test
Cpd1702	2.11538	-0.230769	-0.21097	7.15385	0	-0.000884615	0.039127	-0.539683	-0.297706	0.0192328	-1	-1	Sub_train
Cpd1703	-0.884615	-0.230769	0.0226704	-1.84615	0	0.0431154	-0.050873	-0.539683	-0.0497059	-0.810767	-1	-1	Test
Cpd1704	1.11538	-0.230769	-0.15033	2.15385	0	0.0121154	0.039127	-0.539683	0.0412941	-0.0507672	-1	-1	Sub_train
Cpd1705	0.115385	-0.230769	-0.0933296	0.153846	0	0.0151154	-0.030873	-0.539683	-0.0287059	-0.490767	-1	-1	Sub_train
Cpd1706	-0.884615	-0.230769	0.18667	0.153846	0	0.0101154	-0.070873	-0.539683	0.0612941	-0.510767	-1	-1	Sub_train
Cpd1707	-0.884615	-0.230769	-0.0963296	-1.84615	0	0.0301154	-0.000873016	-0.539683	0.101294	-0.840767	-1	-1	Test
Cpd1708	-0.884615	-0.230769	-0.17533	-1.84615	0	0.0321154	-0.090873	-0.539683	0.0312941	-0.860767	-1	-1	Sub_train
Cpd1709	0.115385	-0.230769	-0.10333	1.15385	0	-0.0128846	-0.050873	-0.539683	0.0512941	-0.220767	-1	-1	Sub_train
Cpd1710	-0.884615	-0.230769	0.19767	3.15385	0	-0.0158846	-0.050873	-0.539683	-0.0187059	-0.170767	-1	-1	Validation
Cpd1711	0.115385	-0.230769	0.0256704	2.15385	0	-0.0228846	-0.070873	-0.539683	0.0212941	-0.240767	-1	-1	Sub_train
Cpd1712	-0.884615	-0.230769	0.31567	-1.84615	0	-0.00488462	-0.060873	-0.539683	0.291294	-0.320767	-1	-1	Sub_train
Cpd1713	-0.884615	-0.230769	0.10067	-1.84615	0	0.0161154	-0.040873	-0.539683	0.191294	-0.840767	-1	-1	Sub_train
Cpd1714	-0.884615	-0.230769	0.0406704	-0.846154	0	0.00111538	-0.020873	-0.539683	-0.113706	-0.190767	-1	-1	Validation
Cpd1715	-0.884615	-0.230769	0.0526704	-1.84615	0	0.0241154	-0.060873	-0.539683	0.0112941	-0.670767	-1	-1	Sub_train
Cpd1716	-0.884615	-0.230769	-0.0793296	0.153846	0	0.0281154	-0.120873	-0.539683	-0.127706	-0.550767	-1	-1	Validation
Cpd1717	-0.884615	-0.230769	0.33067	3.15385	0	-0.0208846	-0.060873	-0.539683	-0.184706	-0.120767	-1	-1	Sub_train
Cpd1718	0.115385	-0.230769	-0.0743296	4.15385	0	0.0101154	-0.070873	-0.539683	0.0612941	-0.520767	-1	-1	Sub_train
Cpd1719	-0.884615	-0.230769	-0.18783	0.153846	0	-0.00988462	0.019127	-0.539683	-0.00870588	-0.150767	-1	-1	Test
Cpd1720	-0.884615	-0.230769	0.0806704	-1.84615	0	0.00211539	0.099127	-0.539683	0.0212941	-0.420767	-1	-1	Validation
Cpd1721	-0.884615	-0.230769	-0.15553	-1.84615	0	0.0171154	-0.000873016	-0.539683	0.0312941	-0.630767	-1	-1	Test
Cpd1722	-0.884615	-0.230769	0.11867	-1.84615	0	0.0271154	-0.070873	-0.539683	0.121294	-0.630767	-1	-1	Sub_train
Cpd1723	-0.884615	-0.230769	0.24067	-0.846154	0	-0.00888462	-0.050873	-0.539683	-0.112706	-0.190767	-1	-1	Sub_train
Cpd1724	-0.884615	-0.230769	-0.18973	-0.846154	0	-0.00388462	0.049127	-0.539683	0.0712941	-0.190767	-1	-1	Sub_train
Cpd1725	-0.884615	-0.230769	0.0246704	-1.84615	0	0.00211538	0.089127	-0.539683	0.271294	-0.390767	-1	-1	Sub_train
Cpd1726	-0.884615	-0.230769	-0.0613296	-1.84615	0	0.0231154	-0.010873	-0.539683	0.0512941	-0.720767	-1	-1	Validation
Cpd1727	-0.884615	-0.230769	0.13767	0.153846	0	0.00811538	-0.050873	-0.539683	0.211294	-0.610767	-1	-1	Validation
Cpd1728	-0.884615	-0.230769	-0.17283	-1.84615	0	0.0181154	0.099127	-0.539683	-0.0407059	-0.0107672	-1	-1	Sub_train
Cpd1729	-0.884615	-0.230769	0.0406704	-0.846154	0	0.00111538	-0.020873	-0.539683	-0.0447059	-0.180767	-1	-1	Sub_train
Cpd1730	0.115385	-0.230769	0.25967	3.15385	0	-0.0208846	-0.050873	-0.539683	-0.00870588	-0.310767	-1	-1	Test
Cpd1731	0.115385	-0.230769	-0.0913296	0.153846	0	0.0241154	-0.080873	-0.539683	0.00129412	-0.640767	-1	-1	Sub_train
Cpd1732	0.115385	-0.230769	-0.0923296	0.153846	0	0.0291154	-0.090873	-0.539683	0.0812941	-0.670767	-1	-1	Validation
Cpd1733	-0.884615	-0.230769	0.0456704	3.15385	0	0.0181154	0.019127	-0.539683	0.0512941	-0.500767	-1	-1	Sub_train
Cpd1734	0.115385	-0.230769	0.14467	0.153846	0	0.00111538	-0.050873	-0.539683	0.131294	-0.640767	-1	-1	Test
Cpd1735	0.115385	-0.230769	-0.17443	4.15385	0	-0.000884615	-0.000873016	-0.539683	-0.0187059	-0.310767	-1	-1	Sub_train
Cpd1736	0.115385	-0.230769	0.15667	2.15385	0	0.0151154	-0.040873	-0.539683	0.111294	-0.570767	-1	-1	Sub_train
Cpd1737	-0.884615	-0.230769	0.0406704	-1.84615	0	0.0231154	0.059127	-0.539683	-0.149706	-0.700767	-1	-1	Sub_train
Cpd1738	-0.884615	-0.230769	0.31467	0.153846	0	-0.0118846	-0.060873	-0.539683	0.0212941	-0.260767	-1	-1	Sub_train
Cpd1739	-0.884615	-0.230769	0.10167	0.153846	0	0.00311538	-0.040873	-0.539683	0.0712941	-0.520767	-1	-1	Test
Cpd1740	-0.884615	-0.230769	0.0666704	-0.846154	0	0.0311154	-0.030873	-0.539683	0.181294	-0.660767	-1	-1	Test
Cpd1741	0.115385	-0.230769	-0.21393	1.15385	0	0.00811538	-0.050873	-0.539683	-0.0187059	-0.430767	-1	-1	Sub_train
Cpd1742	0.115385	-0.230769	0.32767	4.15385	0	0.00811538	-0.040873	-0.539683	-0.107706	-0.230767	-1	-1	Validation
Cpd1743	0.115385	-0.230769	-0.0713296	3.15385	0	0.0131154	-0.070873	-0.539683	0.0312941	-0.520767	-1	-1	Sub_train
Cpd1744	0.115385	-0.230769	0.0356704	2.15385	0	0.0201154	-0.100873	-0.539683	-0.0957059	-0.490767	-1	-1	Validation
Cpd1745	2.11538	-0.230769	-0.20911	4.15385	0	-0.0168846	-0.000873016	-0.539683	0.341294	-0.210767	-1	-1	Sub_train
Cpd1746	-0.884615	-0.230769	-0.19333	-1.84615	0	0.0451154	0.059127	-0.539683	-0.163706	-0.760767	-1	-1	Sub_train
Cpd1747	-0.884615	-0.230769	-0.15813	2.15385	0	-0.00488462	0.079127	-0.539683	-0.0597059	-0.0707672	-1	-1	Validation
Cpd1748	0.115385	-0.230769	0.0726704	1.15385	0	-0.0318846	-0.020873	-0.539683	-0.0607059	0.0092328	-1	-1	Sub_train
Cpd1749	-0.884615	-0.230769	0.21867	0.153846	0	0.00211538	-0.050873	-0.539683	0.261294	-0.510767	-1	-1	Sub_train
Cpd1750	-0.884615	-0.230769	0.23267	2.15385	0	-0.0168846	-0.040873	-0.539683	0.0312941	-0.140767	-1	-1	Sub_train
Cpd1751	-0.884615	-0.230769	0.0936704	-0.846154	0	0.0241154	-0.080873	-0.539683	-0.152706	-0.790767	-1	-1	Sub_train
Cpd1752	0.115385	-0.230769	0.19267	2.15385	0	0.00611538	-0.020873	-0.539683	0.111294	-0.340767	-1	-1	Sub_train
Cpd1753	-0.884615	-0.230769	-0.13823	0.153846	0	0.0511154	-0.090873	-0.539683	-0.316706	-0.910767	-1	-1	Sub_train
Cpd1754	0.115385	-0.230769	0.22767	1.15385	0	-0.0208846	-0.040873	-0.539683	0.101294	-0.000767196	-1	-1	Test
Cpd1755	-0.884615	-0.230769	-0.17323	4.15385	0	0.0141154	0.129127	-0.539683	-0.0357059	-0.150767	-1	-1	Validation
Cpd1756	-0.884615	-0.230769	-0.11333	-1.84615	0	0.0251154	0.00912698	-0.539683	0.241294	-0.660767	-1	-1	Sub_train
Cpd1757	-0.884615	-0.230769	-0.11333	-1.84615	0	0.0421154	-0.070873	-0.539683	0.101294	-0.840767	-1	-1	Test
Cpd1758	-0.884615	-0.230769	0.16767	-0.846154	0	-0.00388462	-0.000873016	-0.539683	0.0612941	0.0892328	-1	-1	Sub_train
Cpd1759	-0.884615	-0.230769	-0.16103	0.153846	0	0.0321154	-0.150873	-0.539683	-0.0287059	-0.940767	-1	-1	Sub_train
Cpd1760	-0.884615	-0.230769	0.10867	-1.84615	0	0.0181154	-0.070873	-0.539683	-0.108706	-0.410767	-1	-1	Test
Cpd1761	-0.884615	-0.230769	-0.13013	-1.84615	0	0.0811154	-0.030873	-0.539683	0.141294	-1.37077	-1	-1	Sub_train
Cpd1762	1.11538	-0.230769	-0.19093	0.153846	0	0.00911538	-0.000873016	-0.539683	-0.374706	-0.450767	-1	-1	Sub_train
Cpd1763	2.11538	-0.230769	-0.16843	7.15385	0	-0.00788461	-0.000873016	-0.539683	0.0312941	-0.180767	-1	-1	Validation
Cpd1764	1.11538	-0.230769	-0.21433	0.153846	0	-0.00188462	-0.150873	-0.539683	0.101294	-0.350767	-1	-1	Test
Cpd1765	-0.884615	-0.230769	0.11967	0.153846	0	-0.00288462	0.00912698	-0.539683	-0.0187059	-0.300767	-1	-1	Sub_train
Cpd1766	-0.884615	-0.230769	-0.18943	5.15385	0	-0.0258846	0.039127	-0.539683	0.131294	0.329233	-1	-1	Sub_train
Cpd1767	0.115385	-0.230769	0.19567	-1.84615	0	0.00411538	-0.090873	-0.539683	0.0112941	-0.660767	-1	-1	Test
Cpd1768	0.115385	-0.230769	0.24967	2.15385	0	0.0411154	-0.010873	-0.539683	-0.222706	-0.460767	-1	-1	Sub_train
Cpd1769	0.115385	-0.230769	-0.0923296	3.15385	0	0.0141154	-0.070873	-0.539683	0.0412941	-0.520767	-1	-1	Test
Cpd1770	-0.884615	-0.230769	-0.16843	-1.84615	0	0.0401154	0.149127	-0.539683	-0.194706	-0.790767	-1	-1	Sub_train
Cpd1771	-0.884615	-0.230769	-0.14253	0.153846	0	0.0231154	-0.060873	-0.539683	-0.0997059	-0.760767	-1	-1	Validation
Cpd1772	-0.884615	-0.230769	0.13767	5.15385	-0.0803571	0.00311538	0.019127	-0.539683	0.248931	-0.420767	-1	-1	Sub_train
Cpd1773	-0.884615	-0.230769	0.0416704	0.153846	0	-0.0128846	-0.050873	-0.539683	-0.0287059	-0.370767	-1	-1	Validation
Cpd1774	0.115385	-0.230769	0.0656704	-0.846154	0	-0.00588462	-0.000873016	-0.539683	0.101294	-0.100767	-1	-1	Validation
Cpd1775	-0.884615	-0.230769	-0.0653296	0.153846	0	0.0291154	0.039127	-0.539683	-0.112706	-0.570767	-1	-1	Sub_train
Cpd1776	0.115385	-0.230769	-0.0713296	3.15385	0	0.0131154	-0.060873	-0.539683	0.0212941	-0.310767	-1	-1	Sub_train
Cpd1777	0.115385	-0.230769	0.20867	0.153846	0	-0.00688462	-0.030873	-0.539683	0.141294	-0.210767	-1	-1	Validation
Cpd1778	-0.884615	-0.230769	-0.0983296	6.15385	0	0.00311538	-0.050873	-0.539683	-0.00870588	-0.240767	-1	-1	Test
Cpd1779	-0.884615	-0.230769	0.0586704	-0.846154	0	0.00811538	-0.080873	-0.539683	-0.00870588	-0.0207672	-1	-1	Sub_train
Cpd1780	-0.884615	-0.230769	-0.14843	2.15385	0	0.00411538	0.059127	-0.539683	-0.0407059	-0.190767	-1	-1	Sub_train
Cpd1781	-0.884615	-0.230769	0.20567	0.153846	0	0.00811538	-0.050873	-0.539683	-0.102706	-0.370767	-1	-1	Sub_train
Cpd1782	-0.884615	-0.230769	-0.0223296	3.15385	0	-0.0188846	-0.030873	-0.539683	-0.0377059	-0.190767	-1	-1	Sub_train
Cpd1783	-0.884615	-0.230769	0.14167	-1.84615	0	0.0261154	-0.000873016	-0.539683	0.101294	-0.490767	-1	-1	Validation
Cpd1784	1.11538	-0.230769	-0.14733	1.15385	0	-0.0138846	-0.060873	-0.539683	-0.0467059	-0.220767	-1	-1	Validation
Cpd1785	-0.884615	-0.230769	0.0406704	-1.84615	0	0.00111538	-0.020873	-0.539683	-0.0977059	-0.220767	-1	-1	Sub_train
Cpd1786	1.11538	-0.230769	0.17067	1.15385	0	0.0351154	-0.070873	-0.539683	0.0112941	-0.770767	-1	-1	Sub_train
Cpd1787	0.115385	-0.230769	0.20467	0.153846	0	-0.0118846	-0.050873	-0.539683	0.171294	-0.220767	-1	-1	Sub_train
Cpd1788	0.115385	-0.230769	0.0536704	-1.84615	0	0.000115385	-0.070873	-0.539683	-0.122706	-0.470767	-1	-1	Test
Cpd1789	-0.884615	-0.230769	0.23267	3.15385	0	-0.0168846	-0.040873	-0.539683	0.0312941	-0.150767	-1	-1	Sub_train
Cpd1790	-0.884615	-0.230769	0.15067	-1.84615	0	0.00511538	-0.070873	-0.539683	-0.0187059	-0.0107672	-1	-1	Sub_train
Cpd1791	-0.884615	-0.230769	0.0816704	4.15385	0	-0.00988462	-0.010873	-0.539683	0.0512941	-0.0807672	-1	-1	Sub_train
Cpd1792	-0.884615	-0.230769	0.18767	6.15385	0	-0.0228846	0.089127	-0.539683	-0.0187059	0.0592328	-1	-1	Validation
Cpd1793	0.115385	-0.230769	0.11367	-0.846154	0	0.00211539	-0.070873	-0.539683	-0.110706	-0.390767	-1	-1	Validation
Cpd1794	-0.884615	-0.230769	-0.17013	0.153846	0	0.00611538	0.089127	-0.539683	0.0312941	-0.440767	-1	-1	Test
Cpd1795	-0.884615	-0.230769	-0.0123296	5.15385	0	-0.0188846	-0.060873	-0.539683	-0.0187059	0.0592328	-1	-1	Test
Cpd1796	0.115385	-0.230769	-0.12413	0.153846	0	0.0241154	0.019127	-0.539683	-0.0567059	-0.370767	-1	-1	Sub_train
Cpd1797	-0.884615	-0.230769	-0.0953296	0.153846	0	0.0351154	-0.110873	-0.539683	-0.137706	-0.820767	-1	-1	Validation
Cpd1798	0.115385	-0.230769	-0.0593296	2.15385	0	0.0111154	-0.090873	-0.539683	0.00129412	-0.470767	-1	-1	Test
Cpd1799	-0.884615	-0.230769	0.0506704	-0.846154	0	-0.00488462	-0.060873	-0.539683	0.141294	-0.350767	-1	-1	Validation
Cpd1800	0.115385	-0.230769	-0.0953296	0.153846	0	0.0351154	-0.110873	-0.539683	-0.154706	-0.790767	-1	-1	Validation
Cpd1801	-0.884615	-0.230769	-0.17753	1.15385	0	0.00811538	-0.010873	-0.539683	-0.0287059	-0.500767	-1	-1	Sub_train
Cpd1802	-0.884615	-0.230769	-0.21027	5.15385	0	0.00211539	-0.020873	-0.539683	-0.168706	-0.160767	-1	-1	Validation
Cpd1803	-0.884615	-0.230769	-0.19513	-1.84615	0	0.0621154	0.039127	-0.539683	-0.0597059	-0.820767	-1	-1	Sub_train
Cpd1804	-0.884615	-0.230769	0.10567	3.15385	-0.0803571	-0.00988461	0.039127	-0.539683	0.328931	-0.400767	-1	-1	Validation
Cpd1805	-0.884615	-0.230769	-0.20693	-1.84615	0	0.0431154	0.129127	-0.539683	-0.138706	-0.800767	-1	-1	Sub_train
Cpd1806	0.115385	-0.230769	0.0166704	2.15385	0	0.0101154	-0.040873	-0.539683	-0.0577059	-0.500767	-1	-1	Sub_train
Cpd1807	-0.884615	-0.230769	0.23567	0.153846	0	-0.00988462	-0.060873	-0.539683	-0.0537059	-0.0707672	-1	-1	Sub_train
Cpd1808	0.115385	-0.230769	0.32367	4.15385	0	0.0131154	-0.030873	-0.539683	-0.104706	-0.240767	-1	-1	Sub_train
Cpd1809	0.115385	-0.230769	0.19567	1.15385	0	-0.00488462	-0.040873	-0.539683	-0.0527059	-0.140767	-1	-1	Validation
Cpd1810	-0.884615	-0.230769	0.16867	2.15385	0	0.00511538	0.019127	-0.539683	0.0912941	-0.120767	-1	-1	Sub_train
Cpd1811	-0.884615	-0.230769	-0.0523296	0.153846	0	0.0161154	-0.070873	-0.539683	0.0512941	-0.560767	-1	-1	Test
Cpd1812	0.115385	-0.230769	-0.0643296	0.153846	0	-0.00388462	-0.030873	-0.539683	-0.161706	-0.260767	-1	-1	Sub_train
Cpd1813	1.11538	-0.230769	0.0766704	2.15385	0	-0.000884615	-0.070873	-0.539683	-0.0657059	-0.450767	-1	-1	Test
Cpd1814	1.11538	-0.230769	0.11867	1.15385	0	0.00411539	-0.010873	-0.539683	0.131294	-0.350767	-1	-1	Validation
Cpd1815	-0.884615	-0.230769	0.0406704	-1.84615	0	0.0231154	0.059127	-0.539683	-0.0707059	-0.640767	-1	-1	Validation
Cpd1816	-0.884615	-0.230769	-0.15553	-0.846154	0	0.0171154	-0.000873016	-0.539683	0.0512941	-0.630767	-1	-1	Sub_train
Cpd1817	-0.884615	-0.230769	0.0526704	-0.846154	0	-0.0138846	-0.070873	-0.539683	0.231294	-0.440767	-1	-1	Sub_train
Cpd1818	0.115385	-0.230769	0.21467	0.153846	0	-0.0148846	-0.060873	-0.539683	0.121294	-0.180767	-1	-1	Validation
Cpd1819	1.11538	-0.230769	0.12367	5.15385	0	0.00411538	-0.010873	-0.539683	0.111294	-0.350767	-1	-1	Sub_train
Cpd1820	0.115385	-0.230769	-0.14323	0.153846	0	0.00111538	-0.100873	-0.539683	0.121294	-0.320767	-1	-1	Sub_train
Cpd1821	-0.884615	-0.230769	0.20467	0.153846	0	-0.00288462	-0.050873	-0.539683	0.0112941	0.179233	-1	-1	Test
Cpd1822	0.115385	-0.230769	-0.14333	8.15385	0	-0.00288462	0.029127	-0.539683	0.0112941	-0.170767	-1	-1	Test
Cpd1823	-0.884615	-0.230769	-0.18443	2.15385	0	-0.0258846	0.059127	-0.539683	-0.0497059	-0.500767	-1	-1	Sub_train
Cpd1824	1.11538	-0.230769	0.0806704	2.15385	0	-0.00988461	-0.060873	-0.539683	-0.178706	-0.180767	-1	-1	Validation
Cpd1825	0.115385	-0.230769	0.28367	1.15385	0	-0.0188846	-0.040873	-0.539683	0.0712941	0.249233	-1	-1	Validation
Cpd1826	-0.884615	-0.230769	0.15367	-0.846154	0	-0.00288462	-0.070873	-0.539683	-0.0607059	-0.310767	-1	-1	Sub_train
Cpd1827	1.11538	-0.230769	0.13267	-1.84615	0	-0.00688462	-0.020873	-0.539683	-0.0767059	-0.270767	-1	1	Validation
Cpd1828	0.115385	-0.230769	-0.14473	0.153846	0	0.0111154	0.149127	-0.539683	-0.146706	-0.160767	-1	-1	Sub_train
Cpd1829	-0.884615	-0.230769	0.0986704	-1.84615	0	-0.000884615	-0.100873	-0.539683	0.0612941	-0.640767	-1	-1	Sub_train
Cpd1830	0.115385	-0.230769	0.0166704	0.153846	0	-0.0208846	-0.070873	-0.539683	-0.0467059	-0.390767	-1	-1	Sub_train
Cpd1831	0.115385	-0.230769	-0.16293	5.15385	0	-0.00788462	0.079127	-0.539683	-0.0417059	-0.000767196	-1	-1	Test
Cpd1832	-0.884615	-0.230769	0.00867037	-1.84615	0	0.0431154	-0.070873	-0.539683	-0.00870588	-0.660767	-1	-1	Sub_train
Cpd1833	0.115385	-0.230769	0.22867	1.15385	0	-0.00488462	-0.020873	-0.539683	0.121294	0.169233	-1	-1	Validation
Cpd1834	-0.884615	-0.230769	0.57767	2.15385	0	0.00511539	-0.040873	-0.539683	-0.195706	-0.340767	-1	-1	Validation
Cpd1835	0.115385	-0.230769	0.21267	0.153846	0	-0.0108846	-0.030873	-0.539683	0.181294	-0.0707672	-1	-1	Test
Cpd1836	-0.884615	-0.230769	-0.19443	-0.846154	0	0.00911538	0.029127	-0.539683	-0.00870588	-0.420767	-1	-1	Sub_train
Cpd1837	-0.884615	-0.230769	-0.0533296	0.153846	0	-0.00888462	-0.030873	-0.539683	-0.0677059	-0.230767	-1	-1	Sub_train
Cpd1838	0.115385	-0.230769	-0.16283	0.153846	0	0.00711538	0.159127	-0.539683	-0.144706	-0.000767196	-1	-1	Test
Cpd1839	-0.884615	-0.230769	0.22067	2.15385	0	-0.0108846	-0.050873	-0.539683	-0.186706	-0.0407672	-1	-1	Validation
Cpd1840	-0.884615	-0.230769	-0.18803	1.15385	0	-0.0128846	0.00912698	-0.539683	-0.0557059	-0.350767	-1	-1	Sub_train
Cpd1841	0.115385	-0.230769	-0.14293	5.15385	0	-0.00388462	0.029127	-0.539683	-0.0557059	-0.0707672	-1	-1	Sub_train
Cpd1842	0.115385	-0.230769	0.12667	-0.846154	0	-0.0228846	-0.040873	-0.539683	-0.0437059	-0.0507672	-1	-1	Sub_train
Cpd1843	-0.884615	-0.230769	0.13367	2.15385	0	-0.0238846	-0.010873	-0.539683	0.0212941	-0.540767	-1	-1	Validation
Cpd1844	-0.884615	-0.230769	0.0546704	0.153846	0	-0.0178846	-0.040873	-0.539683	0.141294	-0.140767	-1	-1	Validation
Cpd1845	0.115385	-0.230769	0.18767	-0.846154	0	-0.00588462	-0.040873	-0.539683	-0.116706	-0.0907672	-1	-1	Validation
Cpd1846	-0.884615	-0.230769	0.53467	0.153846	0	-0.000884615	-0.030873	-0.539683	-0.0877059	-0.180767	-1	-1	Sub_train
Cpd1847	-0.884615	-0.230769	-0.21433	4.15385	0	-0.0388846	-0.070873	-0.539683	-0.0307059	-0.330767	-1	-1	Sub_train
Cpd1848	-0.884615	-0.230769	0.0586704	-1.84615	0	0.00611539	-0.030873	-0.539683	-0.178706	-0.370767	-1	-1	Validation
Cpd1849	-0.884615	-0.230769	0.16167	-1.84615	0	0.00511539	-0.060873	-0.539683	-0.104706	0.119233	-1	-1	Validation
Cpd1850	-0.884615	-0.230769	-0.15243	-0.846154	0	0.0111154	0.069127	-0.539683	-0.175706	-0.650767	-1	-1	Validation
Cpd1851	-0.884615	-0.230769	0.17567	4.15385	0	-0.00988462	-0.050873	-0.539683	-0.0187059	-0.330767	-1	-1	Sub_train
Cpd1852	-0.884615	-0.230769	-0.18923	-0.846154	0	0.0591154	0.019127	-0.539683	-0.119706	-0.620767	-1	-1	Sub_train
Cpd1853	1.11538	-0.230769	0.0316704	2.15385	0	0.0121154	-0.040873	-0.539683	-0.0187059	-0.630767	-1	-1	Test
Cpd1854	1.11538	-0.230769	0.18067	0.153846	0	0.00511538	-0.050873	-0.539683	0.0212941	-0.200767	-1	-1	Sub_train
Cpd1855	-0.884615	-0.230769	-0.0383296	-0.846154	0	-0.00488462	-0.050873	-0.539683	0.121294	-0.360767	-1	-1	Validation
Cpd1856	-0.884615	-0.230769	0.0866704	-1.84615	0	0.0321154	-0.050873	-0.539683	0.0612941	-0.750767	-1	-1	Validation
Cpd1857	-0.884615	-0.230769	-0.0633296	-0.846154	0	0.0221154	0.019127	-0.539683	0.0712941	-0.750767	-1	-1	Sub_train
Cpd1858	-0.884615	-0.230769	-0.20855	0.153846	0	0.0331154	-0.060873	-0.539683	0.311294	-0.400767	-1	-1	Validation
Cpd1859	-0.884615	-0.230769	-0.0643296	0.153846	0	0.0451154	0.039127	-0.539683	0.00129412	-0.520767	-1	-1	Sub_train
Cpd1860	-0.884615	-0.230769	-0.20123	2.15385	0	0.0101154	-0.020873	-0.539683	0.00129412	-0.0907672	-1	-1	Sub_train
Cpd1861	-0.884615	-0.230769	-0.0553296	-1.84615	0	0.0321154	0.019127	-0.539683	-0.104706	-0.590767	-1	-1	Validation
Cpd1862	-0.884615	-0.230769	0.15267	-1.84615	0	0.00211538	-0.030873	-0.539683	-0.213706	0.0592328	-1	-1	Test
Cpd1863	0.115385	-0.230769	-0.15473	2.15385	0	0.00411538	-0.030873	-0.539683	0.0412941	-0.340767	-1	-1	Test
Cpd1864	-0.884615	-0.230769	-0.16593	2.15385	0	0.00111538	0.109127	-0.539683	-0.0187059	-0.100767	-1	-1	Validation
Cpd1865	-0.884615	-0.230769	-0.20073	-1.84615	0	0.00711538	-0.060873	-0.539683	-0.0187059	-0.820767	-1	-1	Sub_train
Cpd1866	-0.884615	-0.230769	0.0986704	-0.846154	0	-0.00288462	-0.070873	-0.539683	0.0812941	-0.340767	-1	-1	Validation
Cpd1867	0.115385	-0.230769	0.44867	2.15385	0	0.0171154	-0.090873	-0.539683	-0.139706	-0.500767	-1	-1	Validation
Cpd1868	0.115385	-0.230769	0.14867	12.1538	0	-0.0218846	-0.050873	-0.539683	0.171294	0.199233	-1	-1	Test
Cpd1869	-0.884615	-0.230769	0.10367	-0.846154	0	0.0181154	0.00912698	-0.539683	0.0212941	-0.490767	-1	-1	Sub_train
Cpd1870	-0.884615	-0.230769	0.13567	1.15385	0	-0.00488462	-0.100873	-0.539683	-0.0367059	-0.590767	-1	-1	Validation
Cpd1871	-0.884615	-0.230769	0.0646704	0.153846	0	-0.0158846	-0.020873	-0.539683	0.0612941	-0.370767	-1	-1	Sub_train
Cpd1872	0.115385	-0.230769	0.18967	1.15385	0	0.0131154	0.049127	-0.539683	0.111294	-0.520767	-1	-1	Sub_train
Cpd1873	-0.884615	-0.230769	-0.0773296	-1.84615	0	0.113115	-0.020873	-0.539683	0.0312941	-1.24077	-1	-1	Validation
Cpd1874	1.11538	-0.230769	0.0636704	0.153846	0	0.0171154	-0.030873	-0.539683	0.0312941	-0.650767	-1	-1	Sub_train
Cpd1875	-0.884615	-0.230769	-0.13803	2.15385	0	0.0111154	-0.010873	-0.539683	-0.0377059	-0.640767	-1	-1	Sub_train
Cpd1876	0.115385	-0.230769	-0.20684	2.15385	0	-0.0238846	-0.050873	-0.539683	0.0712941	-0.120767	-1	-1	Validation
Cpd1877	-0.884615	-0.230769	-0.0373296	2.15385	0	0.00611538	-0.050873	-0.539683	0.0212941	-0.170767	-1	-1	Sub_train
Cpd1878	-0.884615	-0.230769	0.13267	2.15385	-0.0803571	0.00111538	-0.020873	-0.539683	0.188931	-0.390767	-1	-1	Sub_train
Cpd1879	1.11538	-0.230769	0.0996704	1.15385	-0.0803571	-0.00388462	0.029127	-0.539683	0.288931	-0.410767	-1	-1	Validation
Cpd1880	0.115385	-0.230769	0.30867	0.153846	0	0.0121154	-0.070873	-0.539683	-0.0607059	-0.130767	-1	-1	Test
Cpd1881	-0.884615	-0.230769	-0.0423296	-1.84615	0	0.00611538	0.049127	-0.539683	-0.0687059	-0.720767	-1	-1	Sub_train
Cpd1882	-0.884615	-0.230769	0.0406704	-1.84615	0	-0.00288462	0.019127	-0.539683	0.00129412	-0.470767	-1	-1	Sub_train
Cpd1883	0.115385	-0.230769	-0.0723296	4.15385	0	-0.0478846	-0.000873016	-0.539683	-0.0187059	-0.210767	-1	-1	Validation
Cpd1884	-0.884615	-0.230769	0.0266704	0.153846	0	0.0181154	-0.030873	-0.539683	0.0212941	-0.350767	-1	-1	Validation
Cpd1885	2.11538	-0.230769	-0.20393	3.15385	0	-0.0198846	-0.060873	-0.539683	0.0112941	0.189233	-1	-1	Sub_train
Cpd1886	2.11538	-0.230769	0.27767	5.15385	0	-0.00988462	-0.010873	-0.539683	0.0812941	0.0392328	-1	-1	Sub_train
Cpd1887	-0.884615	-0.230769	0.27367	1.15385	0	0.00711538	-0.060873	-0.539683	0.161294	-0.0607672	-1	-1	Sub_train
Cpd1888	0.115385	-0.230769	-0.0493296	2.15385	0	0.00511538	-0.070873	-0.539683	0.00129412	-0.400767	-1	-1	Sub_train
Cpd1889	-0.884615	-0.230769	0.12567	0.153846	0	0.0131154	-0.030873	-0.539683	0.201294	-0.640767	-1	-1	Validation
Cpd1890	-0.884615	-0.230769	-0.20982	-1.84615	0	0.0541154	-0.040873	-0.539683	0.00129412	-0.910767	-1	-1	Test
Cpd1891	-2.16667	-0.333333	-0.297282	0	-0.0803571	-0.011	0.0156322	-0.333333	0.138931	-0.0749425	-1	-1	Validation
Cpd1892	-2.16667	-0.333333	-0.12143	0	-0.0803571	-0.011	0.019127	-0.539683	0.138931	-0.270767	-1	-1	Sub_train
