# Supplementary material for: Multi-Target In Silico Prediction of Inhibitors for Mitogen-Activated Protein Kinase-Interacting Kinases
Source: Biomolecules. 2021 Nov 10;11(11):1670. doi: 10.3390/biom11111670 (PMC8615736; doi:10.3390/biom11111670)
Supplement: Supplementary file 1 [file biomolecules-11-01670-s001.zip › Table S5.xlsx]

## Sheet: Table S3
Table S3. Details of the Binding dataset compounds used for similarity search analyses. (Check Section 2.1 of the manuscript for the descriptions of acronyms - IC50, Ki, Kd)
BindingDB Reactant set ID	BindingDB Ligand Name	SMILES	Experimental Inhibitory Potency (Ki/IC50/Kd)
64832	1-[4-(3-amino-1H-indazol-4-yl)phenyl]-3-(2-fluoro-5-methyl-phenyl)urea::1-[4-(3-amino-1H-indazol-4-yl)phenyl]-3-(2-fluoro-5-methylphenyl)urea::1-[4-(3-azanyl-1H-indazol-4-yl)phenyl]-3-(2-fluoranyl-5-methyl-phenyl)urea::3-[4-(3-amino-1H-indazol-4-yl)phenyl]-1-(2-fluoro-5-methylphenyl)urea::ABT-869::Aminoindazole, 3::CHEMBL223360::cid_11485656	Cc1ccc(F)c(NC(=O)Nc2ccc(cc2)-c2cccc3[nH]nc(N)c23)c1	4900
64833	1-[4-[(4-ethyl-1-piperazinyl)methyl]-3-(trifluoromethyl)phenyl]-3-[4-[[6-(methylamino)-4-pyrimidinyl]oxy]phenyl]urea::1-[4-[(4-ethylpiperazin-1-yl)methyl]-3-(trifluoromethyl)phenyl]-3-[4-[6-(methylamino)pyrimidin-4-yl]oxyphenyl]urea::1-[4-[(4-ethylpiperazino)methyl]-3-(trifluoromethyl)phenyl]-3-[4-[6-(methylamino)pyrimidin-4-yl]oxyphenyl]urea::AST-487::cid_11409972	CCN1CCN(Cc2ccc(NC(=O)Nc3ccc(Oc4cc(NC)ncn4)cc3)cc2C(F)(F)F)CC1	26
64834	BMS-387072::CHEMBL296468::N-(5-{[(5-tert-butyl-1,3-oxazol-2-yl)methyl]sulfanyl}-1,3-thiazol-2-yl)piperidine-4-carboxamide::N-[5-[[[5-(1,1-Dimethylethyl)-2-oxazolyl]methyl]thio]-2-thiazolyl]-4-piperidinecarboxamide::cid_3025986	CC(C)(C)c1cnc(CSc2cnc(NC(=O)C3CCNCC3)s2)o1	3800
64835	CHEMBL31965::CHEMBL545315::CI-1033::Canertinib::N-{4-[(3-chloro-4-fluorophenyl)amino]-7-[3-(morpholin-4-yl)propoxy]quinazolin-6-yl}prop-2-enamide::PD0183805::US9730934, CI-1033::cid_156414	Fc1ccc(Nc2ncnc3cc(OCCCN4CCOCC4)c(NC(=O)C=C)cc23)cc1Cl	260
64836	CHEMBL553::ERLOTINIB HYDROCHLORIDE::Erlotinib::Erotinib::N-(3-Ethynylphenyl)-6,7-bis(2-methoxyethoxy)-4-quinazolinamine Monohydrochloride::N-(3-ethynylphenyl)-6,7-bis(2-methoxyethoxy)quinazolin-4-amine::OSI-774::Tarceva::US10189853, erlotinib::US9409845, Table 1, Compound 22: erlotinib::US9730934, Erlotinib::cid_176870	COCCOc1cc2ncnc(Nc3cccc(c3)C#C)c2cc1OCCOC	690
64837	CHEMBL939::GEFITINIB::Iressa::N-(3-Chloro-4-fluorophenyl)-7-methoxy-6-[3-(4-morpholinyl)propoxy]-4-quinazolinamine::N-(3-chloro-4-fluorophenyl)-7-methoxy-6-[3-(morpholin-4-yl)propoxy]quinazolin-4-amine::US10106508, Gefitinib::US9416123, Gefitinib::US9730934, Gefitinib::US9783524, Gefitinib::ZD1839::cid_123631	COc1cc2ncnc(Nc3ccc(F)c(Cl)c3)c2cc1OCCCN1CCOCC1	290
64839	CHEMBL290084::Staurosporine::cid_451705	CN[C@H]1C[C@@H]2O[C@](C)([C@H]1OC)n1c3ccccc3c3c4CNC(=O)c4c4c5ccccc5n2c4c13	170
64840	6-[(4R,5S,6S,7R)-4,7-dibenzyl-3-(5-carboxypentyl)-5,6-dihydroxy-2-oxo-1,3-diazepan-1-yl]hexanoic acid::CHEMBL24828::DMPC Cyclic Urea 1::N-(4-bromo-2-fluorophenyl)-6-methoxy-7-[(1-methylpiperidin-4-yl)methoxy]quinazolin-4-amine::VANDETANIB::ZD-6474::ZD6474::cid_3081361	COc1cc2c(Nc3ccc(Br)cc3F)ncnc2cc1OCC1CCN(C)CC1	360
64841	1-[4-(3-amino-1H-indazol-4-yl)phenyl]-3-(2-fluoro-5-methyl-phenyl)urea::1-[4-(3-amino-1H-indazol-4-yl)phenyl]-3-(2-fluoro-5-methylphenyl)urea::1-[4-(3-azanyl-1H-indazol-4-yl)phenyl]-3-(2-fluoranyl-5-methyl-phenyl)urea::3-[4-(3-amino-1H-indazol-4-yl)phenyl]-1-(2-fluoro-5-methylphenyl)urea::ABT-869::Aminoindazole, 3::CHEMBL223360::cid_11485656	Cc1ccc(F)c(NC(=O)Nc2ccc(cc2)-c2cccc3[nH]nc(N)c23)c1	270
64842	1-[4-[(4-ethyl-1-piperazinyl)methyl]-3-(trifluoromethyl)phenyl]-3-[4-[[6-(methylamino)-4-pyrimidinyl]oxy]phenyl]urea::1-[4-[(4-ethylpiperazin-1-yl)methyl]-3-(trifluoromethyl)phenyl]-3-[4-[6-(methylamino)pyrimidin-4-yl]oxyphenyl]urea::1-[4-[(4-ethylpiperazino)methyl]-3-(trifluoromethyl)phenyl]-3-[4-[6-(methylamino)pyrimidin-4-yl]oxyphenyl]urea::AST-487::cid_11409972	CCN1CCN(Cc2ccc(NC(=O)Nc3ccc(Oc4cc(NC)ncn4)cc3)cc2C(F)(F)F)CC1	3
64845	2-methoxy-N-[(E)-3-[4-[3-methyl-4-(6-methylpyridin-3-yl)oxyanilino]quinazolin-6-yl]prop-2-enyl]acetamide::2-methoxy-N-[(E)-3-[4-[3-methyl-4-[(6-methyl-3-pyridinyl)oxy]anilino]-6-quinazolinyl]prop-2-enyl]acetamide::2-methoxy-N-[(E)-3-[4-[3-methyl-4-[(6-methyl-3-pyridyl)oxy]anilino]quinazolin-6-yl]allyl]acetamide::2-methoxy-N-[(E)-3-[4-[[3-methyl-4-(6-methylpyridin-3-yl)oxy-phenyl]amino]quinazolin-…	COCC(=O)NC\C=C\c1ccc2ncnc(Nc3ccc(Oc4ccc(C)nc4)c(C)c3)c2c1	840
64846	2-(2-chlorophenyl)-5,7-dihydroxy-8-[(3S)-3-hydroxy-1-methyl-4-piperidinyl]-1-benzopyran-4-one::2-(2-chlorophenyl)-5,7-dihydroxy-8-[(3S)-3-hydroxy-1-methyl-4-piperidyl]chromone::2-(2-chlorophenyl)-5,7-dihydroxy-8-[(3S)-3-hydroxy-1-methylpiperidin-4-yl]chromen-4-one::2-(2-chlorophenyl)-8-[(3S)-1-methyl-3-oxidanyl-piperidin-4-yl]-5,7-bis(oxidanyl)chromen-4-one::CHEMBL45741::Flavopiridol::cid_24867231	CN1CCC([C@H](O)C1)c1c(O)cc(O)c2c1oc(cc2=O)-c1ccccc1Cl	3200
64848	PKC-412::cid_24202429	CO[C@H]1[C@H](C[C@@H]2O[C@@]1(C)n1c3ccccc3c3c4CNC(=O)c4c4c5ccccc5n2c4c13)N(C)C(=O)c1ccccc1	950
64851	CHEMBL290084::Staurosporine::cid_451705	CN[C@H]1C[C@@H]2O[C@](C)([C@H]1OC)n1c3ccccc3c3c4CNC(=O)c4c4c5ccccc5n2c4c13	17
64852	6-[(4R,5S,6S,7R)-4,7-dibenzyl-3-(5-carboxypentyl)-5,6-dihydroxy-2-oxo-1,3-diazepan-1-yl]hexanoic acid::CHEMBL24828::DMPC Cyclic Urea 1::N-(4-bromo-2-fluorophenyl)-6-methoxy-7-[(1-methylpiperidin-4-yl)methoxy]quinazolin-4-amine::VANDETANIB::ZD-6474::ZD6474::cid_3081361	COc1cc2c(Nc3ccc(Br)cc3F)ncnc2cc1OCC1CCN(C)CC1	1700
187089	US8853193, 32-14	Cc1c(sc2ncnc(Nc3ccc(F)cc3OCC3(CC#N)CC3)c12)C(=O)NCCO	65
187090	US8853193, 32-15	CN(C)CCCNC(=O)c1sc2ncnc(Nc3ccc(F)cc3OCC3(CC#N)CC3)c2c1C	78
187091	US8853193, 32-16	CN(C)CCCNC(=O)c1sc2ncnc(Nc3ccc(F)cc3OCC(F)(F)F)c2c1C	66
187092	US8853193, 32-17	Cc1c(sc2ncnc(Nc3ccc(F)cc3OCC(F)F)c12)C(N)=O	16
187093	US8853193, 32-18	Cc1c(sc2ncnc(Nc3ccc(F)cc3OCC(F)F)c12)C(=O)NCCO	30
187094	US8853193, 32-19	CN(C)CCCNC(=O)c1sc2ncnc(Nc3ccc(F)cc3OCC(F)F)c2c1C	23
187095	US8853193, 32-20	Cc1c(sc2ncnc(Nc3ccc(F)cc3OCC3CC3(F)F)c12)C(=O)NCCO	19
187096	US8853193, 32-21	Cc1c(sc2ncnc(Nc3ccc(F)cc3OCC3CC3(F)F)c12)C(N)=O	8
187097	US8853193, 32-22	CN(C)CCCNC(=O)c1sc2ncnc(Nc3ccc(F)cc3OCC3CC3(F)F)c2c1C	36
187099	US8853193, 32-24	COCC(CF)Oc1cc(F)ccc1Nc1ncnc2sc(C(=O)NCCCN(C)C)c(C)c12	25
187116	US8853193, 32-23::US8853193, 32-25	COCC(CF)Oc1cc(F)ccc1Nc1ncnc2sc(C(=O)NCCO)c(C)c12	13
187117	US8853193, 32-26	CC(CF)Oc1cc(F)ccc1Nc1ncnc2sc(C(=O)NCCCN(C)C)c(C)c12	7
187118	US8853193, 32-27	CC(CF)Oc1cc(F)ccc1Nc1ncnc2sc(C(=O)NCCO)c(C)c12	7
187119	US8853193, 32-28	CC(CF)Oc1cc(F)ccc1Nc1ncnc2sc(C(N)=O)c(C)c12	3
187120	US8853193, 32-29	Cc1c(sc2ncnc(Nc3ccc(F)cc3OC(CO)CO)c12)C(=O)NCCO	170
187121	US8853193, 32-30	Cc1c(sc2ncnc(Nc3ccc(F)cc3OC(CO)CO)c12)C(N)=O	56
187122	US8853193, 32-31	CN(C)CCCNC(=O)c1sc2ncnc(Nc3ccc(F)cc3OC(CO)CO)c2c1C	146
187123	US8853193, 32-32	Cc1c(sc2ncnc(Nc3ccc(F)cc3OCCO)c12)C(N)=O	27
187124	US8853193, 32-33	Cc1c(sc2ncnc(Nc3ccc(F)cc3OCCO)c12)C(=O)NCCO	65
187125	US8853193, 32-34	CN(C)CCCNC(=O)c1sc2ncnc(Nc3ccc(F)cc3OCCO)c2c1C	69
187126	US8853193, 32-35	COCC(C)Oc1cc(F)ccc1Nc1ncnc2sc(C(=O)NCCCN(C)C)c(C)c12	35
187127	US8853193, 32-36	COCC(C)Oc1cc(F)ccc1Nc1ncnc2sc(C(=O)NCCO)c(C)c12	25
187128	US8853193, 32-37	COCC(C)Oc1cc(F)ccc1Nc1ncnc2sc(C(N)=O)c(C)c12	8
187129	US8853193, 32-38	CN(C)CCCNC(=O)c1sc2ncnc(Nc3ccc(F)cc3OCCC(F)(F)F)c2c1C	26
187130	US8853193, 32-39	CC(F)COc1cc(F)ccc1Nc1ncnc2sc(C(=O)NCCCN(C)C)c(C)c12	35
187131	US8853193, 32-40	OC(=O)c1ccc(Nc2ncc3CN=C(c4cc(Cl)ccc4-c3n2)c2c(F)cccc2F)cc1	13
187132	US8853193, 32-41	CC(CC(F)(F)F)Oc1cc(F)ccc1Nc1ncnc2sc(C(=O)NC3CCN(C)CC3)c(C)c12	25
187133	US8853193, 32-42	CC(CC(F)(F)F)Oc1cc(F)ccc1Nc1ncnc2sc(C(=O)NCCCN3CCCC3)c(C)c12	12
214001	US8486953, 2	CCOc1cc(ccc1Nc1ncnc2sc(C(N)=O)c(C)c12)C(N)=O	120
214002	US8486953, 6	COCCNC(=O)c1sc2ncnc(Nc3ccc(F)cc3OC3CCOCC3)c2c1C	180
214003	US8486953, 9	CN(C)CCCNC(=O)c1sc2ncnc(Nc3ccc(F)cc3OC3CCOCC3)c2c1C	100
214004	US8486953, 10	Cc1c(sc2ncnc(Nc3ccc(F)cc3OC3CCOCC3)c12)C(=O)NCCN1CCOCC1	210
214005	US8486953, 19	COC(=O)c1sc2ncnc(Nc3ccc(F)cc3OC(C)C)c2c1C	590
214006	US8486953, 34	CN(C)CCCNC(=O)c1sc2ncnc(Nc3ccc(nc3OC3CCOCC3)C(F)(F)F)c2c1C	680
214007	US8486953, 41	Fc1ccc(Nc2ncnc3sc4CNCCc4c23)c(OC2CCOCC2)c1	210
214008	US8486953, 48	Cc1c(sc2ncnc(Nc3ccc(F)cc3OC3CCN(Cc4ncon4)CC3)c12)C(N)=O	460
214009	US8486953, 53	CC(C)Oc1cc(F)ccc1Nc1ncnc2sc(C(=O)NCCCN(C)C)c(C)c12	35
214010	US8486953, 71	Cc1c(sc2ncnc(Nc3ccc(F)cc3OC3CCN(CC(=O)N4CCOCC4)CC3)c12)C(N)=O	400
214011	US8486953, 2	CCOc1cc(ccc1Nc1ncnc2sc(C(N)=O)c(C)c12)C(N)=O	28
214012	US8486953, 6	COCCNC(=O)c1sc2ncnc(Nc3ccc(F)cc3OC3CCOCC3)c2c1C	35
214013	US8486953, 9	CN(C)CCCNC(=O)c1sc2ncnc(Nc3ccc(F)cc3OC3CCOCC3)c2c1C	27
214014	US8486953, 10	Cc1c(sc2ncnc(Nc3ccc(F)cc3OC3CCOCC3)c12)C(=O)NCCN1CCOCC1	34
214016	US8486953, 34	CN(C)CCCNC(=O)c1sc2ncnc(Nc3ccc(nc3OC3CCOCC3)C(F)(F)F)c2c1C	560
214017	US8486953, 41	Fc1ccc(Nc2ncnc3sc4CNCCc4c23)c(OC2CCOCC2)c1	110
214018	US8486953, 48	Cc1c(sc2ncnc(Nc3ccc(F)cc3OC3CCN(Cc4ncon4)CC3)c12)C(N)=O	92
214019	US8486953, 53	CC(C)Oc1cc(F)ccc1Nc1ncnc2sc(C(=O)NCCCN(C)C)c(C)c12	6
214020	US8486953, 71	Cc1c(sc2ncnc(Nc3ccc(F)cc3OC3CCN(CC(=O)N4CCOCC4)CC3)c12)C(N)=O	160
269910	US8853193, 1-2	CC(CNC(=O)OC(C)(C)C)Oc1cc(F)ccc1Nc1ncnc2sc(C(O)=O)c(C)c12	52
269911	US8853193, 1-3	CNC(=O)c1sc2ncnc(Nc3ccc(F)cc3OC(C)CNC(=O)OC(C)(C)C)c2c1C	342
269912	US8853193, 1-4	CC(CNC(=O)OC(C)(C)C)Oc1cc(F)ccc1Nc1ncnc2sc(C(=O)NCCCN(C)C)c(C)c12	294
269913	US8853193, 1-5	CC(CNC(=O)OC(C)(C)C)Oc1cc(F)ccc1Nc1ncnc2sc(C(=O)NCCO)c(C)c12	459
269914	US8853193, 2-1	COC(=O)c1sc2ncnc(Nc3ccc(F)cc3OC(C)CN)c2c1C	70
269915	US8853193, 2-2	CC(CN)Oc1cc(F)ccc1Nc1ncnc2sc(C(=O)NCCCN(C)C)c(C)c12	41
269916	US8853193, 2-3	CC(CN)Oc1cc(F)ccc1Nc1ncnc2sc(C(=O)NCCO)c(C)c12	50
269917	US8853193, 2-4	CNC(=O)c1sc2ncnc(Nc3ccc(F)cc3OC(C)CN)c2c1C	23
269918	US8853193, 3-1	COC(=O)c1sc2ncnc(Nc3ccc(F)cc3OC(C)CNS(C)(=O)=O)c2c1C	41
269919	US8853193, 3-2	COC(=O)c1sc2ncnc(Nc3ccc(F)cc3OC(C)CNS(=O)(=O)C(C)C)c2c1C	204
269920	US8853193, 3-3	CC(CNS(C)(=O)=O)Oc1cc(F)ccc1Nc1ncnc2sc(C(=O)NCCCN(C)C)c(C)c12	18
269921	US8853193, 3-4	COC(=O)c1sc2ncnc(Nc3ccc(F)cc3OC(C)CNC(C)=O)c2c1C	261
269922	US8853193, 3-5	COC(=O)c1sc2ncnc(Nc3ccc(F)cc3OC(C)CNC(=O)C(C)C)c2c1C	443
269923	US8853193, 4	COC(=O)c1sc2ncnc(Nc3ccc(F)cc3OC(C)CN(C)C)c2c1C	3144
269924	US8853193, 5	CC(CNC(=O)OC(C)(C)C)Oc1cc(F)ccc1Nc1ncnc2sc(C(N)=O)c(C)c12	230
269925	US8853193, 6-1	C[C@@H](CNC(=O)OC(C)(C)C)Oc1cc(F)ccc1Nc1ncnc2sc(C(N)=O)c(C)c12	164
269926	US8853193, 6-2	C[C@@H](CN)Oc1cc(F)ccc1Nc1ncnc2sc(C(N)=O)c(C)c12	90
269927	US8853193, 7	CC(CN)Oc1cc(F)ccc1Nc1ncnc2sc(C(O)=O)c(C)c12	14
269928	US8853193, 8-2	CC(CNCCC(F)(F)F)Oc1cc(F)ccc1Nc1ncnc2sc(C(N)=O)c(C)c12	64
269929	US8853193, 9-2	COC(=O)c1sc2ncnc(Nc3ccc(F)cc3OCCN)c2c1C	577
269930	US8853193, 10-2	CCC(CN)Oc1cc(F)ccc1Nc1ncnc2sc(C(=O)OC)c(C)c12	229
269931	US8853193, 11-2	COC(=O)c1sc2ncnc(Nc3cccnc3OC(C)CN)c2c1C	418
269932	US8853193, 12	COC(=O)c1sc2ncnc(Nc3ccc(F)cc3OC(C)CCN)c2c1C	52
269933	US8853193, 13	COC(=O)c1sc2ncnc(Nc3ccc(F)cc3OC(C)CCNS(C)(=O)=O)c2c1C	90
269934	US8853193, 13-2	COC(=O)c1sc2ncnc(Nc3ccc(F)cc3OC(C)CCNC(C)=O)c2c1C	471
269935	US8853193, 13-3	COC(=O)c1sc2ncnc(Nc3ccc(F)cc3OC(C)CCNC(=O)C(C)C)c2c1C	677
269936	US8853193, 13-4	CCCCNC(=O)NCCC(C)Oc1cc(F)ccc1Nc1ncnc2sc(C(=O)OC)c(C)c12	898
269937	US8853193, 14	COC(=O)c1sc2ncnc(Nc3ccc(F)cc3OC(C)CCN(C)C)c2c1C	1017
269938	US8853193, 15-2	COC(=O)c1sc2ncnc(Nc3cccnc3OC(C)CCN)c2c1C	174
269939	US8853193, 16-2	CC(CCN)Oc1ncccc1Nc1ncnc2sc(C(O)=O)c(C)c12	8
269940	US8853193, 16-3	CC(CCN)Oc1ncccc1Nc1ncnc2sc(C(=O)NCCCN(C)C)c(C)c12	74
269941	US8853193, 16-4	CC(CCN)Oc1ncccc1Nc1ncnc2sc(C(N)=O)c(C)c12	44
269942	US8853193, 18-2	COC(=O)c1sc2ncnc(Nc3ccc(F)cc3OC(CN)CN)c2c1C	691
269943	US8853193, 19-1	COC(=O)c1sc2ncnc(Nc3ccc(F)cc3OC(CN)CNC(C)=O)c2c1C	1526
269944	US8853193, 19-2	COC(=O)c1sc2ncnc(Nc3ccc(F)cc3OC(CN)CNS(C)(=O)=O)c2c1C	1166
269945	US8853193, 20-1	COC(=O)c1sc2ncnc(Nc3ccc(F)cc3OC(C)CC(C)(C)O)c2c1C	142
269946	US8853193, 20-2	CC(CC(C)(C)O)Oc1cc(F)ccc1Nc1ncnc2sc(C(O)=O)c(C)c12	25
269947	US8853193, 20-3	CC(CC(C)(C)O)Oc1cc(F)ccc1Nc1ncnc2sc(C(=O)NCCCN(C)C)c(C)c12	59
269948	US8853193, 21-2	CC(Oc1ncccc1Nc1ncnc2sc(C(O)=O)c(C)c12)C(F)(F)F	15
269949	US8853193, 21-3	CC(Oc1ncccc1Nc1ncnc2sc(C(N)=O)c(C)c12)C(F)(F)F	11
269950	US8853193, 21-4	CC(Oc1ncccc1Nc1ncnc2sc(C(=O)NC3CCN(C)CC3)c(C)c12)C(F)(F)F	54
269951	US8853193, 21-5	CC(Oc1ncccc1Nc1ncnc2sc(C(=O)NCCCN(C)C)c(C)c12)C(F)(F)F	42
269952	US8853193, 21-6	CNC(=O)c1sc2ncnc(Nc3cccnc3OC(C)C(F)(F)F)c2c1C	12
269953	US8853193, 21-7	CC(Oc1ncccc1Nc1ncnc2sc(C(=O)NCC#CCN(C)C)c(C)c12)C(F)(F)F	24
269954	US8853193, 21-8	CC(Oc1ncccc1Nc1ncnc2sc(C(=O)NCCO)c(C)c12)C(F)(F)F	20
269955	US8853193, 22-3	CCOCC(COCC)Oc1cc(F)ccc1Nc1ncnc2sc(C(N)=O)c(C)c12	296
269956	US8853193, 23-1	COC(=O)c1sc2ncnc(Nc3ccc(F)cc3OC(CF)CF)c2c1C	78
269957	US8853193, 23-2	Cc1c(sc2ncnc(Nc3ccc(F)cc3OC(CF)CF)c12)C(O)=O	6
269958	US8853193, 23-3	Cc1c(sc2ncnc(Nc3ccc(F)cc3OC(CF)CF)c12)C(N)=O	4
269959	US8853193, 23-4	CNC(=O)c1sc2ncnc(Nc3ccc(F)cc3OC(CF)CF)c2c1C	8
269960	US8853193, 23-5	Cc1c(sc2ncnc(Nc3ccc(F)cc3OC(CF)CF)c12)C(=O)N[C@@H]1C[C@H]1NC(=O)OC(C)(C)C	13
269961	US8853193, 23-6	CN(C)CCCNC(=O)c1sc2ncnc(Nc3ccc(F)cc3OC(CF)CF)c2c1C	10
269962	US8853193, 23-7	CN(C)CCNC(=O)c1sc2ncnc(Nc3ccc(F)cc3OC(CF)CF)c2c1C	17
269963	US8853193, 23-8	Cc1c(sc2ncnc(Nc3ccc(F)cc3OC(CF)CF)c12)C(=O)NCCO	8
269964	US8853193, 23-9	CN(C)CC#CCNC(=O)c1sc2ncnc(Nc3ccc(F)cc3OC(CF)CF)c2c1C	7
269965	US8853193, 23-10	Cc1c(sc2ncnc(Nc3ccc(F)cc3OC(CF)CF)c12)C(=O)NCCCN1CCCC1	7
269966	US8853193, 24	Cc1c(sc2ncnc(Nc3ccc(F)cc3OC(CF)CF)c12)C(=O)NS(C)(=O)=O	7
269967	US8853193, 25	Cc1c(sc2ncnc(Nc3ccc(F)cc3OC(CF)CF)c12)C(=O)N[C@@H]1C[C@H]1N	12
269968	US8853193, 26-3	CN(C)CCCNC(=O)c1sc2ncnc(Nc3ccc(F)cc3OCC3CCOCC3)c2c1C	790
269969	US8853193, 27-2	CC(F)COc1ncccc1Nc1ncnc2sc(C(O)=O)c(C)c12	33
269970	US8853193, 27-3	CC(F)COc1ncccc1Nc1ncnc2sc(C(=O)NCCO)c(C)c12	58
269971	US8853193, 27-4	CC(F)COc1ncccc1Nc1ncnc2sc(C(=O)NCCCN(C)C)c(C)c12	73
269972	US8853193, 28-3	COCC(C)Oc1ncccc1Nc1ncnc2sc(C(N)=O)c(C)c12	26
269973	US8853193, 28-4	COCC(C)Oc1ncccc1Nc1ncnc2sc(C(=O)NCCO)c(C)c12	78
269974	US8853193, 28-5	COCC(C)Oc1ncccc1Nc1ncnc2sc(C(=O)NCCCN(C)C)c(C)c12	93
269975	US8853193, 29-3	Cc1c(sc2ncnc(Nc3cccnc3OCCO)c12)C(N)=O	86
269976	US8853193, 29-4	CN(C)CCCNC(=O)c1sc2ncnc(Nc3cccnc3OCCO)c2c1C	288
269977	US8853193, 30-2	Cc1c(sc2ncnc(Nc3cccnc3OCC(F)F)c12)C(O)=O	20
269978	US8853193, 30-3	Cc1c(sc2ncnc(Nc3cccnc3OCC(F)F)c12)C(N)=O	18
269979	US8853193, 30-4	Cc1c(sc2ncnc(Nc3cccnc3OCC(F)F)c12)C(=O)NCCO	48
269980	US8853193, 30-5	CN(C)CCCNC(=O)c1sc2ncnc(Nc3cccnc3OCC(F)F)c2c1C	57
269981	US8853193, 31-3::US8853193, 61	CCNC(=O)C(C)Oc1cc(F)ccc1Nc1ncnc2sc(C(=O)OC)c(C)c12	77
269983	US8853193, 31-5	CCNC(=O)C(C)Oc1cc(F)ccc1Nc1ncnc2sc(C(N)=O)c(C)c12	11
269984	US8853193, 31-6	CCNC(=O)C(C)Oc1cc(F)ccc1Nc1ncnc2sc(C(=O)NC)c(C)c12	13
269985	US8853193, 31-7::US8853193, 40	CCNC(=O)C(C)Oc1cc(F)ccc1Nc1ncnc2sc(C(=O)NCCCN(C)C)c(C)c12	20
269986	US8853193, 32-1::US8853193, 62	COC(=O)c1sc2ncnc(Nc3ccc(F)cc3OC(C)C(=O)NCCN(C)C)c2c1C	267
269987	US8853193, 32-2	Cc1c(sc2ncnc(Nc3ccc(F)cc3OCC3(CC#N)CC3)c12)C(O)=O	19
269988	US8853193, 32-4	Cc1c(sc2ncnc(Nc3ccc(F)cc3OCC(F)F)c12)C(O)=O	13
269989	US8853193, 32-5	Cc1c(sc2ncnc(Nc3ccc(F)cc3OCC3CC3(F)F)c12)C(O)=O	8
269990	US8853193, 32-6	COCC(CF)Oc1cc(F)ccc1Nc1ncnc2sc(C(O)=O)c(C)c12	23
269991	US8853193, 32.7	CC(CF)Oc1cc(F)ccc1Nc1ncnc2sc(C(O)=O)c(C)c12	5
269992	US8853193, 32-9	Cc1c(sc2ncnc(Nc3ccc(F)cc3OCCO)c12)C(O)=O	13
269993	US8853193, 32-10	COCC(C)Oc1cc(F)ccc1Nc1ncnc2sc(C(O)=O)c(C)c12	18
269994	US8853193, 32-11	Cc1c(sc2ncnc(Nc3ccc(F)cc3OCCC(F)(F)F)c12)C(O)=O	14
269995	US8853193, 32-12	CC(F)COc1cc(F)ccc1Nc1ncnc2sc(C(O)=O)c(C)c12	12
269996	US8853193, 32-43	CC(CF)Oc1cc(F)ccc1Nc1ncnc2sc(C(=O)NCCC3CCN(C)C3)c(C)c12	12
269997	US8853193, 32-44	CC(CF)Oc1cc(F)ccc1Nc1ncnc2sc(C(=O)NCCCN3CCCC3)c(C)c12	6
269998	US8853193, 32-45	CC(CF)Oc1cc(F)ccc1Nc1ncnc2sc(C(=O)NC3CCN(C)CC3)c(C)c12	11
269999	US8853193, 33	COC(=O)c1sc2ncnc(Nc3cccnc3OCC3(CC#N)CC3)c2c1C	47
270000	US8853193, 33-4	Cc1c(sc2ncnc(Nc3cccnc3OCC3(CC#N)CC3)c12)C(N)=O	16
270001	US8853193, 34	COC(=O)c1sc2ncnc(Nc3cccnc3OCC3CC3(F)F)c2c1C	54
270002	US8853193, 34-4	Cc1c(sc2ncnc(Nc3cccnc3OCC3CC3(F)F)c12)C(N)=O	15
270003	US8853193, 35	COC(=O)c1sc2ncnc(Nc3cccnc3OC(C)C)c2c1C	12
270004	US8853193, 36	CC(C)Oc1ncccc1Nc1ncnc2sc(C(=O)NCCCN(C)C)c(C)c12	29
270005	US8853193, 36-1	CC(C)Oc1ncccc1Nc1ncnc2sc(C(=O)NCCCN3CCCC3)c(C)c12	35
270006	US8853193, 36-2	CC(C)Oc1ncccc1Nc1ncnc2sc(C(=O)NCCCCO)c(C)c12	42
270007	US8853193, 36-3	CCNC(=O)c1sc2ncnc(Nc3cccnc3OC(C)C)c2c1C	26
270008	US8853193, 36-4	CC(C)Oc1ncccc1Nc1ncnc2sc(C(=O)NCCCN3CCOCC3)c(C)c12	44
270009	US8853193, 36-5	CC(C)Oc1ncccc1Nc1ncnc2sc(C(=O)NCC3CNCCO3)c(C)c12	25
270010	US8853193, 36-6	CC(C)Oc1ncccc1Nc1ncnc2sc(C(=O)N[C@H]3C[C@@H]3N)c(C)c12	55
270011	US8853193, 36-7	CNC(=O)CNC(=O)c1sc2ncnc(Nc3cccnc3OC(C)C)c2c1C	27
270012	US8853193, 36-8	CC(C)Oc1ncccc1Nc1ncnc2sc(C(=O)NCc3cnco3)c(C)c12	19
270013	US8853193, 36-9	CC(C)Oc1ncccc1Nc1ncnc2sc(C(=O)NCCN3CCCCC3)c(C)c12	63
270014	US8853193, 36-10	CC(C)Oc1ncccc1Nc1ncnc2sc(C(=O)NC3CCN(C)CC3)c(C)c12	32
270015	US8853193, 36-11	CC(C)Oc1ncccc1Nc1ncnc2sc(C(=O)NCCCO)c(C)c12	45
270016	US8853193, 36-12	CC(C)Oc1ncccc1Nc1ncnc2sc(C(=O)NCCO)c(C)c12	31
270017	US8853193, 36-13	CC(C)Oc1ncccc1Nc1ncnc2sc(C(=O)NCC(C)O)c(C)c12	54
270018	US8853193, 36-14	CC(C)Oc1ncccc1Nc1ncnc2sc(C(=O)NCC3COCCN3)c(C)c12	64
270019	US8853193, 36-15	CC(C)Oc1ncccc1Nc1ncnc2sc(C(=O)NCc3cn(C)cn3)c(C)c12	24
270020	US8853193, 36-16	CC(C)Oc1ncccc1Nc1ncnc2sc(C(=O)NCC#CCN(C)C)c(C)c12	22
270021	US8853193, 36-17	CC(C)Oc1ncccc1Nc1ncnc2sc(C(=O)N[C@H]3CC[C@H](O)CC3)c(C)c12	46
270022	US8853193, 36-18	CC(C)Oc1ncccc1Nc1ncnc2sc(C(=O)NCC#N)c(C)c12	26
270023	US8853193, 36-19	CC(C)Oc1ncccc1Nc1ncnc2sc(C(=O)NCC#CCN)c(C)c12	14
270024	US8486953, 19	COC(=O)c1sc2ncnc(Nc3ccc(F)cc3OC(C)C)c2c1C	4
270026	US8853193, 31-4::US8853193, 39	CCNC(=O)C(C)Oc1cc(F)ccc1Nc1ncnc2sc(C(O)=O)c(C)c12	19
270028	US8853193, 41	CCNC(=O)C(C)Oc1cc(F)ccc1Nc1ncnc2sc(C(=O)NCCO)c(C)c12	31
270029	US8853193, 42	CC(CCN)Oc1ncccc1Nc1ncnc2sc(C(=O)NCCO)c(C)c12	70
270030	US8853193, 43	CC(CCNS(C)(=O)=O)Oc1ncccc1Nc1ncnc2sc(C(=O)NCCO)c(C)c12	62
270031	US8853193, 44	CC(CCNS(C)(=O)=O)Oc1ncccc1Nc1ncnc2sc(C(O)=O)c(C)c12	24
270032	US8853193, 45	CC(CCNS(C)(=O)=O)Oc1ncccc1Nc1ncnc2sc(C(N)=O)c(C)c12	20
270033	US8853193, 46	CC(CCNS(C)(=O)=O)Oc1ncccc1Nc1ncnc2sc(C(=O)NCCCN(C)C)c(C)c12	84
270034	US8853193, 47	COC(=O)c1sc2ncnc(Nc3ccc(cc3OC(CF)CF)C#N)c2c1C	125
270035	US8853193, 48	Cc1c(sc2ncnc(Nc3ccc(cc3OC(CF)CF)C#N)c12)C(=O)NCCCN1CCCC1	12
270036	US8853193, 49	CN(C)CCCNC(=O)c1sc2ncnc(Nc3ccc(cc3OC(CF)CF)C#N)c2c1C	8
270037	US8853193, 50	CN1CCC(CC1)NC(=O)c1sc2ncnc(Nc3ccc(cc3OC(CF)CF)C#N)c2c1C	13
270038	US8853193, 51	Cc1c(sc2ncnc(Nc3ccc(cc3OC(CF)CF)C#N)c12)C(=O)NCCO	10
270039	US8853193, 52	CN(C)CC#CCNC(=O)c1sc2ncnc(Nc3ccc(cc3OC(CF)CF)C#N)c2c1C	25
270040	US8853193, 53	Cc1c(sc2ncnc(Nc3ccc(cc3OC(CF)CF)C#N)c12)C(=O)NCC#N	7
270041	US8853193, 54	CC(Oc1cc(F)ccc1Nc1ncnc2sc(C(N)=O)c(C)c12)C#N	11
270043	US8853193, 56	COC(=O)c1sc2ncnc(Nc3ccc(F)cc3OC(C)C(=O)NCCCN)c2c1C	314
270044	US8853193, 57	CC(Oc1cc(F)ccc1Nc1ncnc2sc(C(=O)NCCO)c(C)c12)C(=O)NCCCN	110
270045	US8853193, 58	COC(=O)c1sc2ncnc(Nc3ccc(F)cc3OC(C)C(=O)NCCN)c2c1C	119
270046	US8853193, 59	CC(Oc1cc(F)ccc1Nc1ncnc2sc(C(=O)NCCO)c(C)c12)C(=O)NCCN	29
270047	US8853193, 60	CC(Oc1cc(F)ccc1Nc1ncnc2sc(C(N)=O)c(C)c12)C(C)(C)O	37
270050	US8853193, 63	CC(Oc1cc(F)ccc1Nc1ncnc2sc(C(=O)NCCCN(C)C)c(C)c12)C#N	17
328371	US9139577, 1.001::US9708274, 1.001	CC(Oc1cc(ccc1Nc1ncnc2cc(cc(C)c12)N=S(C)(C)=O)C#N)C(F)(F)F	17
328373	US9139577, 1.003::US9708274, 1.003	C[C@@H](Oc1cc(F)ccc1Nc1ncnc2cc(cc(Cl)c12)N=S(C)(C)=O)C(F)(F)F	1
328379	US9139577, 1.009::US9708274, 1.009	FCC(CF)Oc1cc(F)ccc1Nc1ncnc2cc(cc(c12)C(F)(F)F)N=S1(=O)CCNCC1	26
328380	US9139577, 1.010::US9708274, 1.010	Cc1cc(on1)C(Oc1cc(F)ccc1Nc1ncnc2cc(cc(C)c12)N=S(C)(C)=O)C(F)(F)F	17
328385	US9139577, 1.015::US9708274, 1.015	CC(CF)Oc1cc(F)ccc1Nc1ncnc2cc(cc(C)c12)N=S(C)(C)=O	54
328386	US9139577, 1.016::US9708274, 1.016	C[C@@H](Oc1ncccc1Nc1ncnc2cc(cc(Cl)c12)N=S(C)(C)=O)c1cc(C)no1	1
328387	US9139577, 1.017::US9708274, 1.017	CC(Oc1ncccc1Nc1ncnc2cc(cc(C)c12)N=S(C)(C)=O)C(F)(F)F	12
328389	US9139577, 1.019::US9708274, 1.019	C[C@@H](Oc1cc(F)ccc1Nc1ncnc2cc(cc(Cl)c12)N=S(C)(C)=O)c1cc(C)no1	1
328391	US9139577, 1.021::US9708274, 1.021	FCC(CF)Oc1cc(F)ccc1Nc1ncnc2cc(cc(c12)C(F)(F)F)N=S1(=O)CCOCC1	1
328396	US9139577, 2.003::US9708274, 2.003	CC(Oc1cc(F)ccc1Nc1ncnc2cc(cc(C)c12)N=S(C)(C)=O)C(C)(C)O	13
328398	US9139577, 2.005::US9708274, 2.005	Cc1cc(cc2ncnc(Nc3cccnc3OCC3CCOC3)c12)N=S1(=O)CCCC1	1
328401	US9139577, 2.008::US9708274, 2.008	C[C@@H](Oc1cc(F)ccc1Nc1ncnc2cc(cc(C)c12)N=S(C)(C)=O)c1cc(C)no1	1
328402	US9139577, 2.009::US9708274, 2.009	C[C@@H](Oc1ncccc1Nc1ncnc2cc(cc(C)c12)N=S1(=O)CCCC1)c1cc(C)no1	1
328403	US9139577, 2.010::US9708274, 2.010	CC(Oc1cc(F)ccc1Nc1ncnc2cc(cc(C)c12)N=S(C)(C)=O)C(C)(C)C#N	11
328404	US9139577, 2.011::US9708274, 2.011	CC(C)Oc1cc(F)ccc1Nc1ncnc2cc(cc(C)c12)N=S(C)(C)=O	2
328405	US9139577, 2.012::US9708274, 2.012	C[C@@H](Oc1cc(F)ccc1Nc1ncnc2cc(cc(C)c12)N=S1(=O)CCCC1)c1cc(C)no1	28
328406	US9139577, 2.013::US9708274, 2.013	C[C@@H](Oc1ncccc1Nc1ncnc2cc(cc(C)c12)N=S(C)(C)=O)C(=O)NCC(F)(F)F	2
328407	US9139577, 2.014::US9708274, 2.014	C[C@@H](Oc1cc(F)ccc1Nc1ncnc2cc(cc(Cl)c12)N=S1(=O)CCCC1)c1cc(C)no1	2
328409	US9139577, 2.016::US9708274, 2.016	C[C@@H](Oc1cc(F)ccc1Nc1ncnc2cc(cc(C)c12)N=S1(=O)CCNCC1)c1cc(C)no1	1
328410	US9139577, 2.017::US9708274, 2.017	CC(C)Oc1ncccc1Nc1ncnc2cc(cc(C)c12)N=S(C)(C)=O	2
328411	US9139577, 2.018::US9708274, 2.018	C[C@@H](Oc1ncccc1Nc1ncnc2cc(cc(C)c12)N=S(C)(C)=O)c1cc(C)no1	1
328412	US9139577, 2.019::US9708274, 2.019	C[C@@H](Oc1cc(F)ccc1Nc1ncnc2cc(cc(C)c12)N=S1(=O)CC[C@H](N)C1)C(=O)NCC(F)(F)F	1
328414	US9139577, 2.021::US9708274, 2.021	C[C@@H](Oc1ncccc1Nc1ncnc2cc(cc(C)c12)N=S1(=O)CCC1)C(=O)NCC(F)F	2
328415	US9139577, 2.022::US9708274, 2.022	C[C@@H](Oc1ncccc1Nc1ncnc2cc(cc(C)c12)N=S1(=O)CCCC1)C(=O)NCC(F)(F)F	2
328419	US9139577, 2.026::US9708274, 2.026	C[C@@H](Oc1cc(F)ccc1Nc1ncnc2cc(cc(F)c12)N=S1(=O)CC(C)(C)C1)C(=O)NCC#N	1
328423	US9139577, 2.031::US9708274, 2.031	C[C@@H](Oc1ncccc1Nc1ncnc2cc(cc(F)c12)N=S(C)(C)=O)C(=O)NCC(F)(F)F	10
328424	US9139577, 2.032::US9708274, 2.032	COC(=O)N1CC2(C1)CS(=O)(C2)=Nc1cc(C)c2c(Nc3ccc(F)cc3O[C@H](C)C(=O)NCC(F)(F)F)ncnc2c1	1
328426	US9139577, 2.034::US9708274, 2.034	C[C@@H](Oc1cc(Cl)ccc1Nc1ncnc2cc(cc(C)c12)N=S1(=O)CC(C)(C)C1)C(=O)N[C@@H](C)C(F)(F)F	1
328432	US9139577, 2.040::US9708274, 2.040	C[C@@H](Oc1cc(F)ccc1Nc1ncnc2cc(cc(F)c12)N=S(C)(=O)C(C)(C)C)C(=O)NCC(F)(F)F	18
328433	US9139577, 2.041::US9708274, 2.041	C[C@@H](Oc1cc(F)ccc1Nc1ncnc2cc(cc(C)c12)N=S1(=O)CCC1)C(=O)NC(C(F)(F)F)C(F)(F)F	1
328436	US9139577, 2.044::US9708274, 2.044	C[C@@H](Oc1cc(F)ccc1Nc1ncnc2cc(cc(C)c12)N=S1(=O)CC(C)(C)C1)C(=O)NCC(F)(F)F	1
328437	US9139577, 2.045::US9708274, 2.045	C[C@@H](Oc1cc(Cl)ccc1Nc1ncnc2cc(cc(C)c12)N=S1(=O)CC2(COC2)C1)C(=O)N[C@@H](C)C(F)(F)F	1
328444	US9139577, 3.004::US9708274, 3.004	CC(Cn1ccnc1)Oc1cc(F)ccc1Nc1ncnc2cc(cc(C)c12)N=S(C)(C)=O	17
328445	US9139577, 3.005::US9708274, 3.005	Cc1cc(cc2ncnc(Nc3ccc(F)cc3OCC#N)c12)N=S(C)(C)=O	1
328446	US9139577, 3.006::US9708274, 3.006	Cc1cc(cc2ncnc(Nc3ccc(F)cc3OCC3CCCCO3)c12)N=S(C)(C)=O	1
328450	US9139577, 3.010::US9708274, 3.010	CC(Oc1cc(F)ccc1Nc1ncnc2cc(cc(C)c12)N=S(C)(C)=O)C1CCCO1	23
328452	US9139577, 3.012::US9708274, 3.012	CCOC(=O)[C@@H](C)Oc1cc(F)ccc1Nc1ncnc2cc(cc(C)c12)N=S1(=O)CCCC1	23
328458	US9139577, 3.018::US9708274, 3.018	C[C@H](CN)Oc1cc(F)ccc1Nc1ncnc2cc(cc(C)c12)N=S(C)(C)=O	1
328459	US9139577, 3.019::US9708274, 3.019	CC(CC1CCOCC1)Oc1cc(F)ccc1Nc1ncnc2cc(cc(C)c12)N=S(C)(C)=O	24
328462	US9139577, 3.023::US9708274, 3.023	CC(Oc1cc(F)ccc1Nc1ncnc2cc(cc(C)c12)N=S(C)(C)=O)c1ccnn1C	42
328463	US9139577, 3.024::US9708274, 3.024	C[C@@H](CN)Oc1cc(F)ccc1Nc1ncnc2cc(cc(C)c12)N=S(C)(C)=O	16
328467	US9139577, 3.029::US9708274, 3.029	Cc1cc(cc2ncnc(Nc3ccc(F)cc3OCC3(C)COC3)c12)N=S(C)(C)=O	17
328468	US9139577, 3.030::US9708274, 3.030	Cc1cc(cc2ncnc(Nc3ccc(F)cc3OCCCO)c12)N=S(C)(C)=O	8
328470	US9139577, 3.032::US9708274, 3.032	CCOC(=O)[C@H](C)Oc1cc(F)ccc1Nc1ncnc2cc(cc(C)c12)N=S(C)(C)=O	16
328472	US9139577, 3.034::US9708274, 3.034	CC(Cn1cccn1)Oc1cc(F)ccc1Nc1ncnc2cc(cc(C)c12)N=S(C)(C)=O	58
328473	US9139577, 3.035::US9708274, 3.035	CC(Oc1cc(F)ccc1Nc1ncnc2cc(cc(C)c12)N=S(C)(C)=O)c1nccs1	37
328479	US9139577, 3.041::US9708274, 3.041	CC(Oc1cc(F)ccc1Nc1ncnc2cc(cc(C)c12)N=S(C)(C)=O)c1nnc(C)o1	33
328480	US9139577, 3.042::US9708274, 3.042	CCC(C)Oc1cc(F)ccc1Nc1ncnc2cc(cc(C)c12)N=S(C)(C)=O	15
328482	US9139577, 3.044::US9708274, 3.044	Cc1cc(cc2ncnc(Nc3ccc(F)cc3OCC3COCCO3)c12)N=S(C)(C)=O	63
328483	US9139577, 3.045::US9708274, 3.045	Cc1cc(cc2ncnc(Nc3ccc(F)cc3OCC3CCOCC3)c12)N=S(C)(C)=O	10
328484	US9139577, 3.046::US9708274, 3.046	CC(Oc1cc(F)ccc1Nc1ncnc2cc(cc(C)c12)N=S(C)(C)=O)c1ccncc1	2
328486	US9139577, 3.048::US9708274, 3.048	Cc1cc(cc2ncnc(Nc3ccc(F)cc3OCC3CCOC3)c12)N=S(C)(C)=O	11
328488	US9139577, 3.050::US9708274, 3.050	COCC(C)Oc1cc(F)ccc1Nc1ncnc2cc(cc(C)c12)N=S(C)(C)=O	32
328489	US9139577, 3.051::US9708274, 3.051	C[C@@H](Oc1cc(F)ccc1Nc1ncnc2cc(cc(C)c12)N=S(C)(C)=O)C(=O)N[C@H](C)C(F)(F)F	3
328495	US9139577, 4.002::US9708274, 4.002	C[C@@H](Oc1cc(F)ccc1Nc1ncnc2cc(cc(C)c12)N=S(C)(C)=O)C(=O)N(C)C	5
328496	US9139577, 4.003::US9708274, 4.003	CC(C)N(C)C(=O)[C@@H](C)Oc1cc(F)ccc1Nc1ncnc2cc(cc(C)c12)N=S1(=O)CCCC1	2
328498	US9139577, 4.005::US9708274, 4.005	C[C@@H](Oc1cc(F)ccc1Nc1ncnc2cc(cc(C)c12)N=S(C)(C)=O)C(=O)N1CCC(O)C1	28
328500	US9139577, 4.007::US9708274, 4.007	C[C@@H](Oc1cc(F)ccc1Nc1ncnc2cc(cc(C)c12)N=S1(=O)CCCC1)C(=O)NCC#N	2
328501	US9139577, 4.008::US9708274, 4.008	CC(O)CNC(=O)[C@@H](C)Oc1cc(F)ccc1Nc1ncnc2cc(cc(C)c12)N=S1(=O)CCCC1	2
328502	US9139577, 4.009::US9708274, 4.009	C[C@@H](Oc1cc(F)ccc1Nc1ncnc2cc(cc(C)c12)N=S(C)(C)=O)C(=O)NC1COC1	2
328504	US9139577, 4.011::US9708274, 4.011	C[C@@H](Oc1cc(F)ccc1Nc1ncnc2cc(cc(C)c12)N=S(C)(C)=O)C(=O)NCC1CCCO1	24
328505	US9139577, 4.012::US9708274, 4.012	C[C@@H](Oc1cc(F)ccc1Nc1ncnc2cc(cc(C)c12)N=S(C)(C)=O)C(=O)N(C)Cc1ccccc1	34
328508	US9139577, 4.015::US9708274, 4.015	C[C@@H](Oc1cc(F)ccc1Nc1ncnc2cc(cc(C)c12)N=S1(=O)CCCC1)C(=O)NC1CCC1	2
328509	US9139577, 4.016::US9708274, 4.016	C[C@@H](Oc1cc(F)ccc1Nc1ncnc2cc(cc(C)c12)N=S(C)(C)=O)C(=O)N1CCCC1	20
328514	US9139577, 4.021::US9708274, 4.021	COCC(C)NC(=O)[C@@H](C)Oc1cc(F)ccc1Nc1ncnc2cc(cc(C)c12)N=S(C)(C)=O	12
328515	US9139577, 4.022::US9708274, 4.022	C[C@@H](Oc1cc(F)ccc1Nc1ncnc2cc(cc(C)c12)N=S(C)(C)=O)C(=O)N=S(C)(C)=O	10
328517	US9139577, 4.024	CNC(=O)[C@@H](C)Oc1cc(F)ccc1Nc1ncnc2cc(cc(C)c12)N=S1(=O)CCCC1	3
328523	US9139577, 4.030::US9708274, 4.030	C[C@@H](Oc1cc(F)ccc1Nc1ncnc2cc(cc(C)c12)N=S(C)(C)=O)C(=O)N1CCS(=O)CC1	11
328524	US9139577, 4.031::US9708274, 4.031	CCN(CC)C(=O)[C@@H](C)Oc1cc(F)ccc1Nc1ncnc2cc(cc(C)c12)N=S(C)(C)=O	8
328525	US9139577, 4.032::US9708274, 4.032	C[C@@H](Oc1cc(F)ccc1Nc1ncnc2cc(cc(C)c12)N=S(C)(C)=O)C(=O)N1CCOCC1	56
328526	US9139577, 4.033::US9708274, 4.033	CCCNC(=O)[C@@H](C)Oc1cc(F)ccc1Nc1ncnc2cc(cc(C)c12)N=S1(=O)CCCC1	2
328528	US9139577, 4.035::US9708274, 4.035	COCCNC(=O)[C@@H](C)Oc1cc(F)ccc1Nc1ncnc2cc(cc(C)c12)N=S(C)(C)=O	66
328530	US9139577, 4.037::US9708274, 4.037	C[C@@H](Oc1cc(F)ccc1Nc1ncnc2cc(cc(C)c12)N=S(C)(C)=O)C(=O)N(C)CCc1ccccc1	28
328531	US9139577, 4.038::US9708274, 4.038	C[C@@H](Oc1cc(F)ccc1Nc1ncnc2cc(cc(C)c12)N=S(C)(C)=O)C(=O)N[C@@H]1CCC[C@@H]1O	27
328533	US9139577, 4.040::US9708274, 4.040	COCC(C)NC(=O)[C@@H](C)Oc1cc(F)ccc1Nc1ncnc2cc(cc(C)c12)N=S1(=O)CCCC1	2
328535	US9139577, 4.042::US9708274, 4.042	CC(C)NC(=O)[C@@H](C)Oc1cc(F)ccc1Nc1ncnc2cc(cc(C)c12)N=S1(=O)CCCC1	1
328536	US9139577, 4.043::US9708274, 4.043	C[C@@H](Oc1cc(F)ccc1Nc1ncnc2cc(cc(C)c12)N=S1(=O)CCCC1)C(=O)NCC(F)F	2
328539	US9139577, 4.046::US9708274, 4.046	C[C@@H](Oc1cc(F)ccc1Nc1ncnc2cc(cc(C)c12)N=S(C)(C)=O)C(=O)N1CCC(=O)CC1	15
328540	US9139577, 4.047::US9708274, 4.047	C[C@@H](Oc1cc(F)ccc1Nc1ncnc2cc(cc(C)c12)N=S1(=O)CCCC1)C(N)=O	5
328541	US9139577, 4.048::US9708274, 4.048	CCC(C)NC(=O)[C@@H](C)Oc1cc(F)ccc1Nc1ncnc2cc(cc(C)c12)N=S(C)(C)=O	2
328542	US9139577, 4.049::US9708274, 4.049	C[C@@H](Oc1cc(F)ccc1Nc1ncnc2cc(cc(C)c12)N=S(C)(C)=O)C(=O)N1CCC1	19
328543	US9139577, 4.050::US9708274, 4.050	CCC(C)NC(=O)[C@@H](C)Oc1cc(F)ccc1Nc1ncnc2cc(cc(C)c12)N=S1(=O)CCCC1	1
328545	US9139577, 4.052::US9708274, 4.052	CC(C)CN(C)C(=O)[C@@H](C)Oc1cc(F)ccc1Nc1ncnc2cc(cc(C)c12)N=S1(=O)CCCC1	3
328546	US9139577, 4.053::US9708274, 4.053	C[C@@H](Oc1cc(F)ccc1Nc1ncnc2cc(cc(C)c12)N=S(C)(C)=O)C(=O)N(C)C1CCCC1	16
328547	US9139577, 4.054::US9708274, 4.054	C[C@@H](Oc1cc(F)ccc1Nc1ncnc2cc(cc(C)c12)N=S1(=O)CCCC1)C(=O)N1CCC(=O)CC1	9
328548	US9139577, 4.055::US9708274, 4.055	COCCN(C)C(=O)[C@@H](C)Oc1cc(F)ccc1Nc1ncnc2cc(cc(C)c12)N=S(C)(C)=O	14
328549	US9139577, 4.056::US9708274, 4.056	C[C@@H](Oc1cc(F)ccc1Nc1ncnc2cc(cc(C)c12)N=S(C)(C)=O)C(=O)N1CCN(C)CC1	25
328553	US9139577, 4.060::US9708274, 4.060	CC(C)NC(=O)[C@@H](C)Oc1cc(F)ccc1Nc1ncnc2cc(cc(C)c12)N=S(C)(C)=O	2
328554	US9139577, 4.061::US9708274, 4.061	C[C@@H](Oc1cc(F)ccc1Nc1ncnc2cc(cc(C)c12)N=S(C)(C)=O)C(=O)N(C)CCO	13
328555	US9139577, 4.062::US9708274, 4.062	C[C@@H](Oc1cc(F)ccc1Nc1ncnc2cc(cc(C)c12)N=S(C)(C)=O)C(=O)N1CCCCC1	13
328561	US9139577, 4.068::US9708274, 4.068	CCN(C)C(=O)[C@@H](C)Oc1cc(F)ccc1Nc1ncnc2cc(cc(C)c12)N=S(C)(C)=O	4
328564	US9139577, 4.071::US9708274, 4.071	C[C@@H](Oc1cc(F)ccc1Nc1ncnc2cc(cc(C)c12)N=S(C)(C)=O)C(=O)NCC(F)(F)F	1
328567	US9139577, 4.074::US9708274, 4.074	C[C@@H](Oc1cc(F)ccc1Nc1ncnc2cc(cc(C)c12)N=S1(=O)CCCC1)C(=O)NCC(F)(F)F	1
328570	US9139577, 4.077::US9708274, 4.077	C[C@H](NC(=O)[C@@H](C)Oc1cc(Cl)ccc1Nc1ncnc2cc(cc(F)c12)N=S1(=O)CCC1)C#N	2
328572	US9139577, 4.079::US9708274, 4.079	C[C@@H](Oc1cc(Cl)ccc1Nc1ncnc2cc(cc(C)c12)N=S1(=O)CCC1)C(=O)N[C@@H](C)C(F)(F)F	1
328573	US9139577, 4.080::US9708274, 4.080	C[C@@H](Oc1cc(F)ccc1Nc1ncnc2cc(cc(Cl)c12)N=S(C)(C)=O)C(=O)NCC(F)F	2
328574	US9139577, 4.081::US9708274, 4.081	CC(C)NC(=O)[C@@H](C)Oc1cc(F)ccc1Nc1ncnc2cc(cc(C)c12)N=S1(=O)CCC1	2
328575	US9139577, 4.082::US9708274, 4.082	C[C@@H](Oc1cc(F)ccc1Nc1ncnc2cc(cc(C)c12)N=S1(=O)CCC1)C(=O)NC12CC(C1)C2	2
328577	US9139577, 4.084::US9708274, 4.084	C[C@@H](Oc1cc(F)ccc1Nc1ncnc2cc(cc(C3CC3)c12)N=S(C)(C)=O)C(=O)NCC(F)(F)F	2
328578	US9139577, 4.085::US9708274, 4.085	C[C@@H](Oc1cc(F)ccc1Nc1ncnc2cc(cc(Cl)c12)N=S(C)(C)=O)C(=O)NCC#N	2
328579	US9139577, 4.086::US9708274, 4.086	C[C@@H](Oc1cc(F)ccc1Nc1ncnc2cc(cc(c12)C(F)(F)F)N=S(C)(C)=O)C(=O)NCC(F)(F)F	2
328580	US9139577, 4.087::US9708274, 4.087	COc1cc(cc2ncnc(Nc3ccc(Cl)cc3O[C@H](C)C(=O)NCC(F)(F)F)c12)N=S1(=O)CCC1	2
328581	US9139577, 4.088::US9708274, 4.088	C[C@@H](Oc1cc(Cl)ccc1Nc1ncnc2cc(cc(C)c12)N=S(C)(C)=O)C(=O)N[C@@H](C)C(F)(F)F	2
328582	US9139577, 4.089::US9139577, 4.108::US9708274, 4.089	C[C@@H](Oc1cc(F)ccc1Nc1ncnc2cc(cc(C)c12)N=S1(=O)CCC1)C(=O)NCCC(F)(F)F	1
328583	US9139577, 4.090::US9708274, 4.090	C[C@@H](Oc1cc(F)ccc1Nc1ncnc2cc(cc(Cl)c12)N=S1(=O)CCC1)C(=O)N[C@H](C)C(F)(F)F	1
328584	US9139577, 4.091::US9708274, 4.091	C[C@@H](Oc1cc(F)ccc1Nc1ncnc2cc(cc(Cl)c12)N=S(C)(C)=O)C(=O)NCC(F)(F)F	1
328585	US9139577, 4.092::US9708274, 4.092	C[C@@H](Oc1cc(Cl)ccc1Nc1ncnc2cc(cc(C)c12)N=S(C)(C)=O)C(=O)NCC(F)(F)F	2
328586	US9139577, 4.093::US9708274, 4.093	C[C@H](NC(=O)[C@@H](C)Oc1cc(Cl)ccc1Nc1ncnc2cc(cc(F)c12)N=S1(=O)CCCC1)C#N	1
328587	US9139577, 4.094::US9708274, 4.094	C[C@@H](Oc1nc(Cl)ccc1Nc1ncnc2cc(cc(C)c12)N=S1(=O)CCC1)C(=O)N[C@@H](C)C(F)(F)F	1
328588	US9139577, 4.095::US9708274, 4.095	CCOc1cc(cc2ncnc(Nc3ccc(Cl)cc3O[C@H](C)C(=O)N[C@@H](C)C#N)c12)N=S1(=O)CCC1	2
328589	US9139577, 4.096::US9708274, 4.096	C[C@@H](Oc1cc(F)ccc1Nc1ncnc2cc(cc(Cl)c12)N=S1(=O)CCC1)C(=O)N[C@@H](C)C(F)(F)F	1
328590	US9139577, 4.097::US9708274, 4.097	C[C@@H](Oc1cc(F)ccc1Nc1ncnc2cc(cc(F)c12)N=S1(=O)CCC1)C(=O)NCC#N	1
328592	US9139577, 4.099::US9708274, 4.099	CC(NC(=O)[C@@H](C)Oc1cc(F)ccc1Nc1ncnc2cc(cc(F)c12)N=S1(=O)CCC1)C#N	2
328593	US9139577, 4.100::US9708274, 4.100	C[C@@H](Oc1cc(F)ccc1Nc1ncnc2cc(cc(F)c12)N=S1(=O)CCC1)C(=O)NCC(F)(F)F	2
328595	US9139577, 4.102::US9708274, 4.102	C[C@H](NC(=O)[C@@H](C)Oc1cc(F)ccc1Nc1ncnc2cc(cc(C(F)F)c12)N=S1(=O)CCC1)C#N	2
328598	US9139577, 4.105::US9708274, 4.105	C[C@@H](Oc1cc(F)ccc1Nc1ncnc2cc(cc(C)c12)N=S1(=O)CCCC1)C(=O)NCCF	2
328599	US9139577, 4.106::US9708274, 4.106	C[C@H](NC(=O)[C@@H](C)Oc1cc(F)ccc1Nc1ncnc2cc(cc(F)c12)N=S1(=O)CCC1)C#N	2
328600	US9139577, 4.107::US9708274, 4.107	C[C@@H](Oc1cc(F)ccc1Nc1ncnc2cc(cc(C)c12)N=S1(=O)CCC1)C(=O)NCCF	2
328602	US9139577, 4.109::US9708274, 4.109	CC(NC(=O)[C@@H](C)Oc1cc(F)ccc1Nc1ncnc2cc(cc(C)c12)N=S1(=O)CCC1)C(F)F	2
328603	US9139577, 4.110::US9708274, 4.110	C[C@@H](Oc1cc(F)ccc1Nc1ncnc2cc(cc(C(F)F)c12)N=S1(=O)CCC1)C(=O)NCC(F)(F)F	2
328604	US9139577, 4.111::US9708274, 4.111	C[C@@H](Oc1cc(Cl)ccc1Nc1ncnc2cc(cc(C)c12)N=S1(=O)CCC1)C(=O)NCC(F)F	1
328605	US9139577, 4.112::US9708274, 4.112	C[C@@H](NC(=O)[C@@H](C)Oc1cc(F)ccc1Nc1ncnc2cc(cc(Cl)c12)N=S1(=O)CCC1)C#N	2
328606	US9139577, 4.113::US9708274, 4.113	C[C@@H](NC(=O)[C@@H](C)Oc1cc(F)ccc1Nc1ncnc2cc(cc(F)c12)N=S1(=O)CCC1)C#N	1
328608	US9139577, 4.115::US9708274, 4.115	COc1cc(cc2ncnc(Nc3ccc(F)cc3O[C@H](C)C(=O)NCC#N)c12)N=S1(=O)CCC1	2
328609	US9139577, 4.116::US9708274, 4.116	C[C@@H](Oc1cc(F)ccc1Nc1ncnc2cc(cc(C)c12)N=S1(=O)CCC1)C(=O)NCCC(F)F	2
328612	US9139577, 4.119::US9708274, 4.119	C[C@@H](Oc1cc(F)ccc1Nc1ncnc2cc(cc(C)c12)N=S(C)(C)=O)C(=O)NCC(F)(F)C(F)(F)F	2
328613	US9139577, 4.120::US9708274, 4.120	C[C@@H](Oc1cc(F)ccc1Nc1ncnc2cc(cc(Cl)c12)N=S(C)(C)=O)C(=O)NC(CF)CF	2
328614	US9139577, 4.121	C[C@@H](Oc1cc(F)ccc1Nc1ncnc2cc(cc(F)c12)N=S(C)(C)=O)C(=O)NC(CF)CF	5
328615	US9139577, 4.122::US9708274, 4.122	C[C@@H](Oc1cc(Cl)ccc1Nc1ncnc2cc(cc(C)c12)N=S1(=O)CCC1)C(=O)NCC(F)(F)F	1
328617	US9139577, 4.124::US9708274, 4.124	C[C@@H](Oc1nc(Cl)ccc1Nc1ncnc2cc(cc(C)c12)N=S1(=O)CCC1)C(=O)NCC(F)(F)F	1
328618	US9139577, 4.125::US9708274, 4.125	CC(NC(=O)[C@@H](C)Oc1cc(Cl)ccc1Nc1ncnc2cc(cc(C)c12)N=S1(=O)CCC1)C(F)F	1
328622	US9139577, 4.129::US9708274, 4.129	C[C@@H](Oc1cc(F)ccc1Nc1ncnc2cc(cc(F)c12)N=S1(=O)CCC1)C(=O)NCC(F)(F)C(F)(F)F	2
328624	US9139577, 4.131::US9708274, 4.131	C[C@@H](Oc1cc(F)ccc1Nc1ncnc2cc(cc(C)c12)N=S1(=O)CCC1)C(=O)NC(CF)CF	1
328625	US9139577, 4.132::US9708274, 4.132	CC(NC(=O)[C@@H](C)Oc1cc(F)ccc1Nc1ncnc2cc(cc(C)c12)N=S1(=O)CCC1)C#N	1
328627	US9139577, 4.134::US9708274, 4.134	CC(NC(=O)[C@@H](C)Oc1cc(F)ccc1Nc1ncnc2cc(cc(Cl)c12)N=S(C)(C)=O)C(F)F	3
328629	US9139577, 4.136	C[C@@H](Oc1cc(F)ccc1Nc1ncnc2cc(cc(F)c12)N=S1(=O)CCC1)C(=O)N[C@@H](C)C(F)(F)F	1
328630	US9139577, 4.137::US9708274, 4.137	C[C@H](NC(=O)[C@@H](C)Oc1cc(F)ccc1Nc1ncnc2cc(cc(Cl)c12)N=S1(=O)CCC1)C#N	1
328631	US9139577, 4.138::US9708274, 4.138	C[C@@H](Oc1cc(F)ccc1Nc1ncnc2cc(cc(Cl)c12)N=S1(=O)CCC1)C(=O)NCC(F)(F)F	1
328632	US9139577, 4.139::US9708274, 4.139	C[C@@H](Oc1cc(F)ccc1Nc1ncnc2cc(cc(C)c12)N=S1(=O)CCC1)C(=O)NCC(F)(F)F	1
328633	US9139577, 4.140::US9708274, 4.140	C[C@H](NC(=O)[C@@H](C)Oc1nc(Cl)ccc1Nc1ncnc2cc(cc(C)c12)N=S1(=O)CCC1)C#N	1
328634	US9139577, 4.141::US9708274, 4.141	C[C@@H](Oc1cc(F)ccc1Nc1ncnc2cc(cc(C)c12)N=S1(=O)CCC1)C(=O)NCC(F)F	1
328638	US9139577, 4.145::US9708274, 4.145	C[C@@H](Oc1cc(Cl)ccc1Nc1ncnc2cc(cc(C)c12)N=S1(=O)CCC1)C(=O)N[C@H](C)C(F)(F)F	2
328643	US9139577, 5.003::US9708274, 5.003	C[C@H](CNS(C)(=O)=O)Oc1cc(F)ccc1Nc1ncnc2cc(cc(C)c12)N=S(C)(C)=O	83
328646	US9139577, 5.006::US9708274, 5.006	CCNC(=O)NC[C@@H](C)Oc1cc(F)ccc1Nc1ncnc2cc(cc(C)c12)N=S(C)(C)=O	29
328649	US9139577, 5.009::US9708274, 5.009	C[C@H](CNC(C)=O)Oc1cc(F)ccc1Nc1ncnc2cc(cc(C)c12)N=S(C)(C)=O	35
328650	US9139577, 5.010::US9708274, 5.010	C[C@H](CNC(=O)C(F)(F)F)Oc1cc(F)ccc1Nc1ncnc2cc(cc(C)c12)N=S(C)(C)=O	28
328651	US9139577, 5.011::US9708274, 5.011	C[C@H](CNS(=O)(=O)C(F)(F)F)Oc1cc(F)ccc1Nc1ncnc2cc(cc(C)c12)N=S(C)(C)=O	99
328652	US9139577, 5.012::US9708274, 5.012	CCC(=O)NC[C@@H](C)Oc1cc(F)ccc1Nc1ncnc2cc(cc(C)c12)N=S(C)(C)=O	56
328658	US9139577, 7.001::US9708274, 7.001	C[C@@H](Oc1cc(F)ccc1Nc1ncnc2cc(cc(C)c12)N=S1(=O)CCN(C)CC1)c1cc(C)no1	1
328661	US9139577, 7.007::US9139577, 7.009::US9708274, 7.004	C[C@@H](Oc1cc(F)ccc1Nc1ncnc2cc(cc(C)c12)N=S(C)(C)=O)C#N	67
328666	US9139577, 7.007::US9139577, 7.009::US9708274, 7.004	C[C@@H](Oc1cc(F)ccc1Nc1ncnc2cc(cc(C)c12)N=S(C)(C)=O)C#N	3
328667	US9139577, 7.002::US9139577, 7.010::US9708274, 7.002	C[C@@H](Oc1cc(F)ccc1Nc1ncnc2cc(cc(C)c12)N=S(C)(C)=O)C(F)(F)F	2
328669	US9139577, 7.012::US9708274, 7.012	Cc1cc(cc2ncnc(Nc3ccc(F)cc3O[C@H](CO)C(N)=O)c12)N=S(C)(C)=O	46
328671	US9139577, 1.011::US9708274, 1.011	Cc1cc(cc2ncnc(Nc3ccc(F)cc3OC(CF)CF)c12)N=S1(=O)CCCC1	34
328672	US9139577, 1.016::US9708274, 1.016	C[C@@H](Oc1ncccc1Nc1ncnc2cc(cc(Cl)c12)N=S(C)(C)=O)c1cc(C)no1	53
328673	US9139577, 1.019::US9708274, 1.019	C[C@@H](Oc1cc(F)ccc1Nc1ncnc2cc(cc(Cl)c12)N=S(C)(C)=O)c1cc(C)no1	54
328674	US9139577, 2.001::US9708274, 2.001	CC(Oc1cc(F)ccc1Nc1ncnc2cc(cc(C)c12)N=S1(=O)CCCC1)C(C)(C)O	228
328675	US9139577, 2.006::US9708274, 2.006	C[C@@H](Oc1cc(F)ccc1Nc1ncnc2cc(cc(C)c12)N=S1(=O)CCC1)C(F)(F)F	71
328676	US9139577, 2.008::US9708274, 2.008	C[C@@H](Oc1cc(F)ccc1Nc1ncnc2cc(cc(C)c12)N=S(C)(C)=O)c1cc(C)no1	25
328677	US9139577, 2.009::US9708274, 2.009	C[C@@H](Oc1ncccc1Nc1ncnc2cc(cc(C)c12)N=S1(=O)CCCC1)c1cc(C)no1	49
328678	US9139577, 2.018::US9708274, 2.018	C[C@@H](Oc1ncccc1Nc1ncnc2cc(cc(C)c12)N=S(C)(C)=O)c1cc(C)no1	34
328679	US9139577, 2.048::US9708274, 2.048	C[C@@H](Oc1cc(F)ccc1Nc1ncnc2cc(cc(C)c12)N=S1(=O)CCCC1)C(F)(F)F	40
328680	US9139577, 3.001::US9708274, 3.001	Cc1cc(cc2ncnc(Nc3ccc(F)cc3OC(CF)CF)c12)N=S(C)(C)=O	60
328681	US9139577, 3.031::US9708274, 3.031	Cc1cc(cc2ncnc(Nc3ccc(F)cc3OCCC(F)(F)F)c12)N=S(C)(C)=O	75
328682	US9139577, 3.039::US9708274, 3.039	Cc1cc(cc2ncnc(Nc3ccc(F)cc3OCc3ccon3)c12)N=S(C)(C)=O	77
328683	US9139577, 3.049::US9708274, 3.049	C[C@@H](Oc1cc(F)ccc1Nc1ncnc2cc(cc(F)c12)N=S(C)(C)=O)C(=O)NCC(F)(F)F	68
328684	US9139577, 3.054::US9708274, 3.054	C[C@@H](Oc1cc(F)ccc1Nc1ncnc2cc(cc(C)c12)N=S(C)(C)=O)C(=O)NC(C(F)(F)F)C(F)(F)F	51
328685	US9139577, 4.034::US9708274, 4.034	CCNC(=O)[C@@H](C)Oc1cc(F)ccc1Nc1ncnc2cc(cc(C)c12)N=S(C)(C)=O	51
328686	US9139577, 4.058::US9708274, 4.058	C[C@@H](Oc1cc(F)ccc1Nc1ncnc2cc(cc(C)c12)N=S1(=O)CCCC1)C(=O)NCC(C)(C)O	75
328688	US9139577, 4.074::US9708274, 4.074	C[C@@H](Oc1cc(F)ccc1Nc1ncnc2cc(cc(C)c12)N=S1(=O)CCCC1)C(=O)NCC(F)(F)F	38
328689	US9139577, 4.088::US9708274, 4.088	C[C@@H](Oc1cc(Cl)ccc1Nc1ncnc2cc(cc(C)c12)N=S(C)(C)=O)C(=O)N[C@@H](C)C(F)(F)F	36
328690	US9139577, 4.100::US9708274, 4.100	C[C@@H](Oc1cc(F)ccc1Nc1ncnc2cc(cc(F)c12)N=S1(=O)CCC1)C(=O)NCC(F)(F)F	14
328691	US9139577, 4.118::US9708274, 4.118	C[C@@H](Oc1cc(F)ccc1Nc1ncnc2cc(cc(F)c12)N=S(C)(C)=O)C(=O)N[C@@H](C)C(F)(F)F	21
328692	US9139577, 4.136	C[C@@H](Oc1cc(F)ccc1Nc1ncnc2cc(cc(F)c12)N=S1(=O)CCC1)C(=O)N[C@@H](C)C(F)(F)F	29
328693	US9139577, 4.138::US9708274, 4.138	C[C@@H](Oc1cc(F)ccc1Nc1ncnc2cc(cc(Cl)c12)N=S1(=O)CCC1)C(=O)NCC(F)(F)F	27
328694	US9139577, 5.004::US9708274, 5.004	C[C@@H](CNC(=O)C(F)(F)F)Oc1cc(F)ccc1Nc1ncnc2cc(cc(C)c12)N=S(C)(C)=O	66
328695	US9139577, 5.008::US9708274, 5.008	CCNC(=O)N1CCS(=O)(CC1)=Nc1cc(C)c2c(Nc3ccc(F)cc3O[C@H](C)c3cc(C)no3)ncnc2c1	39
328697	US9139577, 7.007::US9139577, 7.009::US9708274, 7.004	C[C@@H](Oc1cc(F)ccc1Nc1ncnc2cc(cc(C)c12)N=S(C)(C)=O)C#N	50
328698	US9139577, 7.002::US9139577, 7.010::US9708274, 7.002	C[C@@H](Oc1cc(F)ccc1Nc1ncnc2cc(cc(C)c12)N=S(C)(C)=O)C(F)(F)F	40
476030	US9669031, 2 3,3-dimethyl-6-(pyrimidin-4-ylamino)-2,3-dihydroimidazo[1,5-a]pyridine-1,5-dione (Cpd. No. 2)	CC1(C)NC(=O)c2ccc(Nc3ccncn3)c(=O)n12	55
476031	US9669031, 2 3,3-dimethyl-6-(pyrimidin-4-ylamino)-2,3-dihydroimidazo[1,5-a]pyridine-1,5-dione (Cpd. No. 2)	CC1(C)NC(=O)c2ccc(Nc3ccncn3)c(=O)n12	55
476035	US9669031, 6 6&#8242;-(pyrimidin-4-ylamino)-1&#8242;H-spiro[cyclopentane-1,3&#8242;-imidazo[1,5-a]pyridine]-1&#8242;,5&#8242;(2&#8242;H)-dione (Cpd. No. 6)	O=C1NC2(CCCC2)n2c1ccc(Nc1ccncn1)c2=O	10
476036	US9669031, 6 6&#8242;-(pyrimidin-4-ylamino)-1&#8242;H-spiro[cyclopentane-1,3&#8242;-imidazo[1,5-a]pyridine]-1&#8242;,5&#8242;(2&#8242;H)-dione (Cpd. No. 6)	O=C1NC2(CCCC2)n2c1ccc(Nc1ccncn1)c2=O	55
476037	US9669031, 7 3-methyl-6-(pyrimidin-4-ylamino)-3-(2,2,2-trifluoroethyl)-2,3-dihydroimidazo[1,5-a]pyridine-1,5-dione (Cpd. No. 7)	CC1(CC(F)(F)F)NC(=O)c2ccc(Nc3ccncn3)c(=O)n12	55
476038	US9669031, 7 3-methyl-6-(pyrimidin-4-ylamino)-3-(2,2,2-trifluoroethyl)-2,3-dihydroimidazo[1,5-a]pyridine-1,5-dione (Cpd. No. 7)	CC1(CC(F)(F)F)NC(=O)c2ccc(Nc3ccncn3)c(=O)n12	10
476039	US9669031, 8 3-isopropyl-3-methyl-6-(pyrimidin-4-ylamino)-2,3-dihydroimidazo[1,5-a]pyridine-1,5-dione (Cpd. No. 8)	CC(C)C1(C)NC(=O)c2ccc(Nc3ccncn3)c(=O)n12	55
476040	US9669031, 8 3-isopropyl-3-methyl-6-(pyrimidin-4-ylamino)-2,3-dihydroimidazo[1,5-a]pyridine-1,5-dione (Cpd. No. 8)	CC(C)C1(C)NC(=O)c2ccc(Nc3ccncn3)c(=O)n12	55
476041	US9669031, 9 3-cyclopentyl-3-methyl-6-(pyrimidin-4-ylamino)-2,3-dihydroimidazo[1,5-a]pyridine-1,5-dione (Cpd. No. 9)	CC1(NC(=O)c2ccc(Nc3ccncn3)c(=O)n12)C1CCCC1	55
476042	US9669031, 9 3-cyclopentyl-3-methyl-6-(pyrimidin-4-ylamino)-2,3-dihydroimidazo[1,5-a]pyridine-1,5-dione (Cpd. No. 9)	CC1(NC(=O)c2ccc(Nc3ccncn3)c(=O)n12)C1CCCC1	55
476043	US9669031, 10 N-(6-((3,3-dimethyl-1,5-dioxo-1,2,3,5-tetrahydroimidazo[1,5-a]pyridin-6-yl)amino)pyrimidin-4-yl)cyclopropanecarboxamide (Cpd. No. 10)	CC1(C)NC(=O)c2ccc(Nc3cc(NC(=O)C4CC4)ncn3)c(=O)n12	10
476044	US9669031, 10 N-(6-((3,3-dimethyl-1,5-dioxo-1,2,3,5-tetrahydroimidazo[1,5-a]pyridin-6-yl)amino)pyrimidin-4-yl)cyclopropanecarboxamide (Cpd. No. 10)	CC1(C)NC(=O)c2ccc(Nc3cc(NC(=O)C4CC4)ncn3)c(=O)n12	10
476045	US9669031, 11 3-(4-fluorophenyl)-3-methyl-6-(pyrimidin-4-ylamino)-2,3-dihydroimidazo[1,5-a]pyridine-1,5-dione (Cpd. No. 11)	CC1(NC(=O)c2ccc(Nc3ccncn3)c(=O)n12)c1ccc(F)cc1	55
476046	US9669031, 11 3-(4-fluorophenyl)-3-methyl-6-(pyrimidin-4-ylamino)-2,3-dihydroimidazo[1,5-a]pyridine-1,5-dione (Cpd. No. 11)	CC1(NC(=O)c2ccc(Nc3ccncn3)c(=O)n12)c1ccc(F)cc1	55
476047	US9669031, 12 3-(3-fluorophenyl)-3-methyl-6-(pyrimidin-4-ylamino)-2,3-dihydroimidazo[1,5-a]pyridine-1,5-dione (Cpd. No. 12)	CC1(NC(=O)c2ccc(Nc3ccncn3)c(=O)n12)c1cccc(F)c1	55
476048	US9669031, 12 3-(3-fluorophenyl)-3-methyl-6-(pyrimidin-4-ylamino)-2,3-dihydroimidazo[1,5-a]pyridine-1,5-dione (Cpd. No. 12)	CC1(NC(=O)c2ccc(Nc3ccncn3)c(=O)n12)c1cccc(F)c1	55
476049	US9669031, 13 3-(4-chlorophenyl)-3-methyl-6-(pyrimidin-4-ylamino)-2,3-dihydroimidazo[1,5-a]pyridine-1,5-dione (Cpd. No. 13)	CC1(NC(=O)c2ccc(Nc3ccncn3)c(=O)n12)c1ccc(Cl)cc1	55
476050	US9669031, 13 3-(4-chlorophenyl)-3-methyl-6-(pyrimidin-4-ylamino)-2,3-dihydroimidazo[1,5-a]pyridine-1,5-dione (Cpd. No. 13)	CC1(NC(=O)c2ccc(Nc3ccncn3)c(=O)n12)c1ccc(Cl)cc1	55
476051	US9669031, 14 3-methyl-6-(pyrimidin-4-ylamino)-3-(trifluoromethyl)-2,3-dihydroimidazo[1,5-a]pyridine-1,5-dione (Cpd. No. 14)	CC1(NC(=O)c2ccc(Nc3ccncn3)c(=O)n12)C(F)(F)F	55
476052	US9669031, 14 3-methyl-6-(pyrimidin-4-ylamino)-3-(trifluoromethyl)-2,3-dihydroimidazo[1,5-a]pyridine-1,5-dione (Cpd. No. 14)	CC1(NC(=O)c2ccc(Nc3ccncn3)c(=O)n12)C(F)(F)F	10
476054	US9669031, 16 3-methyl-6-(pyrimidin-4-ylamino)-3-(thiophen-3-yl)-2,3-dihydroimidazo[1,5-a]pyridine-1,5-dione (Cpd. No. 16)	CC1(NC(=O)c2ccc(Nc3ccncn3)c(=O)n12)c1ccsc1	10
476055	US9669031, 16 3-methyl-6-(pyrimidin-4-ylamino)-3-(thiophen-3-yl)-2,3-dihydroimidazo[1,5-a]pyridine-1,5-dione (Cpd. No. 16)	CC1(NC(=O)c2ccc(Nc3ccncn3)c(=O)n12)c1ccsc1	55
476057	US9669031, 18 3-(3-chlorophenyl)-3-methyl-6-(pyrimidin-4-ylamino)-2,3-dihydroimidazo[1,5-a]pyridine-1,5-dione (Cpd. No. 18)	CC1(NC(=O)c2ccc(Nc3ccncn3)c(=O)n12)c1cccc(Cl)c1	10
476058	US9669031, 18 3-(3-chlorophenyl)-3-methyl-6-(pyrimidin-4-ylamino)-2,3-dihydroimidazo[1,5-a]pyridine-1,5-dione (Cpd. No. 18)	CC1(NC(=O)c2ccc(Nc3ccncn3)c(=O)n12)c1cccc(Cl)c1	55
476060	US9669031, 20 6-(pyrimidin-4-ylamino)-1H-spiro[imidazo[1,5-a]pyridine-3,3&#8242;-piperidine]-1,5(2H)-dione (Cpd. No. 20)	CC(C)(C)OC(=O)N1CCCC2(C1)NC(=O)c1ccc(Nc3ccncn3)c(=O)n21	55
476061	US9669031, 20 6-(pyrimidin-4-ylamino)-1H-spiro[imidazo[1,5-a]pyridine-3,3&#8242;-piperidine]-1,5(2H)-dione (Cpd. No. 20)	CC(C)(C)OC(=O)N1CCCC2(C1)NC(=O)c1ccc(Nc3ccncn3)c(=O)n21	10
476062	US9669031, 21 N-[6-[(1,5-dioxospiro[2H-imidazo[1,5-a]pyridine-3,1&#8242;-cyclopentane]-6-yl)amino]pyrimidin-4-yl]cyclopropanecarboxamide (Cpd. No. 21)	O=C(Nc1cc(Nc2ccc3C(=O)NC4(CCCC4)n3c2=O)ncn1)C1CC1	10
476063	US9669031, 21 N-[6-[(1,5-dioxospiro[2H-imidazo[1,5-a]pyridine-3,1&#8242;-cyclopentane]-6-yl)amino]pyrimidin-4-yl]cyclopropanecarboxamide (Cpd. No. 21)	O=C(Nc1cc(Nc2ccc3C(=O)NC4(CCCC4)n3c2=O)ncn1)C1CC1	10
476064	US9669031, 22 N-(6-((3-methyl-1,5-dioxo-3-(2,2,2-trifluoroethyl)-1,2,3,5-tetrahydroimidazo[1,5-a]pyridin-6-yl)amino)pyrimidin-4-yl)cyclopropanecarboxamide (Cpd. No. 22)	CC1(CC(F)(F)F)NC(=O)c2ccc(Nc3cc(NC(=O)C4CC4)ncn3)c(=O)n12	10
476065	US9669031, 22 N-(6-((3-methyl-1,5-dioxo-3-(2,2,2-trifluoroethyl)-1,2,3,5-tetrahydroimidazo[1,5-a]pyridin-6-yl)amino)pyrimidin-4-yl)cyclopropanecarboxamide (Cpd. No. 22)	CC1(CC(F)(F)F)NC(=O)c2ccc(Nc3cc(NC(=O)C4CC4)ncn3)c(=O)n12	10
476066	US9669031, 118 6-[(6-aminopyrimidin-4-yl)amino]-3-cyclopentyl-3-methyl-1,5-dioxo-imidazo[1,5-a]pyridine-2-carbonitrile (Cpd. No. 118)::US9669031, 23 N-[6-[(3-cyclopentyl-3-methyl-1,5-dioxo-2H-imidazo[1,5-a]pyridin-6-yl)amino]pyrimidin-4-yl]cyclopropanecarboxamide (Cpd. No. 23)	CC1(NC(=O)c2ccc(Nc3cc(NC(=O)C4CC4)ncn3)c(=O)n12)C1CCCC1	10
476067	US9669031, 118 6-[(6-aminopyrimidin-4-yl)amino]-3-cyclopentyl-3-methyl-1,5-dioxo-imidazo[1,5-a]pyridine-2-carbonitrile (Cpd. No. 118)::US9669031, 23 N-[6-[(3-cyclopentyl-3-methyl-1,5-dioxo-2H-imidazo[1,5-a]pyridin-6-yl)amino]pyrimidin-4-yl]cyclopropanecarboxamide (Cpd. No. 23)	CC1(NC(=O)c2ccc(Nc3cc(NC(=O)C4CC4)ncn3)c(=O)n12)C1CCCC1	10
476068	US9669031, 24 N-[6-[[3-methyl-1,5-dioxo-3-(trifluoromethyl)-2H-imidazo[1,5-a]pyridin-6-yl]amino]pyrimidin-4-yl]cyclopropanecarboxamide (Cpd. No. 24)	CC1(NC(=O)c2ccc(Nc3cc(NC(=O)C4CC4)ncn3)c(=O)n12)C(F)(F)F	10
476069	US9669031, 24 N-[6-[[3-methyl-1,5-dioxo-3-(trifluoromethyl)-2H-imidazo[1,5-a]pyridin-6-yl]amino]pyrimidin-4-yl]cyclopropanecarboxamide (Cpd. No. 24)	CC1(NC(=O)c2ccc(Nc3cc(NC(=O)C4CC4)ncn3)c(=O)n12)C(F)(F)F	10
476071	US9669031, 26 6-(pyrimidin-4-ylamino)-1H-spiro[imidazo[1,5-a]pyridine-3,3&#8242;-pyrrolidine]-1,5(2H)-dione (Cpd. No. 26)	O=C(OCc1ccccc1)N1CCC2(C1)NC(=O)c1ccc(Nc3ccncn3)c(=O)n21	55
476073	US9669031, 27 3-(3,5-difluorophenyl)-3-methyl-6-(pyrimidin-4-ylamino)-2,3-dihydroimidazo[1,5-a]pyridine-1,5-dione (Cpd. No. 27)	CC1(NC(=O)c2ccc(Nc3ccncn3)c(=O)n12)c1cc(F)cc(F)c1	55
476074	US9669031, 27 3-(3,5-difluorophenyl)-3-methyl-6-(pyrimidin-4-ylamino)-2,3-dihydroimidazo[1,5-a]pyridine-1,5-dione (Cpd. No. 27)	CC1(NC(=O)c2ccc(Nc3ccncn3)c(=O)n12)c1cc(F)cc(F)c1	55
476075	US9669031, 28 3-(3-chloro-5-fluorophenyl)-3-methyl-6-(pyrimidin-4-ylamino)-2,3-dihydroimidazo[1,5-a]pyridine-1,5-dione (Cpd. No. 28)	CC1(NC(=O)c2ccc(Nc3ccncn3)c(=O)n12)c1cc(F)cc(Cl)c1	55
476076	US9669031, 28 3-(3-chloro-5-fluorophenyl)-3-methyl-6-(pyrimidin-4-ylamino)-2,3-dihydroimidazo[1,5-a]pyridine-1,5-dione (Cpd. No. 28)	CC1(NC(=O)c2ccc(Nc3ccncn3)c(=O)n12)c1cc(F)cc(Cl)c1	55
476077	US9669031, 29 N-[6-[(3-isopropyl-3-methyl-1,5-dioxo-2H-imidazo[1,5-a]pyridin-6-yl)amino]pyrimidin-4-yl]cyclopropanecarboxamide (Cpd. No. 29)	CC(C)C1(C)NC(=O)c2ccc(Nc3cc(NC(=O)C4CC4)ncn3)c(=O)n12	10
476078	US9669031, 29 N-[6-[(3-isopropyl-3-methyl-1,5-dioxo-2H-imidazo[1,5-a]pyridin-6-yl)amino]pyrimidin-4-yl]cyclopropanecarboxamide (Cpd. No. 29)	CC(C)C1(C)NC(=O)c2ccc(Nc3cc(NC(=O)C4CC4)ncn3)c(=O)n12	10
476079	US9669031, 30 N-[6-[[3-(3-fluorophenyl)-3-methyl-1,5-dioxo-2H-imidazo[1,5-a]pyridin-6-yl]amino]pyrimidin-4-yl]cyclopropanecarboxamide (Cpd. No. 30)	CC1(NC(=O)c2ccc(Nc3cc(NC(=O)C4CC4)ncn3)c(=O)n12)c1cccc(F)c1	10
476080	US9669031, 30 N-[6-[[3-(3-fluorophenyl)-3-methyl-1,5-dioxo-2H-imidazo[1,5-a]pyridin-6-yl]amino]pyrimidin-4-yl]cyclopropanecarboxamide (Cpd. No. 30)	CC1(NC(=O)c2ccc(Nc3cc(NC(=O)C4CC4)ncn3)c(=O)n12)c1cccc(F)c1	10
476081	US9669031, 31 6-[[6-[(E)-2-cyclopropylvinyl]pyrimidin-4-yl]amino]-3-methyl-3-(trifluoromethyl)-2H-imidazo[1,5-a]pyridine-1,5-dione (Cpd. No. 31)	CC1(NC(=O)c2ccc(Nc3cc(\C=C\C4CC4)ncn3)c(=O)n12)C(F)(F)F	55
476082	US9669031, 31 6-[[6-[(E)-2-cyclopropylvinyl]pyrimidin-4-yl]amino]-3-methyl-3-(trifluoromethyl)-2H-imidazo[1,5-a]pyridine-1,5-dione (Cpd. No. 31)	CC1(NC(=O)c2ccc(Nc3cc(\C=C\C4CC4)ncn3)c(=O)n12)C(F)(F)F	55
476084	US9669031, 33 3-(3,5-dichlorophenyl)-3-methyl-6-(pyrimidin-4-ylamino)-2,3-dihydroimidazo[1,5-a]pyridine-1,5-dione (Cpd. No. 33)	CC1(NC(=O)c2ccc(Nc3ccncn3)c(=O)n12)c1cc(Cl)cc(Cl)c1	55
476085	US9669031, 33 3-(3,5-dichlorophenyl)-3-methyl-6-(pyrimidin-4-ylamino)-2,3-dihydroimidazo[1,5-a]pyridine-1,5-dione (Cpd. No. 33)	CC1(NC(=O)c2ccc(Nc3ccncn3)c(=O)n12)c1cc(Cl)cc(Cl)c1	55
476086	US9669031, 34 3-methyl-3-(pyridin-2-yl)-6-(pyrimidin-4-ylamino)-2,3-dihydroimidazo[1,5-a]pyridine-1,5-dione (Cpd. No. 34)	CC1(NC(=O)c2ccc(Nc3ccncn3)c(=O)n12)c1ccccn1	55
476087	US9669031, 34 3-methyl-3-(pyridin-2-yl)-6-(pyrimidin-4-ylamino)-2,3-dihydroimidazo[1,5-a]pyridine-1,5-dione (Cpd. No. 34)	CC1(NC(=O)c2ccc(Nc3ccncn3)c(=O)n12)c1ccccn1	55
476088	US9669031, 35 8-chloro-3-methyl-6-(pyrimidin-4-ylamino)-3-(trifluoromethyl)-2H-imidazo[1,5-a]pyridine-1,5-dione (Cpd. No. 35)	CC1(NC(=O)c2c(Cl)cc(Nc3ccncn3)c(=O)n12)C(F)(F)F	10
476089	US9669031, 35 8-chloro-3-methyl-6-(pyrimidin-4-ylamino)-3-(trifluoromethyl)-2H-imidazo[1,5-a]pyridine-1,5-dione (Cpd. No. 35)	CC1(NC(=O)c2c(Cl)cc(Nc3ccncn3)c(=O)n12)C(F)(F)F	10
476090	US9669031, 36 2&#8242;,2&#8242;-dimethyl-6-(pyrimidin-4-ylamino)spiro[2H-imidazo[1,5-a]pyridine-3,1&#8242;-cyclopentane]-1,5-dione (Cpd. No. 36)	CC1(C)CCCC11NC(=O)c2ccc(Nc3ccncn3)c(=O)n12	10
476091	US9669031, 36 2&#8242;,2&#8242;-dimethyl-6-(pyrimidin-4-ylamino)spiro[2H-imidazo[1,5-a]pyridine-3,1&#8242;-cyclopentane]-1,5-dione (Cpd. No. 36)	CC1(C)CCCC11NC(=O)c2ccc(Nc3ccncn3)c(=O)n12	10
476092	US9669031, 37 6-[(8-cyclopropyl-9H-purin-6-yl)amino]-3-methyl-3-(trifluoromethyl)-2H-imidazo[1,5-a]pyridine-1,5-dione (Cpd. No. 37)	CC1(NC(=O)c2ccc(Nc3ncnc4[nH]c(cc34)C3CC3)c(=O)n12)C(F)(F)F	55
476093	US9669031, 37 6-[(8-cyclopropyl-9H-purin-6-yl)amino]-3-methyl-3-(trifluoromethyl)-2H-imidazo[1,5-a]pyridine-1,5-dione (Cpd. No. 37)	CC1(NC(=O)c2ccc(Nc3ncnc4[nH]c(cc34)C3CC3)c(=O)n12)C(F)(F)F	55
476094	US9669031, 38 N-[6-[(8-chloro-1,5-dioxo-spiro[2H-imidazo[1,5-a]pyridine-3,1&#8242;-cyclopentane]-6-yl)amino]pyrimidin-4-yl]cyclopropanecarboxamide (Cpd. No. 38)	Clc1cc(Nc2cc(NC(=O)C3CC3)ncn2)c(=O)n2c1C(=O)NC21CCCC1	10
476095	US9669031, 38 N-[6-[(8-chloro-1,5-dioxo-spiro[2H-imidazo[1,5-a]pyridine-3,1&#8242;-cyclopentane]-6-yl)amino]pyrimidin-4-yl]cyclopropanecarboxamide (Cpd. No. 38)	Clc1cc(Nc2cc(NC(=O)C3CC3)ncn2)c(=O)n2c1C(=O)NC21CCCC1	10
476096	US9669031, 39 8&#8242;-chloro-6&#8242;-(pyrimidin-4-ylamino)-2&#8242;H-spiro[cyclopentane-1,3&#8242;-imidazo[1,5-a]pyridine]-1&#8242;,5&#8242;-dione (Cpd. No. 39)	Clc1cc(Nc2ccncn2)c(=O)n2c1C(=O)NC21CCCC1	10
476097	US9669031, 39 8&#8242;-chloro-6&#8242;-(pyrimidin-4-ylamino)-2&#8242;H-spiro[cyclopentane-1,3&#8242;-imidazo[1,5-a]pyridine]-1&#8242;,5&#8242;-dione (Cpd. No. 39)	Clc1cc(Nc2ccncn2)c(=O)n2c1C(=O)NC21CCCC1	10
476100	US9669031, 41 3-(2-aminoethyl)-3-methyl-6-(pyrimidin-4-ylamino)-2H-imidazo[1,5-a]pyridine-1,5-dione (Cpd. No. 41)	CC1(CCN2C(=O)c3ccccc3C2=O)NC(=O)c2ccc(Nc3ccncn3)c(=O)n12	55
476101	US9669031, 42 N-[6-[(8-chloro-3-cyclopentyl-3-methyl-1,5-dioxo-2H-imidazo[1,5-a]pyridin-6-yl)amino]pyrimidin-4-yl]cyclopropanecarboxamide (Cpd. No. 42)	CC1(NC(=O)c2c(Cl)cc(Nc3cc(NC(=O)C4CC4)ncn3)c(=O)n12)C1CCCC1	10
476102	US9669031, 42 N-[6-[(8-chloro-3-cyclopentyl-3-methyl-1,5-dioxo-2H-imidazo[1,5-a]pyridin-6-yl)amino]pyrimidin-4-yl]cyclopropanecarboxamide (Cpd. No. 42)	CC1(NC(=O)c2c(Cl)cc(Nc3cc(NC(=O)C4CC4)ncn3)c(=O)n12)C1CCCC1	10
476103	US9669031, 43 N-[6-[(8-chloro-3,3-dimethyl-1,5-dioxo-2H-imidazo[1,5-a]pyridin-6-yl)amino]pyrimidin-4-yl]cyclopropanecarboxamide (Cpd. No. 43)::US9669031, 88 6-[(6-aminopyrimidin-4-yl)amino]-8-chloro-3,3-dimethyl-2H-imidazo[1,5-a]pyridine-1,5-dione (Cpd. No. 88)	CC1(C)NC(=O)c2c(Cl)cc(Nc3cc(NC(=O)C4CC4)ncn3)c(=O)n12	10
476104	US9669031, 43 N-[6-[(8-chloro-3,3-dimethyl-1,5-dioxo-2H-imidazo[1,5-a]pyridin-6-yl)amino]pyrimidin-4-yl]cyclopropanecarboxamide (Cpd. No. 43)::US9669031, 88 6-[(6-aminopyrimidin-4-yl)amino]-8-chloro-3,3-dimethyl-2H-imidazo[1,5-a]pyridine-1,5-dione (Cpd. No. 88)	CC1(C)NC(=O)c2c(Cl)cc(Nc3cc(NC(=O)C4CC4)ncn3)c(=O)n12	10
476105	US9669031, 44 N-(6-((8&#8242;-chloro-1&#8242;,5&#8242;-dioxo-1&#8242;,5&#8242;-dihydro-2&#8242;H-spiro[cyclobutane-1,3&#8242;-imidazo[1,5-a]pyridin]-6&#8242;-yl)amino)pyrimidin-4-yl)cyclopropanecarboxamide (Cpd. No. 44)	Clc1cc(Nc2cc(NC(=O)C3CC3)ncn2)c(=O)n2c1C(=O)NC21CCC1	10
476106	US9669031, 44 N-(6-((8&#8242;-chloro-1&#8242;,5&#8242;-dioxo-1&#8242;,5&#8242;-dihydro-2&#8242;H-spiro[cyclobutane-1,3&#8242;-imidazo[1,5-a]pyridin]-6&#8242;-yl)amino)pyrimidin-4-yl)cyclopropanecarboxamide (Cpd. No. 44)	Clc1cc(Nc2cc(NC(=O)C3CC3)ncn2)c(=O)n2c1C(=O)NC21CCC1	10
476107	US9669031, 207 6&#8242;-((6-aminopyrimidin-4-yl)amino)-8&#8242;-(hydroxymethyl)-2&#8242;H-spiro[cyclohexane-1,3&#8242;-imidazo[1,5-a]pyridine]-1&#8242;,5&#8242;-dione (Cpd. No. 207)::US9669031, 45 N-(6-((8&#8242;-chloro-1&#8242;,5&#8242;-dioxo-1&#8242;,5&#8242;-dihydro-2&#8242;H-spiro[cyclohexane-1,3&#8242;-imidazo[1,5-a]pyridin]-6&#8242;-yl)amino)pyrimidin-4-yl)cyclopropanecarboxamide (Cpd. No. …	Clc1cc(Nc2cc(NC(=O)C3CC3)ncn2)c(=O)n2c1C(=O)NC21CCCCC1	10
476109	US9669031, 46 N-[6-[[8-chloro-3-methyl-1,5-dioxo-3-(2,2,2-trifluoroethyl)-2H-imidazo[1,5-a]pyridin-6-yl]amino]pyrimidin-4-yl]cyclopropanecarboxamide (Cpd. No. 46)	CC1(CC(F)(F)F)NC(=O)c2c(Cl)cc(Nc3cc(NC(=O)C4CC4)ncn3)c(=O)n12	10
476110	US9669031, 46 N-[6-[[8-chloro-3-methyl-1,5-dioxo-3-(2,2,2-trifluoroethyl)-2H-imidazo[1,5-a]pyridin-6-yl]amino]pyrimidin-4-yl]cyclopropanecarboxamide (Cpd. No. 46)	CC1(CC(F)(F)F)NC(=O)c2c(Cl)cc(Nc3cc(NC(=O)C4CC4)ncn3)c(=O)n12	10
476111	US9669031, 181 3,3-dimethyl-1,5-dioxo-6-(pyrimidin-4-ylamino)-2H-imidazo[1,5-a]pyridine-8-carbonitrile (Cpd. No. 181)::US9669031, 47 8-chloro-3,3-dimethyl-6-(pyrimidin-4-ylamino)-2,3-dihydroimidazo[1,5-a]pyridine-1,5-dione (Cpd. No. 47)::US9669031, 71 8-ethyl-3,3-dimethyl-6-(pyrimidin-4-ylamino)-2H-imidazo[1,5-a]pyridine-1,5-dione (Cpd. No. 71)::US9669031, 79 3,3-dimethyl-6-(pyrimidin-4-ylamino)-…	CC1(C)NC(=O)c2c(Cl)cc(Nc3ccncn3)c(=O)n12	10
476112	US9669031, 181 3,3-dimethyl-1,5-dioxo-6-(pyrimidin-4-ylamino)-2H-imidazo[1,5-a]pyridine-8-carbonitrile (Cpd. No. 181)::US9669031, 47 8-chloro-3,3-dimethyl-6-(pyrimidin-4-ylamino)-2,3-dihydroimidazo[1,5-a]pyridine-1,5-dione (Cpd. No. 47)::US9669031, 71 8-ethyl-3,3-dimethyl-6-(pyrimidin-4-ylamino)-2H-imidazo[1,5-a]pyridine-1,5-dione (Cpd. No. 71)::US9669031, 79 3,3-dimethyl-6-(pyrimidin-4-ylamino)-…	CC1(C)NC(=O)c2c(Cl)cc(Nc3ccncn3)c(=O)n12	10
476113	US9669031, 48 8-chloro-3-cyclopentyl-3-methyl-6-(pyrimidin-4-ylamino)-2H-imidazo[1,5-a]pyridine-1,5-dione (Cpd. No. 48)	CC1(NC(=O)c2c(Cl)cc(Nc3ccncn3)c(=O)n12)C1CCCC1	10
476114	US9669031, 48 8-chloro-3-cyclopentyl-3-methyl-6-(pyrimidin-4-ylamino)-2H-imidazo[1,5-a]pyridine-1,5-dione (Cpd. No. 48)	CC1(NC(=O)c2c(Cl)cc(Nc3ccncn3)c(=O)n12)C1CCCC1	10
476115	US9669031, 49 N-(6-((8-chloro-3-methyl-1,5-dioxo-3-(trifluoromethyl)-1,2,3,5-tetrahydroimidazo[1,5-a]pyridin-6-yl)amino)pyrimidin-4-yl)cyclopropanecarboxamide (Cpd. No. 49)	CC1(NC(=O)c2c(Cl)cc(Nc3cc(NC(=O)C4CC4)ncn3)c(=O)n12)C(F)(F)F	10
476116	US9669031, 49 N-(6-((8-chloro-3-methyl-1,5-dioxo-3-(trifluoromethyl)-1,2,3,5-tetrahydroimidazo[1,5-a]pyridin-6-yl)amino)pyrimidin-4-yl)cyclopropanecarboxamide (Cpd. No. 49)	CC1(NC(=O)c2c(Cl)cc(Nc3cc(NC(=O)C4CC4)ncn3)c(=O)n12)C(F)(F)F	10
476117	US9669031, 50 N-[6-[(8-chloro-4&#8242;,4&#8242;-difluoro-1,5-dioxo-spiro[2H-imidazo[1,5-a]pyridine-3,1&#8242;-cyclohexane]-6-yl)amino]pyrimidin-4-yl]cyclopropanecarboxamide (Cpd. No. 50)::US9669031, 99 6-[(6-aminopyrimidin-4-yl)amino]-8-chloro-4&#8242;,4&#8242;-difluoro-spiro[2H-imidazo[1,5-a]pyridine-3,1&#8242;-cyclohexane]-1,5-dione hydrochloride (Cpd. No. 99)	FC1(F)CCC2(CC1)NC(=O)c1c(Cl)cc(Nc3cc(NC(=O)C4CC4)ncn3)c(=O)n21	10
476118	US9669031, 50 N-[6-[(8-chloro-4&#8242;,4&#8242;-difluoro-1,5-dioxo-spiro[2H-imidazo[1,5-a]pyridine-3,1&#8242;-cyclohexane]-6-yl)amino]pyrimidin-4-yl]cyclopropanecarboxamide (Cpd. No. 50)::US9669031, 99 6-[(6-aminopyrimidin-4-yl)amino]-8-chloro-4&#8242;,4&#8242;-difluoro-spiro[2H-imidazo[1,5-a]pyridine-3,1&#8242;-cyclohexane]-1,5-dione hydrochloride (Cpd. No. 99)	FC1(F)CCC2(CC1)NC(=O)c1c(Cl)cc(Nc3cc(NC(=O)C4CC4)ncn3)c(=O)n21	10
476119	US9669031, 51 N-[6-[[8-chloro-3-(3-chlorophenyl)-3-methyl-1,5-dioxo-2H-imidazo[1,5-a]pyridin-6-yl]amino]pyrimidin-4-yl]cyclopropanecarboxamide (Cpd. No. 51)::US9669031, 93 6-[(6-aminopyrimidin-4-yl)amino]-8-chloro-3-(3-chlorophenyl)-3-methyl-2H-imidazo[1,5-a]pyridine-1,5-dione (Cpd. No. 93)	CC1(NC(=O)c2c(Cl)cc(Nc3cc(NC(=O)C4CC4)ncn3)c(=O)n12)c1cccc(Cl)c1	10
476120	US9669031, 51 N-[6-[[8-chloro-3-(3-chlorophenyl)-3-methyl-1,5-dioxo-2H-imidazo[1,5-a]pyridin-6-yl]amino]pyrimidin-4-yl]cyclopropanecarboxamide (Cpd. No. 51)::US9669031, 93 6-[(6-aminopyrimidin-4-yl)amino]-8-chloro-3-(3-chlorophenyl)-3-methyl-2H-imidazo[1,5-a]pyridine-1,5-dione (Cpd. No. 93)	CC1(NC(=O)c2c(Cl)cc(Nc3cc(NC(=O)C4CC4)ncn3)c(=O)n12)c1cccc(Cl)c1	10
476121	US9669031, 52 N-[6-[[8-chloro-3-(3-fluorophenyl)-3-methyl-1,5-dioxo-2H-imidazo[1,5-a]pyridin-6-yl]amino]pyrimidin-4-yl]cyclopropanecarboxamide (Cpd. No. 52)::US9669031, 87 6-[(6-aminopyrimidin-4-yl)amino]-8-chloro-3-(3-fluorophenyl)-3-methyl-2H-imidazo[1,5-a]pyridine-1,5-dione (Cpd. No. 87)	CC1(NC(=O)c2c(Cl)cc(Nc3cc(NC(=O)C4CC4)ncn3)c(=O)n12)c1cccc(F)c1	10
476122	US9669031, 52 N-[6-[[8-chloro-3-(3-fluorophenyl)-3-methyl-1,5-dioxo-2H-imidazo[1,5-a]pyridin-6-yl]amino]pyrimidin-4-yl]cyclopropanecarboxamide (Cpd. No. 52)::US9669031, 87 6-[(6-aminopyrimidin-4-yl)amino]-8-chloro-3-(3-fluorophenyl)-3-methyl-2H-imidazo[1,5-a]pyridine-1,5-dione (Cpd. No. 87)	CC1(NC(=O)c2c(Cl)cc(Nc3cc(NC(=O)C4CC4)ncn3)c(=O)n12)c1cccc(F)c1	10
476123	US9669031, 53 (3&#8242;S)-3&#8242;-amino-6-(pyrimidin-4-ylamino)spiro[2H-imidazo[1,5-a]pyridine-3,1&#8242;-cyclohexane]-1,5-dione (Cpd. No. 53)	Clc1ccc2C(=O)NC3(CCC[C@@H](C3)N3C(=O)c4ccccc4C3=O)n2c1=O	55
476124	US9669031, 53 (3&#8242;S)-3&#8242;-amino-6-(pyrimidin-4-ylamino)spiro[2H-imidazo[1,5-a]pyridine-3,1&#8242;-cyclohexane]-1,5-dione (Cpd. No. 53)	Clc1ccc2C(=O)NC3(CCC[C@@H](C3)N3C(=O)c4ccccc4C3=O)n2c1=O	55
476125	US9669031, 54 8-chloro-6-(pyrimidin-4-ylamino)spiro[2H-imidazo[1,5-a]pyridine-3,3&#8242;-piperidine]-1,5-dione hydrochloride (Cpd. No. 54)	CC(C)(C)OC(=O)N1CCCC2(C1)NC(=O)c1c(Cl)cc(Nc3ccncn3)c(=O)n21	55
476126	US9669031, 54 8-chloro-6-(pyrimidin-4-ylamino)spiro[2H-imidazo[1,5-a]pyridine-3,3&#8242;-piperidine]-1,5-dione hydrochloride (Cpd. No. 54)	CC(C)(C)OC(=O)N1CCCC2(C1)NC(=O)c1c(Cl)cc(Nc3ccncn3)c(=O)n21	10
476127	US9669031, 55 8-chloro-3-methyl-6-(pyrimidin-4-ylamino)-3-(2,2,2-trifluoroethyl)-2H-imidazo[1,5-a]pyridine-1,5-dione (Cpd. No. 55)	CC1(CC(F)(F)F)NC(=O)c2c(Cl)cc(Nc3ccncn3)c(=O)n12	10
476128	US9669031, 55 8-chloro-3-methyl-6-(pyrimidin-4-ylamino)-3-(2,2,2-trifluoroethyl)-2H-imidazo[1,5-a]pyridine-1,5-dione (Cpd. No. 55)	CC1(CC(F)(F)F)NC(=O)c2c(Cl)cc(Nc3ccncn3)c(=O)n12	10
476129	US9669031, 56 N-(6-((8-chloro-1,5-dioxo-1,5-dihydro-2H-spiro[imidazo[1,5-a]pyridine-3,4&#8242;-piperidin]-6-yl)amino)pyrimidin-4-yl)cyclopropanecarboxamide hydrochloride (Cpd. No. 56)	CC(C)(C)OC(=O)N1CCC2(CC1)NC(=O)c1c(Cl)cc(Nc3cc(NC(=O)C4CC4)ncn3)c(=O)n21	10
476130	US9669031, 56 N-(6-((8-chloro-1,5-dioxo-1,5-dihydro-2H-spiro[imidazo[1,5-a]pyridine-3,4&#8242;-piperidin]-6-yl)amino)pyrimidin-4-yl)cyclopropanecarboxamide hydrochloride (Cpd. No. 56)	CC(C)(C)OC(=O)N1CCC2(CC1)NC(=O)c1c(Cl)cc(Nc3cc(NC(=O)C4CC4)ncn3)c(=O)n21	10
476131	US9669031, 57 8-chloro-3-(3-fluorophenyl)-3-methyl-6-(pyrimidin-4-ylamino)-2H-imidazo[1,5-a]pyridine-1,5-dione (Cpd. No. 57)	CC1(NC(=O)c2c(Cl)cc(Nc3ccncn3)c(=O)n12)c1cccc(F)c1	10
476132	US9669031, 57 8-chloro-3-(3-fluorophenyl)-3-methyl-6-(pyrimidin-4-ylamino)-2H-imidazo[1,5-a]pyridine-1,5-dione (Cpd. No. 57)	CC1(NC(=O)c2c(Cl)cc(Nc3ccncn3)c(=O)n12)c1cccc(F)c1	10
476133	US9669031, 58 8-chloro-3-(3-chlorophenyl)-3-methyl-6-(pyrimidin-4-ylamino)-2H-imidazo[1,5-a]pyridine-1,5-dione (Cpd. No. 58)	CC1(NC(=O)c2c(Cl)cc(Nc3ccncn3)c(=O)n12)c1cccc(Cl)c1	10
476134	US9669031, 58 8-chloro-3-(3-chlorophenyl)-3-methyl-6-(pyrimidin-4-ylamino)-2H-imidazo[1,5-a]pyridine-1,5-dione (Cpd. No. 58)	CC1(NC(=O)c2c(Cl)cc(Nc3ccncn3)c(=O)n12)c1cccc(Cl)c1	10
476136	US9669031, 59 6-((6-((1-cyclopropyl-2,2,2-trifluoroethyl)amino)pyrimidin-4-yl)amino)-3-methyl-3-(trifluoromethyl)-2,3-dihydroimidazo[1,5-a]pyridine-1,5-dione (Cpd. No. 59)	CC1(NC(=O)c2ccc(Nc3cc(NC(C4CC4)C(F)(F)F)ncn3)c(=O)n12)C(F)(F)F	55
476137	US9669031, 60 N-(6-((8-chloro-1,5-dioxo-1,5-dihydro-2H-spiro[imidazo[1,5-a]pyridine-3,3&#8242;-piperidin]-6-yl)amino)pyrimidin-4-yl)cyclopropanecarboxamide hydrochloride (Cpd. No. 60)	CC(C)(C)OC(=O)N1CCCC2(C1)NC(=O)c1c(Cl)cc(Nc3cc(NC(=O)C4CC4)ncn3)c(=O)n21	10
476138	US9669031, 60 N-(6-((8-chloro-1,5-dioxo-1,5-dihydro-2H-spiro[imidazo[1,5-a]pyridine-3,3&#8242;-piperidin]-6-yl)amino)pyrimidin-4-yl)cyclopropanecarboxamide hydrochloride (Cpd. No. 60)	CC(C)(C)OC(=O)N1CCCC2(C1)NC(=O)c1c(Cl)cc(Nc3cc(NC(=O)C4CC4)ncn3)c(=O)n21	10
476139	US9669031, 61 N-(6-((8-chloro-1,5-dioxo-1,2&#8242;,3&#8242;,5,5&#8242;,6&#8242;-hexahydro-2H-spiro[imidazo[1,5-a]pyridine-3,4&#8242;-pyran]-6-yl)amino)pyrimidin-4-yl)cyclopropanecarboxamide (Cpd. No. 61)	Clc1cc(Nc2cc(NC(=O)C3CC3)ncn2)c(=O)n2c1C(=O)NC21CCOCC1	10
476140	US9669031, 61 N-(6-((8-chloro-1,5-dioxo-1,2&#8242;,3&#8242;,5,5&#8242;,6&#8242;-hexahydro-2H-spiro[imidazo[1,5-a]pyridine-3,4&#8242;-pyran]-6-yl)amino)pyrimidin-4-yl)cyclopropanecarboxamide (Cpd. No. 61)	Clc1cc(Nc2cc(NC(=O)C3CC3)ncn2)c(=O)n2c1C(=O)NC21CCOCC1	10
476141	US9669031, 62 N-[6-[(8-chloro-1&#8242;,1&#8242;-difluoro-1,5-dioxo-spiro[2H-imidazo[1,5-a]pyridine-3,3&#8242;-cyclobutane]-6-yl)amino]pyrimidin-4-yl]cyclopropanecarboxamide (Cpd. No. 62)	FC1(F)CC2(C1)NC(=O)c1c(Cl)cc(Nc3cc(NC(=O)C4CC4)ncn3)c(=O)n21	10
476142	US9669031, 62 N-[6-[(8-chloro-1&#8242;,1&#8242;-difluoro-1,5-dioxo-spiro[2H-imidazo[1,5-a]pyridine-3,3&#8242;-cyclobutane]-6-yl)amino]pyrimidin-4-yl]cyclopropanecarboxamide (Cpd. No. 62)	FC1(F)CC2(C1)NC(=O)c1c(Cl)cc(Nc3cc(NC(=O)C4CC4)ncn3)c(=O)n21	10
476143	US9669031, 63 8-chloro-2&#8242;,2&#8242;-dimethyl-6-(pyrimidin-4-ylamino)spiro[2H-imidazo[1, 5-a]pyridine-3,1&#8242;-cyclopentane]-1,5-dione (Cpd. No. 63)	CC1(C)CCCC11NC(=O)c2c(Cl)cc(Nc3ccncn3)c(=O)n12	10
476144	US9669031, 63 8-chloro-2&#8242;,2&#8242;-dimethyl-6-(pyrimidin-4-ylamino)spiro[2H-imidazo[1, 5-a]pyridine-3,1&#8242;-cyclopentane]-1,5-dione (Cpd. No. 63)	CC1(C)CCCC11NC(=O)c2c(Cl)cc(Nc3ccncn3)c(=O)n12	10
476145	US9669031, 64 8-chloro-6-(pyrimidin-4-ylamino)-2&#8242;,3&#8242;,5&#8242;,6&#8242;-tetrahydro-2H-spiro[imidazo[1,5-a]pyridine-3,4&#8242;-pyran]-1,5-dione (Cpd. No. 64)	Clc1cc(Nc2ccncn2)c(=O)n2c1C(=O)NC21CCOCC1	55
476146	US9669031, 64 8-chloro-6-(pyrimidin-4-ylamino)-2&#8242;,3&#8242;,5&#8242;,6&#8242;-tetrahydro-2H-spiro[imidazo[1,5-a]pyridine-3,4&#8242;-pyran]-1,5-dione (Cpd. No. 64)	Clc1cc(Nc2ccncn2)c(=O)n2c1C(=O)NC21CCOCC1	55
476147	US9669031, 65 N-(6-((8-chloro-1,5-dioxo-1,5-dihydro-2H-spiro[imidazo[1,5-a]pyridine-3,3&#8242;-thietan]-6-yl)amino)pyrimidin-4-yl)cyclopropanecarboxamide (Cpd. No. 65)	Clc1cc(Nc2cc(NC(=O)C3CC3)ncn2)c(=O)n2c1C(=O)NC21CSC1	10
476148	US9669031, 65 N-(6-((8-chloro-1,5-dioxo-1,5-dihydro-2H-spiro[imidazo[1,5-a]pyridine-3,3&#8242;-thietan]-6-yl)amino)pyrimidin-4-yl)cyclopropanecarboxamide (Cpd. No. 65)	Clc1cc(Nc2cc(NC(=O)C3CC3)ncn2)c(=O)n2c1C(=O)NC21CSC1	10
476149	US9669031, 66 8-chloro-2&#8242;-fluoro-6-(pyrimidin-4-ylamino)spiro[2H-imidazo[1,5-a]pyridine-3,1&#8242;-cyclohexane]-1,5-dione (Cpd. No. 66)	FC1CCCCC11NC(=O)c2c(Cl)cc(Nc3ccncn3)c(=O)n12	10
476150	US9669031, 66 8-chloro-2&#8242;-fluoro-6-(pyrimidin-4-ylamino)spiro[2H-imidazo[1,5-a]pyridine-3,1&#8242;-cyclohexane]-1,5-dione (Cpd. No. 66)	FC1CCCCC11NC(=O)c2c(Cl)cc(Nc3ccncn3)c(=O)n12	10
476151	US9669031, 67 3,3,8-trimethyl-6-(pyrimidin-4-ylamino)-2H-imidazo[1,5-a]pyridine-1,5-dione (Cpd. No. 67)	Cc1cc(Nc2ccncn2)c(=O)n2c1C(=O)NC2(C)C	55
476152	US9669031, 67 3,3,8-trimethyl-6-(pyrimidin-4-ylamino)-2H-imidazo[1,5-a]pyridine-1,5-dione (Cpd. No. 67)	Cc1cc(Nc2ccncn2)c(=O)n2c1C(=O)NC2(C)C	10
476155	US9669031, 69 8-fluoro-3,3-dimethyl-6-(pyrimidin-4-ylamino)-2H-imidazo[1,5-a]pyridine-1,5-dione (Cpd. No. 69)	CC1(C)NC(=O)c2c(F)cc(Nc3ccncn3)c(=O)n12	10
476156	US9669031, 69 8-fluoro-3,3-dimethyl-6-(pyrimidin-4-ylamino)-2H-imidazo[1,5-a]pyridine-1,5-dione (Cpd. No. 69)	CC1(C)NC(=O)c2c(F)cc(Nc3ccncn3)c(=O)n12	10
476157	US9669031, 70 6&#8242;-((6-aminopyrimidin-4-yl)amino)-8&#8242;-chloro-2&#8242;H-spiro[cyclohexane-1,3&#8242;-imidazo[1,5-a]pyridine]-1&#8242;,5&#8242;-dione (Cpd. No. 70)	Nc1cc(Nc2cc(Cl)c3C(=O)NC4(CCOCC4)n3c2=O)ncn1	10
476158	US9669031, 70 6&#8242;-((6-aminopyrimidin-4-yl)amino)-8&#8242;-chloro-2&#8242;H-spiro[cyclohexane-1,3&#8242;-imidazo[1,5-a]pyridine]-1&#8242;,5&#8242;-dione (Cpd. No. 70)	Nc1cc(Nc2cc(Cl)c3C(=O)NC4(CCOCC4)n3c2=O)ncn1	10
476161	US9669031, 72 8-chloro-3-methyl-3-(3-pyridyl)-6-(pyrimidin-4-ylamino)-2H-imidazo[1,5-a]pyridine-1,5-dione (Cpd. No. 72)	CC1(NC(=O)c2c(Cl)cc(Nc3ccncn3)c(=O)n12)c1cccnc1	10
476162	US9669031, 72 8-chloro-3-methyl-3-(3-pyridyl)-6-(pyrimidin-4-ylamino)-2H-imidazo[1,5-a]pyridine-1,5-dione (Cpd. No. 72)	CC1(NC(=O)c2c(Cl)cc(Nc3ccncn3)c(=O)n12)c1cccnc1	10
476163	US9669031, 73 N-(6-((8-chloro-3-methyl-1,5-dioxo-3-(pyridin-4-yl)-1,2,3,5-tetrahydroimidazo[1,5-a]pyridin-6-yl)amino)pyrimidin-4-yl)cyclopropanecarboxamide (Cpd. No. 73)	CC1(NC(=O)c2c(Cl)cc(Nc3cc(NC(=O)C4CC4)ncn3)c(=O)n12)c1ccncc1	10
476164	US9669031, 73 N-(6-((8-chloro-3-methyl-1,5-dioxo-3-(pyridin-4-yl)-1,2,3,5-tetrahydroimidazo[1,5-a]pyridin-6-yl)amino)pyrimidin-4-yl)cyclopropanecarboxamide (Cpd. No. 73)	CC1(NC(=O)c2c(Cl)cc(Nc3cc(NC(=O)C4CC4)ncn3)c(=O)n12)c1ccncc1	10
476165	US9669031, 74 8-chloro-3-methyl-3-(2-pyridyl)-6-(pyrimidin-4-ylamino)-2H-imidazo[1,5-a]pyridine-1,5-dione (Cpd. No. 74)	CC1(NC(=O)c2c(Cl)cc(Nc3ccncn3)c(=O)n12)c1ccccn1	10
476166	US9669031, 74 8-chloro-3-methyl-3-(2-pyridyl)-6-(pyrimidin-4-ylamino)-2H-imidazo[1,5-a]pyridine-1,5-dione (Cpd. No. 74)	CC1(NC(=O)c2c(Cl)cc(Nc3ccncn3)c(=O)n12)c1ccccn1	10
476167	US9669031, 75 8-chloro-3-methyl-3-(4-pyridyl)-6-(pyrimidin-4-ylamino)-2H-imidazo[1,5-a]pyridine-1,5-dione (Cpd. No. 75)	CC1(NC(=O)c2c(Cl)cc(Nc3ccncn3)c(=O)n12)c1ccncc1	55
476168	US9669031, 75 8-chloro-3-methyl-3-(4-pyridyl)-6-(pyrimidin-4-ylamino)-2H-imidazo[1,5-a]pyridine-1,5-dione (Cpd. No. 75)	CC1(NC(=O)c2c(Cl)cc(Nc3ccncn3)c(=O)n12)c1ccncc1	55
476169	US9669031, 76 N-(6-((8-chloro-3-methyl-1,5-dioxo-3-(pyridin-2-yl)-1,2,3,5-tetrahydroimidazo[1,5-a]pyridin-6-yl)amino)pyrimidin-4-yl)cyclopropanecarboxamide (Cpd. No. 76)	CC1(NC(=O)c2c(Cl)cc(Nc3cc(NC(=O)C4CC4)ncn3)c(=O)n12)c1ccccn1	10
476170	US9669031, 76 N-(6-((8-chloro-3-methyl-1,5-dioxo-3-(pyridin-2-yl)-1,2,3,5-tetrahydroimidazo[1,5-a]pyridin-6-yl)amino)pyrimidin-4-yl)cyclopropanecarboxamide (Cpd. No. 76)	CC1(NC(=O)c2c(Cl)cc(Nc3cc(NC(=O)C4CC4)ncn3)c(=O)n12)c1ccccn1	10
476171	US9669031, 77 N-[6-[[8-chloro-3-methyl-1,5-dioxo-3-(3-pyridyl)-2H-imidazo[1,5-a]pyridin-6-yl]amino]pyrimidin-4-yl]cyclopropanecarboxamide (Cpd. No. 77)	CC1(NC(=O)c2c(Cl)cc(Nc3cc(NC(=O)C4CC4)ncn3)c(=O)n12)c1cccnc1	10
476172	US9669031, 77 N-[6-[[8-chloro-3-methyl-1,5-dioxo-3-(3-pyridyl)-2H-imidazo[1,5-a]pyridin-6-yl]amino]pyrimidin-4-yl]cyclopropanecarboxamide (Cpd. No. 77)	CC1(NC(=O)c2c(Cl)cc(Nc3cc(NC(=O)C4CC4)ncn3)c(=O)n12)c1cccnc1	10
476173	US9669031, 78 N-(6-((8&#8242;-chloro-2-fluoro-1&#8242;,5&#8242;-dioxo-1&#8242;,5&#8242;-dihydro-2&#8242;H-spiro[cyclohexane-1,3&#8242;-imidazo[1,5-a]pyridin]-6&#8242;-yl)amino)pyrimidin-4-yl)cyclopropanecarboxamide (Cpd. No. 78)	FC1CCCCC11NC(=O)c2c(Cl)cc(Nc3cc(NC(=O)C4CC4)ncn3)c(=O)n12	10
476174	US9669031, 78 N-(6-((8&#8242;-chloro-2-fluoro-1&#8242;,5&#8242;-dioxo-1&#8242;,5&#8242;-dihydro-2&#8242;H-spiro[cyclohexane-1,3&#8242;-imidazo[1,5-a]pyridin]-6&#8242;-yl)amino)pyrimidin-4-yl)cyclopropanecarboxamide (Cpd. No. 78)	FC1CCCCC11NC(=O)c2c(Cl)cc(Nc3cc(NC(=O)C4CC4)ncn3)c(=O)n12	10
476175	US9669031, 181 3,3-dimethyl-1,5-dioxo-6-(pyrimidin-4-ylamino)-2H-imidazo[1,5-a]pyridine-8-carbonitrile (Cpd. No. 181)::US9669031, 47 8-chloro-3,3-dimethyl-6-(pyrimidin-4-ylamino)-2,3-dihydroimidazo[1,5-a]pyridine-1,5-dione (Cpd. No. 47)::US9669031, 71 8-ethyl-3,3-dimethyl-6-(pyrimidin-4-ylamino)-2H-imidazo[1,5-a]pyridine-1,5-dione (Cpd. No. 71)::US9669031, 79 3,3-dimethyl-6-(pyrimidin-4-ylamino)-…	CC1(C)NC(=O)c2c(Cl)cc(Nc3ccncn3)c(=O)n12	55
476177	US9669031, 80 N-(6-((8-chloro-3-methyl-1,5-dioxo-3-(3-(trifluoromethyl)phenyl)-1,2,3,5-tetrahydroimidazo[1,5-a]pyridin-6-yl)amino)pyrimidin-4-yl)cyclopropanecarboxamide (Cpd. No. 80)	CC1(NC(=O)c2c(Cl)cc(Nc3cc(NC(=O)C4CC4)ncn3)c(=O)n12)c1cccc(c1)C(F)(F)F	10
476178	US9669031, 80 N-(6-((8-chloro-3-methyl-1,5-dioxo-3-(3-(trifluoromethyl)phenyl)-1,2,3,5-tetrahydroimidazo[1,5-a]pyridin-6-yl)amino)pyrimidin-4-yl)cyclopropanecarboxamide (Cpd. No. 80)	CC1(NC(=O)c2c(Cl)cc(Nc3cc(NC(=O)C4CC4)ncn3)c(=O)n12)c1cccc(c1)C(F)(F)F	10
476181	US9669031, 82 3,3-dimethyl-8-methylsulfanyl-6-(pyrimidin-4-ylamino)-2H-imidazo[1,5-a]pyridine-1,5-dione (Cpd. No. 82)	CSc1cc(Nc2ccncn2)c(=O)n2c1C(=O)NC2(C)C	55
476182	US9669031, 82 3,3-dimethyl-8-methylsulfanyl-6-(pyrimidin-4-ylamino)-2H-imidazo[1,5-a]pyridine-1,5-dione (Cpd. No. 82)	CSc1cc(Nc2ccncn2)c(=O)n2c1C(=O)NC2(C)C	55
476183	US9669031, 83 N-(6-((8-chloro-3-methyl-1,5-dioxo-3-(m-tolyl)-1,2,3,5-tetrahydroimidazo[1,5-a]pyridin-6-yl)amino)pyrimidin-4-yl)cyclopropanecarboxamide (Cpd. No. 83)	Cc1cccc(c1)C1(C)NC(=O)c2c(Cl)cc(Nc3cc(NC(=O)C4CC4)ncn3)c(=O)n12	10
476184	US9669031, 83 N-(6-((8-chloro-3-methyl-1,5-dioxo-3-(m-tolyl)-1,2,3,5-tetrahydroimidazo[1,5-a]pyridin-6-yl)amino)pyrimidin-4-yl)cyclopropanecarboxamide (Cpd. No. 83)	Cc1cccc(c1)C1(C)NC(=O)c2c(Cl)cc(Nc3cc(NC(=O)C4CC4)ncn3)c(=O)n12	10
476185	US9669031, 84 N-[6-[(3-tert-butyl-8-chloro-3-methyl-1,5-dioxo-2H-imidazo[1,5-a]pyridin-6-yl)amino]pyrimidin-4-yl]cyclopropanecarboxamide (Cpd. No. 84)	CC(C)(C)C1(C)NC(=O)c2c(Cl)cc(Nc3cc(NC(=O)C4CC4)ncn3)c(=O)n12	10
476186	US9669031, 84 N-[6-[(3-tert-butyl-8-chloro-3-methyl-1,5-dioxo-2H-imidazo[1,5-a]pyridin-6-yl)amino]pyrimidin-4-yl]cyclopropanecarboxamide (Cpd. No. 84)	CC(C)(C)C1(C)NC(=O)c2c(Cl)cc(Nc3cc(NC(=O)C4CC4)ncn3)c(=O)n12	10
476187	US9669031, 85 N-[6-[[8-chloro-1,5-dioxo-3-(trifluoromethyl)-2,3-dihydroimidazo[1,5-a]pyridin-6-yl]amino]pyrimidin-4-yl]cyclopropanecarboxamide (Cpd. No. 85)	FC(F)(F)C1NC(=O)c2c(Cl)cc(Nc3cc(NC(=O)C4CC4)ncn3)c(=O)n12	10
476188	US9669031, 85 N-[6-[[8-chloro-1,5-dioxo-3-(trifluoromethyl)-2,3-dihydroimidazo[1,5-a]pyridin-6-yl]amino]pyrimidin-4-yl]cyclopropanecarboxamide (Cpd. No. 85)	FC(F)(F)C1NC(=O)c2c(Cl)cc(Nc3cc(NC(=O)C4CC4)ncn3)c(=O)n12	10
476189	US9669031, 86 N-[6-[(8-chloro-1,5-dioxo-spiro[2H-imidazo[1,5-a]pyridine-3,3&#8242;-azetidine]-6-yl)amino]pyrimidin-4-yl]cyclopropanecarboxamide hydrochloride (Cpd. No. 86)	CC(C)(C)OC(=O)N1CC2(C1)NC(=O)c1c(Cl)cc(Nc3cc(NC(=O)C4CC4)ncn3)c(=O)n21	10
476190	US9669031, 86 N-[6-[(8-chloro-1,5-dioxo-spiro[2H-imidazo[1,5-a]pyridine-3,3&#8242;-azetidine]-6-yl)amino]pyrimidin-4-yl]cyclopropanecarboxamide hydrochloride (Cpd. No. 86)	CC(C)(C)OC(=O)N1CC2(C1)NC(=O)c1c(Cl)cc(Nc3cc(NC(=O)C4CC4)ncn3)c(=O)n21	10
476195	US9669031, 89 8-chloro-3-(3-chlorophenyl)-3-methyl-6-[[6-(methylamino)pyrimidin-4-yl]amino]-2H-imidazo[1,5-a]pyridine-1,5-dione (Cpd. No. 89)	CNc1cc(Nc2cc(Cl)c3C(=O)NC(C)(c4cccc(Cl)c4)n3c2=O)ncn1	10
476196	US9669031, 89 8-chloro-3-(3-chlorophenyl)-3-methyl-6-[[6-(methylamino)pyrimidin-4-yl]amino]-2H-imidazo[1,5-a]pyridine-1,5-dione (Cpd. No. 89)	CNc1cc(Nc2cc(Cl)c3C(=O)NC(C)(c4cccc(Cl)c4)n3c2=O)ncn1	10
476197	US9669031, 90 8-chloro-3-methyl-3-(6-methyl-2-pyridyl)-6-(pyrimidin-4-ylamino)-2H-imidazo[1,5-a]pyridine-1,5-dione (Cpd. No. 90)	Cc1cccc(n1)C1(C)NC(=O)c2c(Cl)cc(Nc3ccncn3)c(=O)n12	10
476198	US9669031, 90 8-chloro-3-methyl-3-(6-methyl-2-pyridyl)-6-(pyrimidin-4-ylamino)-2H-imidazo[1,5-a]pyridine-1,5-dione (Cpd. No. 90)	Cc1cccc(n1)C1(C)NC(=O)c2c(Cl)cc(Nc3ccncn3)c(=O)n12	10
476199	US9669031, 91 N-[6-[[8-chloro-3-(3-fluorophenyl)-1,5-dioxo-2,3-dihydroimidazo[1,5-a]pyridin-6-yl]amino]pyrimidin-4-yl]cyclopropanecarboxamide (Cpd. No. 91)	Fc1cccc(c1)C1NC(=O)c2c(Cl)cc(Nc3cc(NC(=O)C4CC4)ncn3)c(=O)n12	10
476200	US9669031, 91 N-[6-[[8-chloro-3-(3-fluorophenyl)-1,5-dioxo-2,3-dihydroimidazo[1,5-a]pyridin-6-yl]amino]pyrimidin-4-yl]cyclopropanecarboxamide (Cpd. No. 91)	Fc1cccc(c1)C1NC(=O)c2c(Cl)cc(Nc3cc(NC(=O)C4CC4)ncn3)c(=O)n12	10
476201	US9669031, 92 6-[(6-aminopyrimidin-4-yl)amino]-3-(3-chlorophenyl)-3,8-dimethyl-2H-imidazo[1,5-a]pyridine-1,5-dione (Cpd. No. 92)	Cc1cc(Nc2cc(NC(=O)OC(C)(C)C)ncn2)c(=O)n2c1C(=O)NC2(C)c1cccc(Cl)c1	10
476202	US9669031, 92 6-[(6-aminopyrimidin-4-yl)amino]-3-(3-chlorophenyl)-3,8-dimethyl-2H-imidazo[1,5-a]pyridine-1,5-dione (Cpd. No. 92)	Cc1cc(Nc2cc(NC(=O)OC(C)(C)C)ncn2)c(=O)n2c1C(=O)NC2(C)c1cccc(Cl)c1	10
476205	US9669031, 94 6-[(6-aminopyrimidin-4-yl)amino]-8-chloro-spiro[2H-imidazo[1,5-a]pyridine-3,1&#8242;-cyclopentane]-1,5-dione (Cpd. No. 94)	CC(C)(C)OC(=O)Nc1cc(Nc2cc(Cl)c3C(=O)NC4(CCCC4)n3c2=O)ncn1	10
476206	US9669031, 94 6-[(6-aminopyrimidin-4-yl)amino]-8-chloro-spiro[2H-imidazo[1,5-a]pyridine-3,1&#8242;-cyclopentane]-1,5-dione (Cpd. No. 94)	CC(C)(C)OC(=O)Nc1cc(Nc2cc(Cl)c3C(=O)NC4(CCCC4)n3c2=O)ncn1	10
476207	US9669031, 95 N-[6-[(8-chloro-1,1&#8242;,5-trioxo-spiro[2H-imidazo[1,5-a]pyridine-3,3&#8242;-thietane]-6-yl)amino]pyrimidin-4-yl]cyclopropanecarboxamide (Cpd. No. 95)	Clc1cc(Nc2cc(NC(=O)C3CC3)ncn2)c(=O)n2c1C(=O)NC21CS(=O)C1	10
476208	US9669031, 95 N-[6-[(8-chloro-1,1&#8242;,5-trioxo-spiro[2H-imidazo[1,5-a]pyridine-3,3&#8242;-thietane]-6-yl)amino]pyrimidin-4-yl]cyclopropanecarboxamide (Cpd. No. 95)	Clc1cc(Nc2cc(NC(=O)C3CC3)ncn2)c(=O)n2c1C(=O)NC21CS(=O)C1	10
476209	US9669031, 96 8-chloro-1&#8242;,1&#8242;-dimethyl-6-(pyrimidin-4-ylamino)spiro[2H-imidazo[1,5-a]pyridine-3,2&#8242;-cyclohexane]-1,5-dione (Cpd. No. 96)	CC1(C)CCCCC11NC(=O)c2c(Cl)cc(Nc3ccncn3)c(=O)n12	10
476210	US9669031, 96 8-chloro-1&#8242;,1&#8242;-dimethyl-6-(pyrimidin-4-ylamino)spiro[2H-imidazo[1,5-a]pyridine-3,2&#8242;-cyclohexane]-1,5-dione (Cpd. No. 96)	CC1(C)CCCCC11NC(=O)c2c(Cl)cc(Nc3ccncn3)c(=O)n12	10
476211	US9669031, 97 N-(6-((8-chloro-3-methyl-1,5-dioxo-3-phenyl-1,2,3,5-tetrahydroimidazo[1,5-a]pyridin-6-yl)amino)pyrimidin-4-yl)cyclopropanecarboxamide (Cpd. No. 97)	CC1(NC(=O)c2c(Cl)cc(Nc3cc(NC(=O)C4CC4)ncn3)c(=O)n12)c1ccccc1	10
476212	US9669031, 97 N-(6-((8-chloro-3-methyl-1,5-dioxo-3-phenyl-1,2,3,5-tetrahydroimidazo[1,5-a]pyridin-6-yl)amino)pyrimidin-4-yl)cyclopropanecarboxamide (Cpd. No. 97)	CC1(NC(=O)c2c(Cl)cc(Nc3cc(NC(=O)C4CC4)ncn3)c(=O)n12)c1ccccc1	10
476213	US9669031, 98 6-[(6-aminopyrimidin-4-yl)amino]-8-methyl-spiro[2H-imidazo[1,5-a]pyridine-3,1&#8242;-cyclopentane]-1,5-dione hydrochloride (Cpd. No. 98)	Cc1cc(Nc2cc(NC(=O)C3CC3)ncn2)c(=O)n2c1C(=O)NC21CCCC1	10
476214	US9669031, 98 6-[(6-aminopyrimidin-4-yl)amino]-8-methyl-spiro[2H-imidazo[1,5-a]pyridine-3,1&#8242;-cyclopentane]-1,5-dione hydrochloride (Cpd. No. 98)	Cc1cc(Nc2cc(NC(=O)C3CC3)ncn2)c(=O)n2c1C(=O)NC21CCCC1	10
476217	US9669031, 100 8-chloro-6-((7-cyclopropylpyrido[4,3-d]pyrimidin-4-yl)amino)-3,3-dimethyl-2,3-dihydroimidazo[1,5-a]pyridine-1,5-dione (Cpd. No. 100)	CC1(C)NC(=O)c2c(Cl)cc(Nc3ncnc4cc(ncc34)C3CC3)c(=O)n12	10
476218	US9669031, 100 8-chloro-6-((7-cyclopropylpyrido[4,3-d]pyrimidin-4-yl)amino)-3,3-dimethyl-2,3-dihydroimidazo[1,5-a]pyridine-1,5-dione (Cpd. No. 100)	CC1(C)NC(=O)c2c(Cl)cc(Nc3ncnc4cc(ncc34)C3CC3)c(=O)n12	10
476219	US9669031, 101 6-((6-aminopyrimidin-4-yl)amino)-3-(3-fluorophenyl)-3,8-dimethyl-2,3-dihydroimidazo[1,5-a]pyridine-1,5-dione (Cpd. No. 101)	Cc1cc(Nc2cc(NC(=O)OC(C)(C)C)ncn2)c(=O)n2c1C(=O)NC2(C)c1cccc(F)c1	10
476220	US9669031, 101 6-((6-aminopyrimidin-4-yl)amino)-3-(3-fluorophenyl)-3,8-dimethyl-2,3-dihydroimidazo[1,5-a]pyridine-1,5-dione (Cpd. No. 101)	Cc1cc(Nc2cc(NC(=O)OC(C)(C)C)ncn2)c(=O)n2c1C(=O)NC2(C)c1cccc(F)c1	10
476221	US9669031, 102 6-((6-aminopyrimidin-4-yl)amino)-3,3,8-trimethyl-2,3-dihydroimidazo[1,5-a]pyridine-1,5-dione hydrochloride (Cpd. No. 102)	Cc1cc(Nc2cc(NC(=O)C3CC3)ncn2)c(=O)n2c1C(=O)NC2(C)C	10
476222	US9669031, 102 6-((6-aminopyrimidin-4-yl)amino)-3,3,8-trimethyl-2,3-dihydroimidazo[1,5-a]pyridine-1,5-dione hydrochloride (Cpd. No. 102)	Cc1cc(Nc2cc(NC(=O)C3CC3)ncn2)c(=O)n2c1C(=O)NC2(C)C	10
476223	US9669031, 103 6-[(6-aminopyrimidin-4-yl)amino]-4&#8242;,4&#8242;-difluoro-8-methyl-spiro[2H-imidazo[1,5-a]pyridine-3,1&#8242;-cyclohexane]-1,5-dione hydrochloride (Cpd. No. 103)	Cc1cc(Nc2cc(NC(=O)OC(C)(C)C)ncn2)c(=O)n2c1C(=O)NC21CCC(F)(F)CC1	10
476224	US9669031, 103 6-[(6-aminopyrimidin-4-yl)amino]-4&#8242;,4&#8242;-difluoro-8-methyl-spiro[2H-imidazo[1,5-a]pyridine-3,1&#8242;-cyclohexane]-1,5-dione hydrochloride (Cpd. No. 103)	Cc1cc(Nc2cc(NC(=O)OC(C)(C)C)ncn2)c(=O)n2c1C(=O)NC21CCC(F)(F)CC1	10
476225	US9669031, 104 8-chloro-6-(pyrimidin-4-ylamino)spiro[2H-imidazo[1,5-a]pyridine-3,4&#8242;-piperidine]-1,5-dione hydrochloride (Cpd. No. 104)	CC(C)(C)OC(=O)N1CCC2(CC1)NC(=O)c1c(Cl)cc(Nc3ccncn3)c(=O)n21	10
476226	US9669031, 104 8-chloro-6-(pyrimidin-4-ylamino)spiro[2H-imidazo[1,5-a]pyridine-3,4&#8242;-piperidine]-1,5-dione hydrochloride (Cpd. No. 104)	CC(C)(C)OC(=O)N1CCC2(CC1)NC(=O)c1c(Cl)cc(Nc3ccncn3)c(=O)n21	10
476227	US9669031, 105 6-[(6-aminopyrimidin-4-yl)amino]-3-tert-butyl-8-chloro-3-methyl-2H-imidazo[1,5-a]pyridine-1,5-dione hydrochloride (Cpd. No. 105)	CC(C)(C)OC(=O)Nc1cc(Nc2cc(Cl)c3C(=O)NC(C)(n3c2=O)C(C)(C)C)ncn1	10
476228	US9669031, 105 6-[(6-aminopyrimidin-4-yl)amino]-3-tert-butyl-8-chloro-3-methyl-2H-imidazo[1,5-a]pyridine-1,5-dione hydrochloride (Cpd. No. 105)	CC(C)(C)OC(=O)Nc1cc(Nc2cc(Cl)c3C(=O)NC(C)(n3c2=O)C(C)(C)C)ncn1	10
476229	US9669031, 106 6-((6-aminopyrimidin-4-yl)amino)-8-methyl-2H-spiro[imidazo[1,5-a]pyridine-3,4&#8242;-piperidine]-1,5-dione dihydrochloride (Cpd. No. 106)	Cc1cc(Nc2cc(NC(=O)OC(C)(C)C)ncn2)c(=O)n2c1C(=O)NC21CCN(CC1)C(=O)OC(C)(C)C	10
476230	US9669031, 106 6-((6-aminopyrimidin-4-yl)amino)-8-methyl-2H-spiro[imidazo[1,5-a]pyridine-3,4&#8242;-piperidine]-1,5-dione dihydrochloride (Cpd. No. 106)	Cc1cc(Nc2cc(NC(=O)OC(C)(C)C)ncn2)c(=O)n2c1C(=O)NC21CCN(CC1)C(=O)OC(C)(C)C	10
476231	US9669031, 107 6&#8242;-((6-aminopyrimidin-4-yl)amino)-8&#8242;-methyl-2&#8242;H-spiro[cyclohexane-1,3&#8242;-imidazo[1,5-a]pyridine]-1&#8242;,5&#8242;-dione hydrochloride (Cpd. No. 107)	Cc1cc(Nc2cc(NC(=O)OC(C)(C)C)ncn2)c(=O)n2c1C(=O)NC21CCCCC1	10
476232	US9669031, 107 6&#8242;-((6-aminopyrimidin-4-yl)amino)-8&#8242;-methyl-2&#8242;H-spiro[cyclohexane-1,3&#8242;-imidazo[1,5-a]pyridine]-1&#8242;,5&#8242;-dione hydrochloride (Cpd. No. 107)	Cc1cc(Nc2cc(NC(=O)OC(C)(C)C)ncn2)c(=O)n2c1C(=O)NC21CCCCC1	10
476233	US9669031, 108 6-((6-aminopyrimidin-4-yl)amino)-8-chloro-2H-spiro[imidazo[1,5-a]pyridine-3,4&#8242;-piperidine]-1,5-dione dihydrochloride (Cpd. No. 108)	CC(C)(C)OC(=O)Nc1cc(Nc2cc(Cl)c3C(=O)NC4(CCN(CC4)C(=O)OC(C)(C)C)n3c2=O)ncn1	10
476234	US9669031, 108 6-((6-aminopyrimidin-4-yl)amino)-8-chloro-2H-spiro[imidazo[1,5-a]pyridine-3,4&#8242;-piperidine]-1,5-dione dihydrochloride (Cpd. No. 108)	CC(C)(C)OC(=O)Nc1cc(Nc2cc(Cl)c3C(=O)NC4(CCN(CC4)C(=O)OC(C)(C)C)n3c2=O)ncn1	10
476235	US9669031, 109 8-chloro-6-(pyrimidin-4-ylamino)spiro[2H-imidazo[1,5-a]pyridine-3,1&#8242;-cyclohexane]-1,5-dione hydrochloride (Cpd. No. 109)	Clc1cc(Nc2ccncn2)c(=O)n2c1C(=O)NC21CCCCC1	10
476236	US9669031, 109 8-chloro-6-(pyrimidin-4-ylamino)spiro[2H-imidazo[1,5-a]pyridine-3,1&#8242;-cyclohexane]-1,5-dione hydrochloride (Cpd. No. 109)	Clc1cc(Nc2ccncn2)c(=O)n2c1C(=O)NC21CCCCC1	10
476237	US9669031, 110 8-chloro-4&#8242;,4&#8242;-difluoro-6-(pyrimidin-4-ylamino)spiro[2H-imidazo[1,5-a]pyridine-3,1&#8242;-cyclohexane]-1,5-dione hydrochloride (Cpd. No. 110)	FC1(F)CCC2(CC1)NC(=O)c1c(Cl)cc(Nc3ccncn3)c(=O)n21	10
476238	US9669031, 110 8-chloro-4&#8242;,4&#8242;-difluoro-6-(pyrimidin-4-ylamino)spiro[2H-imidazo[1,5-a]pyridine-3,1&#8242;-cyclohexane]-1,5-dione hydrochloride (Cpd. No. 110)	FC1(F)CCC2(CC1)NC(=O)c1c(Cl)cc(Nc3ccncn3)c(=O)n21	10
476239	US9669031, 111 6-[(6-aminopyrimidin-4-yl)amino]-6&#8242;,8-dichloro-spiro[2H-imidazo[1,5-a]pyridine-3,1&#8242;-indane]-1,5-dione hydrochloride (Cpd. No. 111)	CC(C)(C)OC(=O)Nc1cc(Nc2cc(Cl)c3C(=O)NC4(CCc5ccc(Cl)cc45)n3c2=O)ncn1	10
476240	US9669031, 111 6-[(6-aminopyrimidin-4-yl)amino]-6&#8242;,8-dichloro-spiro[2H-imidazo[1,5-a]pyridine-3,1&#8242;-indane]-1,5-dione hydrochloride (Cpd. No. 111)	CC(C)(C)OC(=O)Nc1cc(Nc2cc(Cl)c3C(=O)NC4(CCc5ccc(Cl)cc45)n3c2=O)ncn1	10
476241	US9669031, 112 8-chloro-6-[(5-fluoropyrimidin-4-yl)amino]spiro[2H-imidazo[1,5-a]pyridine-3,1&#8242;-cyclohexane]-1,5-dione (Cpd. No. 112)	Fc1cncnc1Nc1cc(Cl)c2C(=O)NC3(CCCCC3)n2c1=O	10
476242	US9669031, 112 8-chloro-6-[(5-fluoropyrimidin-4-yl)amino]spiro[2H-imidazo[1,5-a]pyridine-3,1&#8242;-cyclohexane]-1,5-dione (Cpd. No. 112)	Fc1cncnc1Nc1cc(Cl)c2C(=O)NC3(CCCCC3)n2c1=O	10
476243	US9669031, 113 8-chloro-6-(pyrimidin-4-ylamino)spiro[2H-imidazo[1,5-a]pyridine-3,2&#8242;-indane]-1,1&#8242;,5-trione (Cpd. No. 113)	Clc1cc(Nc2ccncn2)c(=O)n2c1C(=O)NC21Cc2ccccc2C1=O	10
476244	US9669031, 113 8-chloro-6-(pyrimidin-4-ylamino)spiro[2H-imidazo[1,5-a]pyridine-3,2&#8242;-indane]-1,1&#8242;,5-trione (Cpd. No. 113)	Clc1cc(Nc2ccncn2)c(=O)n2c1C(=O)NC21Cc2ccccc2C1=O	10
476245	US9669031, 114 6-((6-aminopyrimidin-4-yl)amino)-8-chloro-6&#8242;-fluoro-2&#8242;,3&#8242;-dihydro-2H-spiro[imidazo[1,5-a]pyridine-3,1&#8242;-indene]-1,5-dione hydrochloride (Cpd. No. 114)	CC(C)(C)OC(=O)Nc1cc(Nc2cc(Cl)c3C(=O)NC4(CCc5ccc(F)cc45)n3c2=O)ncn1	10
476246	US9669031, 114 6-((6-aminopyrimidin-4-yl)amino)-8-chloro-6&#8242;-fluoro-2&#8242;,3&#8242;-dihydro-2H-spiro[imidazo[1,5-a]pyridine-3,1&#8242;-indene]-1,5-dione hydrochloride (Cpd. No. 114)	CC(C)(C)OC(=O)Nc1cc(Nc2cc(Cl)c3C(=O)NC4(CCc5ccc(F)cc45)n3c2=O)ncn1	10
476247	US9669031, 115 8-chloro-6-[(5-chloropyrimidin-4-yl)amino]spiro[2H-imidazo[1,5-a]pyridine-3,1&#8242;-cyclohexane]-1,5-dione (Cpd. No. 115)	Clc1cc(Nc2ncncc2Cl)c(=O)n2c1C(=O)NC21CCCCC1	10
476248	US9669031, 115 8-chloro-6-[(5-chloropyrimidin-4-yl)amino]spiro[2H-imidazo[1,5-a]pyridine-3,1&#8242;-cyclohexane]-1,5-dione (Cpd. No. 115)	Clc1cc(Nc2ncncc2Cl)c(=O)n2c1C(=O)NC21CCCCC1	10
476249	US9669031, 116 8-chloro-6-[(6-methylpyrimidin-4-yl)amino]spiro[2H-imidazo[1,5-a]pyridine-3,1&#8242;-cyclohexane]-1,5-dione (Cpd. No. 116)	Cc1cc(Nc2cc(Cl)c3C(=O)NC4(CCCCC4)n3c2=O)ncn1	10
476250	US9669031, 116 8-chloro-6-[(6-methylpyrimidin-4-yl)amino]spiro[2H-imidazo[1,5-a]pyridine-3,1&#8242;-cyclohexane]-1,5-dione (Cpd. No. 116)	Cc1cc(Nc2cc(Cl)c3C(=O)NC4(CCCCC4)n3c2=O)ncn1	10
476251	US9669031, 117 6&#8242;-((7H-purin-6-yl)amino)-8&#8242;-chloro-2&#8242;H-spiro[cyclohexane-1,3&#8242;-imidazo[1,5-a]pyridine]-1&#8242;,5&#8242;-dione (Cpd. No. 117)	C[Si](C)(C)CCOCn1cnc2ncnc(Nc3cc(Cl)c4C(=O)NC5(CCCCC5)n4c3=O)c12	10
476252	US9669031, 117 6&#8242;-((7H-purin-6-yl)amino)-8&#8242;-chloro-2&#8242;H-spiro[cyclohexane-1,3&#8242;-imidazo[1,5-a]pyridine]-1&#8242;,5&#8242;-dione (Cpd. No. 117)	C[Si](C)(C)CCOCn1cnc2ncnc(Nc3cc(Cl)c4C(=O)NC5(CCCCC5)n4c3=O)c12	10
476254	US9669031, 119 6-[(6-aminopyrimidin-4-yl)amino]-8-chloro-3-(3-fluorophenyl)-2,3-dihydroimidazo[1,5-a]pyridine-1,5-dione (Cpd. No. 119)	CC(C)(C)OC(=O)Nc1cc(Nc2cc(Cl)c3C(=O)NC(c4cccc(F)c4)n3c2=O)ncn1	10
476255	US9669031, 120 8&#8242;-chloro-2,2-dimethyl-6&#8242;-(pyrimidin-4-ylamino)-2&#8242;H-spiro[cyclobutane-1,3&#8242;-imidazo[1,5-a]pyridine]-1&#8242;,5&#8242;-dione (Cpd. No. 120)	CC1(C)CCC11NC(=O)c2c(Cl)cc(Nc3ccncn3)c(=O)n12	10
476256	US9669031, 121 6&#8242;-((6-Aminopyrimidin-4-yl)amino)-8&#8242;-chloro-2,2-dimethyl-2&#8242;H-spiro[cyclobutane-1,3&#8242;-imidazo[1,5-a]pyridine]-1&#8242;,5&#8242;-dione (Cpd. No. 121)	CC(C)(C)OC(=O)Nc1cc(Nc2cc(Cl)c3C(=O)NC4(CCC4(C)C)n3c2=O)ncn1	10
476257	US9669031, 122 6-[(6-amino-5-chloro-pyrimidin-4-yl)amino]-8-chloro-spiro[2H-imidazo[1,5-a]pyridine-3,1&#8242;-cyclohexane]-1,5-dione hydrochloride (Cpd. No. 122)	CC(C)(C)OC(=O)N(C(=O)OC(C)(C)C)c1ncnc(Nc2cc(Cl)c3C(=O)NC4(CCCCC4)n3c2=O)c1Cl	10
476258	US9669031, 123 6&#8242;-((7H-pyrrolo[2,3-d]pyrimidin-4-yl)amino)-8&#8242;-chloro-2&#8242;H-spiro[cyclohexane-1,3&#8242;-imidazo[1,5-a]pyridine]-1&#8242;,5&#8242;-dione hydrochloride (Cpd. No. 123)	Clc1cc(Nc2ncnc3[nH]ccc23)c(=O)n2c1C(=O)NC21CCCCC1	10
476259	US9669031, 124 8-chloro-3,3-dimethyl-6-(pyrido[4,3-d]pyrimidin-4-ylamino)-2,3-dihydroimidazo[1,5-a]pyridine-1,5-dione (Cpd. No. 124)	CC1(C)NC(=O)c2c(Cl)cc(Nc3ncnc4ccncc34)c(=O)n12	10
476260	US9669031, 125 8&#8242;-chloro-6&#8242;-((2-methylpyrimidin-4-yl)amino)-2&#8242;H-spiro[cyclohexane-1,3&#8242;-imidazo[1,5-a]pyridine]-1&#8242;,5&#8242;-dione hydrochloride (Cpd. No. 125)	Cc1nccc(Nc2cc(Cl)c3C(=O)NC4(CCCCC4)n3c2=O)n1	10
476261	US9669031, 126 6-((6-aminopyrimidin-4-yl)amino)-8-chloro-2H-spiro[imidazo[1,5-a]pyridine-3,6&#8242;-[1,4]diazepane]-1,5-dione (Cpd. No. 126)	Nc1cc(Nc2cc(Cl)c3C(=O)NC4(CNCNC4)n3c2=O)ncn1	10
476262	US9669031, 126 6-((6-aminopyrimidin-4-yl)amino)-8-chloro-2H-spiro[imidazo[1,5-a]pyridine-3,6&#8242;-[1,4]diazepane]-1,5-dione (Cpd. No. 126)	Nc1cc(Nc2cc(Cl)c3C(=O)NC4(CNCNC4)n3c2=O)ncn1	10
476263	US9669031, 127 6&#8242;-((1H-pyrazolo[3,4-d]pyrimidin-4-yl)amino)-8&#8242;-chloro-2&#8242;H-spiro[cyclohexane-1,3&#8242;-imidazo[1,5-a]pyridine]-1&#8242;,5&#8242;-dione (Cpd. No. 127)::US9669031, 145 6&#8242;-((1H-pyrazolo[3,4-d]pyrimidin-4-yl)amino)-8&#8242;-chloro-2&#8242;H-spiro[cyclohexane-1,3&#8242;-imidazo[1,5-a]pyridine]-1&#8242;,5&#8242;-dione (Cpd. No. 145)	Clc1cc(Nc2ncnc3[nH]ncc23)c(=O)n2c1C(=O)NC21CCCCC1	10
476264	US9669031, 127 6&#8242;-((1H-pyrazolo[3,4-d]pyrimidin-4-yl)amino)-8&#8242;-chloro-2&#8242;H-spiro[cyclohexane-1,3&#8242;-imidazo[1,5-a]pyridine]-1&#8242;,5&#8242;-dione (Cpd. No. 127)::US9669031, 145 6&#8242;-((1H-pyrazolo[3,4-d]pyrimidin-4-yl)amino)-8&#8242;-chloro-2&#8242;H-spiro[cyclohexane-1,3&#8242;-imidazo[1,5-a]pyridine]-1&#8242;,5&#8242;-dione (Cpd. No. 145)	Clc1cc(Nc2ncnc3[nH]ncc23)c(=O)n2c1C(=O)NC21CCCCC1	10
476265	US9669031, 128 6-[(6-aminopyrimidin-4-yl)amino]-8-chloro-1&#8242;-methyl-spiro[2H-imidazo[1,5-a]pyridine-3,4&#8242;-piperidine]-1,5-dione hydrochloride (Cpd. No. 128)	CN1CCC2(CC1)NC(=O)c1c(Cl)cc(Nc3cc(NC(=O)OC(C)(C)C)ncn3)c(=O)n21	10
476266	US9669031, 128 6-[(6-aminopyrimidin-4-yl)amino]-8-chloro-1&#8242;-methyl-spiro[2H-imidazo[1,5-a]pyridine-3,4&#8242;-piperidine]-1,5-dione hydrochloride (Cpd. No. 128)	CN1CCC2(CC1)NC(=O)c1c(Cl)cc(Nc3cc(NC(=O)OC(C)(C)C)ncn3)c(=O)n21	10
476267	US9669031, 129 8-chloro-1&#8242;-methyl-6-(pyrimidin-4-ylamino)spiro[2H-imidazo[1,5-a]pyridine-3,4&#8242;-piperidine]-1,5-dione (Cpd. No. 129)	CN1CCC2(CC1)NC(=O)c1c(Cl)cc(Nc3ccncn3)c(=O)n21	10
476268	US9669031, 129 8-chloro-1&#8242;-methyl-6-(pyrimidin-4-ylamino)spiro[2H-imidazo[1,5-a]pyridine-3,4&#8242;-piperidine]-1,5-dione (Cpd. No. 129)	CN1CCC2(CC1)NC(=O)c1c(Cl)cc(Nc3ccncn3)c(=O)n21	10
476269	US9669031, 130 1&#8242;,8-dimethyl-6-(pyrimidin-4-ylamino)-2H-spiro[imidazo[1,5-a]pyridine-3,3&#8242;-piperidine]-1,5-dione (Cpd. No. 130)	CN1CCCC2(C1)NC(=O)c1c(C)cc(Nc3ccncn3)c(=O)n21	10
476270	US9669031, 130 1&#8242;,8-dimethyl-6-(pyrimidin-4-ylamino)-2H-spiro[imidazo[1,5-a]pyridine-3,3&#8242;-piperidine]-1,5-dione (Cpd. No. 130)	CN1CCCC2(C1)NC(=O)c1c(C)cc(Nc3ccncn3)c(=O)n21	55
476271	US9669031, 131 6&#8242;-(pyrimidin-4-ylamino)-1&#8242;-thioxo-1&#8242;,2&#8242;-dihydro-5&#8242;H-spiro[cyclohexane-1,3&#8242;-imidazo[1,5-a]pyridin]-5&#8242;-one (Cpd. No. 131)	O=c1c(Nc2ccncn2)ccc2C(=S)NC3(CCCCC3)n12	55
476272	US9669031, 131 6&#8242;-(pyrimidin-4-ylamino)-1&#8242;-thioxo-1&#8242;,2&#8242;-dihydro-5&#8242;H-spiro[cyclohexane-1,3&#8242;-imidazo[1,5-a]pyridin]-5&#8242;-one (Cpd. No. 131)	O=c1c(Nc2ccncn2)ccc2C(=S)NC3(CCCCC3)n12	10
476273	US9669031, 133 8&#8242;-chloro-6&#8242;-(pyrimidin-4-ylamino)-5&#8242;-thioxo-2&#8242;H-spiro[cyclohexane-1,3&#8242;-imidazo[1,5-a]pyridin]-1&#8242;(5&#8242;H)-one (Cpd. No. 133)	Clc1cc(Nc2ccncn2)c(=S)n2c1C(=O)NC21CCCCC1	10
476275	US9669031, 142 4-((8&#8242;-chloro-1&#8242;,5&#8242;-dioxo-1&#8242;,5&#8242;-dihydro-2&#8242;H-spiro[cyclohexane-1,3&#8242;-imidazo[1,5-a]pyridin]-6&#8242;-yl)amino)pyrimidine-5-carbonitrile (Cpd. No. 142)	Clc1cc(Nc2ncncc2C#N)c(=O)n2c1C(=O)NC21CCCCC1	10
476276	US9669031, 142 4-((8&#8242;-chloro-1&#8242;,5&#8242;-dioxo-1&#8242;,5&#8242;-dihydro-2&#8242;H-spiro[cyclohexane-1,3&#8242;-imidazo[1,5-a]pyridin]-6&#8242;-yl)amino)pyrimidine-5-carbonitrile (Cpd. No. 142)	Clc1cc(Nc2ncncc2C#N)c(=O)n2c1C(=O)NC21CCCCC1	10
476277	US9669031, 143 8&#8242;-chloro-6&#8242;-((5-(1-methyl-1H-pyrazol-4-yl)pyrimidin-4-yl)amino)-2&#8242;H-spiro[cyclohexane-1,3&#8242;-imidazo[1,5-a]pyridine]-1&#8242;,5&#8242;-dione (Cpd. No. 143)	Cn1cc(cn1)-c1cncnc1Nc1cc(Cl)c2C(=O)NC3(CCCCC3)n2c1=O	10
476278	US9669031, 143 8&#8242;-chloro-6&#8242;-((5-(1-methyl-1H-pyrazol-4-yl)pyrimidin-4-yl)amino)-2&#8242;H-spiro[cyclohexane-1,3&#8242;-imidazo[1,5-a]pyridine]-1&#8242;,5&#8242;-dione (Cpd. No. 143)	Cn1cc(cn1)-c1cncnc1Nc1cc(Cl)c2C(=O)NC3(CCCCC3)n2c1=O	10
476281	US9669031, 146 8-chloro-6-(3H-triazolo[4,5-d]pyrimidin-7-ylamino)spiro[2H-imidazo[1,5-a]pyridine-3,1&#8242;-cyclohexane]-1,5-dione (Cpd. No. 146)	CC(C)C(=O)N(COCC[Si](C)(C)C)c1ncnc2n(COCC[Si](C)(C)C)nnc12	10
476282	US9669031, 146 8-chloro-6-(3H-triazolo[4,5-d]pyrimidin-7-ylamino)spiro[2H-imidazo[1,5-a]pyridine-3,1&#8242;-cyclohexane]-1,5-dione (Cpd. No. 146)	CC(C)C(=O)N(COCC[Si](C)(C)C)c1ncnc2n(COCC[Si](C)(C)C)nnc12	10
476285	US9669031, 155 8-chloro-1&#8242;-(2-hydroxyethyl)-6-(pyrimidin-4-ylamino)-2H-spiro[imidazo[1,5-a]pyridine-3,4&#8242;-piperidine]-1,5-dione (Cpd. No. 155)	CC(C)(C)[Si](C)(C)OCCN1CCC2(CC1)NC(=O)c1c(Cl)cc(Nc3ccncn3)c(=O)n21	10
476286	US9669031, 156 8-chloro-1&#8242;-(2,2-difluoroethyl)-6-(pyrimidin-4-ylamino)spiro[2H-imidazo[1,5-a]pyridine-3,4&#8242;-piperidine]-1,5-dione (Cpd. No. 156)	FC(F)CN1CCC2(CC1)NC(=O)c1c(Cl)cc(Nc3ccncn3)c(=O)n21	55
476287	US9669031, 157 8-chloro-6-(pyrimidin-4-ylamino)-1&#8242;-(2,2,2-trifluoroethyl)-2H-spiro[imidazo[1,5-a]pyridine-3,4&#8242;-piperidine]-1,5-dione (Cpd. No. 157)	FC(F)(F)CN1CCC2(CC1)NC(=O)c1c(Cl)cc(Nc3ccncn3)c(=O)n21	10
476288	US9669031, 158 8&#8242;-chloro-8-methyl-6&#8242;-(pyrimidin-4-ylamino)-2&#8242;H-8-azaspiro[bicyclo[3.2.1]octane-3,3&#8242;-imidazo[1,5-a]pyridine]-1&#8242;,5&#8242;-dione (Cpd. No. 158)	CN1C2CCC1CC1(C2)NC(=O)c2c(Cl)cc(Nc3ccncn3)c(=O)n12	55
476289	US9669031, 160 2-(8-chloro-1,5-dioxo-6-(pyrimidin-4-ylamino)-1,5-dihydro-2H-spiro[imidazo[1,5-a]pyridine-3,4&#8242;-piperidin]-1&#8242;-yl)acetonitrile (Cpd. No. 160)	Clc1cc(Nc2ccncn2)c(=O)n2c1C(=O)NC21CCN(CC#N)CC1	10
476291	US9669031, 162 8-chloro-4&#8242;-(methylamino)-6-(pyrimidin-4-ylamino)spiro[2H-imidazo[1,5-a]pyridine-3,1&#8242;-cyclohexane]-1,5-dione hydrochloride (Cpd. No. 162)	CN(N1CCC2(CC1)NC(=O)c1c(Cl)cc(Nc3ccncn3)c(=O)n21)C(=O)OC(C)(C)C	55
476292	US9669031, 163 1&#8242;-acetyl-8-chloro-6-(pyrimidin-4-ylamino)-2H-spiro[imidazo[1,5-a]pyridine-3,4&#8242;-piperidine]-1,5-dione (Cpd. No. 163)	CC(=O)N1CCC2(CC1)NC(=O)c1c(Cl)cc(Nc3ccncn3)c(=O)n21	55
476293	US9669031, 164 8&#8242;-chloro-1&#8242;,5&#8242;-dioxo-6&#8242;-(pyrimidin-4-ylamino)-1&#8242;,5&#8242;-dihydro-2&#8242;H-spiro[cyclohexane-1,3&#8242;-imidazo[1,5-a]pyridine]-4-carbonitrile (Cpd. No. 164)	Clc1cc(Nc2ccncn2)c(=O)n2c1C(=O)NC21CCN(CC1)C#N	10
476294	US9669031, 165 8-chloro-3,3-dimethyl-6-(pyrido[3,4-d]pyrimidin-4-ylamino)-2,3-dihydroimidazo[1,5-a]pyridine-1,5-dione (Cpd. No. 165)	CC1(C)NC(=O)c2c(Cl)cc(Nc3ncnc4cnccc34)c(=O)n12	55
476295	US9669031, 165 8-chloro-3,3-dimethyl-6-(pyrido[3,4-d]pyrimidin-4-ylamino)-2,3-dihydroimidazo[1,5-a]pyridine-1,5-dione (Cpd. No. 165)	CC1(C)NC(=O)c2c(Cl)cc(Nc3ncnc4cnccc34)c(=O)n12	55
476296	US9669031, 169 6&#8242;-((6-amino-5-fluoropyrimidin-4-yl)amino)-8&#8242;-chloro-2&#8242;H-spiro[cyclohexane-1,3&#8242;-imidazo[1,5-a]pyridine]-1&#8242;,5&#8242;-dione hydrochloride (Cpd. No. 169)	Fc1c(NC(=O)C2CC2)ncnc1Nc1cc(Cl)c2C(=O)NC3(CCCCC3)n2c1=O	10
476297	US9669031, 170 6-[(6-aminopyrimidin-4-yl)amino]-1&#8242;,8-dimethyl-spiro[2H-imidazo[1,5-a]pyridine-3,3&#8242;-piperidine]-1,5-dione (Cpd. No. 170)	CN1CCCC2(C1)NC(=O)c1c(C)cc(Nc3cc(NC(=O)OC(C)(C)C)ncn3)c(=O)n21	10
476298	US9669031, 170 6-[(6-aminopyrimidin-4-yl)amino]-1&#8242;,8-dimethyl-spiro[2H-imidazo[1,5-a]pyridine-3,3&#8242;-piperidine]-1,5-dione (Cpd. No. 170)	CN1CCCC2(C1)NC(=O)c1c(C)cc(Nc3cc(NC(=O)OC(C)(C)C)ncn3)c(=O)n21	10
476300	US9669031, 181 3,3-dimethyl-1,5-dioxo-6-(pyrimidin-4-ylamino)-2H-imidazo[1,5-a]pyridine-8-carbonitrile (Cpd. No. 181)::US9669031, 47 8-chloro-3,3-dimethyl-6-(pyrimidin-4-ylamino)-2,3-dihydroimidazo[1,5-a]pyridine-1,5-dione (Cpd. No. 47)::US9669031, 71 8-ethyl-3,3-dimethyl-6-(pyrimidin-4-ylamino)-2H-imidazo[1,5-a]pyridine-1,5-dione (Cpd. No. 71)::US9669031, 79 3,3-dimethyl-6-(pyrimidin-4-ylamino)-…	CC1(C)NC(=O)c2c(Cl)cc(Nc3ccncn3)c(=O)n12	55
476301	US9669031, 187 8-chloro-6-[(5-methoxypyrimidin-4-yl)amino]spiro[2H-imidazo[1,5-a]pyridine-3,1&#8242;-cyclohexane]-1,5-dione (Cpd. No. 187)	COc1cncnc1Nc1cc(Cl)c2C(=O)NC3(CCCCC3)n2c1=O	10
476302	US9669031, 187 8-chloro-6-[(5-methoxypyrimidin-4-yl)amino]spiro[2H-imidazo[1,5-a]pyridine-3,1&#8242;-cyclohexane]-1,5-dione (Cpd. No. 187)	COc1cncnc1Nc1cc(Cl)c2C(=O)NC3(CCCCC3)n2c1=O	10
476303	US9669031, 188 6&#8242;-((6-amino-5-ethylpyrimidin-4-yl)amino)-8&#8242;-chloro-2&#8242;H-spiro[cyclohexane-1,3&#8242;-imidazo[1,5-a]pyridine]-1&#8242;,5&#8242;-dione hydrochloride (Cpd. No. 188)	CCc1c(Nc2cc(Cl)c3C(=O)NC4(CCCCC4)n3c2=O)ncnc1N(C(=O)OC(C)(C)C)C(=O)OC(C)(C)C	10
476304	US9669031, 189 6&#8242;-((6-amino-5-isopropylpyrimidin-4-yl)amino)-8&#8242;-chloro-2&#8242;H-spiro[cyclohexane-1,3&#8242;-imidazo[1,5-a]pyridine]-1&#8242;,5&#8242;-dione (Cpd. No. 189)	CC(C)c1c(Nc2cc(Cl)c3C(=O)NC4(CCCCC4)n3c2=O)ncnc1N(C(=O)OC(C)(C)C)C(=O)OC(C)(C)C	10
476306	US9669031, 191 8&#8242;-chloro-6&#8242;-(pyrimidin-4-ylamino)-2-(trifluoromethyl)-2&#8242;H-spiro[cyclohexane-1,3&#8242;-imidazo[1,5-a]pyridine]-1&#8242;,5&#8242;-dione (Cpd. No. 191)	FC(F)(F)C1CCCCC11NC(=O)c2c(Cl)cc(Nc3ccncn3)c(=O)n12	10
476307	US9669031, 192 8-chloro-3-methyl-3-(2-methylprop-1-enyl)-6-(pyrimidin-4-ylamino)-2H-imidazo[1,5-a]pyridine-1,5-dione (Cpd. No. 192)	CC(C)=CC1(C)NC(=O)c2c(Cl)cc(Nc3ccncn3)c(=O)n12	10
476308	US9669031, 193 6&#8242;-((6-amino-5-methylpyrimidin-4-yl)amino)-8&#8242;-chloro-2&#8242;H-spiro[cyclohexane-1,3&#8242;-imidazo[1,5-a]pyridine]-1&#8242;,5&#8242;-dione hydrochloride (Cpd. No. 193)	Cc1c(Nc2cc(Cl)c3C(=O)NC4(CCCCC4)n3c2=O)ncnc1N(C(=O)OC(C)(C)C)C(=O)OC(C)(C)C	10
476309	US9669031, 194 8&#8242;-chloro-6&#8242;-((5-ethylpyrimidin-4-yl)amino)-2&#8242;H-spiro[cyclohexane-1,3&#8242;-imidazo[1,5-a]pyridine]-1&#8242;,5&#8242;-dione (Cpd. No. 194)	CCc1cncnc1Nc1cc(Cl)c2C(=O)NC3(CCCCC3)n2c1=O	10
476310	US9669031, 195 6&#8242;-((6-amino-5-methoxypyrimidin-4-yl)amino)-8&#8242;-chloro-2&#8242;H-spiro[cyclohexane-1,3&#8242;-imidazo[1,5-a]pyridine]-1&#8242;,5&#8242;-dione hydrochloride (Cpd. No. 195)	COc1c(Nc2cc(Cl)c3C(=O)NC4(CCCCC4)n3c2=O)ncnc1N(C(=O)OC(C)(C)C)C(=O)OC(C)(C)C	10
476311	US9669031, 196 8&#8242;-chloro-6&#8242;-((5-ethoxypyrimidin-4-yl)amino)-2&#8242;H-spiro[cyclohexane-1,3&#8242;-imidazo[1,5-a]pyridine]-1&#8242;,5&#8242;-dione (Cpd. No. 196)	CCOc1cncnc1Nc1cc(Cl)c2C(=O)NC3(CCCCC3)n2c1=O	10
476312	US9669031, 197 8&#8242;-chloro-6&#8242;-((5-isopropoxypyrimidin-4-yl)amino)-2&#8242;H-spiro[cyclohexane-1,3&#8242;-imidazo[1,5-a]pyridine]-1&#8242;,5&#8242;-dione (Cpd. No. 197)	CC(C)Oc1cncnc1Nc1cc(Cl)c2C(=O)NC3(CCCCC3)n2c1=O	10
476316	US9669031, 202 6&#8242;-((6-amino-5-hydroxypyrimidin-4-yl)amino)-8&#8242;-methyl-2&#8242;H-spiro[cyclohexane-1,3&#8242;-imidazo[1,5-a]pyridine]-1&#8242;,5&#8242;-dione (Cpd. No. 202)	COc1c(Nc2cc(C)c3C(=O)NC4(CCCCC4)n3c2=O)ncnc1N(C(=O)OC(C)(C)C)C(=O)OC(C)(C)C	55
476318	US9669031, 204 6&#8242;-((6-aminopyrimidin-4-yl)amino)-2-hydroxy-8&#8242;-methyl-2&#8242;H-spiro[cyclohexane-1,3&#8242;-imidazo[1,5-a]pyridine]-1&#8242;,5&#8242;-dione (Cpd. No. 204)	Cc1cc(Nc2cc(N)ncn2)c(=O)n2c1C(=O)NC21CCCCC1O	55
476319	US9669031, 206 6&#8242;-((6-aminopyrimidin-4-yl)amino)-4-hydroxy-8&#8242;-methyl-2&#8242;H-spiro[cyclohexane-1,3&#8242;-imidazo[1,5-a]pyridine]-1&#8242;,5&#8242;-dione hydrochloride (Cpd. No. 206)	Cc1cc(Nc2cc(N)ncn2)c(=O)n2c1C(=O)NC21CCC(O)CC1	10
476321	US9669031, 208 6&#8242;-((5-cyclopropylpyrimidin-4-yl)amino)-8&#8242;-methyl-2&#8242;H-spiro[cyclohexane-1,3&#8242;-imidazo[1,5-a]pyridine]-1&#8242;,5&#8242;-dione (Cpd. No. 208)	Cc1cc(Nc2ncncc2C2CC2)c(=O)n2c1C(=O)NC21CCCCC1	10
476323	US9669031, 213 5-((6-aminopyrimidin-4-yl)amino)-3-chloro-1-isobutyl-6-oxo-1,6-dihydropyridine-2-carboxamide (Cpd. No. 213)	CC(C)Cn1c(C(N)=O)c(Cl)cc(Nc2cc(N)ncn2)c1=O	55
476324	US9669031, 214 5-((6-aminopyrimidin-4-yl)amino)-3-chloro-6-oxo-1,6-dihydropyridine-2-carboxamide (Cpd. No. 214)	CCOC(=O)c1c(Cl)cc(Nc2cc(NC(=O)OC(C)(C)C)ncn2)c(=O)n1Cc1ccc(OC)cc1	55
476325	US9669031, 215 3&#8242;-(pyrimidin-4-ylamino)-4&#8242;H-spiro[cyclohexane-1,6&#8242;-imidazo[1,5-a]pyrimidine]-4&#8242;,8&#8242;(7&#8242;H)-dione (Cpd. No. 215)	O=C1NC2(CCCCC2)n2c1ncc(Nc1ccncn1)c2=O	55
476326	US9669031, 216 8&#8242;-methyl-6&#8242;-(pyrimidin-4-ylamino)-2&#8242;H-spiro[cyclohexane-1,3&#8242;-imidazo[1,5-a]pyrazine]-1&#8242;,5&#8242;-dione (Cpd. No. 216)	Cc1nc(Nc2ccncn2)c(=O)n2c1C(=O)NC21CCCCC1	55
476329	US9669031, 219 6-((6-aminopyrimidin-4-yl)amino)-1&#8242;,8-dimethyl-2H-spiro[imidazo[1,5-a]pyridine-3,4&#8242;-piperidine]-1,5-dione hydrochloride (Cpd. No. 219)	CN1CCC2(CC1)NC(=O)c1c(C)cc(Nc3cc(ncn3)N(C(=O)OC(C)(C)C)C(=O)OC(C)(C)C)c(=O)n21	10
476330	US9669031, 220 6-((6-amino-5-methylpyrimidin-4-yl)amino)-1&#8242;,8-dimethyl-2H-spiro[imidazo[1,5-a]pyridine-3,4&#8242;-piperidine]-1,5-dione (Cpd. No. 220)	CN1CCC2(CC1)NC(=O)c1c(C)cc(Nc3ncnc(NC(=O)C4CC4)c3C)c(=O)n21	10
476331	US9669031, 222 6&#8242;-((6-amino-5-methylpyrimidin-4-yl)amino)-8&#8242;-methyl-2&#8242;H-spiro[cyclohexane-1,3&#8242;-imidazo[1,5-a]pyridine]-1&#8242;,5&#8242;-dione (Cpd. No. 222)	Cc1cc(Nc2ncnc(NC(=O)C3CC3)c2C)c(=O)n2c1C(=O)NC21CCCCC1	10
476332	US9669031, 223 6&#8242;-((6-amino-5-chloropyrimidin-4-yl)amino)-8&#8242;-methyl-2&#8242;H-spiro[cyclohexane-1,3&#8242;-imidazo[1,5-a]pyridine]-1&#8242;,5&#8242;-dione hydrochloride (Cpd. No. 223)	Cc1cc(Nc2ncnc(N)c2Cl)c(=O)n2c1C(=O)NC21CCCCC1	10
476333	US9669031, 225 2-(6-((6-aminopyrimidin-4-yl)amino)-8-methyl-1,5-dioxo-1,5-dihydro-2H-spiro[imidazo[1,5-a]pyridine-3,4&#8242;-piperidin]-1&#8242;-yl)acetonitrile (Cpd. No. 225)	Cc1cc(Nc2cc(N)ncn2)c(=O)n2c1C(=O)NC21CCN(CC#N)CC1	10
476334	US9669031, 226 6-((6-aminopyrimidin-4-yl)amino)-1&#8242;-(2,2-difluoroethyl)-8-methyl-2H-spiro[imidazo[1,5-a]pyridine-3,4&#8242;-piperidine]-1,5-dione (Cpd. No. 226)	Cc1cc(Nc2cc(ncn2)N(C(=O)OC(C)(C)C)C(=O)OC(C)(C)C)c(=O)n2c1C(=O)NC21CCN(CC(F)F)CC1	10
476335	US9669031, 230 1&#8242;-(2,2-difluoroethyl)-6-((5-methoxypyrimidin-4-yl)amino)-8-methyl-2H-spiro[imidazo[1,5-a]pyridine-3,4&#8242;-piperidine]-1,5-dione (Cpd. No. 230)	COc1cncnc1Nc1cc(C)c2C(=O)NC3(CCN(CC(F)F)CC3)n2c1=O	10
476336	US9669031, 231 6&#8242;-((6-amino-5-methoxypyrimidin-4-yl)amino)-8&#8242;-methyl-2&#8242;H-spiro[cyclohexane-1,3&#8242;-imidazo[1,5-a]pyridine]-1&#8242;,5&#8242;-dione (Cpd. No. 231)	COc1c(NC(=O)C2CC2)ncnc1Nc1cc(C)c2C(=O)NC3(CCCCC3)n2c1=O	10
476337	US9669031, 232 6-((6-aminopyrimidin-4-yl)amino)-8-methyl-1&#8242;-(2,2,2-trifluoroethyl)-2H-spiro[imidazo[1,5-a]pyridine-3,4&#8242;-piperidine]-1,5-dione (Cpd. No. 232)	Cc1cc(Nc2cc(NC(=O)C3CC3)ncn2)c(=O)n2c1C(=O)NC21CCN(CC(F)(F)F)CC1	10
476338	US9669031, 233 6-((6-amino-5-methylpyrimidin-4-yl)amino)-1&#8242;-(2,2-difluoroethyl)-8-methyl-2H-spiro[imidazo[1,5-a]pyridine-3,4&#8242;-piperidine]-1,5-dione (Cpd. No. 233)	Cc1cc(Nc2ncnc(NC(=O)C3CC3)c2C)c(=O)n2c1C(=O)NC21CCN(CC(F)F)CC1	10
476339	US9669031, 234 6-((6-amino-5-methoxypyrimidin-4-yl)amino)-8-methyl-1&#8242;-(2,2,2-trifluoroethyl)-2H-spiro[imidazo[1,5-a]pyridine-3,4&#8242;-piperidine]-1,5-dione (Cpd. No. 234)	COc1c(NC(=O)C2CC2)ncnc1Nc1cc(C)c2C(=O)NC3(CCN(CC(F)(F)F)CC3)n2c1=O	10
476340	US9669031, 235 6-((5-methoxypyrimidin-4-yl)amino)-8-methyl-1&#8242;-(2,2,2-trifluoroethyl)-2H-spiro[imidazo[1,5-a]pyridine-3,4&#8242;-piperidine]-1,5-dione (Cpd. No. 235)	COc1cncnc1Nc1cc(C)c2C(=O)NC3(CCN(CC(F)(F)F)CC3)n2c1=O	10
476341	US9669031, 236 6-((6-amino-5-methylpyrimidin-4-yl)amino)-8-methyl-1&#8242;-(2,2,2-trifluoroethyl)-2H-spiro[imidazo[1,5-a]pyridine-3,4&#8242;-piperidine]-1,5-dione (Cpd. No. 236)	Cc1cc(Nc2ncnc(NC(=O)C3CC3)c2C)c(=O)n2c1C(=O)NC21CCN(CC(F)(F)F)CC1	10
493607	US9139577, 1.002::US9708274, 1.002	CS(C)(=O)=Nc1cc(c2c(Nc3ccc(F)cc3OC(CF)CF)ncnc2c1)C(F)(F)F	6
493609	US9139577, 1.004::US9708274, 1.004	FCC(CF)Oc1cc(F)ccc1Nc1ncnc2cc(cc(c12)C(F)(F)F)N=S1(=O)CCCC1	3
493610	US9139577, 1.005::US9708274, 1.005	CCS(C)(=O)=Nc1cc(Cl)c2c(Nc3cccnc3O[C@H](C)c3cc(C)no3)ncnc2c1	2
493611	US9139577, 1.006::US9708274, 1.006	CC(CF)Oc1cc(F)ccc1Nc1ncnc2cc(cc(F)c12)N=S(C)(C)=O	5
493612	US9139577, 1.007::US9708274, 1.007	CC(Oc1ncccc1Nc1ncnc2cc(cc(F)c12)N=S(C)(C)=O)C(F)(F)F	8
493613	US9139577, 1.008::US9708274, 1.008	CCOC(Oc1ncccc1Nc1ncnc2cc(cc(C)c12)N=S(C)(C)=O)C(F)(F)F	8
493616	US9139577, 1.011::US9708274, 1.011	Cc1cc(cc2ncnc(Nc3ccc(F)cc3OC(CF)CF)c12)N=S1(=O)CCCC1	2
493617	US9139577, 1.012::US9708274, 1.012	CC(Oc1cc(ccc1Nc1ncnc2cc(cc(C)c12)N=S(C)(C)=O)C(N)=O)c1cc(C)no1	6
493618	US9139577, 1.013::US9708274, 1.013	CC(Oc1cc(F)ccc1Nc1ncnc2cc(cc(C)c12)N=S(C)(C)=O)C(F)(F)F	2
493619	US9139577, 1.014::US9708274, 1.014	CC(C)Oc1cc(ccc1Nc1ncnc2cc(cc(C)c12)N=S(C)(C)=O)C(N)=O	5
493623	US9139577, 1.018::US9708274, 1.018	CS(C)(=O)=Nc1cc(F)c2c(Nc3ccc(F)cc3OC(CF)CF)ncnc2c1	6
493625	US9139577, 1.020::US9708274, 1.020	CC(Oc1cc(F)ccc1Nc1ncnc2cc(cc(F)c12)N=S(C)(C)=O)C(F)(F)F	7
493627	US9139577, 1.022::US9708274, 1.022	CS(C)(=O)=Nc1cc(C2CC2)c2c(Nc3ccc(F)cc3OC(CF)CF)ncnc2c1	3
493628	US9139577, 1.023::US9708274, 1.023	CCOC(Oc1cc(F)ccc1Nc1ncnc2cc(cc(C)c12)N=S(C)(C)=O)C(F)(F)F	8
493629	US9139577, 2.001::US9708274, 2.001	CC(Oc1cc(F)ccc1Nc1ncnc2cc(cc(C)c12)N=S1(=O)CCCC1)C(C)(C)O	5
493630	US9139577, 2.002::US9708274, 2.002	CC(Oc1cc(F)ccc1Nc1ncnc2cc(cc(F)c12)N=S(C)(C)=O)c1cc(C)no1	6
493632	US9139577, 2.004::US9708274, 2.004	Cc1cc(cc2ncnc(Nc3ccc(F)cc3OCc3ccccc3)c12)N=S1(=O)CCCC1	6
493634	US9139577, 2.006::US9708274, 2.006	C[C@@H](Oc1cc(F)ccc1Nc1ncnc2cc(cc(C)c12)N=S1(=O)CCC1)C(F)(F)F	2
493635	US9139577, 2.007::US9708274, 2.007	CC(Oc1cc(F)ccc1Nc1ncnc2cc(cc(C)c12)N=S1(=O)CCCC1)C(C)(C)C#N	3
493643	US9139577, 2.015::US9708274, 2.015	CC(C)Oc1ncccc1Nc1ncnc2cc(cc(F)c12)N=S(C)(C)=O	190
493648	US9139577, 2.020::US9708274, 2.020	C[C@@H](Oc1cc(F)ccc1Nc1ncnc2cc(cc(C)c12)N=S1(=O)CC[C@@H](N)C1)C(=O)NCC(F)(F)F	3
493651	US9139577, 2.023::US9708274, 2.023	C[C@@H](Oc1cc(F)ccc1Nc1ncnc2cc(cc(C)c12)N=S1(=O)CCC(O)C1)C(=O)NCC(F)(F)F	2
493652	US9139577, 2.024::US9708274, 2.024	C[C@@H](Oc1cc(F)ccc1Nc1ncnc2cc(cc(Cl)c12)N=S1(=O)CC2(COC2)C1)C(=O)NCC(F)(F)F	3
493653	US9139577, 2.025::US9708274, 2.025	C[C@@H](Oc1cc(F)ccc1Nc1ncnc2cc(cc(F)c12)N=S(C)(=O)C1CCOCC1)C(=O)NCC(F)(F)F	7
493655	US9139577, 2.028::US9708274, 2.028	C[C@@H](Oc1cc(F)ccc1Nc1ncnc2cc(cc(C)c12)N=S(C)(=O)C1CCNC1)C(=O)NCC(F)(F)F	3
493656	US9139577, 2.029::US9708274, 2.029	C[C@@H](Oc1cc(F)ccc1Nc1ncnc2cc(cc(C)c12)N=S(C)(=O)C1CCOCC1)C(=O)NCC(F)(F)F	4
493657	US9139577, 2.030::US9708274, 2.030	COc1cc(cc2ncnc(Nc3ccc(F)cc3O[C@H](C)C(=O)NCC(F)(F)F)c12)N=S(C)(=O)C1CC1	4
493660	US9139577, 2.033::US9708274, 2.033	C[C@@H](Oc1cc(F)ccc1Nc1ncnc2cc(cc(F)c12)N=S1(=O)CCCC1)C(=O)NCC#N	4
493662	US9139577, 2.035::US9708274, 2.035	C[C@@H](Oc1cc(F)ccc1Nc1ncnc2cc(cc(C)c12)N=S1(=O)CCC(C)C1)C(=O)NCC(F)(F)F	2
493663	US9139577, 2.036::US9708274, 2.036	Cc1cc(cc2ncnc(Nc3ccc(F)cc3O[C@H](CO)CF)c12)N=S1(=O)CCC1	4
493664	US9139577, 2.037::US9708274, 2.037	C[C@@H](Oc1cc(F)ccc1Nc1ncnc2cc(cc(Cl)c12)N=S1(=O)CC(C)(C)C1)C(=O)NCC(F)(F)F	2
493665	US9139577, 2.038::US9708274, 2.038	C[C@@H](Oc1cc(F)ccc1Nc1ncnc2cc(cc(C)c12)N=S1(=O)CC2(COC2)C1)C(=O)NCC(F)(F)F	3
493666	US9139577, 2.039::US9708274, 2.039	C[C@@H](Oc1ncccc1Nc1ncnc2cc(cc(C)c12)N=S1(=O)CCC1)C(=O)NCC(F)(F)F	3
493669	US9139577, 2.042::US9708274, 2.042	C[C@@H](Oc1cc(F)ccc1Nc1ncnc2cc(cc(C)c12)N=S(C)(=O)C1CC1)C(=O)NCC(F)(F)F	5
493670	US9139577, 2.043::US9708274, 2.043	Cc1cc(cc2ncnc(Nc3ccc(F)cc3O[C@H](CO)C(F)(F)F)c12)N=S1(=O)CCC1	2
493673	US9139577, 2.046::US9708274, 2.046	CC(C)S(C)(=O)=Nc1cc(C)c2c(Nc3ccc(F)cc3O[C@H](C)C(=O)NCC(F)(F)F)ncnc2c1	3
493674	US9139577, 2.047::US9708274, 2.047	COc1cc(cc2ncnc(Nc3ccc(F)cc3O[C@H](C)C(=O)NCC(F)(F)F)c12)N=S1(=O)CCC1	3
493675	US9139577, 2.048::US9708274, 2.048	C[C@@H](Oc1cc(F)ccc1Nc1ncnc2cc(cc(C)c12)N=S1(=O)CCCC1)C(F)(F)F	2
493676	US9139577, 3.001::US9708274, 3.001	Cc1cc(cc2ncnc(Nc3ccc(F)cc3OC(CF)CF)c12)N=S(C)(C)=O	2
493677	US9139577, 3.002::US9708274, 3.002	CC(Oc1cc(F)ccc1Nc1ncnc2cc(cc(C)c12)N=S(C)(C)=O)c1ncco1	8
493678	US9139577, 3.003::US9708274, 3.003	Cc1cc(cc2ncnc(Nc3ccc(F)cc3OC[C@H]3CNC(=O)O3)c12)N=S(C)(C)=O	2
493682	US9139577, 3.007::US9708274, 3.007	CC(Oc1cc(F)ccc1Nc1ncnc2cc(cc(C)c12)N=S(C)(C)=O)c1cccnc1	9
493683	US9139577, 3.008::US9708274, 3.008	Cc1cc(cc2ncnc(Nc3ccc(F)cc3OCC3CC3(F)F)c12)N=S(C)(C)=O	5
493684	US9139577, 3.009::US9708274, 3.009	Cc1cc(COc2cc(F)ccc2Nc2ncnc3cc(cc(C)c23)N=S(C)(C)=O)no1	7
493686	US9139577, 3.011::US9708274, 3.011	COc1cc(cc2ncnc(Nc3ccc(F)cc3O[C@H](C)C(=O)NCC(F)(F)F)c12)N=S1(=O)CCCC1	2
493688	US9139577, 3.013::US9708274, 3.013	Cc1cc(cc2ncnc(Nc3ccc(F)cc3OCC3CCO3)c12)N=S(C)(C)=O	8
493689	US9139577, 3.014::US9708274, 3.014	Cc1cc(cc2ncnc(Nc3ccc(F)cc3OCC3(CCC3)C#N)c12)N=S(C)(C)=O	8
493690	US9139577, 3.015::US9708274, 3.015	CC(Cn1ccnc1C)Oc1cc(F)ccc1Nc1ncnc2cc(cc(C)c12)N=S(C)(C)=O	3
493691	US9139577, 3.016::US9708274, 3.016	CC(Oc1cc(F)ccc1Nc1ncnc2cc(cc(C)c12)N=S(C)(C)=O)C#C	2
493692	US9139577, 3.017::US9708274, 3.017	CCC(Oc1cc(F)ccc1Nc1ncnc2cc(cc(C)c12)N=S(C)(C)=O)C(=O)OC	138
493695	US9139577, 3.021::US9708274, 3.021	CC(Oc1cc(F)ccc1Nc1ncnc2cc(cc(C)c12)N=S(C)(C)=O)c1ccccn1	2
493696	US9139577, 3.022::US9708274, 3.022	CCOC(=O)[C@@H](C)Oc1cc(F)ccc1Nc1ncnc2cc(cc(C)c12)N=S(C)(C)=O	2
493699	US9139577, 3.026::US9708274, 3.026	CN(C)C(=O)COc1cc(F)ccc1Nc1ncnc2cc(cc(C)c12)N=S(C)(C)=O	4
493700	US9139577, 3.027::US9708274, 3.027	Cc1cc(cc2ncnc(Nc3ccc(F)cc3OCC3(CC3)C(F)(F)F)c12)N=S(C)(C)=O	2
493701	US9139577, 3.028::US9708274, 3.028	CC(COC1CCOC1)Oc1cc(F)ccc1Nc1ncnc2cc(cc(C)c12)N=S(C)(C)=O	6
493704	US9139577, 3.031::US9708274, 3.031	Cc1cc(cc2ncnc(Nc3ccc(F)cc3OCCC(F)(F)F)c12)N=S(C)(C)=O	5
493706	US9139577, 3.033::US9708274, 3.033	Cc1cc(cc2ncnc(Nc3ccc(F)cc3OCC3CCNC(=O)C3)c12)N=S(C)(C)=O	2
493709	US9139577, 3.036::US9708274, 3.036	CC(Oc1cc(F)ccc1Nc1ncnc2cc(cc(C)c12)N=S(C)(C)=O)c1nc(C)no1	9
493710	US9139577, 3.037::US9708274, 3.037	Cc1cc(cc2ncnc(Nc3ccc(F)cc3OCC3CNC(=O)C3)c12)N=S(C)(C)=O	3
493711	US9139577, 3.038::US9708274, 3.038	Cc1cc(cc2ncnc(Nc3ccc(F)cc3OC[C@H]3CCC(=O)N3)c12)N=S(C)(C)=O	2
493712	US9139577, 3.039::US9708274, 3.039	Cc1cc(cc2ncnc(Nc3ccc(F)cc3OCc3ccon3)c12)N=S(C)(C)=O	1
493713	US9139577, 3.040::US9708274, 3.040	COc1cc(cc2ncnc(Nc3ccc(F)cc3O[C@H](C)C(=O)NCC(F)(F)F)c12)N=S(C)(C)=O	6
493716	US9139577, 3.043::US9708274, 3.043	Cc1cc(cc2ncnc(Nc3ccc(F)cc3OC[C@@H]3CCC(=O)N3)c12)N=S(C)(C)=O	5
493720	US9139577, 3.047::US9708274, 3.047	C[C@@H](Oc1cc(F)ccc1Nc1ncnc2cc(cc(F)c12)N=S1(=O)CCCC1)C(=O)NCC(F)(F)F	1
493722	US9139577, 3.049::US9708274, 3.049	C[C@@H](Oc1cc(F)ccc1Nc1ncnc2cc(cc(F)c12)N=S(C)(C)=O)C(=O)NCC(F)(F)F	2
493725	US9139577, 3.052::US9708274, 3.052	C[C@@H](Oc1cc(F)ccc1Nc1ncnc2cc(cc(C)c12)N=S1(=O)CCC1)C(=O)N(CC(F)(F)F)CC(F)(F)F	3
493726	US9139577, 3.053::US9708274, 3.053	C[C@@H](Oc1cc(F)ccc1Nc1ncnc2cc(cc(C)c12)N=S(C)(C)=O)C(=O)N(CC(F)F)CC(F)F	2
493727	US9139577, 3.054::US9708274, 3.054	C[C@@H](Oc1cc(F)ccc1Nc1ncnc2cc(cc(C)c12)N=S(C)(C)=O)C(=O)NC(C(F)(F)F)C(F)(F)F	1
493728	US9139577, 3.055::US9708274, 3.055	C[C@@H](Oc1cc(F)ccc1Nc1ncnc2cc(cc(C)c12)N=S(C)(C)=O)C(=O)N(CC(F)(F)F)CC(F)(F)F	3
493729	US9139577, 4.001::US9708274, 4.001	C[C@@H](Oc1cc(F)ccc1Nc1ncnc2cc(cc(C)c12)N=S1(=O)CCCC1)C(=O)NCC1CCCO1	5
493732	US9139577, 4.004::US9708274, 4.004	C[C@@H](Oc1cc(F)ccc1Nc1ncnc2cc(cc(C)c12)N=S1(=O)CCCC1)C(=O)N1CCS(=O)CC1	6
493734	US9139577, 4.006::US9708274, 4.006	C[C@@H](Oc1cc(F)ccc1Nc1ncnc2cc(cc(C)c12)N=S1(=O)CCCC1)C(=O)N1CCCC1	5
493738	US9139577, 4.010::US9708274, 4.010	C[C@@H](Oc1cc(F)ccc1Nc1ncnc2cc(cc(C)c12)N=S1(=O)CCCC1)C(=O)N1CCC(O)C1	4
493741	US9139577, 4.013::US9708274, 4.013	CC(C)CN(C)C(=O)[C@@H](C)Oc1cc(F)ccc1Nc1ncnc2cc(cc(C)c12)N=S(C)(C)=O	5
493742	US9139577, 4.014::US9708274, 4.014	C[C@@H](Oc1cc(F)ccc1Nc1ncnc2cc(cc(C)c12)N=S1(=O)CCCC1)C(=O)NC1CCOCC1	3
493745	US9139577, 4.017::US9708274, 4.017	C[C@@H](Oc1cc(F)ccc1Nc1ncnc2cc(cc(C)c12)N=S1(=O)CCCC1)C(=O)N(C)Cc1ccccc1	9
493746	US9139577, 4.018::US9708274, 4.018	C[C@@H](Oc1cc(F)ccc1Nc1ncnc2cc(cc(C)c12)N=S(C)(C)=O)C(=O)NCC#C	4
493747	US9139577, 4.019::US9708274, 4.019	C[C@@H](Oc1cc(F)ccc1Nc1ncnc2cc(cc(C)c12)N=S(C)(C)=O)C(=O)NC1CCOCC1	6
493748	US9139577, 4.020::US9708274, 4.020	CC(O)CNC(=O)[C@@H](C)Oc1cc(F)ccc1Nc1ncnc2cc(cc(C)c12)N=S(C)(C)=O	4
493751	US9139577, 4.023::US9708274, 4.023	C[C@@H](Oc1cc(F)ccc1Nc1ncnc2cc(cc(C)c12)N=S(C)(C)=O)C(=O)NC1CCC1	5
493752	US9708274, 4.024	C[C@@H](Oc1cc(F)ccc1Nc1ncnc2cc(cc(C)c12)N=S1(=O)CCCC1)C(=O)N[C@@H]1CCC[C@H]1O	3
493753	US9139577, 4.025::US9708274, 4.025	CCN(CC)C(=O)[C@@H](C)Oc1cc(F)ccc1Nc1ncnc2cc(cc(C)c12)N=S1(=O)CCCC1	3
493754	US9139577, 4.026::US9708274, 4.026	C[C@@H](Oc1cc(F)ccc1Nc1ncnc2cc(cc(C)c12)N=S1(=O)CCCC1)C(=O)N(C)C1CCCC1	3
493755	US9139577, 4.027::US9708274, 4.027	C[C@@H](Oc1cc(F)ccc1Nc1ncnc2cc(cc(C)c12)N=S1(=O)CCCC1)C(=O)NCC#C	1
493756	US9139577, 4.028::US9708274, 4.028	C[C@@H](Oc1cc(F)ccc1Nc1ncnc2cc(cc(C)c12)N=S1(=O)CCCC1)C(=O)N(C)CCO	4
493757	US9139577, 4.029::US9708274, 4.029	C[C@@H](Oc1cc(F)ccc1Nc1ncnc2cc(cc(C)c12)N=S(C)(C)=O)C(=O)NCCO	3
493762	US9139577, 4.034::US9708274, 4.034	CCNC(=O)[C@@H](C)Oc1cc(F)ccc1Nc1ncnc2cc(cc(C)c12)N=S(C)(C)=O	3
493764	US9139577, 4.036::US9708274, 4.036	C[C@@H](Oc1cc(F)ccc1Nc1ncnc2cc(cc(C)c12)N=S(C)(C)=O)C(=O)NCC(F)F	1
493767	US9139577, 4.039::US9708274, 4.039	C[C@@H](Oc1cc(F)ccc1Nc1ncnc2cc(cc(C)c12)N=S(C)(C)=O)C(=O)NCC#N	1
493769	US9139577, 4.041::US9708274, 4.041	COCCN(C)C(=O)[C@@H](C)Oc1cc(F)ccc1Nc1ncnc2cc(cc(C)c12)N=S1(=O)CCCC1	7
493772	US9139577, 4.044::US9708274, 4.044	CC#CCNC(=O)[C@@H](C)Oc1cc(F)ccc1Nc1ncnc2cc(cc(C)c12)N=S1(=O)CCCC1	3
493773	US9139577, 4.045::US9708274, 4.045	C[C@@H](Oc1cc(F)ccc1Nc1ncnc2cc(cc(C)c12)N=S(C)(C)=O)C(=O)N[C@H]1CCOC1	3
493779	US9139577, 4.051::US9708274, 4.051	C[C@@H](Oc1cc(F)ccc1Nc1ncnc2cc(cc(C)c12)N=S1(=O)CCCC1)C(=O)N(C)C	5
493785	US9139577, 4.057::US9708274, 4.057	C[C@@H](Oc1cc(F)ccc1Nc1ncnc2cc(cc(C)c12)N=S1(=O)CCCC1)C(=O)N[C@H]1CCOC1	2
493786	US9139577, 4.058::US9708274, 4.058	C[C@@H](Oc1cc(F)ccc1Nc1ncnc2cc(cc(C)c12)N=S1(=O)CCCC1)C(=O)NCC(C)(C)O	3
493787	US9139577, 4.059::US9708274, 4.059	COC1CCN(CC1)C(=O)[C@@H](C)Oc1cc(F)ccc1Nc1ncnc2cc(cc(C)c12)N=S1(=O)CCCC1	4
493791	US9139577, 4.063::US9708274, 4.063	C[C@@H](Oc1cc(F)ccc1Nc1ncnc2cc(cc(C)c12)N=S1(=O)CCCC1)C(=O)N(C)CCc1ccccc1	10
493792	US9139577, 4.064::US9708274, 4.064	CC(C)N(C)C(=O)[C@@H](C)Oc1cc(F)ccc1Nc1ncnc2cc(cc(C)c12)N=S(C)(C)=O	8
493793	US9139577, 4.065::US9708274, 4.065	C[C@@H](Oc1cc(F)ccc1Nc1ncnc2cc(cc(C)c12)N=S(C)(C)=O)C(=O)N[C@@H]1CCC[C@H]1O	9
493794	US9139577, 4.066::US9708274, 4.066	CC#CCNC(=O)[C@@H](C)Oc1cc(F)ccc1Nc1ncnc2cc(cc(C)c12)N=S(C)(C)=O	9
493795	US9139577, 4.067::US9708274, 4.067	C[C@@H](Oc1cc(F)ccc1Nc1ncnc2cc(cc(C)c12)N=S1(=O)CCCC1)C(=O)N1CCCCC1	3
493797	US9139577, 4.069::US9708274, 4.069	C[C@@H](Oc1cc(F)ccc1Nc1ncnc2cc(cc(C)c12)N=S(C)(C)=O)C(=O)NCC(C)(C)O	6
493798	US9139577, 4.070::US9708274, 4.070	C[C@@H](Oc1cc(F)ccc1Nc1ncnc2cc(cc(C)c12)N=S1(=O)CCCC1)C(=O)N1CCC1	7
493800	US9139577, 4.072::US9708274, 4.072	C[C@@H](Oc1cc(F)ccc1Nc1ncnc2cc(cc(C)c12)N=S1(=O)CCCC1)C(=O)NCCO	3
493801	US9139577, 4.073::US9708274, 4.073	COC1CCN(CC1)C(=O)[C@@H](C)Oc1cc(F)ccc1Nc1ncnc2cc(cc(C)c12)N=S(C)(C)=O	13
493803	US9139577, 4.075::US9708274, 4.075	C[C@@H](Oc1cc(F)ccc1Nc1ncnc2cc(cc(C)c12)N=S1(=O)CCCC1)C(=O)N[C@@H]1CCC[C@@H]1O	9
493804	US9139577, 4.076::US9708274, 4.076	CC(C)NC(=O)[C@@H](C)Oc1cc(F)ccc1Nc1ncnc2cc(cc(Cl)c12)N=S(C)(C)=O	4
493806	US9139577, 4.078::US9708274, 4.078	C[C@@H](Oc1cc(F)ccc1Nc1ncnc2cc(cc(Cl)c12)N=S(C)(C)=O)C(=O)NCCF	2
493811	US9139577, 4.083::US9708274, 4.083	CC(NC(=O)[C@@H](C)Oc1cc(F)ccc1Nc1ncnc2cc(cc(F)c12)N=S(C)(C)=O)C(F)F	8
493826	US9139577, 4.098::US9139577, 6.001::US9708274, 6.001	COc1cc(cc2ncnc(Nc3ccc(F)cc3O[C@H](C)C(=O)N[C@@H](C)C(F)(F)F)c12)N=S1(=O)CCC1	4
493829	US9139577, 4.101::US9708274, 4.121	C[C@@H](Oc1cc(F)ccc1Nc1ncnc2cc(cc(C)c12)N=S(C)(C)=O)C(=O)NC(CF)CF	3
493831	US9139577, 4.103::US9708274, 4.103	C[C@@H](Oc1cc(F)ccc1Nc1ncnc2cc(cc(C)c12)N=S1(=O)CCC1)C(=O)NCC#N	1
493832	US9139577, 4.104::US9708274, 4.104	C[C@@H](Oc1cc(F)ccc1Nc1ncnc2cc(cc(C)c12)N=S1(=O)CCC1)C(=O)N[C@@H](C)C(F)(F)F	1
493836	US9708274, 4.108	C[C@@H](Oc1cc(F)ccc1Nc1ncnc2cc(cc(F)c12)N=S1(=O)CCC1)C(=O)NCCC(F)(F)F	2
493842	US9139577, 4.114::US9708274, 4.114	CC(C)NC(=O)[C@@H](C)Oc1cc(F)ccc1Nc1ncnc2cc(cc(F)c12)N=S1(=O)CCC1	5
493845	US9139577, 4.117::US9708274, 4.117	C[C@@H](Oc1cc(F)ccc1Nc1ncnc2cc(cc(F)c12)N=S1(=O)CCC1)C(=O)NCCF	3
493846	US9139577, 4.118::US9708274, 4.118	C[C@@H](Oc1cc(F)ccc1Nc1ncnc2cc(cc(F)c12)N=S(C)(C)=O)C(=O)N[C@@H](C)C(F)(F)F	3
493851	US9139577, 4.123::US9708274, 4.123	C[C@@H](Oc1cc(F)ccc1Nc1ncnc2cc(cc(F)c12)N=S1(=O)CCC1)C(=O)NCC(F)F	3
493854	US9139577, 4.126::US9708274, 4.126	CC(NC(=O)[C@@H](C)Oc1cc(F)ccc1Nc1ncnc2cc(cc(Cl)c12)N=S1(=O)CCC1)C(F)F	2
493855	US9139577, 4.127::US9708274, 4.127	C[C@@H](Oc1cc(F)ccc1Nc1ncnc2cc(cc(C)c12)N=S(C)(C)=O)C(=O)N[C@@H](C)C(F)(F)F	2
493856	US9139577, 4.128::US9708274, 4.128	C[C@@H](Oc1cc(F)ccc1Nc1ncnc2cc(cc(F)c12)N=S1(=O)CCC1)C(=O)NC(CF)CF	2
493858	US9139577, 4.130::US9708274, 4.130	CC(NC(=O)[C@@H](C)Oc1cc(F)ccc1Nc1ncnc2cc(cc(F)c12)N=S1(=O)CCC1)C(F)F	3
493861	US9139577, 4.133::US9708274, 4.133	C[C@@H](Oc1cc(F)ccc1Nc1ncnc2cc(cc(F)c12)N=S(C)(C)=O)C(=O)NCC(F)F	4
493863	US9139577, 4.135::US9708274, 4.135	C[C@@H](Oc1cc(F)ccc1Nc1ncnc2cc(cc(Cl)c12)N=S(C)(C)=O)C(=O)N[C@@H](C)C(F)(F)F	2
493864	US9708274, 4.136	C[C@@H](Oc1cc(F)ccc1Nc1ncnc2cc(cc(F)c12)N=S1(=O)CCCC1)C(=O)N[C@@H](C)C(F)(F)F	1
493870	US9139577, 4.142::US9708274, 4.142	C[C@@H](Oc1cc(Cl)ccc1Nc1ncnc2cc(cc(C)c12)N=S(C)(C)=O)C(=O)NCC(F)F	2
493871	US9139577, 4.143::US9708274, 4.143	C[C@@H](Oc1cc(F)ccc1Nc1ncnc2cc(cc(C(F)F)c12)N=S1(=O)CCC1)C(=O)N[C@@H](C)C(F)(F)F	2
493872	US9139577, 4.144::US9708274, 4.144	C[C@@H](Oc1cc(F)ccc1Nc1ncnc2cc(cc(C)c12)N=S1(=O)CCC1)C(=O)NCCCF	2
493874	US9139577, 4.146::US9708274, 4.146	CC(NC(=O)[C@@H](C)Oc1cc(F)ccc1Nc1ncnc2cc(cc(C(F)F)c12)N=S1(=O)CCC1)C(F)F	4
493875	US9139577, 4.147::US9708274, 4.147	C[C@H](NC(=O)[C@@H](C)Oc1cc(Cl)ccc1Nc1ncnc2cc(cc(C)c12)N=S1(=O)CCC1)C#N	3
493876	US9139577, 5.001::US9708274, 5.001	C[C@@H](CNS(C)(=O)=O)Oc1cc(F)ccc1Nc1ncnc2cc(cc(C)c12)N=S(C)(C)=O	1
493877	US9139577, 5.002::US9708274, 5.002	C[C@@H](CNC(C)=O)Oc1cc(F)ccc1Nc1ncnc2cc(cc(C)c12)N=S(C)(C)=O	7
493879	US9139577, 5.004::US9708274, 5.004	C[C@@H](CNC(=O)C(F)(F)F)Oc1cc(F)ccc1Nc1ncnc2cc(cc(C)c12)N=S(C)(C)=O	2
493880	US9139577, 5.005::US9708274, 5.005	C[C@@H](Oc1cc(F)ccc1Nc1ncnc2cc(cc(C)c12)N=S1(=O)CCN(CC1)C(C)=O)c1cc(C)no1	2
493882	US9139577, 5.007::US9708274, 5.007	COCC(=O)N1CCS(=O)(CC1)=Nc1cc(C)c2c(Nc3ccc(F)cc3O[C@H](C)c3cc(C)no3)ncnc2c1	4
493883	US9139577, 5.008::US9708274, 5.008	CCNC(=O)N1CCS(=O)(CC1)=Nc1cc(C)c2c(Nc3ccc(F)cc3O[C@H](C)c3cc(C)no3)ncnc2c1	2
493888	US9139577, 5.013::US9708274, 5.013	COC(=O)N1CCS(=O)(CC1)=Nc1cc(C)c2c(Nc3ccc(F)cc3O[C@H](C)c3cc(C)no3)ncnc2c1	2
493890	US9139577, 6.002::US9708274, 6.002	COc1cc(cc2ncnc(Nc3ccc(F)cc3O[C@H](C)C(=O)NCC(F)F)c12)N=S1(=O)CCC1	2
493891	US9139577, 6.003::US9708274, 6.003	CCOc1cc(cc2ncnc(Nc3ccc(F)cc3O[C@H](C)C(=O)NCC(F)(F)F)c12)N=S1(=O)CCC1	4
493892	US9139577, 6.004::US9708274, 6.004	COc1cc(cc2ncnc(Nc3cccnc3O[C@H](C)C(=O)NCC(F)(F)F)c12)N=S(C)(C)=O	3
493895	US9139577, 7.003::US9708274, 7.003	COc1cc(cc2ncnc(Nc3ccc(F)cc3OC(C)c3cc(C)no3)c12)N=S(C)(C)=O	2
493897	US9139577, 7.005::US9708274, 7.005	CC(Oc1cc(F)ccc1Nc1ncnc2cc(cc(C)c12)N=S(C)(C)=O)C#N	3
493898	US9139577, 7.006::US9708274, 7.006	C[C@@H](Oc1cc(F)ccc1Nc1ncnc2cc(cc(F)c12)N=S(C)(C)=O)C(F)(F)F	3
493899	US9708274, 7.007	C[C@H](Oc1cc(F)ccc1Nc1ncnc2cc(cc(F)c12)N=S(C)(C)=O)C(F)(F)F	10
493900	US9139577, 7.008::US9708274, 7.008	CC(Oc1cc(F)ccc1Nc1ncnc2cc(cc(C)c12)N=S1(=O)CCCC1)C#N	3
493901	US9708274, 7.009	C[C@H](Oc1cc(F)ccc1Nc1ncnc2cc(cc(C)c12)N=S(C)(C)=O)C#N	3
493902	US9708274, 7.010	C[C@H](Oc1cc(F)ccc1Nc1ncnc2cc(cc(C)c12)N=S(C)(C)=O)C(F)(F)F	2
493903	US9139577, 7.011::US9708274, 7.011	Cc1cc(cc2ncnc(Nc3ccc(F)cc3O[C@H](CO)C(=O)NCC(F)(F)F)c12)N=S(C)(C)=O	3
493905	US9139577, 7.013::US9708274, 7.013	Cc1cc(cc2ncnc(Nc3ccc(F)cc3O[C@H](CF)C(=O)NCC(F)(F)F)c12)N=S(C)(C)=O	4
493922	US9139577, 4.071::US9708274, 4.071	C[C@@H](Oc1cc(F)ccc1Nc1ncnc2cc(cc(C)c12)N=S(C)(C)=O)C(=O)NCC(F)(F)F	55
493927	US9708274, 4.136	C[C@@H](Oc1cc(F)ccc1Nc1ncnc2cc(cc(F)c12)N=S1(=O)CCCC1)C(=O)N[C@@H](C)C(F)(F)F	29
493931	US9139577, 7.006::US9708274, 7.006	C[C@@H](Oc1cc(F)ccc1Nc1ncnc2cc(cc(F)c12)N=S(C)(C)=O)C(F)(F)F	164
493932	US9708274, 7.009	C[C@H](Oc1cc(F)ccc1Nc1ncnc2cc(cc(C)c12)N=S(C)(C)=O)C#N	50
493933	US9708274, 7.010	C[C@H](Oc1cc(F)ccc1Nc1ncnc2cc(cc(C)c12)N=S(C)(C)=O)C(F)(F)F	40
552003	US10093660, Example 1.1	Cc1cc(cc2ncnc(Nc3ccc(F)cc3O[C@H]3COC[C@H]3C#N)c12)N=S1(=O)CCCC1	9
552004	US10093660, Example 1.2	Cc1cc(cc2ncnc(Nc3ccc(F)cc3O[C@H]3COC[C@H]3C#N)c12)N=S(C)(C)=O	19
552005	US10093660, Example 1.3	CS(C)(=O)=Nc1cc(Cl)c2c(Nc3ccc(F)cc3O[C@H]3COC[C@H]3O)ncnc2c1	3
552006	US10093660, Example 1.4	CO[C@@H]1COC[C@@H]1Oc1cc(F)ccc1Nc1ncnc2cc(cc(Cl)c12)N=S(C)(C)=O	2
552007	US10093660, Example 1.5::US10093660, Example 14.10	O[C@@H]1COC[C@@H]1Oc1cc(F)ccc1Nc1ncnc2cc(cc(Cl)c12)N=S1(=O)CCCC1	2
552008	US10093660, Example 1.6	CO[C@@H]1COC[C@@H]1Oc1cc(F)ccc1Nc1ncnc2cc(cc(Cl)c12)N=S1(=O)CCCC1	1
552009	US10093660, Example 1.7	O[C@H]1COC[C@@H]1Oc1cc(F)ccc1Nc1ncnc2cc(cc(Cl)c12)N=S1(=O)CCC1	2
552010	US10093660, Example 1.8	CS(C)(=O)=Nc1cc(Cl)c2c(Nc3ccc(F)cc3O[C@H]3COC[C@@H]3O)ncnc2c1	2
552011	US10093660, Example 1.9	O[C@H]1COC[C@@H]1Oc1cc(F)ccc1Nc1ncnc2cc(cc(Cl)c12)N=S1(=O)CCCC1	2
552012	US10093660, Example 1.10	CS(C)(=O)=Nc1cc(C2CC2)c2c(Nc3ccc(F)cc3O[C@H]3COC[C@@H]3O)ncnc2c1	21
552013	US10093660, Example 1.11	CS(C)(=O)=Nc1cc(OC(F)F)c2c(Nc3ccc(F)cc3O[C@H]3COC[C@@H]3O)ncnc2c1	32
552014	US10093660, Example 1.12	CS(C)(=O)=Nc1cc(c2c(Nc3ccc(F)cc3O[C@H]3COC[C@@H]3O)ncnc2c1)C(F)(F)F	4
552015	US10093660, Example 1.13	O[C@H]1COC[C@@H]1Oc1ncccc1Nc1ncnc2cc(cc(Cl)c12)N=S1(=O)CCC1	4
552016	US10093660, Example 1.14	CS(C)(=O)=Nc1cc(Cl)c2c(Nc3cccnc3O[C@H]3COC[C@@H]3O)ncnc2c1	5
552017	US10093660, Example 1.15	O[C@H]1COC[C@@H]1Oc1ncccc1Nc1ncnc2cc(cc(Cl)c12)N=S1(=O)CCCC1	3
552018	US10093660, Example 1.16	O[C@H]1COC[C@@H]1Oc1nc(Cl)ccc1Nc1ncnc2cc(cc(Cl)c12)N=S1(=O)CCC1	2
552019	US10093660, Example 1.17	O[C@H]1COC[C@@H]1Oc1nc(Cl)ccc1Nc1ncnc2cc(cc(Cl)c12)N=S1(=O)CCCC1	2
552020	US10093660, Example 1.18	CS(C)(=O)=Nc1cc(Br)c2c(Nc3ccc(F)cc3O[C@H]3COC[C@@H]3O)ncnc2c1	2
552021	US10093660, Example 1.19	CS(C)(=O)=Nc1cc(Cl)c2c(Nc3ccc(Cl)nc3O[C@H]3COC[C@@H]3O)ncnc2c1	4
552022	US10093660, Example 1.20	O[C@H]1COC[C@@H]1Oc1nc(Cl)ccc1Nc1ncnc2cc(cc(F)c12)N=S1(=O)CCCC1	2
552023	US10093660, Example 1.21	CS(C)(=O)=Nc1cc(F)c2c(Nc3ccc(Cl)nc3O[C@H]3COC[C@@H]3O)ncnc2c1	7
552024	US10093660, Example 1.22	O[C@@H]1COC[C@H]1Oc1cc(F)ccc1Nc1ncnc2cc(cc(Cl)c12)N=S1(=O)CCC1	1
552025	US10093660, Example 1.23	Cc1cc(cc2ncnc(Nc3ccc(Cl)cc3O[C@H]3COC[C@@H]3O)c12)N=S(C)(C)=O	5
552026	US10093660, Example 1.24	O[C@H]1COC[C@@H]1Oc1nc(Cl)ccc1Nc1ncnc2cc(cc(F)c12)N=S1(=O)CCC1	3
552027	US10093660, Example 1.25	O[C@@H]1COC[C@H]1Oc1cc(F)ccc1Nc1ncnc2cc(cc(Cl)c12)N=S1(=O)CCCC1	2
552028	US10093660, Example 1.26	CS(C)(=O)=Nc1cc(Cl)c2c(Nc3ccc(F)cc3O[C@@H]3COC[C@H]3O)ncnc2c1	3
552029	US10093660, Example 1.27	Cc1cc(cc2ncnc(Nc3ccc(Cl)cc3O[C@H]3COC[C@@H]3O)c12)N=S1(=O)CCCC1	3
552030	US10093660, Example 1.28	O[C@H]1COC[C@@H]1Oc1cc(F)ccc1Nc1ncnc2cc(cc(c12)C(F)(F)F)N=S1(=O)CCCC1	4
552031	US10093660, Example 1.29	Cc1cc(cc2ncnc(Nc3ccc(Cl)cc3O[C@H]3COC[C@@H]3O)c12)N=S1(=O)CCC1	2
552032	US10093660, Example 1.30	Cc1cc(cc2ncnc(Nc3ccc(Cl)cc3O[C@@H]3COC[C@H]3O)c12)N=S1(=O)CCC1	3
552033	US10093660, Example 1.31	Cc1cc(cc2ncnc(Nc3ccc(Cl)cc3O[C@@H]3COC[C@H]3O)c12)N=S(C)(C)=O	6
552034	US10093660, Example 1.32	Cc1cc(cc2ncnc(Nc3ccc(Cl)cc3O[C@@H]3COC[C@H]3O)c12)N=S1(=O)CCCC1	4
552035	US10093660, Example 1.33	Cc1c(F)c(cc2ncnc(Nc3ccc(F)cc3O[C@H]3COC[C@@H]3O)c12)N=S(C)(C)=O	8
552036	US10093660, Example 1.34	O[C@H]1COC[C@H]1Oc1cc(F)ccc1Nc1ncnc2cc(cc(Cl)c12)N=S1(=O)CCC1	3
552037	US10093660, Example 1.35	O[C@@H]1COC[C@@H]1Oc1cc(F)ccc1Nc1ncnc2cc(cc(Cl)c12)N=S1(=O)CCC1	1
552038	US10093660, Example 1.36::US10093660, Example 2.67	Cc1cc(cc2ncnc(Nc3ccc(F)cc3O[C@@H]3COC[C@@H]3O)c12)N=S1(=O)CCC1	3
552039	US10093660, Example 1.37	Cc1cc(cc2ncnc(Nc3ccc(F)cc3O[C@H]3COC[C@H]3O)c12)N=S1(=O)CCC1	3
552040	US10093660, Example 2.1	CO[C@H]1COC[C@H]1Oc1ncccc1Nc1ncnc2cc(cc(C)c12)N=S(C)(C)=O	22
552042	US10093660, Example 14.3::US10093660, Example 2.3	Cc1cc(cc2ncnc(Nc3cccnc3O[C@@H]3COC[C@@H]3O)c12)N=S1(=O)CCCC1	6
552043	US10093660, Example 2.4	Cc1cc(cc2ncnc(Nc3cccnc3O[C@@H]3COC[C@@H]3O)c12)N=S(C)(C)=O	17
552044	US10093660, Example 2.5	CN1C[C@@H](O)[C@@H](C1)Oc1cc(F)ccc1Nc1ncnc2cc(cc(C)c12)N=S1(=O)CCCC1	17
552045	US10093660, Example 2.6	CN1C[C@@H](O)[C@@H](C1)Oc1cc(F)ccc1Nc1ncnc2cc(cc(C)c12)N=S(C)(C)=O	91
552046	US10093660, Example 2.7	Cc1cc(cc2ncnc(Nc3ccc(F)cc3O[C@H]3COC[C@H]3O)c12)N=S(C)(C)=O	9
552049	US10093660, Example 2.10	CO[C@@H]1COC[C@@H]1Oc1cc(F)ccc1Nc1ncnc2cc(cc(C)c12)N=S1(=O)CCCC1	2
552050	US10093660, Example 2.11	Cc1cc(cc2ncnc(Nc3ccc(F)cc3O[C@@H]3CN(C[C@H]3O)S(C)(=O)=O)c12)N=S(C)(C)=O	14
552051	US10093660, Example 2.12	Cc1cc(cc2ncnc(Nc3ccc(F)cc3O[C@@H]3CN(C[C@H]3O)S(C)(=O)=O)c12)N=S1(=O)CCCC1	3
552052	US10093660, Example 2.13	CC(=O)N1C[C@@H](O)[C@@H](C1)Oc1cc(F)ccc1Nc1ncnc2cc(cc(C)c12)N=S1(=O)CCCC1	16
552053	US10093660, Example 2.14	CO[C@@H]1CN(C[C@H]1Oc1cc(F)ccc1Nc1ncnc2cc(cc(C)c12)N=S(C)(C)=O)C(=O)OCc1ccccc1	108
552054	US10093660, Example 2.15	CO[C@@H]1CN(C[C@H]1Oc1cc(F)ccc1Nc1ncnc2cc(cc(C)c12)N=S1(=O)CCCC1)C(=O)OCc1ccccc1	78
552055	US10093660, Example 2.16	CO[C@@H]1CN(C[C@H]1Oc1ncccc1Nc1ncnc2cc(cc(C)c12)N=S1(=O)CCCC1)C(=O)OCc1ccccc1	82
552056	US10093660, Example 2.17	CO[C@@H]1CN(C[C@H]1Oc1ncccc1Nc1ncnc2cc(cc(C)c12)N=S(C)(C)=O)C(=O)OCc1ccccc1	21
552057	US10093660, Example 2.18	CN1C[C@@H](O)[C@@H](C1)Oc1ncccc1Nc1ncnc2cc(cc(C)c12)N=S1(=O)CCCC1	49
552058	US10093660, Example 2.19	CN1C[C@@H](O)[C@@H](C1)Oc1ncccc1Nc1ncnc2cc(cc(C)c12)N=S(C)(C)=O	132
552059	US10093660, Example 2.20	Cc1cc(cc2ncnc(Nc3cccnc3O[C@@H]3CN(C[C@H]3O)S(C)(=O)=O)c12)N=S(C)(C)=O	27
552060	US10093660, Example 2.21	CC(=O)N1C[C@@H](O)[C@@H](C1)Oc1ncccc1Nc1ncnc2cc(cc(C)c12)N=S(C)(C)=O	179
552061	US10093660, Example 2.22	Cc1cc(cc2ncnc(Nc3cccnc3O[C@@H]3CN(C[C@H]3O)S(C)(=O)=O)c12)N=S1(=O)CCCC1	7
552062	US10093660, Example 2.23	CC(=O)N1C[C@@H](O)[C@@H](C1)Oc1ncccc1Nc1ncnc2cc(cc(C)c12)N=S1(=O)CCCC1	23
552063	US10093660, Example 2.24	Cc1cc(cc2ncnc(Nc3cccnc3O[C@H]3COC[C@@H]3O)c12)N=S1(=O)CCCC1	4
552064	US10093660, Example 2.25	Cc1cc(cc2ncnc(Nc3cccnc3O[C@H]3COC[C@H]3OCCF)c12)N=S1(=O)CCCC1	2
552065	US10093660, Example 2.26	Cc1cc(cc2ncnc(Nc3cccnc3O[C@H]3COC[C@H]3OCCF)c12)N=S(C)(C)=O	3
552066	US10093660, Example 2.27::US10093660, Example 2.45	Cc1cc(cc2ncnc(Nc3ccc(F)cc3O[C@H]3COC[C@@H]3O)c12)N=S(C)(C)=O	4
552067	US10093660, Example 2.28	Cc1cc(cc2ncnc(Nc3cccnc3O[C@H]3COC[C@@H]3O)c12)N=S(C)(C)=O	11
552068	US10093660, Example 2.29	Cc1cc(cc2ncnc(Nc3ccc(F)cc3O[C@H]3COC[C@@H]3O)c12)N=S1(=O)CCCC1	2
552069	US10093660, Example 2.30	O[C@@H]1COC[C@@H]1Oc1ncccc1Nc1ncnc2cc(cc(F)c12)N=S1(=O)CCCC1	7
552070	US10093660, Example 2.31	Cc1cc(cc2ncnc(Nc3cccnc3O[C@H]3COC[C@H]3O)c12)N=S1(=O)CCCCC1	16
552071	US10093660, Example 2.32	Cc1cc(cc2ncnc(Nc3cccnc3O[C@H]3COC[C@H]3O)c12)N=S1(=O)CCC1	8
552072	US10093660, Example 2.33	O[C@@H]1COC[C@@H]1Oc1ncccc1Nc1ncnc2cc(cc(F)c12)N=S1(=O)CCC1	7
552073	US10093660, Example 2.34	CO[C@@H]1COC[C@H]1Oc1ncccc1Nc1ncnc2cc(cc(C)c12)N=S(C)(C)=O	24
552074	US10093660, Example 2.35	CO[C@@H]1COC[C@H]1Oc1ncccc1Nc1ncnc2cc(cc(C)c12)N=S1(=O)CCC1	9
552075	US10093660, Example 2.36	Cc1cc(cc2ncnc(Nc3ccc(F)cc3O[C@H]3COC[C@@H]3O)c12)N=S1(=O)CCC1	3
552076	US10093660, Example 2.37	CCS(C)(=O)=Nc1cc(C)c2c(Nc3ccc(F)cc3O[C@H]3COC[C@@H]3O)ncnc2c1	4
552077	US10093660, Example 2.38	Cc1cc(cc2ncnc(Nc3ccc(F)cc3O[C@H]3COC[C@@H]3O)c12)N=S1(=O)CCCCC1	3
552078	US10093660, Example 2.39	CO[C@H]1COC[C@@H]1Oc1ncccc1Nc1ncnc2cc(cc(C)c12)N=S1(=O)CCCC1	7
552079	US10093660, Example 2.40	Cc1cc(cc2ncnc(Nc3ccc(Cl)nc3O[C@H]3COC[C@@H]3O)c12)N=S(C)(C)=O	6
552080	US10093660, Example 2.41	Cc1cc(cc2ncnc(Nc3cccnc3O[C@H]3COC[C@@H]3O)c12)N=S1(=O)CCC1	2
552081	US10093660, Example 2.42	Cc1cc(cc2ncnc(Nc3ccc(Cl)nc3O[C@H]3COC[C@@H]3O)c12)N=S1(=O)CCCC1	4
552082	US10093660, Example 2.43	Cc1cc(cc2ncnc(Nc3ccc(Cl)nc3O[C@H]3COC[C@@H]3O)c12)N=S1(=O)CCC1	3
552083	US10093660, Example 2.44	O[C@H]1COC[C@@H]1Oc1ncccc1Nc1ncnc2cc(cc(F)c12)N=S1(=O)CCCC1	4
552086	US10093660, Example 2.46::US10093660, Example 2.47	Cc1cc(cc2ncnc(Nc3ccc(F)cc3O[C@@H]3COC[C@H]3O)c12)N=S1(=O)CCC1	3
552087	US10093660, Example 2.48	Cc1cc(cc2ncnc(Nc3ccc(Cl)nc3O[C@@H]3COC[C@H]3O)c12)N=S(C)(C)=O	7
552089	US10093660, Example 2.49::US10093660, Example 2.50	Cc1cc(cc2ncnc(Nc3cccnc3O[C@@H]3COC[C@H]3O)c12)N=S1(=O)CCC1	4
552090	US10093660, Example 2.51	Cc1cc(cc2ncnc(Nc3cccnc3O[C@@H]3COC[C@H]3O)c12)N=S(C)(C)=O	11
552091	US10093660, Example 2.52	CS(C)(=O)=Nc1cc(F)c2c(Nc3ccc(F)cc3O[C@H]3COC[C@H]3O)ncnc2c1	15
552092	US10093660, Example 2.53	Cc1cc(cc2ncnc(Nc3ccc(Cl)nc3O[C@@H]3COC[C@H]3O)c12)N=S1(=O)CCC1	4
552093	US10093660, Example 2.54	Cc1cc(cc2ncnc(Nc3ccc(Cl)nc3O[C@@H]3COC[C@H]3O)c12)N=S1(=O)CCCC1	3
552094	US10093660, Example 2.55	CS(C)(=O)=Nc1cc(F)c2c(Nc3ccc(F)cc3O[C@H]3COC[C@@H]3O)ncnc2c1	3
552095	US10093660, Example 2.56	CO[C@@H]1CCC(CO1)Oc1cc(F)ccc1Nc1ncnc2cc(cc(C)c12)N=S1(=O)CCC1	2
552096	US10093660, Example 2.57	CO[C@@H]1COC[C@@H]1Oc1cc(F)ccc1Nc1ncnc2cc(cc(F)c12)N=S(C)(C)=O	6
552097	US10093660, Example 2.58	CO[C@@H]1COC[C@@H]1Oc1cc(F)ccc1Nc1ncnc2cc(cc(F)c12)N=S1(=O)CCCC1	2
552098	US10093660, Example 2.59	Cc1cc(cc2ncnc(Nc3ccc(F)cc3O[C@H]3CN(C[C@@H]3O)S(C)(=O)=O)c12)N=S(C)(C)=O	4
552099	US10093660, Example 2.60	Cc1cc(cc2ncnc(Nc3ccc(F)cc3O[C@H]3CN(C[C@@H]3O)S(C)(=O)=O)c12)N=S1(=O)CCCC1	3
552100	US10093660, Example 2.61	CN1C[C@H](O)[C@H](C1)Oc1cc(F)ccc1Nc1ncnc2cc(cc(C)c12)N=S1(=O)CCCC1	12
552101	US10093660, Example 2.62	CN1C[C@H](O)[C@H](C1)Oc1cc(F)ccc1Nc1ncnc2cc(cc(C)c12)N=S(C)(C)=O	33
552102	US10093660, Example 2.63	CO[C@@H]1CC[C@H](CO1)Oc1cc(F)ccc1Nc1ncnc2cc(cc(C)c12)N=S(C)(C)=O	2
552103	US10093660, Example 2.64	Cc1cc(cc2ncnc(Nc3ccc(F)cc3O[C@@H]3COC[C@@H]3O)c12)N=[S@@](C)(=O)c1ccccc1	9
552104	US10093660, Example 2.65	Cc1cc(cc2ncnc(Nc3ccc(F)cc3O[C@@H]3COC[C@@H]3O)c12)N=S(C)(=O)C1CCOCC1	10
552105	US10093660, Example 2.66	O[C@H]1COC[C@@H]1Oc1cc(F)ccc1Nc1ncnc2cc(cc(F)c12)N=S1(=O)CCCC1	3
552107	US10093660, Example 2.68	Cc1cc(cc2ncnc(Nc3ccc(F)cc3O[C@@H]3COC[C@@H]3O)c12)N=S(C)(=O)C(C)(C)C	11
552108	US10093660, Example 2.69	CS(=O)(=Nc1cc(F)c2c(Nc3ccc(F)cc3O[C@H]3COC[C@@H]3O)ncnc2c1)c1cccnc1	22
552109	US10093660, Example 2.70	Cc1cc(cc2ncnc(Nc3ccc(F)cc3O[C@@H]3COC[C@@H]3O)c12)N=S(C)(=O)c1cccnc1	10
552110	US10093660, Example 2.71	CC(C)S(C)(=O)=Nc1cc(C)c2c(Nc3ccc(F)cc3O[C@@H]3COC[C@@H]3O)ncnc2c1	6
552111	US10093660, Example 2.72	Cc1cc(cc2ncnc(Nc3ccc(F)cc3O[C@@H]3COC[C@@H]3O)c12)N=S(C)(=O)C1CC1	10
552112	US10093660, Example 2.73	CS(=O)(=Nc1cc(F)c2c(Nc3ccc(F)cc3O[C@H]3COC[C@@H]3O)ncnc2c1)C1CC1	20
552113	US10093660, Example 2.74	CC(C)S(C)(=O)=Nc1cc(C)c2c(Nc3ccc(F)cc3O[C@H]3COC[C@@H]3O)ncnc2c1	7
552114	US10093660, Example 2.75	Cc1cc(cc2ncnc(Nc3ccc(F)cc3O[C@H]3COC[C@@H]3O)c12)N=S(C)(=O)c1ccccc1	8
552115	US10093660, Example 2.76	Cc1cc(cc2ncnc(Nc3ccc(F)cc3O[C@@H]3COC[C@@H]3O)c12)N=S1(=O)CCC(O)CC1	7
552116	US10093660, Example 2.77	Cc1cc(cc2ncnc(Nc3ccc(F)cc3O[C@H]3COC[C@@H]3O)c12)N=S(C)(=O)C1CC1	8
552117	US10093660, Example 2.78	Cc1cc(cc2ncnc(Nc3ccc(F)cc3O[C@H]3COC[C@@H]3O)c12)N=S(C)(=O)C1CCOCC1	11
552118	US10093660, Example 2.79	Cc1cc(cc2ncnc(Nc3ccc(F)cc3O[C@H]3COC[C@@H]3O)c12)N=S(C)(=O)C(C)(C)C	10
552119	US10093660, Example 2.80	CC1CCS(=O)(C1)=Nc1cc(F)c2c(Nc3ccc(F)cc3O[C@H]3COC[C@@H]3O)ncnc2c1	4
552120	US10093660, Example 2.81	Cc1cc(cc2ncnc(Nc3ccc(F)cc3O[C@H]3COC[C@@H]3O)c12)N=S(C)(=O)c1cccnc1	14
552121	US10093660, Example 2.82	Cc1cc(cc2ncnc(Nc3ccc(F)cc3O[C@H]3COC[C@@H]3O)c12)N=S(C)(=O)C1CCC(O)CC1	8
552122	US10093660, Example 2.83	CC1CCS(=O)(C1)=Nc1cc(C)c2c(Nc3ccc(F)cc3O[C@@H]3COC[C@@H]3O)ncnc2c1	4
552123	US10093660, Example 2.84	CS(=O)(=Nc1cc(F)c2c(Nc3ccc(F)cc3O[C@H]3COC[C@@H]3O)ncnc2c1)C1CCC(O)CC1	19
552124	US10093660, Example 2.85	CC1CCS(=O)(C1)=Nc1cc(C)c2c(Nc3ccc(F)cc3O[C@H]3COC[C@@H]3O)ncnc2c1	3
552125	US10093660, Example 2.86	CS(=O)(=Nc1cc(F)c2c(Nc3ccc(F)cc3O[C@H]3COC[C@@H]3O)ncnc2c1)c1ccccc1	13
552126	US10093660, Example 2.87	O[C@H]1COC[C@H]1Oc1cc(F)ccc1Nc1ncnc2cc(cc(F)c12)N=S1(=O)CCC1	10
552127	US10093660, Example 2.88	CS(=O)(=Nc1cc(F)c2c(Nc3ccc(F)cc3O[C@H]3COC[C@@H]3O)ncnc2c1)C1CCOCC1	32
552128	US10093660, Example 2.89	CS(=O)(=Nc1cc(F)c2c(Nc3ccc(F)cc3O[C@@H]3COC[C@@H]3O)ncnc2c1)c1cccnc1	51
552129	US10093660, Example 2.90	CC(C)S(C)(=O)=Nc1cc(F)c2c(Nc3ccc(F)cc3O[C@@H]3COC[C@@H]3O)ncnc2c1	70
552130	US10093660, Example 2.91	CS(=O)(=Nc1cc(F)c2c(Nc3ccc(F)cc3O[C@@H]3COC[C@@H]3O)ncnc2c1)C1CC1	106
552131	US10093660, Example 2.92	O[C@H]1COC[C@@H]1Oc1cc(F)ccc1Nc1ncnc2cc(cc(F)c12)N=S1(=O)CCC1	2
552132	US10093660, Example 2.93	O[C@H]1COC[C@H]1Oc1cc(F)ccc1Nc1ncnc2cc(cc(F)c12)N=S1(=O)CCCC1	24
552133	US10093660, Example 2.94	O[C@H]1COC[C@H]1Oc1cc(F)ccc1Nc1ncnc2cc(cc(F)c12)N=S1(=O)CCC(O)CC1	39
552134	US10093660, Example 2.95	CS(=O)(=Nc1cc(F)c2c(Nc3ccc(F)cc3O[C@@H]3COC[C@@H]3O)ncnc2c1)c1ccccc1	54
552135	US10093660, Example 2.96	CC1CCS(=O)(C1)=Nc1cc(F)c2c(Nc3ccc(F)cc3O[C@@H]3COC[C@@H]3O)ncnc2c1	9
552136	US10093660, Example 2.97	CS(=O)(=Nc1cc(F)c2c(Nc3ccc(F)cc3O[C@H]3COC[C@@H]3O)ncnc2c1)c1ccncc1	71
552137	US10093660, Example 2.98	Cc1cc(cc2ncnc(Nc3ccc(F)cc3O[C@@H]3C[C@@H]4CC[C@H]3O4)c12)N=S(C)(C)=O	6
552138	US10093660, Example 2.99	Cc1cc(cc2ncnc(Nc3ccc(F)cc3O[C@H]3C[C@@H]4CO[C@H]3C4)c12)N=S(C)(C)=O	3
552139	US10093660, Example 2.100	Cc1cc(cc2ncnc(Nc3ccc(F)cc3O[C@@H]3COC[C@H]3F)c12)N=S(C)(C)=O	25
552140	US10093660, Example 2.101	Cc1cc(cc2ncnc(Nc3ccc(F)cc3O[C@@H]3COC[C@H]3F)c12)N=S1(=O)CCCC1	6
552141	US10093660, Example 2.102	CC(=O)N1C[C@@H](O)[C@@H](C1)Oc1cc(F)ccc1Nc1ncnc2cc(cc(C)c12)N=S(C)(C)=O	31
552142	US10093660, Example 3.1	Cc1cc(cc2ncnc(Nc3cccnc3O[C@@H]3CNC[C@H]3O)c12)N=S1(=O)CCCC1	29
552143	US10093660, Example 3.2	Cc1cc(cc2ncnc(Nc3cccnc3O[C@@H]3CNC[C@H]3O)c12)N=S(C)(C)=O	47
552144	US10093660, Example 3.3	Cc1cc(cc2ncnc(Nc3cccnc3O[C@H]3CNC[C@@H]3O)c12)N=S1(=O)CCCC1	26
552145	US10093660, Example 3.4	Cc1cc(cc2ncnc(Nc3ccc(F)cc3O[C@@H]3CNC[C@H]3O)c12)N=S(C)(C)=O	21
552146	US10093660, Example 3.5	Cc1cc(cc2ncnc(Nc3ccc(F)cc3O[C@@H]3CNC[C@H]3O)c12)N=S1(=O)CCCC1	6
552147	US10093660, Example 3.6	Cc1cc(cc2ncnc(Nc3ccc(F)cc3O[C@H]3CNC[C@@H]3O)c12)N=S1(=O)CCCC1	10
552148	US10093660, Example 3.7	Cc1cc(cc2ncnc(Nc3ccc(F)cc3O[C@H]3CNC[C@@H]3O)c12)N=S(C)(C)=O	38
552149	US10093660, Example 4.1	CO[C@@H]1CNC[C@H]1Oc1cc(F)ccc1Nc1ncnc2cc(cc(C)c12)N=S(C)(C)=O	45
552150	US10093660, Example 4.2	CO[C@@H]1CNC[C@H]1Oc1cc(F)ccc1Nc1ncnc2cc(cc(C)c12)N=S1(=O)CCCC1	8
552151	US10093660, Example 4.3	CCN1C[C@@H](OC)[C@@H](C1)Oc1cc(F)ccc1Nc1ncnc2cc(cc(C)c12)N=S1(=O)CCCC1	40
552152	US10093660, Example 4.4	CO[C@@H]1CNC[C@H]1Oc1ncccc1Nc1ncnc2cc(cc(C)c12)N=S1(=O)CCCC1	11
552153	US10093660, Example 4.5	CO[C@@H]1CNC[C@H]1Oc1ncccc1Nc1ncnc2cc(cc(C)c12)N=S(C)(C)=O	33
552154	US10093660, Example 5.1	CO[C@@H]1CN(CC(F)F)C[C@H]1Oc1cc(F)ccc1Nc1ncnc2cc(cc(C)c12)N=S1(=O)CCCC1	16
552155	US10093660, Example 5.2	CO[C@@H]1CN(CC(F)F)C[C@H]1Oc1ncccc1Nc1ncnc2cc(cc(C)c12)N=S(C)(C)=O	72
552156	US10093660, Example 5.3	CO[C@@H]1CN(CCF)C[C@H]1Oc1ncccc1Nc1ncnc2cc(cc(C)c12)N=S(C)(C)=O	109
552157	US10093660, Example 5.4	CO[C@@H]1CN(CC(F)F)C[C@H]1Oc1cc(F)ccc1Nc1ncnc2cc(cc(C)c12)N=S(C)(C)=O	44
552158	US10093660, Example 5.5	CO[C@@H]1CN(CC(F)F)C[C@H]1Oc1ncccc1Nc1ncnc2cc(cc(C)c12)N=S1(=O)CCCC1	13
552159	US10093660, Example 6.1	CO[C@@H]1CN(C[C@H]1Oc1cc(F)ccc1Nc1ncnc2cc(cc(C)c12)N=S(C)(C)=O)C(C)=O	389
552160	US10093660, Example 6.2	CO[C@@H]1CN(C[C@H]1Oc1cc(F)ccc1Nc1ncnc2cc(cc(C)c12)N=S1(=O)CCCC1)C(C)=O	185
552161	US10093660, Example 6.3	CO[C@@H]1CN(C[C@H]1Oc1ncccc1Nc1ncnc2cc(cc(C)c12)N=S(C)(C)=O)C(C)=O	584
552162	US10093660, Example 6.4	CO[C@@H]1CN(C[C@H]1Oc1cc(F)ccc1Nc1ncnc2cc(cc(C)c12)N=S1(=O)CCCC1)S(C)(=O)=O	20
552163	US10093660, Example 6.5	CO[C@@H]1CN(C[C@H]1Oc1ncccc1Nc1ncnc2cc(cc(C)c12)N=S1(=O)CCCC1)S(C)(=O)=O	28
552164	US10093660, Example 6.6	CO[C@@H]1CN(C[C@H]1Oc1ncccc1Nc1ncnc2cc(cc(C)c12)N=S(C)(C)=O)S(C)(=O)=O	80
552165	US10093660, Example 6.7	CO[C@@H]1CN(C[C@H]1Oc1cc(F)ccc1Nc1ncnc2cc(cc(C)c12)N=S(C)(C)=O)S(C)(=O)=O	62
552166	US10093660, Example 6.8	CO[C@@H]1CN(C[C@H]1Oc1ncccc1Nc1ncnc2cc(cc(C)c12)N=S1(=O)CCCC1)C(C)=O	128
552167	US10093660, Example 6.9	CC(=O)O[C@@H]1COC[C@@H]1Oc1cc(F)ccc1Nc1ncnc2cc(cc(C)c12)N=S(C)(C)=O	7
552168	US10093660, Example 6.10	CC(=O)O[C@H]1CN(C[C@@H]1Oc1ncccc1Nc1ncnc2cc(cc(C)c12)N=S1(=O)CCCC1)C(C)=O	378
552169	US10093660, Example 7.1	COCCO[C@@H]1COC[C@@H]1Oc1cc(F)ccc1Nc1ncnc2cc(cc(C)c12)N=S(C)(C)=O	45
552170	US10093660, Example 7.2	Cc1cc(cc2ncnc(Nc3ccc(F)cc3O[C@H]3COC[C@H]3OCC3CC3)c12)N=S(C)(C)=O	6
552171	US10093660, Example 7.3	Cc1cc(cc2ncnc(Nc3ccc(F)cc3O[C@H]3COC[C@H]3OC3COC3)c12)N=S(C)(C)=O	7
552172	US10093660, Example 8.1	COc1cc(cc2ncnc(Nc3ccc(Cl)nc3O[C@H]3COC[C@@H]3O)c12)N=S1(=O)CCCC1	3
552173	US10093660, Example 8.2	COc1cc(cc2ncnc(Nc3ccc(Cl)nc3O[C@H]3COC[C@@H]3O)c12)N=S(C)(C)=O	3
552174	US10093660, Example 8.3	COc1cc(cc2ncnc(Nc3cccnc3O[C@H]3COC[C@@H]3O)c12)N=S1(=O)CCCC1	6
552175	US10093660, Example 8.4	COc1cc(cc2ncnc(Nc3cccnc3O[C@H]3COC[C@H]3O)c12)N=S1(=O)CCC1	11
552176	US10093660, Example 8.5	COc1cc(cc2ncnc(Nc3cccnc3O[C@H]3COC[C@H]3O)c12)N=S1(=O)CCCC1	21
552177	US10093660, Example 9.1	CO[C@@H]1COC[C@@H]1Oc1cc(F)ccc1Nc1ncnc2cc(cc(OC)c12)N=S(C)(C)=O	2
552178	US10093660, Example 9.2	CO[C@@H]1COC[C@@H]1Oc1cc(F)ccc1Nc1ncnc2cc(cc(OC)c12)N=S1(=O)CCCC1	2
552179	US10093660, Example 9.3	COc1cc(cc2ncnc(Nc3ccc(F)cc3O[C@H]3COC[C@H]3O)c12)N=S(C)(C)=O	26
552180	US10093660, Example 9.4	COc1cc(cc2ncnc(Nc3ccc(F)cc3O[C@H]3COC[C@@H]3O)c12)N=S(C)(C)=O	7
552181	US10093660, Example 9.5	COc1cc(cc2ncnc(Nc3ccc(Cl)nc3O[C@H]3COC[C@@H]3O)c12)N=S1(=O)CCC1	1
552182	US10093660, Example 9.6	CCOc1cc(cc2ncnc(Nc3ccc(F)cc3O[C@H]3COC[C@@H]3O)c12)N=S(C)(C)=O	8
552183	US10093660, Example 9.7	CS(C)(=O)=Nc1cc(OCC(F)F)c2c(Nc3ccc(F)cc3O[C@H]3COC[C@@H]3O)ncnc2c1	204
552184	US10093660, Example 9.8	CS(C)(=O)=Nc1cc(OCCF)c2c(Nc3ccc(F)cc3O[C@H]3COC[C@@H]3O)ncnc2c1	39
552185	US10093660, Example 9.9	COc1cc(cc2ncnc(Nc3ccc(F)cc3O[C@H]3COC[C@@H]3O)c12)N=S(C)(=O)C(C)C	7
552186	US10093660, Example 9.10	COc1cc(cc2ncnc(Nc3ccc(F)cc3O[C@H]3COC[C@@H]3O)c12)N=S1(=O)CCC1	3
552187	US10093660, Example 9.11	COc1cc(cc2ncnc(Nc3ccc(F)cc3O[C@H]3COC[C@@H]3O)c12)N=S(C)(=O)C1CCOCC1	15
552188	US10093660, Example 9.12	COc1cc(cc2ncnc(Nc3ccc(F)cc3O[C@H]3COC[C@H]3O)c12)N=S(C)(=O)c1cccnc1	27
552189	US10093660, Example 9.13	COc1cc(cc2ncnc(Nc3ccc(F)cc3O[C@H]3COC[C@H]3O)c12)N=S1(=O)CCCC1	6
552190	US10093660, Example 9.14	COc1cc(cc2ncnc(Nc3ccc(F)cc3O[C@H]3COC[C@@H]3O)c12)N=S(C)(=O)c1cccnc1	13
552191	US10093660, Example 9.15	COc1cc(cc2ncnc(Nc3ccc(F)cc3O[C@H]3COC[C@H]3O)c12)N=S(C)(=O)C1CCOCC1	32
552192	US10093660, Example 9.16	COc1cc(cc2ncnc(Nc3ccc(F)cc3O[C@H]3COC[C@H]3O)c12)N=S1(=O)CCC1	7
552193	US10093660, Example 9.17	COc1cc(cc2ncnc(Nc3ccc(F)cc3O[C@H]3COC[C@H]3O)c12)N=S(C)(=O)C1CC1	33
552194	US10093660, Example 9.18	COc1cc(cc2ncnc(Nc3ccc(F)cc3O[C@H]3COC[C@@H]3O)c12)N=S(C)(=O)C(C)(C)C	8
552195	US10093660, Example 9.19	COc1cc(cc2ncnc(Nc3ccc(F)cc3O[C@H]3COC[C@H]3O)c12)N=S(C)(=O)C(C)(C)C	42
552196	US10093660, Example 9.20	COc1cc(cc2ncnc(Nc3ccc(F)cc3O[C@H]3COC[C@H]3O)c12)N=S(C)(=O)C(C)C	23
552197	US10093660, Example 9.21	COc1cc(cc2ncnc(Nc3ccc(F)cc3O[C@H]3COC[C@H]3O)c12)N=S(C)(=O)c1ccccc1	23
552198	US10093660, Example 9.22	COc1cc(cc2ncnc(Nc3ccc(F)cc3O[C@H]3COC[C@@H]3O)c12)N=S(C)(=O)C1CC1	18
552199	US10093660, Example 9.23	COc1cc(cc2ncnc(Nc3ccc(F)cc3O[C@H]3COC[C@H]3O)c12)N=S1(=O)CCC(C)C1	8
552200	US10093660, Example 9.24	COc1cc(cc2ncnc(Nc3ccc(F)cc3O[C@H]3COC[C@@H]3O)c12)N=S1(=O)CCC(C)C1	4
552201	US10093660, Example 9.25	COc1cc(cc2ncnc(Nc3ccc(F)cc3O[C@H]3COC[C@H]3O)c12)N=S1(=O)CCC(O)CC1	26
552202	US10093660, Example 9.26	COc1cc(cc2ncnc(Nc3ccc(F)cc3O[C@H]3COC[C@@H]3O)c12)N=S1(=O)CCC(O)CC1	7
552203	US10093660, Example 9.27	COc1cc(cc2ncnc(Nc3ccc(F)cc3O[C@H]3COC[C@H]3O)c12)N=S(C)(=O)c1ccncc1	86
552204	US10093660, Example 9.28	COc1cc(cc2ncnc(Nc3ccc(F)cc3O[C@H]3COC[C@@H]3O)c12)N=S(C)(=O)c1ccccc1	13
552205	US10093660, Example 9.29	COc1cc(cc2ncnc(Nc3ccc(F)cc3O[C@H]3COC[C@@H]3O)c12)N=S1(=O)CCCC1	3
552206	US10093660, Example 9.30	COc1cc(cc2ncnc(Nc3ccc(F)cc3O[C@H]3COC[C@@H]3O)c12)N=S(C)(=O)c1ccncc1	43
552207	US10093660, Example 10.1	Cc1cc(cc2ncnc(Nc3ccc(F)cc3O[C@H]3COC[C@H]3OCCF)c12)N=S1(=O)CCCC1	1
552208	US10093660, Example 10.2	Cc1cc(cc2ncnc(Nc3ccc(F)cc3O[C@H]3COC[C@H]3OCCF)c12)N=S(C)(C)=O	2
552209	US10093660, Example 10.3	Cc1cc(cc2ncnc(Nc3ccc(F)cc3O[C@H]3COC[C@H]3OCC(F)F)c12)N=S(C)(C)=O	3
552210	US10093660, Example 10.4	Cc1cc(cc2ncnc(Nc3ccc(F)cc3O[C@H]3COC[C@H]3OCC(F)F)c12)N=S1(=O)CCCC1	3
552211	US10093660, Example 11.1	CO[C@@H]1CN(C)C[C@H]1Oc1cc(F)ccc1Nc1ncnc2cc(cc(C)c12)N=S(C)(C)=O	54
552212	US10093660, Example 11.2	CO[C@@H]1CN(C)C[C@H]1Oc1cc(F)ccc1Nc1ncnc2cc(cc(C)c12)N=S1(=O)CCCC1	31
552213	US10093660, Example 11.3	CO[C@@H]1CN(C)C[C@H]1Oc1ncccc1Nc1ncnc2cc(cc(C)c12)N=S1(=O)CCCC1	12
552214	US10093660, Example 11.4	CO[C@@H]1CN(C)C[C@H]1Oc1ncccc1Nc1ncnc2cc(cc(C)c12)N=S(C)(C)=O	59
552215	US10093660, Example 12.1	Cc1cc(cc2ncnc(Nc3ccc(F)cc3OC3CCC(O)OC3)c12)N=S1(=O)CCC1	3
552216	US10093660, Example 12.2	Cc1cc(cc2ncnc(Nc3ccc(F)cc3OC3CCC(O)OC3)c12)N=S(C)(C)=O	3
552217	US10093660, Example 13.1	CO[C@H]1OC[C@H](Oc2cc(F)ccc2Nc2ncnc3cc(cc(C)c23)N=S(C)(C)=O)C=C1	6
552218	US10093660, Example 13.2	CO[C@@H]1COC[C@H]1Oc1cc(F)ccc1Nc1ncnc2cc(cc(C)c12)N=S(C)(C)=O	13
552219	US10093660, Example 13.3	Cc1cc(cc2ncnc(Nc3ccc(F)cc3O[C@@H]3COC[C@@H]3OCc3ccccc3)c12)N=S1(=O)CCCC1	15
552220	US10093660, Example 14.1::US10093660, Example 2.2	CO[C@H]1COC[C@H]1Oc1ncccc1Nc1ncnc2cc(cc(C)c12)N=S1(=O)CCCC1	1
552221	US10093660, Example 14.2	CO[C@@H]1COC[C@@H]1Oc1ncccc1Nc1ncnc2cc(cc(C)c12)N=S1(=O)CCCC1	10
552223	US10093660, Example 14.4	Cc1cc(cc2ncnc(Nc3cccnc3O[C@H]3COC[C@H]3O)c12)N=S1(=O)CCCC1	2
552224	US10093660, Example 14.5	Cc1cc(cc2ncnc(Nc3ccc(F)cc3O[C@@H]3COC[C@@H]3O)c12)N=S1(=O)CCCC1	3
552225	US10093660, Example 14.6::US10093660, Example 2.8	Cc1cc(cc2ncnc(Nc3ccc(F)cc3O[C@H]3COC[C@H]3O)c12)N=S1(=O)CCCC1	2
552226	US10093660, Example 14.7	CO[C@H]1COC[C@H]1Oc1cc(F)ccc1Nc1ncnc2cc(cc(C)c12)N=S(C)(C)=O	7
552227	US10093660, Example 14.8::US10093660, Example 2.9	CO[C@@H]1COC[C@@H]1Oc1cc(F)ccc1Nc1ncnc2cc(cc(C)c12)N=S(C)(C)=O	1
552228	US10093660, Example 14.9	O[C@H]1COC[C@H]1Oc1cc(F)ccc1Nc1ncnc2cc(cc(Cl)c12)N=S1(=O)CCCC1	3
552230	US10093660, Example 14.11	CC[S@](C)(=O)=Nc1cc(C)c2c(Nc3ccc(F)cc3O[C@H]3COC[C@@H]3O)ncnc2c1	4
552231	US10093660, Example 14.12	CC[S@@](C)(=O)=Nc1cc(C)c2c(Nc3ccc(F)cc3O[C@H]3COC[C@@H]3O)ncnc2c1	15
552232	US10093660, Example 1.1	Cc1cc(cc2ncnc(Nc3ccc(F)cc3O[C@H]3COC[C@H]3C#N)c12)N=S1(=O)CCCC1	104
552233	US10093660, Example 1.2	Cc1cc(cc2ncnc(Nc3ccc(F)cc3O[C@H]3COC[C@H]3C#N)c12)N=S(C)(C)=O	383
552234	US10093660, Example 1.6	CO[C@@H]1COC[C@@H]1Oc1cc(F)ccc1Nc1ncnc2cc(cc(Cl)c12)N=S1(=O)CCCC1	45
552235	US10093660, Example 1.7	O[C@H]1COC[C@@H]1Oc1cc(F)ccc1Nc1ncnc2cc(cc(Cl)c12)N=S1(=O)CCC1	18
552236	US10093660, Example 1.9	O[C@H]1COC[C@@H]1Oc1cc(F)ccc1Nc1ncnc2cc(cc(Cl)c12)N=S1(=O)CCCC1	28
552237	US10093660, Example 1.15	O[C@H]1COC[C@@H]1Oc1ncccc1Nc1ncnc2cc(cc(Cl)c12)N=S1(=O)CCCC1	34
552238	US10093660, Example 1.27	Cc1cc(cc2ncnc(Nc3ccc(Cl)cc3O[C@H]3COC[C@@H]3O)c12)N=S1(=O)CCCC1	33
552239	US10093660, Example 1.35	O[C@@H]1COC[C@@H]1Oc1cc(F)ccc1Nc1ncnc2cc(cc(Cl)c12)N=S1(=O)CCC1	25
552240	US10093660, Example 2.12	Cc1cc(cc2ncnc(Nc3ccc(F)cc3O[C@@H]3CN(C[C@H]3O)S(C)(=O)=O)c12)N=S1(=O)CCCC1	94
552241	US10093660, Example 2.18	CN1C[C@@H](O)[C@@H](C1)Oc1ncccc1Nc1ncnc2cc(cc(C)c12)N=S1(=O)CCCC1	359
552242	US10093660, Example 2.25	Cc1cc(cc2ncnc(Nc3cccnc3O[C@H]3COC[C@H]3OCCF)c12)N=S1(=O)CCCC1	46
552243	US10093660, Example 2.26	Cc1cc(cc2ncnc(Nc3cccnc3O[C@H]3COC[C@H]3OCCF)c12)N=S(C)(C)=O	100
552244	US10093660, Example 2.29	Cc1cc(cc2ncnc(Nc3ccc(F)cc3O[C@H]3COC[C@@H]3O)c12)N=S1(=O)CCCC1	40
552245	US10093660, Example 2.36	Cc1cc(cc2ncnc(Nc3ccc(F)cc3O[C@H]3COC[C@@H]3O)c12)N=S1(=O)CCC1	51
552246	US10093660, Example 2.42	Cc1cc(cc2ncnc(Nc3ccc(Cl)nc3O[C@H]3COC[C@@H]3O)c12)N=S1(=O)CCCC1	39
552247	US10093660, Example 2.27::US10093660, Example 2.45	Cc1cc(cc2ncnc(Nc3ccc(F)cc3O[C@H]3COC[C@@H]3O)c12)N=S(C)(C)=O	92
552248	US10093660, Example 2.49::US10093660, Example 2.50	Cc1cc(cc2ncnc(Nc3cccnc3O[C@@H]3COC[C@H]3O)c12)N=S1(=O)CCC1	61
552249	US10093660, Example 2.54	Cc1cc(cc2ncnc(Nc3ccc(Cl)nc3O[C@@H]3COC[C@H]3O)c12)N=S1(=O)CCCC1	66
552250	US10093660, Example 2.58	CO[C@@H]1COC[C@@H]1Oc1cc(F)ccc1Nc1ncnc2cc(cc(F)c12)N=S1(=O)CCCC1	55
552251	US10093660, Example 2.60	Cc1cc(cc2ncnc(Nc3ccc(F)cc3O[C@H]3CN(C[C@@H]3O)S(C)(=O)=O)c12)N=S1(=O)CCCC1	37
552252	US10093660, Example 2.75	Cc1cc(cc2ncnc(Nc3ccc(F)cc3O[C@H]3COC[C@@H]3O)c12)N=S(C)(=O)c1ccccc1	95
552253	US10093660, Example 2.78	Cc1cc(cc2ncnc(Nc3ccc(F)cc3O[C@H]3COC[C@@H]3O)c12)N=S(C)(=O)C1CCOCC1	107
552254	US10093660, Example 2.92	O[C@H]1COC[C@@H]1Oc1cc(F)ccc1Nc1ncnc2cc(cc(F)c12)N=S1(=O)CCC1	44
552255	US10093660, Example 3.5	Cc1cc(cc2ncnc(Nc3ccc(F)cc3O[C@@H]3CNC[C@H]3O)c12)N=S1(=O)CCCC1	97
552256	US10093660, Example 5.1	CO[C@@H]1CN(CC(F)F)C[C@H]1Oc1cc(F)ccc1Nc1ncnc2cc(cc(C)c12)N=S1(=O)CCCC1	373
552257	US10093660, Example 6.6	CO[C@@H]1CN(C[C@H]1Oc1ncccc1Nc1ncnc2cc(cc(C)c12)N=S(C)(C)=O)S(C)(=O)=O	1400
552258	US10093660, Example 8.4	COc1cc(cc2ncnc(Nc3cccnc3O[C@H]3COC[C@H]3O)c12)N=S1(=O)CCC1	104
552259	US10093660, Example 9.10	COc1cc(cc2ncnc(Nc3ccc(F)cc3O[C@H]3COC[C@@H]3O)c12)N=S1(=O)CCC1	28
552260	US10093660, Example 9.19	COc1cc(cc2ncnc(Nc3ccc(F)cc3O[C@H]3COC[C@H]3O)c12)N=S(C)(=O)C(C)(C)C	329
552261	US10093660, Example 10.1	Cc1cc(cc2ncnc(Nc3ccc(F)cc3O[C@H]3COC[C@H]3OCCF)c12)N=S1(=O)CCCC1	55
552262	US10093660, Example 10.3	Cc1cc(cc2ncnc(Nc3ccc(F)cc3O[C@H]3COC[C@H]3OCC(F)F)c12)N=S(C)(C)=O	41
552263	US10093660, Example 14.8::US10093660, Example 2.9	CO[C@@H]1COC[C@@H]1Oc1cc(F)ccc1Nc1ncnc2cc(cc(C)c12)N=S(C)(C)=O	80
569816	5-((9H-purin-6-yl)amino)-2-methylisoindolin-1-one (Cpd. No. 2F)::US10112955, Example 2	CN1Cc2cc(Nc3ncnc4[nH]cnc34)ccc2C1=O	550
569820	5-((6-((1-methyl-1H-pyrazol-4-yl)amino)pyrimidin-4-yl)amino)isoindolin-1-one (Cpd. No. 6F)::US10112955, Example 6	Cn1cc(Nc2cc(Nc3ccc4C(=O)NCc4c3)ncn2)cn1	550
569821	3-methyl-5-(pyrimidin-4-ylamino)isoindolin-1-one (Cpd. No. 8)::US10112955, Example 8	CC1NC(=O)c2ccc(Nc3ccncn3)cc12	550
569823	Synthesis of 6-(pyrimidin-4-ylamino)-3,4-dihydroisoquinolin-1(2H)-one (Cpd. No. 10)::US10112955, Example 10	O=C1NCCc2cc(Nc3ccncn3)ccc12	550
569824	Synthesis of 6-(pyrimidin-4-ylamino)-3,4-dihydroisoquinolin-1(2H)-one (Cpd. No. 10)::US10112955, Example 10	O=C1NCCc2cc(Nc3ccncn3)ccc12	550
569825	N-(6-((1-oxoisoindolin-5-yl)amino)pyrimidin-4-yl)acetamide (Cpd. No. 11)::US10112955, Example 11	CC(=O)Nc1cc(Nc2ccc3C(=O)NCc3c2)ncn1	10
569826	N-(6-((1-oxoisoindolin-5-yl)amino)pyrimidin-4-yl)acetamide (Cpd. No. 11)::US10112955, Example 11	CC(=O)Nc1cc(Nc2ccc3C(=O)NCc3c2)ncn1	550
569827	N-(6-((1-oxoisoindolin-5-yl)amino)pyrimidin-4-yl)cyclopropanecarboxamide (Cpd. No. 12)::US10112955, Example 12	O=C(Nc1cc(Nc2ccc3C(=O)NCc3c2)ncn1)C1CC1	10
569829	3-isopropyl-5-(pyrimidin-4-ylamino)isoindolin-1-one (Cpd. No. 13)::US10112955, Example 13	CC(C)C1NC(=O)c2ccc(Nc3ccncn3)cc12	550
569830	3-isopropyl-5-(pyrimidin-4-ylamino)isoindolin-1-one (Cpd. No. 13)::US10112955, Example 13	CC(C)C1NC(=O)c2ccc(Nc3ccncn3)cc12	550
569832	3,3-dimethyl-5-(pyrimidin-4-ylamino)isoindolin-1-one (Cpd. No. 15)::US10112955, Example 15	CC1(C)NC(=O)c2ccc(Nc3ccncn3)cc12	550
569834	N-(6-((3-methyl-1-oxoisoindolin-5-yl)amino)pyrimidin-4-yl)cyclopropanecarboxamide (Cpd. No. 17)::US10112955, Example 17	CC1NC(=O)c2ccc(Nc3cc(NC(=O)C4CC4)ncn3)cc12	10
569835	N-(6-((3-methyl-1-oxoisoindolin-5-yl)amino)pyrimidin-4-yl)cyclopropanecarboxamide (Cpd. No. 17)::US10112955, Example 17	CC1NC(=O)c2ccc(Nc3cc(NC(=O)C4CC4)ncn3)cc12	10
569837	N-(6-((3-methyl-1-oxo-2,3-dihydro-1H-inden-5-yl)amino)pyrimidin-4-yl)cyclopropanecarboxamide (Cpd. No. 19)::US10112955, Example 19	CC1CC(=O)c2ccc(Nc3cc(NC(=O)C4CC4)ncn3)cc12	10
569838	N-(6-((3-methyl-1-oxo-2,3-dihydro-1H-inden-5-yl)amino)pyrimidin-4-yl)cyclopropanecarboxamide (Cpd. No. 19)::US10112955, Example 19	CC1CC(=O)c2ccc(Nc3cc(NC(=O)C4CC4)ncn3)cc12	550
569842	4-methyl-6-(pyrimidin-4-ylamino)-3,4-dihydroisoquinolin-1(2H)-one (Cpd. No. 22)::US10112955, Example 22	CC1CNC(=O)c2ccc(Nc3ccncn3)cc12	550
569844	Synthesis of 3-methyl-6-(pyrimidin-4-ylamino)-3, 4-dihydroisoquinolin-1(2H)-one (Cpd. No. 23)::US10112955, Example 23	CC1Cc2cc(Nc3ccncn3)ccc2C(=O)N1	550
569845	N-(4-((3-methyl-1-oxoisoindolin-5-yl) amino) pyridin-2-yl) cyclopropane carboxamide (Cpd. No. 24)::US10112955, Example 24	CC1NC(=O)c2ccc(Nc3ccnc(NC(=O)C4CC4)c3)cc12	10
569854	Synthesis of 3,7-dimethyl-5-(pyrimidin-4-ylamino)isoindolin-1-one (Cpd. No. 33)::US10112955, Example 33	CC1NC(=O)c2c1cc(Nc1ccncn1)cc2C	550
569855	Synthesis of 3,7-dimethyl-5-(pyrimidin-4-ylamino)isoindolin-1-one (Cpd. No. 33)::US10112955, Example 33	CC1NC(=O)c2c1cc(Nc1ccncn1)cc2C	550
569856	7-chloro-3-methyl-5-(pyrimidin-4-ylamino)isoindolin-1-one (Cpd. No. 35)::US10112955, Example 35	CC1NC(=O)c2c1cc(Nc1ccncn1)cc2Cl	10
569857	7-chloro-3-methyl-5-(pyrimidin-4-ylamino)isoindolin-1-one (Cpd. No. 35)::US10112955, Example 35	CC1NC(=O)c2c1cc(Nc1ccncn1)cc2Cl	10
569858	7-chloro-3,3-dimethyl-5-(pyrimidin-4-ylamino)isoindolin-1-one (Cpd. No. 36)::US10112955, Example 36	CC1(C)NC(=O)c2c1cc(Nc1ccncn1)cc2Cl	10
569859	7-chloro-3,3-dimethyl-5-(pyrimidin-4-ylamino)isoindolin-1-one (Cpd. No. 36)::US10112955, Example 36	CC1(C)NC(=O)c2c1cc(Nc1ccncn1)cc2Cl	10
569860	5-(pyrimidin-4-ylamino)-3-(thiophen-3-yl)isoindolin-1-one (Cpd. No. 37)::US10112955, Example 37	O=C1NC(c2ccsc2)c2cc(Nc3ccncn3)ccc12	10
569861	5-(pyrimidin-4-ylamino)-3-(thiophen-3-yl)isoindolin-1-one (Cpd. No. 37)::US10112955, Example 37	O=C1NC(c2ccsc2)c2cc(Nc3ccncn3)ccc12	10
569862	5-(7,8-dihydro-6H-pyrimido[5,4-b][1,4]oxazin-4-ylamino)-3-methyl-isoindolin-1-one (Cpd. No. 38)::US10112955, Example 38	CC1NC(=O)c2ccc(Nc3ncnc4NCCOc34)cc12	550
569864	Synthesis of 5-(6,7-dihydro-5H-pyrrolo[2,3-d]pyrimidin-4-ylamino)-3-methyl-isoindolin-1-one (Cpd. No. 39)::US10112955, Example 39	CC1NC(=O)c2ccc(Nc3ncnc4NCCc34)cc12	550
569869	N-(4-((1-methyl-3-oxo-2,3-dihydro-1H-pyrrolo[3,4-c]pyridin-6-yl)amino)pyridin-2-yl)cyclopropanecarboxamide (Cpd. No. 42)::US10112955, Example 42	CC1NC(=O)c2cnc(Nc3ccnc(NC(=O)C4CC4)c3)cc12	10
569870	N-(4-((1-methyl-3-oxo-2,3-dihydro-1H-pyrrolo[3,4-c]pyridin-6-yl)amino)pyridin-2-yl)cyclopropanecarboxamide (Cpd. No. 42)::US10112955, Example 42	CC1NC(=O)c2cnc(Nc3ccnc(NC(=O)C4CC4)c3)cc12	10
569871	Synthesis of 5-((6-aminopyrimidin-4-yl)amino)-7-chloro-3,3-dimethylisoindolin-1-one (Cpd. No. 43)::US10112955, Example 43	CC1(C)NC(=O)c2c1cc(Nc1cc(N)ncn1)cc2Cl	10
569872	Synthesis of 5-((6-aminopyrimidin-4-yl)amino)-7-chloro-3,3-dimethylisoindolin-1-one (Cpd. No. 43)::US10112955, Example 43	CC1(C)NC(=O)c2c1cc(Nc1cc(N)ncn1)cc2Cl	10
569873	Synthesis of 5-((6-aminopyrimidin-4-yl)amino)-3,3,7-trimethylisoindolin-1-one (Cpd. No. 44)::US10112955, Example 44	Cc1cc(Nc2cc(N)ncn2)cc2c1C(=O)NC2(C)C	10
569874	4'-chloro-6'-(pyrimidin-4-ylamino)spiro[cyclohexane-1,1&#8242;-isoindolin]-3&#8242;-one (Cpd. No. 46)::US10112955, Example 46	Clc1cc(Nc2ccncn2)cc2c1C(=O)NC21CCCCC1	10
569875	6'-((6-aminopyrimidin-4-yl)amino)-4'-methylspiro[cyclopentane-1,1'-isoindolin]-3'-one (Cpd. No. 47)::US10112955, Example 47	Nc1cc(Nc2cc3c(C(=O)NC33CCCC3)c(Cl)c2)ncn1	10
569876	6'-((6-aminopyrimidin-4-yl)amino)-4'-chlorospiro[cyclohexane-1,1'-isoindolin]-3'-one (Cpd. No. 48)::US10112955, Example 48	Clc1cc(Nc2cc(NC(=O)C3CC3)ncn2)cc2c1C(=O)NC21CCCCC1	10
569877	1-(6-aminopyrimidin-4-yl)-1H-benzo[d]imidazole-5-carboxamide (Cpd. No. 49)::US10112955, Example 49	NC(=O)c1ccc2ncn(-c3cc(N)ncn3)c2c1	550
569878	5-((6-amino-5-chloropyrimidin-4-yl)amino)-7-chloro-3,3-dimethylisoindolin-1-one (Cpd. No. 50)::US10112955, Example 50	CC1(C)NC(=O)c2c1cc(Nc1ncnc(N)c1Cl)cc2Cl	10
569879	6'-((6-aminopyrimidin-4-yl)amino)-4'-methylspiro[cyclohexane-1,1'isoindolin]-3'-one (Cpd. No. 51)::US10112955, Example 51	Cc1cc(Nc2cc(N)ncn2)cc2c1C(=O)NC21CCCCC1	10
569880	5-((6-aminopyrimidin-4-yl)amino)-4-chloro-3,3-dimethylisoindolin-1-one (Cpd. No. 52)::US10112955, Example 52	CC1(C)NC(=O)c2ccc(Nc3cc(N)ncn3)c(Cl)c12	10
569881	6'-((6-amino-5-ethylpyrimidin-4-yl)amino)-4'-methylspiro[cyclohexane-1,1'-isoindolin]-3'-one (Cpd. No. 53)::US10112955, Example 53	CCc1c(N)ncnc1Nc1cc2c(C(=O)NC22CCCCC2)c(C)c1	10
569882	6'-((5-methoxypyrimidin-4-yl)amino)-4'-methylspiro[cyclohexane-1,1'-isoindolin]-3'-one (Cpd. No. 54)::US10112955, Example 54	COc1cncnc1Nc1cc2c(C(=O)NC22CCCCC2)c(C)c1	10
569883	6'-((6-amino-5-methylpyrimidin-4-yl)amino)-4'-methylspiro[cyclohexane-1,1'-isoindolin]-3'-one (Cpd. No. 55)::US10112955, Example 55	Cc1cc(Nc2ncnc(N)c2C)cc2c1C(=O)NC21CCCCC1	550
569884	6'-((5-ethylpyrimidin-4-yl)amino)-4'-methylspiro[cyclohexane-1,1'-isoindolin]-3'-one (Cpd. No. 56)::US10112955, Example 56	CCc1cncnc1Nc1cc2c(C(=O)NC22CCCCC2)c(C)c1	550
569885	6'-((6-amino-5-methoxypyrimidin-4-yl)amino)-4'-methylspiro[cyclohexane-1,1'-isoindolin]-3'-one (Cpd. No. 57)::US10112955, Example 57	COc1c(N)ncnc1Nc1cc2c(C(=O)NC22CCCCC2)c(C)c1	10
569886	6'-((6-amino-5-chloropyrimidin-4-yl)amino)-4'-methylspiro[cyclohexane-1,1'-isoindolin]-3'-one (Cpd. No. 58)::US10112955, Example 58	Cc1cc(Nc2ncnc(N)c2Cl)cc2c1C(=O)NC21CCCCC1	10
569887	6'-((6-amino-5-chloropyrimidin-4-yl)amino)-4'-chlorospiro[cyclohexane-1,1'-isoindolin]-3'-one (Cpd. No. 59)::US10112955, Example 59	Nc1ncnc(Nc2cc3c(C(=O)NC33CCCCC3)c(Cl)c2)c1Cl	10
606684	US10167296, Example 1.01	C[C@@H](Oc1cc(F)ccc1Nc1ncnc2cc(N=S(C)(C)=O)c(OCCCN3CCN(C)C(=O)C3)c(C)c12)C(F)(F)F	5.5
606685	US10167296, Example 1.02	C[C@@H](Oc1cc(F)ccc1Nc1ncnc2cc(N=S(C)(C)=O)c(OCCCN3CCCC3)c(C)c12)C(F)(F)F	2.4
606686	US10167296, Example 1.03	CCOc1c(C)c2c(Nc3ccc(F)cc3O[C@H](C)C(F)(F)F)ncnc2cc1N=S(C)(C)=O	1.6
606687	US10167296, Example 1.04	C[C@@H](Oc1cc(F)ccc1Nc1ncnc2cc(N=S(C)(C)=O)c(OCCN3CCOCC3)c(C)c12)C(F)(F)F	2.4
606688	US10167296, Example 2.01	COC1CS(=O)(C1)=Nc1cc2ncnc(Nc3ccc(F)cc3O[C@H](C)C(=O)NCC(F)(F)F)c2c(C)c1OC	2.5
606689	US10167296, Example 2.02	COc1c(C)c2c(Nc3ccc(F)cc3O[C@@H]3CO[C@@H]4[C@@H](F)CO[C@H]34)ncnc2cc1N=S(C)(C)=O	12.6
606690	US10167296, Example 2.03	COc1c(C)c2c(Nc3ccc(F)cc3O[C@@H]3CO[C@@H]4CCO[C@H]34)ncnc2cc1N=S1(=O)CCCC1	1.2
606691	US10167296, Example 2.04	COc1c(C)c2c(Nc3ccc(F)cc3O[C@@H]3CO[C@@H]4CCO[C@H]34)ncnc2cc1N=S1(=O)CCC(O)CC1	1.2
606692	US10167296, Example 2.05	COc1c(C)c2c(Nc3ccc(F)cc3O[C@H](C)C(=O)N[C@@H](C)C(F)(F)F)ncnc2cc1N=S1(=O)CCCC1	2.5
606693	US10167296, Example 2.06	COc1c(C)c2c(Nc3ccc(F)cc3O[C@@H]3CO[C@@H]4[C@H](O)CO[C@H]34)ncnc2cc1N=S1(=O)CCC1	1.2
606694	US10167296, Example 2.07	COc1c(C)c2c(Nc3ccc(F)cc3O[C@H]3COC[C@@H]3O)ncnc2cc1N=S1(=O)CCC1	2.7
606695	US10167296, Example 2.08	COc1c(C)c2c(Nc3ccc(F)cc3O[C@@H]3CO[C@@H]4CCO[C@H]34)ncnc2cc1N=S1(=O)CCCCC1	1.4
606696	US10167296, Example 2.09	COc1c(C)c2c(Nc3ccc(F)cc3O[C@@H]3CO[C@@H]4[C@H](O)CO[C@H]34)ncnc2cc1N=S1(=O)CCCC1	1.8
606697	US10167296, Example 2.10	COc1c(C)c2c(Nc3cccnc3O[C@@H]3CO[C@@H]4CCO[C@H]34)ncnc2cc1N=S1(=O)CCCC1	3.3
606698	US10167296, Example 2.11	COc1c(C)c2c(Nc3ccc(F)cc3O[C@H](C)C(=O)NCC(F)(F)F)ncnc2cc1N=S1(=O)CCC1	1.9
606699	US10167296, Example 2.12	COc1c(C)c2c(Nc3ccc(F)cc3O[C@@H]3CO[C@@H]4CCO[C@H]34)ncnc2cc1N=S(C)(=O)C1CCOCC1	2.3
606700	US10167296, Example 2.13	COc1c(C)c2c(Nc3ccc(F)cc3O[C@@H]3CO[C@@H]4[C@H](O)CO[C@H]34)ncnc2cc1N=S(C)(C)=O	1.7
606701	US10167296, Example 2.14	COc1c(C)c2c(Nc3ccc(F)cc3OC3CCOCC3)ncnc2cc1N=S(C)(C)=O	3.7
606702	US10167296, Example 2.15	C[C@@H](Oc1cc(F)ccc1Nc1ncnc2cc(N=S3(=O)CCC3)c(OCCCN3CCOCC3)c(C)c12)C(F)(F)F	1.4
606703	US10167296, Example 2.16	COc1c(C)c2c(Nc3ccc(F)cc3O[C@H](C)C(F)(F)F)ncnc2cc1N=S(C)(C)=O	3.5
606704	US10167296, Example 2.17	COc1c(C)c2c(Nc3ccc(F)cc3O[C@@H]3CO[C@@H]4CCO[C@H]34)ncnc2cc1N=S1(=O)CCOCC1	2.1
606705	US10167296, Example 2.18	CO[C@@H]1CO[C@@H]2[C@@H](CO[C@H]12)Oc1cc(F)ccc1Nc1ncnc2cc(N=S3(=O)CCC3)c(OC)c(Cl)c12	1.3
606706	US10167296, Example 2.19	COc1c(C)c2c(Nc3ccc(F)cc3O[C@@H]3CO[C@@H]4CCO[C@H]34)ncnc2cc1N=S(C)(=O)C(C)(C)C	2.8
606707	US10167296, Example 2.20	COc1c(cc2ncnc(Nc3cc4cn[nH]c4cc3OC(C)C)c2c1C)N=S(C)(C)=O	3.8
606708	US10167296, Example 2.21	COc1c(C)c2c(Nc3cccnc3O[C@@H]3CO[C@@H]4CCO[C@H]34)ncnc2cc1N=S1(=O)CCC1	1.9
606709	US10167296, Example 2.22	COc1c(C)c2c(Nc3ccc(F)cc3O[C@H]3CC[C@H](O)CC3)ncnc2cc1N=S(C)(C)=O	2.5
606710	US10167296, Example 2.23	COc1c(C)c2c(Nc3ccc(F)cc3O[C@@H]3CO[C@@H]4CCO[C@H]34)ncnc2cc1N=S(C)(=O)CCO	2
606711	US10167296, Example 2.24	COc1c(C)c2c(Nc3ccc(F)cc3O[C@H](C)C(=O)NCC(F)(F)F)ncnc2cc1N=S(C)(C)=O	4.4
606712	US10167296, Example 2.25	COc1c(C)c2c(Nc3ccc(F)cc3O[C@@H]3CO[C@@H]4CCO[C@H]34)ncnc2cc1N=S(C)(C)=O	0.8
606713	US10167296, Example 2.26	COc1c(C)c2c(Nc3ccc(F)cc3O[C@@H]3CO[C@@H]4[C@@H](F)CO[C@H]34)ncnc2cc1N=S1(=O)CCC1	1
606714	US10167296, Example 2.27	COc1c(C)c2c(Nc3cc4cn[nH]c4cc3OC(C)C)ncnc2cc1N=S1(=O)CCC1	3.9
606715	US10167296, Example 2.28	CO[C@@H]1CO[C@@H]2[C@@H](CO[C@H]12)Oc1cc(F)ccc1Nc1ncnc2cc(N=S(C)(C)=O)c(OC)c(Cl)c12	2.2
606716	US10167296, Example 2.29	COc1c(C)c2c(Nc3ccc(Cl)cc3O[C@H](C)C(=O)NCC(F)(F)F)ncnc2cc1N=S(C)(C)=O	2.6
606717	US10167296, Example 2.30	COc1c(C)c2c(Nc3ccc(F)cc3O[C@@H]3CO[C@@H]4CCO[C@H]34)ncnc2cc1N=S1(=O)CCNCC1	1.3
606718	US10167296, Example 2.31	COc1c(C)c2c(Nc3ccc(F)cc3O[C@@H]3CO[C@@H]4CCO[C@H]34)ncnc2cc1N=S(C)(=O)C(C)C	2.1
606719	US10167296, Example 2.32	C[C@@H](Oc1cc(F)ccc1Nc1ncnc2cc(N=S(C)(C)=O)c(OCCN3CCN(C)C(=O)C3)c(C)c12)C(F)(F)F	4.1
606720	US10167296, Example 2.33	COc1c(Cl)c2c(Nc3ccc(F)cc3O[C@@H]3CO[C@@H]4CCO[C@H]34)ncnc2cc1N=S1(=O)CCCC1	1.6
606721	US10167296, Example 2.34	COc1c(Cl)c2c(Nc3ccc(F)cc3OC3CCOCC3)ncnc2cc1N=S(C)(C)=O	2
606722	US10167296, Example 2.35	COc1c(C)c2c(Nc3ccc(F)cc3O[C@H](C)C(F)(F)F)ncnc2cc1N=S1(=O)CCC1	1.5
606723	US10167296, Example 2.36	CO[C@@H]1CO[C@@H]2[C@@H](CO[C@H]12)Oc1cc(F)ccc1Nc1ncnc2cc(N=S3(=O)CCCC3)c(OC)c(C)c12	1.8
606724	US10167296, Example 2.37	COc1c(C)c2c(Nc3ccc(F)cc3O[C@H](C)C(=O)N[C@@H](C)C(F)(F)F)ncnc2cc1N=S(C)(C)=O	4.1
606725	US10167296, Example 2.38	COc1c(C)c2c(Nc3ccc(F)cc3O[C@H]3COC[C@@H]3O)ncnc2cc1N=S(C)(C)=O	2
606726	US10167296, Example 2.39	COc1c(C)c2c(Nc3ccc(Cl)cc3O[C@H](C)C(=O)NCC(F)(F)F)ncnc2cc1N=S1(=O)CCC1	2.4
606727	US10167296, Example 2.40	COc1c(Cl)c2c(Nc3ccc(F)cc3O[C@@H]3CO[C@@H]4CCO[C@H]34)ncnc2cc1N=S(C)(C)=O	1.3
606728	US10167296, Example 2.41	CO[C@@H]1CO[C@@H]2[C@@H](CO[C@H]12)Oc1cc(F)ccc1Nc1ncnc2cc(N=S3(=O)CCC3)c(OC)c(C)c12	1.6
606729	US10167296, Example 2.42	COc1c(C)c2c(Nc3ccc(F)cc3O[C@@H]3CO[C@@H]4CCO[C@H]34)ncnc2cc1N=S1(=O)CCC1	1.2
606730	US10167296, Example 2.43	COc1c(C)c2c(Nc3ccc(F)cc3O[C@@H]3CO[C@@H]4CCO[C@H]34)ncnc2cc1N=S(C)(=O)C1CC1	2.3
606731	US10167296, Example 2.44	COc1c(C)c2c(Nc3ccc(F)cc3O[C@H]3CC[C@H](O)CC3)ncnc2cc1N=S1(=O)CCCC1	1.4
606732	US10167296, Example 2.45	CO[C@@H]1CO[C@@H]2[C@@H](CO[C@H]12)Oc1cc(F)ccc1Nc1ncnc2cc(N=S(C)(C)=O)c(OC)c(C)c12	1.7
606733	US10167296, Example 2.46	COc1c(C)c2c(Nc3ccc(F)cc3O[C@H]3COC[C@@H]3O)ncnc2cc1N=S1(=O)CCCC1	2
606734	US10167296, Example 2.47	COc1c(Cl)c2c(Nc3ccc(F)cc3O[C@H](C)C(=O)NCC(F)(F)F)ncnc2cc1N=S(C)(C)=O	1.4
606735	US10167296, Example 2.48	COc1c(C)c2c(Nc3ccc(F)cc3O[C@H]3CCOC3)ncnc2cc1N=S1(=O)CCCC1	1.3
606736	US10167296, Example 2.49	COc1c(C)c2c(Nc3cccnc3O[C@@H]3CO[C@@H]4CCO[C@H]34)ncnc2cc1N=S(C)(C)=O	2.3
606737	US10167296, Example 2.50	COc1c(C)c2c(Nc3ccc(F)cc3O[C@H]3CCOC3)ncnc2cc1N=S(C)(C)=O	2
606738	US10167296, Example 2.51	C[C@@H](Oc1cc(F)ccc1Nc1ncnc2cc(N=S(C)(C)=O)c(O)c(C)c12)C(F)(F)F	6.9
606739	US10167296, Example 2.52	COc1c(C)c2c(Nc3ccc(F)cc3O[C@H](C)C(=O)NCC(F)(F)F)ncnc2cc1N=S1(=O)CCCC1	2.3
606740	US10167296, Example 2.53	COc1c(C)c2c(Nc3ccc(F)cc3O[C@H](C)C(=O)N[C@@H](C)C(F)(F)F)ncnc2cc1N=S1(=O)CCC1	1.6
606741	US10167296, Example 2.54	COc1c(C)c2c(Nc3ccc(F)cc3O[C@H](C)C(F)(F)F)ncnc2cc1N=S1(=O)CCCC1	1.6
606742	US10167296, Example 2.55	CO[C@@H]1CO[C@@H]2[C@@H](CO[C@H]12)Oc1cc(F)ccc1Nc1ncnc2cc(N=S3(=O)CCCC3)c(OC)c(Cl)c12	1.6
606743	US10167296, Example 2.56	COc1c(C)c2c(Nc3ccc(Cl)cc3O[C@H](C)C(=O)NCC(F)(F)F)ncnc2cc1N=S1(=O)CCCC1	2.7
606744	US10167296, Example 2.57	COc1c(C)c2c(Nc3ccc(F)cc3O[C@H]3CCOC3)ncnc2cc1N=S1(=O)CCC1	1.1
606745	US10167296, Example 2.58	COc1c(C)c2c(Nc3ccc(F)cc3O[C@H]3CC[C@H](O)CC3)ncnc2cc1N=S1(=O)CCC1	2.4
606746	US10167296, Example 2.59	COc1c(Cl)c2c(Nc3ccc(F)cc3O[C@@H]3CO[C@@H]4CCO[C@H]34)ncnc2cc1N=S1(=O)CCC1	1.4
606747	US10167296, Example 3.01	C[C@@H](Oc1cc(F)ccc1Nc1ncnc2cc(N=S(C)(C)=O)c(OCC3CC3)c(C)c12)C(F)(F)F	3.3
606748	US10167296, Example 3.02	COCCOc1c(C)c2c(Nc3ccc(F)cc3O[C@H](C)C(F)(F)F)ncnc2cc1N=S(C)(C)=O	2.6
606749	US10167296, Example 3.03	CC(C)Oc1c(C)c2c(Nc3ccc(F)cc3O[C@H](C)C(F)(F)F)ncnc2cc1N=S(C)(C)=O	6.5
606750	US10167296, Example 3.04	C[C@@H](Oc1cc(F)ccc1Nc1ncnc2cc(N=S(C)(C)=O)c(OC3CCOC3)c(C)c12)C(F)(F)F	2.1
606751	US10167296, Example 1.01	C[C@@H](Oc1cc(F)ccc1Nc1ncnc2cc(N=S(C)(C)=O)c(OCCCN3CCN(C)C(=O)C3)c(C)c12)C(F)(F)F	162
606752	US10167296, Example 1.02	C[C@@H](Oc1cc(F)ccc1Nc1ncnc2cc(N=S(C)(C)=O)c(OCCCN3CCCC3)c(C)c12)C(F)(F)F	51
606753	US10167296, Example 1.03	CCOc1c(C)c2c(Nc3ccc(F)cc3O[C@H](C)C(F)(F)F)ncnc2cc1N=S(C)(C)=O	54
606754	US10167296, Example 2.02	COc1c(C)c2c(Nc3ccc(F)cc3O[C@@H]3CO[C@@H]4[C@@H](F)CO[C@H]34)ncnc2cc1N=S(C)(C)=O	25
606755	US10167296, Example 2.06	COc1c(C)c2c(Nc3ccc(F)cc3O[C@@H]3CO[C@@H]4[C@H](O)CO[C@H]34)ncnc2cc1N=S1(=O)CCC1	18
606756	US10167296, Example 2.09	COc1c(C)c2c(Nc3ccc(F)cc3O[C@@H]3CO[C@@H]4[C@H](O)CO[C@H]34)ncnc2cc1N=S1(=O)CCCC1	14
606757	US10167296, Example 2.11	COc1c(C)c2c(Nc3ccc(F)cc3O[C@H](C)C(=O)NCC(F)(F)F)ncnc2cc1N=S1(=O)CCC1	56
606758	US10167296, Example 2.15	C[C@@H](Oc1cc(F)ccc1Nc1ncnc2cc(N=S3(=O)CCC3)c(OCCCN3CCOCC3)c(C)c12)C(F)(F)F	42
606759	US10167296, Example 2.20	COc1c(cc2ncnc(Nc3cc4cn[nH]c4cc3OC(C)C)c2c1C)N=S(C)(C)=O	57
606760	US10167296, Example 2.21	COc1c(C)c2c(Nc3cccnc3O[C@@H]3CO[C@@H]4CCO[C@H]34)ncnc2cc1N=S1(=O)CCC1	33
606761	US10167296, Example 2.25	COc1c(C)c2c(Nc3ccc(F)cc3O[C@@H]3CO[C@@H]4CCO[C@H]34)ncnc2cc1N=S(C)(C)=O	18
606762	US10167296, Example 2.26	COc1c(C)c2c(Nc3ccc(F)cc3O[C@@H]3CO[C@@H]4[C@@H](F)CO[C@H]34)ncnc2cc1N=S1(=O)CCC1	64
606763	US10167296, Example 2.27	COc1c(C)c2c(Nc3cc4cn[nH]c4cc3OC(C)C)ncnc2cc1N=S1(=O)CCC1	87
606764	US10167296, Example 2.32	C[C@@H](Oc1cc(F)ccc1Nc1ncnc2cc(N=S(C)(C)=O)c(OCCN3CCN(C)C(=O)C3)c(C)c12)C(F)(F)F	65
606765	US10167296, Example 2.35	COc1c(C)c2c(Nc3ccc(F)cc3O[C@H](C)C(F)(F)F)ncnc2cc1N=S1(=O)CCC1	74
606766	US10167296, Example 2.36	CO[C@@H]1CO[C@@H]2[C@@H](CO[C@H]12)Oc1cc(F)ccc1Nc1ncnc2cc(N=S3(=O)CCCC3)c(OC)c(C)c12	15
606767	US10167296, Example 2.38	COc1c(C)c2c(Nc3ccc(F)cc3O[C@H]3COC[C@@H]3O)ncnc2cc1N=S(C)(C)=O	55
606768	US10167296, Example 2.39	COc1c(C)c2c(Nc3ccc(Cl)cc3O[C@H](C)C(=O)NCC(F)(F)F)ncnc2cc1N=S1(=O)CCC1	66
606769	US10167296, Example 2.40	COc1c(Cl)c2c(Nc3ccc(F)cc3O[C@@H]3CO[C@@H]4CCO[C@H]34)ncnc2cc1N=S(C)(C)=O	16
606770	US10167296, Example 2.42	COc1c(C)c2c(Nc3ccc(F)cc3O[C@@H]3CO[C@@H]4CCO[C@H]34)ncnc2cc1N=S1(=O)CCC1	52
606771	US10167296, Example 2.44	COc1c(C)c2c(Nc3ccc(F)cc3O[C@H]3CC[C@H](O)CC3)ncnc2cc1N=S1(=O)CCCC1	41
606772	US10167296, Example 2.45	CO[C@@H]1CO[C@@H]2[C@@H](CO[C@H]12)Oc1cc(F)ccc1Nc1ncnc2cc(N=S(C)(C)=O)c(OC)c(C)c12	17
606773	US10167296, Example 2.46	COc1c(C)c2c(Nc3ccc(F)cc3O[C@H]3COC[C@@H]3O)ncnc2cc1N=S1(=O)CCCC1	37
606774	US10167296, Example 2.47	COc1c(Cl)c2c(Nc3ccc(F)cc3O[C@H](C)C(=O)NCC(F)(F)F)ncnc2cc1N=S(C)(C)=O	28
606775	US10167296, Example 2.48	COc1c(C)c2c(Nc3ccc(F)cc3O[C@H]3CCOC3)ncnc2cc1N=S1(=O)CCCC1	22
606776	US10167296, Example 2.50	COc1c(C)c2c(Nc3ccc(F)cc3O[C@H]3CCOC3)ncnc2cc1N=S(C)(C)=O	44
606777	US10167296, Example 2.57	COc1c(C)c2c(Nc3ccc(F)cc3O[C@H]3CCOC3)ncnc2cc1N=S1(=O)CCC1	22
606778	US10167296, Example 2.58	COc1c(C)c2c(Nc3ccc(F)cc3O[C@H]3CC[C@H](O)CC3)ncnc2cc1N=S1(=O)CCC1	38
606779	US10167296, Example 3.01	C[C@@H](Oc1cc(F)ccc1Nc1ncnc2cc(N=S(C)(C)=O)c(OCC3CC3)c(C)c12)C(F)(F)F	180
606780	US10167296, Example 3.02	COCCOc1c(C)c2c(Nc3ccc(F)cc3O[C@H](C)C(F)(F)F)ncnc2cc1N=S(C)(C)=O	113
606781	US10167296, Example 3.03	CC(C)Oc1c(C)c2c(Nc3ccc(F)cc3O[C@H](C)C(F)(F)F)ncnc2cc1N=S(C)(C)=O	282
606782	US10167296, Example 3.04	C[C@@H](Oc1cc(F)ccc1Nc1ncnc2cc(N=S(C)(C)=O)c(OC3CCOC3)c(C)c12)C(F)(F)F	118
660303	2-{[3-(1-Benzofuran-2-yl)imidazo[1, 2-b]pyridazin-6-yl]oxy}-N-ethylethanolamine::US9730929, Example 1	CCN(CCO)c1ccc2ncc(-c3cc4ccccc4o3)n2n1	20
660304	N-(2-{[3-(1-Benzofuran-2- yl)imidazo[1,2-b]pyridazin- 6-yl]oxy}ethyl)propan-1- amine::US9730929, Example 2	CCCN(CCO)c1ccc2ncc(-c3cc4ccccc4o3)n2n1	21
660305	3-[(1R)-1-{[3-(1- Benzofuran-2- yl)imidazo[1,2-b]pyridazin- 6-yl]oxy}-2- (methylamino)ethyl]phenol::US9730929, Example 3	CN(C[C@H](O)c1cccc(O)c1)c1ccc2ncc(-c3cc4ccccc4o3)n2n1	2
660306	4-{[3-(1- Benzofuran-2- yl)imidazo[1,2-b]pyridazin- 6-yl]oxy}-N-butylbutan- 1-amine::US9730929, Example 4	CCCCN(CCCCO)c1ccc2ncc(-c3cc4ccccc4o3)n2n1	121
660307	2-{[3-(1- Benzofuran-2- yl)imidazo[1,2-b]pyridazin- 6-yl]oxy}-3- (methylamino)propan-1-ol::US9730929, Example 5	CN(CC(O)CO)c1ccc2ncc(-c3cc4ccccc4o3)n2n1	9
660308	3-{[3-(1-Benzofuran-2- yl)imidazo[1,2-b]pyridazin- 6-yl]oxy}-N- methylpropan-1-amine::US9730929, Example 6	CN(CCCO)c1ccc2ncc(-c3cc4ccccc4o3)n2n1	19
660309	3-{[3-(1-Benzofuran-2- yl)imidazo[1,2-b]pyridazin- 6-yl]oxy}-N-methyl-3- phenylpropan-1-amine::US9730929, Example 7	CN(CCC(O)c1ccccc1)c1ccc2ncc(-c3cc4ccccc4o3)n2n1	99
660310	2-(1-{[3-(1- Benzofuran-2- yl)imidazo[1,2-b]pyridazin- 6-yl]oxy}cyclopentyl)- N-methylethanamine::US9730929, Example 8	CN(CCC1(O)CCCC1)c1ccc2ncc(-c3cc4ccccc4o3)n2n1	45
660311	3-[(1R)-1-Hydroxy-2- {[3-(4-methoxy-1- benzofuran-2- yl)imidazo[1,2-b]pyridazin- 6-yl](methyl)amino}eth- yl]phenol::US9730929, Example 9	COc1cccc2oc(cc12)-c1cnc2ccc(nn12)N(C)C[C@H](O)c1cccc(O)c1	4
660313	2-{[3-(1-Benzofuran-2-yl)imidazo[1,2-b]pyridazin-6-yl](methyl)amino}-1-(pyridin-3-yl)ethanol::US9730929, Example 11	CN(CC(O)c1cccnc1)c1ccc2ncc(-c3cc4ccccc4o3)n2n1	2
660314	(&#8722;)-2-{[3-(1-Benzofuran-2-yl)imidazo[1,2-b]pyridazin-6-yl](methyl)amino}-1-phenylethanol::US9730929, Example 12	CN(CC(O)c1ccccc1)c1ccc2ncc(-c3cc4ccccc4o3)n2n1	4
660316	1-{[3-(1-Benzofuran-2-yl)imidazo[1,2-b]pyridazin-6-yl](methyl)amino}propan-2-ol::US9730929, Example 14	CC(O)CN(C)c1ccc2ncc(-c3cc4ccccc4o3)n2n1	9
660317	1-{[3-(4-Methoxyfuro[3,2-c]pyridin-2-yl)imidazo[1,2-b]pyridazin-6-yl](methyl)amino}propan-2-ol::US9730929, Example 15	COc1cccc2oc(cc12)-c1cnc2ccc(nn12)N(C)CC(C)O	10
660318	2-{[3-(1-Benzofuran-2-yl)imidazo[1,2-b]pyridazin-6-yl](cyclopropyl)amino}-1-phenylethanol::US9730929, Example 16	OC(CN(C1CC1)c1ccc2ncc(-c3cc4ccccc4o3)n2n1)c1ccccc1	24
660319	2-{[3-(4-Methoxyfuro[3,2-c]pyridin-2-yl)imidazo[1,2-b]pyridazin-6-yl](methyl)amino}propan-1-ol::US9730929, Example 17	COc1nccc2oc(cc12)-c1cnc2ccc(nn12)N(C)C(C)CO	26
660320	2-{[3-(1-Benzofuran-2-yl)imidazo[1,2-b]pyridazin-6-yl](cyclopropyl)amino}-1-(4-fluorophenyl)ethanol::US9730929, Example 18	OC(CN(C1CC1)c1ccc2ncc(-c3cc4ccccc4o3)n2n1)c1ccc(F)cc1	42
660321	2-{[3-(1-Benzofuran-2-yl)imidazo[1,2-b]pyridazin-6-yl](methyl)amino}propan-1-ol::US9730929, Example 19	CC(CO)N(C)c1ccc2ncc(-c3cc4ccccc4o3)n2n1	47
660322	2-{[3-(1-Benzofuran-2-yl)imidazo[1,2-b]pyridazin-6-yl](isobutyl)amino}-1-phenylethanol::US9730929, Example 20	CC(C)CN(CC(O)c1ccccc1)c1ccc2ncc(-c3cc4ccccc4o3)n2n1	48
660323	2-{[3-(1-Benzofuran-2-yl)imidazo[1,2-b]pyridazin-6-yl](isopropyl)amino}-1-phenylethanol::US9730929, Example 21	CC(C)N(CC(O)c1ccccc1)c1ccc2ncc(-c3cc4ccccc4o3)n2n1	52
660324	2-{[3-(Furo[2,3-c]pyridin-2-yl)imidazo[1,2-b]pyridazin-6-yl](methyl)amino}-1-phenylethanol::US9730929, Example 22	CN(CC(O)c1ccccc1)c1ccc2ncc(-c3cc4ccncc4o3)n2n1	1
660325	2-{[3-(Furo[3,2-c]pyridin-2-yl)imidazo[1,2-b]pyridazin-6-yl](methyl)amino}-1-phenylethanol::US9730929, Example 23	CN(CC(O)c1ccccc1)c1ccc2ncc(-c3cc4cnccc4o3)n2n1	1
660326	2-{[3-(4-Methoxyfuro[3,2-c]pyridin-2-yl)imidazo[1,2-b]pyridazin-6-yl](methyl)amino}-1-phenylethanol::US9730929, Example 24	COc1nccc2oc(cc12)-c1cnc2ccc(nn12)N(C)CC(O)c1ccccc1	3
660327	2-{[3-(4-Ethoxyfuro[3,2-c]pyridin-2-yl)imidazo[1,2-b]pyridazin-6-yl](methyl)amino}-1-phenylethanol::US9730929, Example 25	CCOc1nccc2oc(cc12)-c1cnc2ccc(nn12)N(C)CC(O)c1ccccc1	5
681433	(trans-3-{[3-(1-Benzofuran-2-yl)imidazo[1,2-b]pyridazin-6-yl]amino}cyclobutyl)methanol::US9783543, 1	OC[C@H]1C[C@@H](C1)Nc1ccc2ncc(-c3cc4ccccc4o3)n2n1	8
681434	3-(1-Benzofur-2-yl)-6-chloroimidazo[1,2-b]pyridazine::US9783543, 2	Clc1ccc2ncc(-c3cc4ccccc4o3)n2n1	9
681435	(1S,2R)-2-{[3-(1-Benzofuran-2-yl)imidazo[1,2-b]pyridazin-6-yl]amino}cyclopentanol::US9783543, 3	O[C@H]1CCC[C@H]1Nc1ccc2ncc(-c3cc4ccccc4o3)n2n1	10
681436	(1R,2R)-2-{[3-(1-Benzofuran-2-yl)imidazo[1,2-b]pyridazin-6-yl]amino}cyclopentanol::US9783543, 4	O[C@@H]1CCC[C@H]1Nc1ccc2ncc(-c3cc4ccccc4o3)n2n1	14
681437	(1R,2S)-2-{[3-(1-Benzofuran-2-yl)imidazo[1,2-b]pyridazin-6-yl]amino}cyclohexanol::US9783543, 5	O[C@@H]1CCCC[C@@H]1Nc1ccc2ncc(-c3cc4ccccc4o3)n2n1	42
681438	(1S,2S)-2-{[3-(1-Benzofuran-2-yl)imidazo[1,2-b]pyridazin-6-yl]amino}cyclopentanol::US9783543, 6	O[C@H]1CCC[C@@H]1Nc1ccc2ncc(-c3cc4ccccc4o3)n2n1	22
681439	(1R,2S)-2-{[3-(1-Benzofuran-2-yl)imidazo[1,2-b]pyridazin-6-yl]amino}cyclopentanol::US9783543, 7	O[C@@H]1CCC[C@@H]1Nc1ccc2ncc(-c3cc4ccccc4o3)n2n1	24
681442	US9783543, 10::trans-4-{[3-(1-Benzofuran-2-yl)imidazo[1,2-b]pyridazin-6-yl]amino}cyclohexanol	O[C@H]1CC[C@@H](CC1)Nc1ccc2ncc(-c3cc4ccccc4o3)n2n1	12
681443	US9783543, 11::trans-3-{[3-(Furo[3,2-c]pyridin-2-yl)imidazo[1,2-b]pyridazin-6-yl]amino}cyclobutanol	O[C@H]1C[C@@H](C1)Nc1ccc2ncc(-c3cc4cnccc4o3)n2n1	14
681444	US9284319, R1::US9730929, Example R1::US9783543, R1	C(Nc1ccc2ncc(-c3ccncc3)n2n1)c1ccccc1	181
681445	US9284319, R2::US9730929, Example R2::US9783543, R2	N(c1ccccc1)c1ccc2ncc(-c3ccncc3)n2n1	64
681446	US9284319, R2::US9730929, Example R3::US9783543, R3	C1CCC(CC1)Nc1ccc2ncc(-c3ccncc3)n2n1	118
681447	US9284319, R4::US9730929, Example R4::US9783543, R4	N(c1ccncc1)c1ccc2ncc(-c3ccncc3)n2n1	245
681448	US9284319, R5::US9730929, Example R5::US9783543, R5	C1CC(CCO1)Nc1ccc2ncc(-c3ccncc3)n2n1	192
681449	US9284319, R6::US9730929, Example R6::US9783543, R6	C(Cc1ccccn1)Nc1ccc2ncc(-c3cc4ccccc4o3)n2n1	17
681450	US9284319, R7::US9730929, Example R7::US9783543, R7	CN(C)CCNc1ccc2ncc(-c3cc4ccccc4o3)n2n1	11
681451	US9284319, R8::US9730929, Example R8::US9783543, R8	C(Nc1ccc2ncc(-c3cc4ccccc4o3)n2n1)c1ccncc1	23
681459	(1S,2S)-2-{[3-(1-Benzofuran-2-yl)imidazo[1,2-b]pyridazin-6-yl]amino}cyclohexanol::US9783543, 8	O[C@H]1CCCC[C@@H]1Nc1ccc2ncc(-c3cc4ccccc4o3)n2n1	94
681460	(1R,2R)-2-{[3-(1-Benzofuran-2-yl)imidazo[1,2-b]pyridazin-6-yl]amino}cyclohexanol::US9783543, 9	O[C@@H]1CCCC[C@H]1Nc1ccc2ncc(-c3cc4ccccc4o3)n2n1	210
749617	(4-(3-(4-hydroxyphenyl)imidazo[1,2-a]pyrazin-6-yl)phenyl)(4-methylpiperazin-1-yl)methanone::US9908886, Example 1	CN1CCN(CC1)C(=O)c1ccc(cc1)-c1cn2c(cnc2cn1)-c1ccc(O)cc1	100
749618	(4-(3-(4-hydroxyphenyl)imidazo[1,2-a]pyrazin-6-yl)phenyl)(4-methylpiperazin-1-yl)methanone::US9908886, Example 1	CN1CCN(CC1)C(=O)c1ccc(cc1)-c1cn2c(cnc2cn1)-c1ccc(O)cc1	100
749619	(4-(3-(4-hydroxyphenyl)imidazo[1,2-a]pyrazin-6-yl)phenyl)(morpholino)methanone::US9908886, Example 2	Oc1ccc(cc1)-c1cnc2cnc(cn12)-c1ccc(cc1)C(=O)N1CCOCC1	1000
749620	(4-(3-(4-hydroxyphenyl)imidazo[1,2-a]pyrazin-6-yl)phenyl)(morpholino)methanone::US9908886, Example 2	Oc1ccc(cc1)-c1cnc2cnc(cn12)-c1ccc(cc1)C(=O)N1CCOCC1	1000
749621	4-(6-(4-(4,4-dimethylpiperidine-1-carbonyl)phenyl)imidazo[1,2-a]pyrazin-3-yl)benzamide::US9908886, Example 3	CC1(C)CCN(CC1)C(=O)c1ccc(cc1)-c1cn2c(cnc2cn1)-c1ccc(cc1)C(N)=O	1000
749622	4-(6-(4-(4,4-dimethylpiperidine-1-carbonyl)phenyl)imidazo[1,2-a]pyrazin-3-yl)benzamide::US9908886, Example 3	CC1(C)CCN(CC1)C(=O)c1ccc(cc1)-c1cn2c(cnc2cn1)-c1ccc(cc1)C(N)=O	100
749623	4-(6-(4-(4-aminopiperidine-1-carbonyl)phenyl)imidazo[1,2-a]pyrazin-3-yl)benzamide hydrochloride::US9908886, Example 4	NC1CCN(CC1)C(=O)c1ccc(cc1)-c1cn2c(cnc2cn1)-c1ccc(cc1)C(N)=O	100
749624	4-(6-(4-(4-aminopiperidine-1-carbonyl)phenyl)imidazo[1,2-a]pyrazin-3-yl)benzamide hydrochloride::US9908886, Example 4	NC1CCN(CC1)C(=O)c1ccc(cc1)-c1cn2c(cnc2cn1)-c1ccc(cc1)C(N)=O	100
749625	4-(6-(4-(4-tert-butylpiperazine-1-carbonyl)phenyl)imidazo[1,2-a]pyrazin-3-yl)benzamide::US9908886, Example 5	CC(C)(C)N1CCN(CC1)C(=O)c1ccc(cc1)-c1cn2c(cnc2cn1)-c1ccc(cc1)C(N)=O	100
749626	4-(6-(4-(4-tert-butylpiperazine-1-carbonyl)phenyl)imidazo[1,2-a]pyrazin-3-yl)benzamide::US9908886, Example 5	CC(C)(C)N1CCN(CC1)C(=O)c1ccc(cc1)-c1cn2c(cnc2cn1)-c1ccc(cc1)C(N)=O	100
749627	4-(6-(4-(4-methylpinerazine-1-carbonyl)phenyl)imidazo[1,2-a]pyrazin-3-yl)benzonitrile::US9908886, Example 41::US9908886, Example 6	CN1CCN(CC1)C(=O)c1ccc(cc1)-c1cn2c(cnc2cn1)-c1ccc(cc1)C#N	1000
749629	4-(6-(4-(morpholine-4-carbonyl)phenyl)imidazo[1,2-a]pyrazin-3-yl)benzonitrile::US9908886, Example 7	O=C(N1CCOCC1)c1ccc(cc1)-c1cn2c(cnc2cn1)-c1ccc(cc1)C#N	1000
749630	4-(6-(4-(morpholine-4-carbonyl)phenyl)imidazo[1,2-a]pyrazin-3-yl)benzonitrile::US9908886, Example 7	O=C(N1CCOCC1)c1ccc(cc1)-c1cn2c(cnc2cn1)-c1ccc(cc1)C#N	1000
749631	4-(6-(4-(4-(methylamino)piperidine-1-carbonyl)phenyl)imidazo[1,2-a]pyrazin-3-yl)benzonitrile::US9908886, Example 9	CNC1CCN(CC1)C(=O)c1ccc(cc1)-c1cn2c(cnc2cn1)-c1ccc(cc1)C#N	1000
749632	4-(6-(4-(4-(methylamino)piperidine-1-carbonyl)phenyl)imidazo[1,2-a]pyrazin-3-yl)benzonitrile::US9908886, Example 9	CNC1CCN(CC1)C(=O)c1ccc(cc1)-c1cn2c(cnc2cn1)-c1ccc(cc1)C#N	1000
749633	4-(6-(4-(4-cyclopropylpiperazine-1-carbonyl)phenyl)imidazo[1,2-a]pyrazin-3-yl)benzonitrile::US9908886, Example 14	O=C(N1CCN(CC1)C1CC1)c1ccc(cc1)-c1cn2c(cnc2cn1)-c1ccc(cc1)C#N	1000
749634	4-(6-(4-(4-cyclopropylpiperazine-1-carbonyl)phenyl)imidazo[1,2-a]pyrazin-3-yl)benzonitrile::US9908886, Example 14	O=C(N1CCN(CC1)C1CC1)c1ccc(cc1)-c1cn2c(cnc2cn1)-c1ccc(cc1)C#N	1000
749635	4-(6-(4-(4-hydroxypiperidine-1-carbonyl)phenyl)imidazo[1,2-a]pyrazin-3-yl)benzonitrile::US9908886, Example 15	OC1CCN(CC1)C(=O)c1ccc(cc1)-c1cn2c(cnc2cn1)-c1ccc(cc1)C#N	1000
749636	4-(6-(4-(4-hydroxypiperidine-1-carbonyl)phenyl)imidazo[1,2-a]pyrazin-3-yl)benzonitrile::US9908886, Example 15	OC1CCN(CC1)C(=O)c1ccc(cc1)-c1cn2c(cnc2cn1)-c1ccc(cc1)C#N	1000
749637	4-(6-(4-(4-methyl-1,4-diazepane-1-carbonyl)phenyl)imidazo[1,2-a]pyrazin-3-yl)benzonitrile::US9908886, Example 17	CN1CCCN(CC1)C(=O)c1ccc(cc1)-c1cn2c(cnc2cn1)-c1ccc(cc1)C#N	1000
749638	4-(6-(4-(4-methyl-1,4-diazepane-1-carbonyl)phenyl)imidazo[1,2-a]pyrazin-3-yl)benzonitrile::US9908886, Example 17	CN1CCCN(CC1)C(=O)c1ccc(cc1)-c1cn2c(cnc2cn1)-c1ccc(cc1)C#N	1000
749639	4-(6-(4-(4-(dimethylamino)piperidine-1-carbonyl)phenyl)imidazo[1,2-a]pyrazin-3-yl)benzonitrile::US9908886, Example 21	CN(C)C1CCN(CC1)C(=O)c1ccc(cc1)-c1cn2c(cnc2cn1)-c1ccc(cc1)C#N	1000
749640	4-(6-(4-(4-(dimethylamino)piperidine-1-carbonyl)phenyl)imidazo[1,2-a]pyrazin-3-yl)benzonitrile::US9908886, Example 21	CN(C)C1CCN(CC1)C(=O)c1ccc(cc1)-c1cn2c(cnc2cn1)-c1ccc(cc1)C#N	1000
749641	4-(6-(4-(4-amino-4-methylpiperidine-1-carbonyl)phenyl)imidazo[1,2-a]pyrazin-3-yl)benzonitrile Hydrochloride Salt::US9908886, Example 23	CC1(N)CCN(CC1)C(=O)c1ccc(cc1)-c1cn2c(cnc2cn1)-c1ccc(cc1)C#N	1000
749642	4-(6-(4-(4-amino-4-methylpiperidine-1-carbonyl)phenyl)imidazo[1,2-a]pyrazin-3-yl)benzonitrile Hydrochloride Salt::US9908886, Example 23	CC1(N)CCN(CC1)C(=O)c1ccc(cc1)-c1cn2c(cnc2cn1)-c1ccc(cc1)C#N	100
749643	4-(6-(4-(2-oxa-7-azaspiro[3.5]nonane-7-carbonyl)phenyl)imidazo[1,2-a]pyrazin-3-yl)benzonitrile::US9908886, Example 24	O=C(N1CCC2(COC2)CC1)c1ccc(cc1)-c1cn2c(cnc2cn1)-c1ccc(cc1)C#N	1000
749644	4-(6-(4-(2-oxa-7-azaspiro[3.5]nonane-7-carbonyl)phenyl)imidazo[1,2-a]pyrazin-3-yl)benzonitrile::US9908886, Example 24	O=C(N1CCC2(COC2)CC1)c1ccc(cc1)-c1cn2c(cnc2cn1)-c1ccc(cc1)C#N	1000
749645	4-(6-(4-(4-tert-butylpiperazine-1-carbonyl)phenyl)imidazo[1,2-a]pyrazin-3-yl)benzonitrile::US9908886, Example 26	CC(C)(C)N1CCN(CC1)C(=O)c1ccc(cc1)-c1cn2c(cnc2cn1)-c1ccc(cc1)C#N	1000
749646	4-(6-(4-(4-tert-butylpiperazine-1-carbonyl)phenyl)imidazo[1,2-a]pyrazin-3-yl)benzonitrile::US9908886, Example 26	CC(C)(C)N1CCN(CC1)C(=O)c1ccc(cc1)-c1cn2c(cnc2cn1)-c1ccc(cc1)C#N	1000
749647	4-(6-(4-(4-aminopineridine-1-carbonyl)-3-methylphenyl)imidazo[1,2-a]pyrazin-3-yl)benzonitrile::US9908886, Example 27	Cc1cc(ccc1C(=O)N1CCC(N)CC1)-c1cn2c(cnc2cn1)-c1ccc(cc1)C#N	100
749648	4-(6-(4-(4-aminopineridine-1-carbonyl)-3-methylphenyl)imidazo[1,2-a]pyrazin-3-yl)benzonitrile::US9908886, Example 27	Cc1cc(ccc1C(=O)N1CCC(N)CC1)-c1cn2c(cnc2cn1)-c1ccc(cc1)C#N	100
749649	4-(6-(4-(4-amino-4-methylpiperidine-1-carbonyl)-3-methylphenyl)imidazo[1,2-a]pyrazin-3-yl)benzonitrile::US9908886, Example 28	Cc1cc(ccc1C(=O)N1CCC(C)(N)CC1)-c1cn2c(cnc2cn1)-c1ccc(cc1)C#N	100
749650	4-(6-(4-(4-amino-4-methylpiperidine-1-carbonyl)-3-methylphenyl)imidazo[1,2-a]pyrazin-3-yl)benzonitrile::US9908886, Example 28	Cc1cc(ccc1C(=O)N1CCC(C)(N)CC1)-c1cn2c(cnc2cn1)-c1ccc(cc1)C#N	100
749651	4-(6-(4-(4-aminopiperidine-1-carbonyl)-3-fluorophenyl)imidazo[1,2-a]pyrazin-3-yl)benzonitrile::US9908886, Example 29	NC1CCN(CC1)C(=O)c1ccc(cc1F)-c1cn2c(cnc2cn1)-c1ccc(cc1)C#N	1000
749652	4-(6-(4-(4-aminopiperidine-1-carbonyl)-3-fluorophenyl)imidazo[1,2-a]pyrazin-3-yl)benzonitrile::US9908886, Example 29	NC1CCN(CC1)C(=O)c1ccc(cc1F)-c1cn2c(cnc2cn1)-c1ccc(cc1)C#N	1000
749653	4-(6-(4-(4-amino-4-methylpiperidine-1-carbonyl)-3-fluorophenyl)imidazo[1,2-a]pyrazin-3-yl)benzonitrile::US9908886, Example 30	CC1(N)CCN(CC1)C(=O)c1ccc(cc1F)-c1cn2c(cnc2cn1)-c1ccc(cc1)C#N	1000
749654	4-(6-(4-(4-amino-4-methylpiperidine-1-carbonyl)-3-fluorophenyl)imidazo[1,2-a]pyrazin-3-yl)benzonitrile::US9908886, Example 30	CC1(N)CCN(CC1)C(=O)c1ccc(cc1F)-c1cn2c(cnc2cn1)-c1ccc(cc1)C#N	1000
749655	4-(6-(4-(4-aminopiperidine-1-carbonyl)-3-chlorophenyl)imidazo[1,2-a]pyrazin-3-yl)benzonitrile::US9908886, Example 31	NC1CCN(CC1)C(=O)c1ccc(cc1Cl)-c1cn2c(cnc2cn1)-c1ccc(cc1)C#N	1000
749656	4-(6-(4-(4-aminopiperidine-1-carbonyl)-3-chlorophenyl)imidazo[1,2-a]pyrazin-3-yl)benzonitrile::US9908886, Example 31	NC1CCN(CC1)C(=O)c1ccc(cc1Cl)-c1cn2c(cnc2cn1)-c1ccc(cc1)C#N	1000
749657	4-(6-(4-(4-amino-4-methylpiperidine-1-carbonyl)-3-chlorophenyl)imidazo[1,2-a]pyrazin-3-yl)benzonitrile::US9908886, Example 32	CC1(N)CCN(CC1)C(=O)c1ccc(cc1Cl)-c1cn2c(cnc2cn1)-c1ccc(cc1)C#N	100
749658	4-(6-(4-(4-amino-4-methylpiperidine-1-carbonyl)-3-chlorophenyl)imidazo[1,2-a]pyrazin-3-yl)benzonitrile::US9908886, Example 32	CC1(N)CCN(CC1)C(=O)c1ccc(cc1Cl)-c1cn2c(cnc2cn1)-c1ccc(cc1)C#N	1000
749659	4-(6-(2-hydroxy-4-(4-methylpiperazine-1-carbonyl)phenyl)imidazo[1,2-a]pyrazin-3-yl)benzonitrile::US9908886, Example 38	CN1CCN(CC1)C(=O)c1ccc(c(O)c1)-c1cn2c(cnc2cn1)-c1ccc(cc1)C#N	1000
749660	4-(6-(2-hydroxy-4-(4-methylpiperazine-1-carbonyl)phenyl)imidazo[1,2-a]pyrazin-3-yl)benzonitrile::US9908886, Example 38	CN1CCN(CC1)C(=O)c1ccc(c(O)c1)-c1cn2c(cnc2cn1)-c1ccc(cc1)C#N	1000
749661	4-(6-(3-methoxy-4-(4-methylpiperazine-1-carbonyl)phenyl)imidazo[1,2-a]pyrazin-3-yl)benzonitrile::US9908886, Example 39	CN1CCN(CC1)C(=O)c1ccc(cc1CO)-c1cn2c(cnc2cn1)-c1ccc(cc1)C#N	1000
749662	4-(6-(3-methoxy-4-(4-methylpiperazine-1-carbonyl)phenyl)imidazo[1,2-a]pyrazin-3-yl)benzonitrile::US9908886, Example 39	CN1CCN(CC1)C(=O)c1ccc(cc1CO)-c1cn2c(cnc2cn1)-c1ccc(cc1)C#N	1000
749665	4-(3-(4-chlorophenyl)imidazo[1,2-a]pyrazin-6-yl)benzamide::US9908886, Example 42	NC(=O)c1ccc(cc1)-c1cn2c(cnc2cn1)-c1ccc(Cl)cc1	1000
749666	4-(3-(4-chlorophenyl)imidazo[1,2-a]pyrazin-6-yl)benzamide::US9908886, Example 42	NC(=O)c1ccc(cc1)-c1cn2c(cnc2cn1)-c1ccc(Cl)cc1	1000
749667	1-(4-(3-(4-chlorophenyl)imidazo[1,2-a]pyrazin-6-yl)benzoyl)piperidin-4-one::US9908886, Example 43	Clc1ccc(cc1)-c1cnc2cnc(cn12)-c1ccc(cc1)C(=O)N1CCC(=O)CC1	1000
749668	1-(4-(3-(4-chlorophenyl)imidazo[1,2-a]pyrazin-6-yl)benzoyl)piperidin-4-one::US9908886, Example 43	Clc1ccc(cc1)-c1cnc2cnc(cn12)-c1ccc(cc1)C(=O)N1CCC(=O)CC1	1000
749669	(4-(3-(4-chlorophenyl)imidazo[1,2-a]pyrazin-6-yl)phenyl)(4-ethylpiperazin-1-yl)methanone::US9908886, Example 45	CCN1CCN(CC1)C(=O)c1ccc(cc1)-c1cn2c(cnc2cn1)-c1ccc(cc1)C#N	1000
749670	(4-(3-(4-chlorophenyl)imidazo[1,2-a]pyrazin-6-yl)phenyl)(4-ethylpiperazin-1-yl)methanone::US9908886, Example 45	CCN1CCN(CC1)C(=O)c1ccc(cc1)-c1cn2c(cnc2cn1)-c1ccc(cc1)C#N	1000
749671	(4-(3-(4-chlorophenyl)imidazo[1,2-a]pyrazin-6-yl)phenyl)(piperazin-1-yl)methanone 2,2,2-trifluoroacetate salt::US9908886, Example 46	O=C(N1CCNCC1)c1ccc(cc1)-c1cn2c(cnc2cn1)-c1ccc(cc1)C#N	1000
749672	(4-(3-(4-chlorophenyl)imidazo[1,2-a]pyrazin-6-yl)phenyl)(piperazin-1-yl)methanone 2,2,2-trifluoroacetate salt::US9908886, Example 46	O=C(N1CCNCC1)c1ccc(cc1)-c1cn2c(cnc2cn1)-c1ccc(cc1)C#N	1000
749673	4-aminopiperidin-1-yl)(4-(3-(4-chlorophenyl)imidazo[1,2-a]pyrazin-6-yl)phenyl)methanone 2,2,2-trifluoroacetate salt::US9908886, Example 47	NC1CCN(CC1)C(=O)c1ccc(cc1)-c1cn2c(cnc2cn1)-c1ccc(cc1)C#N	1000
749674	4-aminopiperidin-1-yl)(4-(3-(4-chlorophenyl)imidazo[1,2-a]pyrazin-6-yl)phenyl)methanone 2,2,2-trifluoroacetate salt::US9908886, Example 47	NC1CCN(CC1)C(=O)c1ccc(cc1)-c1cn2c(cnc2cn1)-c1ccc(cc1)C#N	100
749675	N-(1-(4-(3-(4-chlorophenyl)imidazo[1,2-a]pyrazin-6-yl)benzoyl)piperidin-4-yl)-2,2,2-trifluoroacetamide::US9908886, Example 48	FC(F)(F)C(=O)NC1CCN(CC1)C(=O)c1ccc(cc1)-c1cn2c(cnc2cn1)-c1ccc(cc1)C#N	1000
749676	N-(1-(4-(3-(4-chlorophenyl)imidazo[1,2-a]pyrazin-6-yl)benzoyl)piperidin-4-yl)-2,2,2-trifluoroacetamide::US9908886, Example 48	FC(F)(F)C(=O)NC1CCN(CC1)C(=O)c1ccc(cc1)-c1cn2c(cnc2cn1)-c1ccc(cc1)C#N	1000
749677	N-(1-(4-(3-(4-chlorophenyl)imidazo[1,2-a]pyrazin-6-yl)benzoyl)piperidin-4-yl)-2,2,2-acetamide::US9908886, Example 49	CC(=O)NC1CCN(CC1)C(=O)c1ccc(cc1)-c1cn2c(cnc2cn1)-c1ccc(cc1)C#N	1000
749678	N-(1-(4-(3-(4-chlorophenyl)imidazo[1,2-a]pyrazin-6-yl)benzoyl)piperidin-4-yl)-2,2,2-acetamide::US9908886, Example 49	CC(=O)NC1CCN(CC1)C(=O)c1ccc(cc1)-c1cn2c(cnc2cn1)-c1ccc(cc1)C#N	1000
749679	(4-(3-(4-chlorophenyl)imidazo[1,2-b]pyridazin-6-yl)phenyl)(4-methylpiperazin-1-yl)methanone::US9908886, Example 54	CN1CCN(CC1)C(=O)c1ccc(cc1)-c1ccc2ncc(-c3ccc(cc3)C#N)n2n1	100
749681	4-(6-(4-(4-hydroxypiperidine-1-carbonyl)phenyl)imidazo[1,2-b]pyridazin-3-yl)benzonitrile::US9908886, Example 55	OC1CCN(CC1)C(=O)c1ccc(cc1)-c1ccc2ncc(-c3ccc(cc3)C#N)n2n1	100
749682	4-(6-(4-(4-hydroxypiperidine-1-carbonyl)phenyl)imidazo[1,2-b]pyridazin-3-yl)benzonitrile::US9908886, Example 55	OC1CCN(CC1)C(=O)c1ccc(cc1)-c1ccc2ncc(-c3ccc(cc3)C#N)n2n1	100
749683	4-(6-(4-(4-aminopiperidine-1-carbonyl)phenyl)imidazo[1,2-b]pyridazin-3-yl)benzonitrile::US9908886, Example 56	NC1CCN(CC1)C(=O)c1ccc(cc1)-c1ccc2ncc(-c3ccc(cc3)C#N)n2n1	100
749684	4-(6-(4-(4-aminopiperidine-1-carbonyl)phenyl)imidazo[1,2-b]pyridazin-3-yl)benzonitrile::US9908886, Example 56	NC1CCN(CC1)C(=O)c1ccc(cc1)-c1ccc2ncc(-c3ccc(cc3)C#N)n2n1	100
749685	N-(1-(4-(3-(4-cyanophenyl)imidazo[1,2-b]pyridazin-6-yl)benzoyl)piperidin-4-yl)acetamide::US9908886, Example 57	CC(=O)NC1CCN(CC1)C(=O)c1ccc(cc1)-c1ccc2ncc(-c3ccc(cc3)C#N)n2n1	100
749686	N-(1-(4-(3-(4-cyanophenyl)imidazo[1,2-b]pyridazin-6-yl)benzoyl)piperidin-4-yl)acetamide::US9908886, Example 57	CC(=O)NC1CCN(CC1)C(=O)c1ccc(cc1)-c1ccc2ncc(-c3ccc(cc3)C#N)n2n1	100
749687	4-(6-(4-(4-amino-4-methylpiperidine-1-carbonyl)phenyl)imidazo[1,2-b]pyridazin-3-yl)benzonitrile::US9908886, Example 58	CC1(N)CCN(CC1)C(=O)c1ccc(cc1)-c1ccc2ncc(-c3ccc(cc3)C#N)n2n1	100
749688	4-(6-(4-(4-amino-4-methylpiperidine-1-carbonyl)phenyl)imidazo[1,2-b]pyridazin-3-yl)benzonitrile::US9908886, Example 58	CC1(N)CCN(CC1)C(=O)c1ccc(cc1)-c1ccc2ncc(-c3ccc(cc3)C#N)n2n1	100
749689	4-(6-(4-(4-isopropylpiperazine-1-carbonyl)phenyl)imidazo[1,2-b]pyridazin-3-yl)benzonitrile::US9908886, Example 59	CC(C)N1CCN(CC1)C(=O)c1ccc(cc1)-c1ccc2ncc(-c3ccc(cc3)C#N)n2n1	100
749690	4-(6-(4-(4-isopropylpiperazine-1-carbonyl)phenyl)imidazo[1,2-b]pyridazin-3-yl)benzonitrile::US9908886, Example 59	CC(C)N1CCN(CC1)C(=O)c1ccc(cc1)-c1ccc2ncc(-c3ccc(cc3)C#N)n2n1	100
749691	4-(6-(4-(4-(methylamino)piperidine-1-carbonyl)phenyl)imidazo[1,2-b]pyridazin-3-yl)benzonitrile::US9908886, Example 60	CNC1CCN(CC1)C(=O)c1ccc(cc1)-c1ccc2ncc(-c3ccc(cc3)C#N)n2n1	100
749692	4-(6-(4-(4-(methylamino)piperidine-1-carbonyl)phenyl)imidazo[1,2-b]pyridazin-3-yl)benzonitrile::US9908886, Example 60	CNC1CCN(CC1)C(=O)c1ccc(cc1)-c1ccc2ncc(-c3ccc(cc3)C#N)n2n1	100
749693	4-(6-(4-(4-(methylamino)piperidine-1-carbonyl)phenyl)imidazo[1,2-b]pyridazin-3-yl)benzonitrile::US9908886, Example 61	CCN1CCN(CC1)C(=O)c1ccc(cc1)-c1ccc2ncc(-c3ccc(cc3)C#N)n2n1	100
749694	4-(6-(4-(4-(methylamino)piperidine-1-carbonyl)phenyl)imidazo[1,2-b]pyridazin-3-yl)benzonitrile::US9908886, Example 61	CCN1CCN(CC1)C(=O)c1ccc(cc1)-c1ccc2ncc(-c3ccc(cc3)C#N)n2n1	100
749695	4-(6-(4-(morpholine-4-carbonyl)phenyl)imidazo[1,2-b]pyridazin-3-yl)benzonitrile::US9908886, Example 62	O=C(N1CCOCC1)c1ccc(cc1)-c1ccc2ncc(-c3ccc(cc3)C#N)n2n1	100
749697	4-(6-(4-(4-(dimethylamino)piperidine-1-carbonyl)phenyl)imidazo[1,2-b]pyridazin-3-yl)benzonitrile::US9908886, Example 63	CN(C)C1CCN(CC1)C(=O)c1ccc(cc1)-c1ccc2ncc(-c3ccc(cc3)C#N)n2n1	100
749699	4-(6-(4-(1,4-oxazepane-4-carbonyl)phenyl)imidazo[1,2-b]pyridazin-3-yl)benzonitrile::US9908886, Example 64	O=C(N1CCCOCC1)c1ccc(cc1)-c1ccc2ncc(-c3ccc(cc3)C#N)n2n1	100
749700	4-(6-(4-(1,4-oxazepane-4-carbonyl)phenyl)imidazo[1,2-b]pyridazin-3-yl)benzonitrile::US9908886, Example 64	O=C(N1CCCOCC1)c1ccc(cc1)-c1ccc2ncc(-c3ccc(cc3)C#N)n2n1	100
749701	4-(6-(4-(piperazine-1-carbonyl)phenyl)imidazo[1,2-b]pyridazin-3-yl)benzonitrile::US9908886, Example 65	O=C(N1CCNCC1)c1ccc(cc1)-c1ccc2ncc(-c3ccc(cc3)C#N)n2n1	100
749703	N-(1-(4-(3-(4-cyanophenyl)imidazo[1,2-b]pyridazin-6-yl)benzoyl)-4-ethylpiperidin-4-yl)acetamide::US9908886, Example 66	CCC1(CCN(CC1)C(=O)c1ccc(cc1)-c1ccc2ncc(-c3ccc(cc3)C#N)n2n1)NC(C)=O	100
749704	N-(1-(4-(3-(4-cyanophenyl)imidazo[1,2-b]pyridazin-6-yl)benzoyl)-4-ethylpiperidin-4-yl)acetamide::US9908886, Example 66	CCC1(CCN(CC1)C(=O)c1ccc(cc1)-c1ccc2ncc(-c3ccc(cc3)C#N)n2n1)NC(C)=O	100
749705	4-(6-(4-(3-oxopiperazine-1-carbonyl)phenyl)imidazo[1,2-b]pyridazin-3-yl)benzonitrile::US9908886, Example 68	O=C(N1CCNC(=O)C1)c1ccc(cc1)-c1ccc2ncc(-c3ccc(cc3)C#N)n2n1	100
749706	4-(6-(4-(3-oxopiperazine-1-carbonyl)phenyl)imidazo[1,2-b]pyridazin-3-yl)benzonitrile::US9908886, Example 68	O=C(N1CCNC(=O)C1)c1ccc(cc1)-c1ccc2ncc(-c3ccc(cc3)C#N)n2n1	100
749707	4-(6-(4-(4-methyl-3-oxopiperazine-1-carbonyl)phenyl)imidazo[1,2-b]pyridazin-3-yl)benzonitrile::US9908886, Example 69	CN1CCN(CC1=O)C(=O)c1ccc(cc1)-c1ccc2ncc(-c3ccc(cc3)C#N)n2n1	100
749708	4-(6-(4-(4-methyl-3-oxopiperazine-1-carbonyl)phenyl)imidazo[1,2-b]pyridazin-3-yl)benzonitrile::US9908886, Example 69	CN1CCN(CC1=O)C(=O)c1ccc(cc1)-c1ccc2ncc(-c3ccc(cc3)C#N)n2n1	100
749709	4-(6-(4-(4-(4-methylpiperazin-1-yl)piperidine-1-carbonyl)phenyl)imidazo[1,2-b]pyridazin-3-yl)benzonitrile::US9908886, Example 70	CN1CCN(CC1)C1CCN(CC1)C(=O)c1ccc(cc1)-c1ccc2ncc(-c3ccc(cc3)C#N)n2n1	100
749710	4-(6-(4-(4-(4-methylpiperazin-1-yl)piperidine-1-carbonyl)phenyl)imidazo[1,2-b]pyridazin-3-yl)benzonitrile::US9908886, Example 70	CN1CCN(CC1)C1CCN(CC1)C(=O)c1ccc(cc1)-c1ccc2ncc(-c3ccc(cc3)C#N)n2n1	100
749711	4-(6-(4-(1,9-diazaspiro[5.5]undecane-9-carbonyl)phenyl)imidazo[1,2-b]pyridazin-3-yl)benzonitrile::US9908886, Example 71	O=C(N1CCC2(CCCCN2)CC1)c1ccc(cc1)-c1ccc2ncc(-c3ccc(cc3)C#N)n2n1	100
749712	4-(6-(4-(1,9-diazaspiro[5.5]undecane-9-carbonyl)phenyl)imidazo[1,2-b]pyridazin-3-yl)benzonitrile::US9908886, Example 71	O=C(N1CCC2(CCCCN2)CC1)c1ccc(cc1)-c1ccc2ncc(-c3ccc(cc3)C#N)n2n1	100
749713	4-(6-(3-chloro-4-(4-methylpiperazine-1-carbonyl)phenyl)imidazo[1,2-b]pyridazin-3-yl)benzonitrile::US9908886, Example 72	CN1CCN(CC1)C(=O)c1ccc(cc1Cl)-c1ccc2ncc(-c3ccc(cc3)C#N)n2n1	100
749714	4-(6-(3-chloro-4-(4-methylpiperazine-1-carbonyl)phenyl)imidazo[1,2-b]pyridazin-3-yl)benzonitrile::US9908886, Example 72	CN1CCN(CC1)C(=O)c1ccc(cc1Cl)-c1ccc2ncc(-c3ccc(cc3)C#N)n2n1	100
749715	4-(6-(3-fluoro-4-(4-methylpiperazine-1-carbonyl)phenyl)imidazo[1,2-b]pyridazin-3-yl)benzonitrile::US9908886, Example 73	CN1CCN(CC1)C(=O)c1ccc(cc1F)-c1ccc2ncc(-c3ccc(cc3)C#N)n2n1	100
749716	4-(6-(3-fluoro-4-(4-methylpiperazine-1-carbonyl)phenyl)imidazo[1,2-b]pyridazin-3-yl)benzonitrile::US9908886, Example 73	CN1CCN(CC1)C(=O)c1ccc(cc1F)-c1ccc2ncc(-c3ccc(cc3)C#N)n2n1	100
749717	4-(6-(3-methyl-4-(4-methylpiperazine-1-carbonyl)phenyl)imidazo[1,2-b]pyridazin-3-yl)benzonitrile::US9908886, Example 74	CN1CCN(CC1)C(=O)c1ccc(cc1C)-c1ccc2ncc(-c3ccc(cc3)C#N)n2n1	100
749718	4-(6-(3-methyl-4-(4-methylpiperazine-1-carbonyl)phenyl)imidazo[1,2-b]pyridazin-3-yl)benzonitrile::US9908886, Example 74	CN1CCN(CC1)C(=O)c1ccc(cc1C)-c1ccc2ncc(-c3ccc(cc3)C#N)n2n1	100
749719	4-(6-(2-methoxy-4-(4-methylpiperazine-1-carbonyl)phenyl)imidazo[1,2-b]pyridazin-3-yl)benzonitrile::US9908886, Example 78	COc1cc(ccc1-c1ccc2ncc(-c3ccc(cc3)C#N)n2n1)C(=O)N1CCN(C)CC1	100
749720	4-(6-(2-methoxy-4-(4-methylpiperazine-1-carbonyl)phenyl)imidazo[1,2-b]pyridazin-3-yl)benzonitrile::US9908886, Example 78	COc1cc(ccc1-c1ccc2ncc(-c3ccc(cc3)C#N)n2n1)C(=O)N1CCN(C)CC1	100
749721	4-(6-(4-(4-methylpiperazine-1-carbonyl)-3-nitrophenyl)imidazo[1,2-b]pyridazin-3-yl)benzonitrile::US9908886, Example 79	CN1CCN(CC1)C(=O)c1ccc(cc1[N+]([O-])=O)-c1ccc2ncc(-c3ccc(cc3)C#N)n2n1	100
749722	4-(6-(4-(4-methylpiperazine-1-carbonyl)-3-nitrophenyl)imidazo[1,2-b]pyridazin-3-yl)benzonitrile::US9908886, Example 79	CN1CCN(CC1)C(=O)c1ccc(cc1[N+]([O-])=O)-c1ccc2ncc(-c3ccc(cc3)C#N)n2n1	100
749723	N-(5-(3-(4-cyanophenyl)imidazo[1,2-b]pyridazin-6-yl)-2-morpholine-4-carbonyl)phenyl)acetamide::US9908886, Example 80	[O-][N+](=O)c1cc(ccc1C(=O)N1CCOCC1)-c1ccc2ncc(I)n2n1	100
749724	N-(5-(3-(4-cyanophenyl)imidazo[1,2-b]pyridazin-6-yl)-2-morpholine-4-carbonyl)phenyl)acetamide::US9908886, Example 80	[O-][N+](=O)c1cc(ccc1C(=O)N1CCOCC1)-c1ccc2ncc(I)n2n1	100
749725	N-(5-(3-(4-cyanophenyl)imidazo[1,2-b]pyridazin-6-yl)-2-(4-(dimethylamino)piperidine-1-carbonyl)phenyl)acetamide::US9908886, Example 81	CN(C)C1CCN(CC1)C(=O)c1ccc(cc1NC(C)=O)-c1ccc2ncc(I)n2n1	100
749726	N-(5-(3-(4-cyanophenyl)imidazo[1,2-b]pyridazin-6-yl)-2-(4-(dimethylamino)piperidine-1-carbonyl)phenyl)acetamide::US9908886, Example 81	CN(C)C1CCN(CC1)C(=O)c1ccc(cc1NC(C)=O)-c1ccc2ncc(I)n2n1	100
749727	5-(6-(4-(4-methylpiperazine-1-carbonyl)phenyl)imidazo[1,2-b]pyridazin-3-yl)indolin-2-one::US9908886, Example 85	CN1CCN(CC1)C(=O)c1ccc(cc1)-c1ccc2ncc(-c3ccc4NC(=O)Cc4c3)n2n1	100
749728	5-(6-(4-(4-methylpiperazine-1-carbonyl)phenyl)imidazo[1,2-b]pyridazin-3-yl)indolin-2-one::US9908886, Example 85	CN1CCN(CC1)C(=O)c1ccc(cc1)-c1ccc2ncc(-c3ccc4NC(=O)Cc4c3)n2n1	100
749729	(4-(3-(1H-indazol-5-yl)imidazo[1,2-b]pyridazin-6-yl)phenyl)(4-methylpiperazin-1-yl)methanone::US9908886, Example 86	CN1CCN(CC1)C(=O)c1ccc(cc1)-c1ccc2ncc(-c3ccc4[nH]ncc4c3)n2n1	100
749730	(4-(3-(1H-indazol-5-yl)imidazo[1,2-b]pyridazin-6-yl)phenyl)(4-methylpiperazin-1-yl)methanone::US9908886, Example 86	CN1CCN(CC1)C(=O)c1ccc(cc1)-c1ccc2ncc(-c3ccc4[nH]ncc4c3)n2n1	100
749731	(4-(3-(1H-benzo[d]imidazol-5-yl)imidazo[1,2-b]pyridazin-6-yl)phenyl)(4-methylpiperazin-1-yl)methanone::US9908886, Example 87	CN1CCN(CC1)C(=O)c1ccc(cc1)-c1ccc2ncc(-c3ccc4[nH]cnc4c3)n2n1	100
749732	(4-(3-(1H-benzo[d]imidazol-5-yl)imidazo[1,2-b]pyridazin-6-yl)phenyl)(4-methylpiperazin-1-yl)methanone::US9908886, Example 87	CN1CCN(CC1)C(=O)c1ccc(cc1)-c1ccc2ncc(-c3ccc4[nH]cnc4c3)n2n1	100
749733	5-(6-(4-(4-(4-methylpiperazin-1-yl)piperidine-1-carbonyl)phenyl)imidazol[1,2-b]pyridazin-3-yl)indolin-2-one::US9908886, Example 89	CN1CCN(CC1)C1CCN(CC1)C(=O)c1ccc(cc1)-c1ccc2ncc(-c3ccc4NC(=O)Cc4c3)n2n1	100
749734	5-(6-(4-(4-(4-methylpiperazin-1-yl)piperidine-1-carbonyl)phenyl)imidazol[1,2-b]pyridazin-3-yl)indolin-2-one::US9908886, Example 89	CN1CCN(CC1)C1CCN(CC1)C(=O)c1ccc(cc1)-c1ccc2ncc(-c3ccc4NC(=O)Cc4c3)n2n1	100
749735	5-(6-(4-(4-morpholinopiperidine-1-carbonyl)phenyl)imidazo[1,2-b]pyridazin-3-yl)indolin-2-one::US9908886, Example 94	O=C(N1CCC(CC1)N1CCOCC1)c1ccc(cc1)-c1ccc2ncc(-c3ccc4NC(=O)Cc4c3)n2n1	100
749736	5-(6-(4-(4-morpholinopiperidine-1-carbonyl)phenyl)imidazo[1,2-b]pyridazin-3-yl)indolin-2-one::US9908886, Example 94	O=C(N1CCC(CC1)N1CCOCC1)c1ccc(cc1)-c1ccc2ncc(-c3ccc4NC(=O)Cc4c3)n2n1	100
749737	4-(6-(4-(4-Methylpiperazine-1-carbonyl)phenyl)imidazo[1,2-a]pyridin-3-yl)benzonitrile::US9908886, Example 95	CN1CCN(CC1)C(=O)c1ccc(cc1)-c1ccc2ncc(-c3ccc(cc3)C#N)n2c1	100
749738	4-(6-(4-(4-Methylpiperazine-1-carbonyl)phenyl)imidazo[1,2-a]pyridin-3-yl)benzonitrile::US9908886, Example 95	CN1CCN(CC1)C(=O)c1ccc(cc1)-c1ccc2ncc(-c3ccc(cc3)C#N)n2c1	100
749739	4-(6-(4-(morpholine-4-carbonyl)phenyl)imidazo[1,2-a]pyridin-3-yl)benzonitrile::US9908886, Example 96	O=C(N1CCOCC1)c1ccc(cc1)-c1ccc2ncc(-c3ccc(cc3)C#N)n2c1	100
749741	4-(6-(4-(1,4-oxazepane-4-carbonyl)phenyl imidazo[1,2-a]pyridin-3-yl)benzonitrile::US9908886, Example 97	O=C(N1CCCOCC1)c1ccc(cc1)-c1ccc2ncc(-c3ccc(cc3)C#N)n2c1	100
749742	4-(6-(4-(1,4-oxazepane-4-carbonyl)phenyl imidazo[1,2-a]pyridin-3-yl)benzonitrile::US9908886, Example 97	O=C(N1CCCOCC1)c1ccc(cc1)-c1ccc2ncc(-c3ccc(cc3)C#N)n2c1	100
749743	4-(6-(4-(4-ethylpiperazine-1-carbonyl)phenyl)imidazo[1,2-a]pyridin-3-yl)benzonitrile::US9908886, Example 98	CCN1CCN(CC1)C(=O)c1ccc(cc1)-c1ccc2ncc(-c3ccc(cc3)C#N)n2c1	100
749744	4-(6-(4-(4-ethylpiperazine-1-carbonyl)phenyl)imidazo[1,2-a]pyridin-3-yl)benzonitrile::US9908886, Example 98	CCN1CCN(CC1)C(=O)c1ccc(cc1)-c1ccc2ncc(-c3ccc(cc3)C#N)n2c1	100
749745	N-(1-(4-(3-(4-cyanophenyl)imidazo[1,2-a]pyridin-6-yl)benzoyl)-4-methylpiperidin-4-yl)acetamide::US9908886, Example 99	CC(=O)NC1(C)CCN(CC1)C(=O)c1ccc(cc1)-c1ccc2ncc(-c3ccc(cc3)C#N)n2c1	100
749746	N-(1-(4-(3-(4-cyanophenyl)imidazo[1,2-a]pyridin-6-yl)benzoyl)-4-methylpiperidin-4-yl)acetamide::US9908886, Example 99	CC(=O)NC1(C)CCN(CC1)C(=O)c1ccc(cc1)-c1ccc2ncc(-c3ccc(cc3)C#N)n2c1	100
749747	4-(6-(4-(4-(diethylamino)-4-methylpiperidine-1-carbonyl)phenyl)imidazo[1,2-a]pyridin-3-yl)benzonitrile::US9908886, Example 100	CCN(CC)C1(C)CCN(CC1)C(=O)c1ccc(cc1)-c1ccc2ncc(-c3ccc(cc3)C#N)n2c1	100
749748	4-(6-(4-(4-(diethylamino)-4-methylpiperidine-1-carbonyl)phenyl)imidazo[1,2-a]pyridin-3-yl)benzonitrile::US9908886, Example 100	CCN(CC)C1(C)CCN(CC1)C(=O)c1ccc(cc1)-c1ccc2ncc(-c3ccc(cc3)C#N)n2c1	100
749749	4-(3-(4-cyanophenyl)imidazo[1,2-a]pyridin-6-yl)-N-methyl-N-(2-morpholino-2-oxoethyl)benzamide::US9908886, Example 101	CN(CC(=O)N1CCOCC1)C(=O)c1ccc(cc1)-c1ccc2ncc(-c3ccc(cc3)C#N)n2c1	100
749750	4-(3-(4-cyanophenyl)imidazo[1,2-a]pyridin-6-yl)-N-methyl-N-(2-morpholino-2-oxoethyl)benzamide::US9908886, Example 101	CN(CC(=O)N1CCOCC1)C(=O)c1ccc(cc1)-c1ccc2ncc(-c3ccc(cc3)C#N)n2c1	100
749751	4-(6-(4-(3-oxopiperazine-1-carbonyl)phenyl)imidazo[1,2-a]pyridin-3-yl)benzonitrile::US9908886, Example 102	O=C(N1CCNC(=O)C1)c1ccc(cc1)-c1ccc2ncc(-c3ccc(cc3)C#N)n2c1	100
749752	4-(6-(4-(3-oxopiperazine-1-carbonyl)phenyl)imidazo[1,2-a]pyridin-3-yl)benzonitrile::US9908886, Example 102	O=C(N1CCNC(=O)C1)c1ccc(cc1)-c1ccc2ncc(-c3ccc(cc3)C#N)n2c1	100
749753	4-(6-(4-(4-methyl-1,4-diazepane-1-carbonyl)phenyl)imidazo[1,2-a]pyridin-3-yl)benzonitrile::US9908886, Example 103	CN1CCCN(CC1)C(=O)c1ccc(cc1)-c1ccc2ncc(-c3ccc(cc3)C#N)n2c1	100
749754	4-(6-(4-(4-methyl-1,4-diazepane-1-carbonyl)phenyl)imidazo[1,2-a]pyridin-3-yl)benzonitrile::US9908886, Example 103	CN1CCCN(CC1)C(=O)c1ccc(cc1)-c1ccc2ncc(-c3ccc(cc3)C#N)n2c1	100
749755	4-(6-(4-(1&#8242;-methyl-4,4&#8242;-bipiperidine-1-carbonyl)phenyl)imidazo[1,2-a]pyridin-3-yl)benzonitrile::US9908886, Example 105	CN1CCC(CC1)C1CCN(CC1)C(=O)c1ccc(cc1)-c1ccc2ncc(-c3ccc(cc3)C#N)n2c1	100
749756	4-(6-(4-(1&#8242;-methyl-4,4&#8242;-bipiperidine-1-carbonyl)phenyl)imidazo[1,2-a]pyridin-3-yl)benzonitrile::US9908886, Example 105	CN1CCC(CC1)C1CCN(CC1)C(=O)c1ccc(cc1)-c1ccc2ncc(-c3ccc(cc3)C#N)n2c1	100
749757	4-(6-(4-(4-hydroxy-4-methylpiperidine-1-carbonyl)phenyl)imidazo[1,2-a]pyridin-3-yl)benzonitrile::US9908886, Example 106	CC1(O)CCN(CC1)C(=O)c1ccc(cc1)-c1ccc2ncc(-c3ccc(cc3)C#N)n2c1	100
749758	4-(6-(4-(4-hydroxy-4-methylpiperidine-1-carbonyl)phenyl)imidazo[1,2-a]pyridin-3-yl)benzonitrile::US9908886, Example 106	CC1(O)CCN(CC1)C(=O)c1ccc(cc1)-c1ccc2ncc(-c3ccc(cc3)C#N)n2c1	100
749759	4-(6-(4-(1,4-diazepane-1-carbonyl)phenyl)imidazo[1,2-a]pyridin-3-yl)benzonitrile::US9908886, Example 107	O=C(N1CCCNCC1)c1ccc(cc1)-c1ccc2ncc(-c3ccc(cc3)C#N)n2c1	100
749760	4-(6-(4-(1,4-diazepane-1-carbonyl)phenyl)imidazo[1,2-a]pyridin-3-yl)benzonitrile::US9908886, Example 107	O=C(N1CCCNCC1)c1ccc(cc1)-c1ccc2ncc(-c3ccc(cc3)C#N)n2c1	100
749761	4-(6-(4-(4-aminopiperidine-1-carbonyl)phenyl)imidazo[1,2-a]pyridin-3-yl)benzonitrile::US9908886, Example 109	NC1CCN(CC1)C(=O)c1ccc(cc1)-c1ccc2ncc(-c3ccc(cc3)C#N)n2c1	100
749762	4-(6-(4-(4-aminopiperidine-1-carbonyl)phenyl)imidazo[1,2-a]pyridin-3-yl)benzonitrile::US9908886, Example 109	NC1CCN(CC1)C(=O)c1ccc(cc1)-c1ccc2ncc(-c3ccc(cc3)C#N)n2c1	100
749763	N-(1-(4-(3-(4-cyanophenyl)imidazo[1,2-a]pyridin-6-yl)benzoyl)piperidin-4-yl)methanesulfonamide::US9908886, Example 111	CS(=O)(=O)NC1CCN(CC1)C(=O)c1ccc(cc1)-c1ccc2ncc(-c3ccc(cc3)C#N)n2c1	100
749764	N-(1-(4-(3-(4-cyanophenyl)imidazo[1,2-a]pyridin-6-yl)benzoyl)piperidin-4-yl)methanesulfonamide::US9908886, Example 111	CS(=O)(=O)NC1CCN(CC1)C(=O)c1ccc(cc1)-c1ccc2ncc(-c3ccc(cc3)C#N)n2c1	100
749765	4-(6-(4-(4-(dimethylamino)piperidine-1-carbonyl)phenyl)imidazo[1,2-a]pyridin-3-yl)benzonitrile::US9908886, Example 112	CN(C)C1CCN(CC1)C(=O)c1ccc(cc1)-c1ccc2ncc(-c3ccc(cc3)C#N)n2c1	100
749766	4-(6-(4-(4-(dimethylamino)piperidine-1-carbonyl)phenyl)imidazo[1,2-a]pyridin-3-yl)benzonitrile::US9908886, Example 112	CN(C)C1CCN(CC1)C(=O)c1ccc(cc1)-c1ccc2ncc(-c3ccc(cc3)C#N)n2c1	100
749767	4-(6-(4-(4-amino-4-ethylpiperidine-1-carbonyl)phenyl)imidazo[1,2-a]pyridin-3-yl)benzonitrile::US9908886, Example 113	CCC1(N)CCN(CC1)C(=O)c1ccc(cc1)-c1ccc2ncc(-c3ccc(cc3)C#N)n2c1	100
749768	4-(6-(4-(4-amino-4-ethylpiperidine-1-carbonyl)phenyl)imidazo[1,2-a]pyridin-3-yl)benzonitrile::US9908886, Example 113	CCC1(N)CCN(CC1)C(=O)c1ccc(cc1)-c1ccc2ncc(-c3ccc(cc3)C#N)n2c1	100
749769	4-(3-(4-cyanophenyl)imidazo[1,2-a]pyridin-6-yl)-N-(2-morpholino-2-oxoethyl)benzamide::US9908886, Example 115	O=C(CNC(=O)c1ccc(cc1)-c1ccc2ncc(-c3ccc(cc3)C#N)n2c1)N1CCOCC1	1000
749770	4-(3-(4-cyanophenyl)imidazo[1,2-a]pyridin-6-yl)-N-(2-morpholino-2-oxoethyl)benzamide::US9908886, Example 115	O=C(CNC(=O)c1ccc(cc1)-c1ccc2ncc(-c3ccc(cc3)C#N)n2c1)N1CCOCC1	1000
749771	4-(3-(4-cyanophenyl)imidazo[1,2-a]pyridin-6-yl)-N-(2-morpholinoethyl)benzamide::US9908886, Example 116	O=C(NCCN1CCOCC1)c1ccc(cc1)-c1ccc2ncc(-c3ccc(cc3)C#N)n2c1	1000
749772	4-(3-(4-cyanophenyl)imidazo[1,2-a]pyridin-6-yl)-N-(2-morpholinoethyl)benzamide::US9908886, Example 116	O=C(NCCN1CCOCC1)c1ccc(cc1)-c1ccc2ncc(-c3ccc(cc3)C#N)n2c1	1000
749773	4-(6-(4-(1,9-diazaspiro[5.5]undecane-9-carbonyl)phenyl)imidazo[1,2-a]pyridin-3-yl)benzonitrile::US9908886, Example 117	O=C(N1CCC2(CCCCN2)CC1)c1ccc(cc1)-c1ccc2ncc(-c3ccc(cc3)C#N)n2c1	100
749774	4-(6-(4-(1,9-diazaspiro[5.5]undecane-9-carbonyl)phenyl)imidazo[1,2-a]pyridin-3-yl)benzonitrile::US9908886, Example 117	O=C(N1CCC2(CCCCN2)CC1)c1ccc(cc1)-c1ccc2ncc(-c3ccc(cc3)C#N)n2c1	100
749775	4-(6-(4-(1-acetyl-1,9-diazaspiro[5.5]undecane-9-carbonyl)phenyl)imidazo[1,2-a]pyridin-3-yl)benzonitrile::US9908886, Example 118	CC(=O)N1CCCCC11CCN(CC1)C(=O)c1ccc(cc1)-c1ccc2ncc(-c3ccc(cc3)C#N)n2c1	100
749776	4-(6-(4-(1-acetyl-1,9-diazaspiro[5.5]undecane-9-carbonyl)phenyl)imidazo[1,2-a]pyridin-3-yl)benzonitrile::US9908886, Example 118	CC(=O)N1CCCCC11CCN(CC1)C(=O)c1ccc(cc1)-c1ccc2ncc(-c3ccc(cc3)C#N)n2c1	100
749777	4-(6-(4-(1-methyl-1,9-diazaspiro[5.5]undecane-9-carbonyl)phenyl)imidazo[1,2-a]pyridin-3-yl)benzonitrile::US9908886, Example 119	CN1CCCCC11CCN(CC1)C(=O)c1ccc(cc1)-c1ccc2ncc(-c3ccc(cc3)C#N)n2c1	100
749778	4-(6-(4-(1-methyl-1,9-diazaspiro[5.5]undecane-9-carbonyl)phenyl)imidazo[1,2-a]pyridin-3-yl)benzonitrile::US9908886, Example 119	CN1CCCCC11CCN(CC1)C(=O)c1ccc(cc1)-c1ccc2ncc(-c3ccc(cc3)C#N)n2c1	100
749779	4-(3-(4-cyanophenyl)imidazo[1,2-a]pyridin-6-yl)-N-methyl-N-(pyridin-4-yl)benzamide::US9908886, Example 122	CN(C(=O)c1ccc(cc1)-c1ccc2ncc(-c3ccc(cc3)C#N)n2c1)c1ccncc1	1000
749780	4-(3-(4-cyanophenyl)imidazo[1,2-a]pyridin-6-yl)-N-methyl-N-(pyridin-4-yl)benzamide::US9908886, Example 122	CN(C(=O)c1ccc(cc1)-c1ccc2ncc(-c3ccc(cc3)C#N)n2c1)c1ccncc1	1000
749781	4-(6-(4-(4-(aminomethyl)piperidine-1-carbonyl)phenyl)imidazo[1,2-a]pyridin-3-yl)benzonitrile::US9908886, Example 123	NCC1CCN(CC1)C(=O)c1ccc(cc1)-c1ccc2ncc(-c3ccc(cc3)C#N)n2c1	100
749782	4-(6-(4-(4-(aminomethyl)piperidine-1-carbonyl)phenyl)imidazo[1,2-a]pyridin-3-yl)benzonitrile::US9908886, Example 123	NCC1CCN(CC1)C(=O)c1ccc(cc1)-c1ccc2ncc(-c3ccc(cc3)C#N)n2c1	100
749783	4-(6-(4-(4-(2-aminoethyl)piperidine-1-carbonyl)phenyl)imidazo[1,2-a]pyridin-3-yl)benzonitrile::US9908886, Example 124	NCCC1CCN(CC1)C(=O)c1ccc(cc1)-c1ccc2ncc(-c3ccc(cc3)C#N)n2c1	100
749784	4-(6-(4-(4-(2-aminoethyl)piperidine-1-carbonyl)phenyl)imidazo[1,2-a]pyridin-3-yl)benzonitrile::US9908886, Example 124	NCCC1CCN(CC1)C(=O)c1ccc(cc1)-c1ccc2ncc(-c3ccc(cc3)C#N)n2c1	100
749785	4-(6-(4-(4-(pyridin-4-1)piperazine-1-carbonyl)phenyl)imidazo[1,2-a]pyridin-3-yl)benzonitrile::US9908886, Example 125	O=C(N1CCC(CC1)c1ccncc1)c1ccc(cc1)-c1ccc2ncc(-c3ccc(cc3)C#N)n2c1	100
749786	4-(6-(4-(4-(pyridin-4-1)piperazine-1-carbonyl)phenyl)imidazo[1,2-a]pyridin-3-yl)benzonitrile::US9908886, Example 125	O=C(N1CCC(CC1)c1ccncc1)c1ccc(cc1)-c1ccc2ncc(-c3ccc(cc3)C#N)n2c1	100
749787	4-(6-(4-(4-benzoylpiperazine-1-carbonyl)phenyl)imidazo[1,2-a]pyridin-3-yl)benzonitrile::US9908886, Example 126	O=C(N1CCN(CC1)C(=O)c1ccc(cc1)-c1ccc2ncc(-c3ccc(cc3)C#N)n2c1)c1ccccc1	100
749788	4-(6-(4-(4-benzoylpiperazine-1-carbonyl)phenyl)imidazo[1,2-a]pyridin-3-yl)benzonitrile::US9908886, Example 126	O=C(N1CCN(CC1)C(=O)c1ccc(cc1)-c1ccc2ncc(-c3ccc(cc3)C#N)n2c1)c1ccccc1	100
749789	4-((4-(4-(3-(4-cyanophenyl)imidazo[1,2-a]pyridin-6-yl)benzoyl)piperazin-1-yl)methyl)benzamide::US9908886, Example 129	NC(=O)c1ccc(CN2CCN(CC2)C(=O)c2ccc(cc2)-c2ccc3ncc(-c4ccc(cc4)C#N)n3c2)cc1	1000
749790	4-((4-(4-(3-(4-cyanophenyl)imidazo[1,2-a]pyridin-6-yl)benzoyl)piperazin-1-yl)methyl)benzamide::US9908886, Example 129	NC(=O)c1ccc(CN2CCN(CC2)C(=O)c2ccc(cc2)-c2ccc3ncc(-c4ccc(cc4)C#N)n3c2)cc1	100
749791	4-(6-(4-(4-methyl-3-oxopiperazine-1-carbonyl)phenyl)imidazo[1,2-a]pyridin-3-yl)benzonitrile::US9908886, Example 130	CN1CCN(CC1=O)C(=O)c1ccc(cc1)-c1ccc2ncc(-c3ccc(cc3)C#N)n2c1	100
749792	4-(6-(4-(4-methyl-3-oxopiperazine-1-carbonyl)phenyl)imidazo[1,2-a]pyridin-3-yl)benzonitrile::US9908886, Example 130	CN1CCN(CC1=O)C(=O)c1ccc(cc1)-c1ccc2ncc(-c3ccc(cc3)C#N)n2c1	100
749793	4-(6-(4-(4(4-methylpiperazin-1-yl)piperidine-1-carbonyl)phenyl)imidazo[1,2-a]pyridin-3-yl)benzonitrile::US9908886, Example 133	CN1CCN(CC1)C1CCN(CC1)C(=O)c1ccc(cc1)-c1ccc2ncc(-c3ccc(cc3)C#N)n2c1	100
749794	4-(6-(4-(4(4-methylpiperazin-1-yl)piperidine-1-carbonyl)phenyl)imidazo[1,2-a]pyridin-3-yl)benzonitrile::US9908886, Example 133	CN1CCN(CC1)C1CCN(CC1)C(=O)c1ccc(cc1)-c1ccc2ncc(-c3ccc(cc3)C#N)n2c1	100
749795	4-(6-(4-(4-morpholinopiperidine-1-carbonyl)phenyl)imidazo[1,2-a]pyridin-3-yl)benzonitrile::US9908886, Example 134	O=C(N1CCC(CC1)N1CCOCC1)c1ccc(cc1)-c1ccc2ncc(-c3ccc(cc3)C#N)n2c1	100
749796	4-(6-(4-(4-morpholinopiperidine-1-carbonyl)phenyl)imidazo[1,2-a]pyridin-3-yl)benzonitrile::US9908886, Example 134	O=C(N1CCC(CC1)N1CCOCC1)c1ccc(cc1)-c1ccc2ncc(-c3ccc(cc3)C#N)n2c1	100
749797	4-(6-(4-(4-methyl-4-(5-methyl-1,3,4-oxadiazol-2-yl)piperidine-1-carbonyl)phenyl)imidazo[1,2-a]pyridin-3-yl)benzonitrile::US9908886, Example 135	Cc1nnc(o1)C1(C)CCN(CC1)C(=O)c1ccc(cc1)-c1ccc2ncc(-c3ccc(cc3)C#N)n2c1	100
749798	4-(6-(4-(4-methyl-4-(5-methyl-1,3,4-oxadiazol-2-yl)piperidine-1-carbonyl)phenyl)imidazo[1,2-a]pyridin-3-yl)benzonitrile::US9908886, Example 135	Cc1nnc(o1)C1(C)CCN(CC1)C(=O)c1ccc(cc1)-c1ccc2ncc(-c3ccc(cc3)C#N)n2c1	100
749799	4-(6-(4-(4-amino-4-methylpiperidine-1-carbonyl)phenyl)-7-methylimidazo[1,2-a]pyridin-3-yl)benzonitrile::US9908886, Example 137	Cc1cc2ncc(-c3ccc(cc3)C#N)n2cc1-c1ccc(cc1)C(=O)N1CCC(C)(N)CC1	1000
749800	4-(6-(4-(4-amino-4-methylpiperidine-1-carbonyl)phenyl)-7-methylimidazo[1,2-a]pyridin-3-yl)benzonitrile::US9908886, Example 137	Cc1cc2ncc(-c3ccc(cc3)C#N)n2cc1-c1ccc(cc1)C(=O)N1CCC(C)(N)CC1	100
749801	4-(7-methyl-6-(4-(4-methylpiperazine-1-carbonyl)phenyl)imidazo[1,2-a]pyridin-3-yl)benzonitrile::US9908886, Example 138	CN1CCN(CC1)C(=O)c1ccc(cc1)-c1cn2c(cnc2cc1C)-c1ccc(cc1)C#N	1000
749802	4-(7-methyl-6-(4-(4-methylpiperazine-1-carbonyl)phenyl)imidazo[1,2-a]pyridin-3-yl)benzonitrile::US9908886, Example 138	CN1CCN(CC1)C(=O)c1ccc(cc1)-c1cn2c(cnc2cc1C)-c1ccc(cc1)C#N	1000
749803	4-(6-(2-methyl-4-(4-methylpiperazine-1-carbonyl)phenyl)imidazo[1,2-a]pyridin-3-yl)benzonitrile::US9908886, Example 139	CN1CCN(CC1)C(=O)c1ccc(cc1C)-c1ccc2ncc(-c3ccc(cc3)C#N)n2c1	100
749804	4-(6-(2-methyl-4-(4-methylpiperazine-1-carbonyl)phenyl)imidazo[1,2-a]pyridin-3-yl)benzonitrile::US9908886, Example 139	CN1CCN(CC1)C(=O)c1ccc(cc1C)-c1ccc2ncc(-c3ccc(cc3)C#N)n2c1	100
749805	4-(6-(2-fluoro-4-(4-methylpiperazine-1-carbonyl)phenyl)imidazo[1,2-a]pyridin-3-yl)benzonitrile::US9908886, Example 140	CN1CCN(CC1)C(=O)c1ccc(c(F)c1)-c1ccc2ncc(-c3ccc(cc3)C#N)n2c1	100
749806	4-(6-(2-fluoro-4-(4-methylpiperazine-1-carbonyl)phenyl)imidazo[1,2-a]pyridin-3-yl)benzonitrile::US9908886, Example 140	CN1CCN(CC1)C(=O)c1ccc(c(F)c1)-c1ccc2ncc(-c3ccc(cc3)C#N)n2c1	100
749807	4-(6-(3-chloro-4-(4-methylpiperazine-1-carbonyl)phenyl)imidazo[1,2-a]pyridin-3-yl)benzonitrile::US9908886, Example 141	CN1CCN(CC1)C(=O)c1ccc(cc1Cl)-c1ccc2ncc(-c3ccc(cc3)C#N)n2c1	100
749808	4-(6-(3-chloro-4-(4-methylpiperazine-1-carbonyl)phenyl)imidazo[1,2-a]pyridin-3-yl)benzonitrile::US9908886, Example 141	CN1CCN(CC1)C(=O)c1ccc(cc1Cl)-c1ccc2ncc(-c3ccc(cc3)C#N)n2c1	100
749809	4-(6-(3-fluoro-4-(4-methylpiperazine-1-carbonyl)phenyl)imidazo[1,2-a]pyridin-3-yl)benzonitrile::US9908886, Example 142	CN1CCN(CC1)C(=O)c1ccc(cc1F)-c1ccc2ncc(-c3ccc(cc3)C#N)n2c1	1000
749810	4-(6-(3-fluoro-4-(4-methylpiperazine-1-carbonyl)phenyl)imidazo[1,2-a]pyridin-3-yl)benzonitrile::US9908886, Example 142	CN1CCN(CC1)C(=O)c1ccc(cc1F)-c1ccc2ncc(-c3ccc(cc3)C#N)n2c1	100
749811	4-(6-(2-hydroxy-4-(4-methylpiperazine-1-carbonyl)phenyl)imidazo[1,2-a]pyridin-3-yl)benzonitrile::US9908886, Example 143	CN1CCN(CC1)C(=O)c1ccc(cc1O)-c1ccc2ncc(-c3ccc(cc3)C#N)n2c1	100
749812	4-(6-(2-hydroxy-4-(4-methylpiperazine-1-carbonyl)phenyl)imidazo[1,2-a]pyridin-3-yl)benzonitrile::US9908886, Example 143	CN1CCN(CC1)C(=O)c1ccc(cc1O)-c1ccc2ncc(-c3ccc(cc3)C#N)n2c1	100
749813	4-(6-(3-hydroxy-4-(4-methylpiperazine-1-carbonyl)phenyl)imidazo[1,2-a]pyridin-3-yl)benzonitrile::US9908886, Example 144	CN1CCN(CC1)C(=O)c1ccc(c(O)c1)-c1ccc2ncc(-c3ccc(cc3)C#N)n2c1	100
749814	4-(6-(3-hydroxy-4-(4-methylpiperazine-1-carbonyl)phenyl)imidazo[1,2-a]pyridin-3-yl)benzonitrile::US9908886, Example 144	CN1CCN(CC1)C(=O)c1ccc(c(O)c1)-c1ccc2ncc(-c3ccc(cc3)C#N)n2c1	100
749815	4-(6-(4-(4-methylpiperazine-1-carbonyl)-3-(trifluoromethyl)phenyl)imidazo[1,2-a]pyridin-3-yl)benzonitrile::US9908886, Example 145	CN1CCN(CC1)C(=O)c1ccc(cc1C(F)(F)F)-c1ccc2ncc(-c3ccc(cc3)C#N)n2c1	100
749816	4-(6-(4-(4-methylpiperazine-1-carbonyl)-3-(trifluoromethyl)phenyl)imidazo[1,2-a]pyridin-3-yl)benzonitrile::US9908886, Example 145	CN1CCN(CC1)C(=O)c1ccc(cc1C(F)(F)F)-c1ccc2ncc(-c3ccc(cc3)C#N)n2c1	1000
749817	4-(6-(3-amino-4-(4-methylpiperazine-1-carbonyl)phenyl)imidazo[1,2-a]pyridin-3-yl)benzonitrile::US9908886, Example 146	CN1CCN(CC1)C(=O)c1ccc(cc1N)-c1ccc2ncc(-c3ccc(cc3)C#N)n2c1	100
749818	4-(6-(3-amino-4-(4-methylpiperazine-1-carbonyl)phenyl)imidazo[1,2-a]pyridin-3-yl)benzonitrile::US9908886, Example 146	CN1CCN(CC1)C(=O)c1ccc(cc1N)-c1ccc2ncc(-c3ccc(cc3)C#N)n2c1	100
749819	4-(6-(3-(diethylamino)-4-(4-methylpiperazine-1-carbonyl)phenyl)imidazo[1,2-a]pyridin-3-yl)benzonitrile::US9908886, Example 147	CN(C)c1cc(ccc1C(=O)N1CCN(C)CC1)-c1ccc2ncc(-c3ccc(cc3)C#N)n2c1	100
749820	4-(6-(3-(diethylamino)-4-(4-methylpiperazine-1-carbonyl)phenyl)imidazo[1,2-a]pyridin-3-yl)benzonitrile::US9908886, Example 147	CN(C)c1cc(ccc1C(=O)N1CCN(C)CC1)-c1ccc2ncc(-c3ccc(cc3)C#N)n2c1	100
749821	N-(5-(3(4-cyanophenyl)imidazo[1,2-a]pyridin-6-yl)-2-(4-methylpiperazine-1-carbonyl)phenyl)acetamide::US9908886, Example 149	CN1CCN(CC1)C(=O)c1ccc(cc1NC(C)=O)-c1ccc2ncc(-c3ccc(cc3)C#N)n2c1	1000
749822	N-(5-(3(4-cyanophenyl)imidazo[1,2-a]pyridin-6-yl)-2-(4-methylpiperazine-1-carbonyl)phenyl)acetamide::US9908886, Example 149	CN1CCN(CC1)C(=O)c1ccc(cc1NC(C)=O)-c1ccc2ncc(-c3ccc(cc3)C#N)n2c1	1000
749823	4-(6-(3-(methylamino)-4-(4-methylpiperazine-1-carbonyl)phenyl)imidazo[1,2-a]pyridin-3-yl)benzonitrile::US9908886, Example 150	CNc1cc(ccc1C(=O)N1CCN(C)CC1)-c1ccc2ncc(-c3ccc(cc3)C#N)n2c1	100
749824	4-(6-(3-(methylamino)-4-(4-methylpiperazine-1-carbonyl)phenyl)imidazo[1,2-a]pyridin-3-yl)benzonitrile::US9908886, Example 150	CNc1cc(ccc1C(=O)N1CCN(C)CC1)-c1ccc2ncc(-c3ccc(cc3)C#N)n2c1	100
749825	4-(6-(3-(methylamino)-4-(morpholine-4-carbonyl)phenyl)imidazo[1,2-a]pyridin-3-yl)benzonitrile::US9908886, Example 151	CNc1cc(ccc1C(=O)N1CCOCC1)-c1ccc2ncc(-c3ccc(cc3)C#N)n2c1	1000
749826	4-(6-(3-(methylamino)-4-(morpholine-4-carbonyl)phenyl)imidazo[1,2-a]pyridin-3-yl)benzonitrile::US9908886, Example 151	CNc1cc(ccc1C(=O)N1CCOCC1)-c1ccc2ncc(-c3ccc(cc3)C#N)n2c1	100
749827	US9908886, Example 153	CN1CCN(CC1)C(=O)c1ccc(c(Cl)c1)-c1ccc2ncc(-c3ccc(cc3)C#N)n2c1	1000
749828	US9908886, Example 153	CN1CCN(CC1)C(=O)c1ccc(c(Cl)c1)-c1ccc2ncc(-c3ccc(cc3)C#N)n2c1	1000
749829	US9908886, Example 156	Cc1cc(ccc1C(=O)N1CCOCC1)-c1ccc2ncc(-c3ccc(cc3)C#N)n2c1	1000
749830	US9908886, Example 156	Cc1cc(ccc1C(=O)N1CCOCC1)-c1ccc2ncc(-c3ccc(cc3)C#N)n2c1	1000
749831	US9908886, Example 157	CN1CCN(CC1)C(=O)c1ccc(cc1OC(F)(F)F)-c1ccc2ncc(-c3ccc(cc3)C#N)n2c1	1000
749832	US9908886, Example 157	CN1CCN(CC1)C(=O)c1ccc(cc1OC(F)(F)F)-c1ccc2ncc(-c3ccc(cc3)C#N)n2c1	1000
749833	US9908886, Example 158	FC(F)(F)Oc1cc(ccc1C(=O)N1CCOCC1)-c1ccc2ncc(-c3ccc(cc3)C#N)n2c1	1000
749834	US9908886, Example 158	FC(F)(F)Oc1cc(ccc1C(=O)N1CCOCC1)-c1ccc2ncc(-c3ccc(cc3)C#N)n2c1	100
749835	4-(6-(3-hydroxy-4-(piperazine-1-carbonyl)phenyl)imidazo[1,2-a]pyridin-3-ylbenzonitrile::US9908886, Example 159	OCc1cc(ccc1C(=O)N1CCNCC1)-c1ccc2ncc(-c3ccc(cc3)C#N)n2c1	100
749836	4-(6-(3-hydroxy-4-(piperazine-1-carbonyl)phenyl)imidazo[1,2-a]pyridin-3-ylbenzonitrile::US9908886, Example 159	OCc1cc(ccc1C(=O)N1CCNCC1)-c1ccc2ncc(-c3ccc(cc3)C#N)n2c1	100
749837	4-(6-[3-(morpholin-4-yl)-4-(morpholin-4-ylcarbonyl)phenyl]imidazo[1,2-a]pyridin-3-yl)benzonitrile::US9908886, Example 160	O=C(N1CCOCC1)c1ccc(cc1N1CCOCC1)-c1ccc2ncc(-c3ccc(cc3)C#N)n2c1	100
749838	4-(6-[3-(morpholin-4-yl)-4-(morpholin-4-ylcarbonyl)phenyl]imidazo[1,2-a]pyridin-3-yl)benzonitrile::US9908886, Example 160	O=C(N1CCOCC1)c1ccc(cc1N1CCOCC1)-c1ccc2ncc(-c3ccc(cc3)C#N)n2c1	100
749839	4-(6-(3-fluoro-4-(morpholine-4-carbonyl)phenyl)imidazo[1,2-a]pyridin-3-yl)benzonitrile::US9908886, Example 162	Fc1cc(ccc1C(=O)N1CCOCC1)-c1ccc2ncc(-c3ccc(cc3)C#N)n2c1	1000
749840	4-(6-(3-fluoro-4-(morpholine-4-carbonyl)phenyl)imidazo[1,2-a]pyridin-3-yl)benzonitrile::US9908886, Example 162	Fc1cc(ccc1C(=O)N1CCOCC1)-c1ccc2ncc(-c3ccc(cc3)C#N)n2c1	1000
749841	4-(6-(4-(4-methyl-4-morpholinopiperidine-1-carbonyl)phenyl)imidazo[1,2-a]pyridin-3-yl)benzonitrile::US9908886, Example 163	CC1(CCN(CC1)C(=O)c1ccc(cc1)-c1ccc2ncc(-c3ccc(cc3)C#N)n2c1)N1CCOCC1	100
749842	4-(6-(4-(4-methyl-4-morpholinopiperidine-1-carbonyl)phenyl)imidazo[1,2-a]pyridin-3-yl)benzonitrile::US9908886, Example 163	CC1(CCN(CC1)C(=O)c1ccc(cc1)-c1ccc2ncc(-c3ccc(cc3)C#N)n2c1)N1CCOCC1	100
749843	4-(6-(4-(4-methyl-4-(4-methylpiperazin-1-yl)piperidine-1-carbonyl)phenyl)imidazo[1,2-a]pyridin-3-0)benzonitrile::US9908886, Example 164	CN1CCN(CC1)C1(C)CCN(CC1)C(=O)c1ccc(cc1)-c1ccc2ncc(-c3ccc(cc3)C#N)n2c1	100
749844	4-(6-(4-(4-methyl-4-(4-methylpiperazin-1-yl)piperidine-1-carbonyl)phenyl)imidazo[1,2-a]pyridin-3-0)benzonitrile::US9908886, Example 164	CN1CCN(CC1)C1(C)CCN(CC1)C(=O)c1ccc(cc1)-c1ccc2ncc(-c3ccc(cc3)C#N)n2c1	100
749845	4-(6-(4-(piperazine-1-carbonyl)phenyl)imidazo[1,2-a]pyridin-3-yl)benzonitrile::US9908886, Example 165	O=C(N1CCNCC1)c1ccc(cc1)-c1ccc2ncc(-c3ccc(cc3)C#N)n2c1	100
749846	4-(6-(4-(piperazine-1-carbonyl)phenyl)imidazo[1,2-a]pyridin-3-yl)benzonitrile::US9908886, Example 165	O=C(N1CCNCC1)c1ccc(cc1)-c1ccc2ncc(-c3ccc(cc3)C#N)n2c1	100
749847	N-(5-(3-(4-cyanophenyl)imidazo[1,2-a]pyridin-6-yl)-2-(morpholine-4-carbonyl)phenyl)acetamide::US9908886, Example 166	CC(=O)Nc1cc(ccc1C(=O)N1CCOCC1)-c1ccc2ncc(-c3ccc(cc3)C#N)n2c1	100
749848	N-(5-(3-(4-cyanophenyl)imidazo[1,2-a]pyridin-6-yl)-2-(morpholine-4-carbonyl)phenyl)acetamide::US9908886, Example 166	CC(=O)Nc1cc(ccc1C(=O)N1CCOCC1)-c1ccc2ncc(-c3ccc(cc3)C#N)n2c1	100
749849	4-(6-(3-hydroxy-4-(morpholine-4-carbonyl)phenyl)imidazo[1,2-a]pyridin-3-yl)benzonitrile::US9908886, Example 167	OCc1cc(ccc1C(=O)N1CCOCC1)-c1ccc2ncc(-c3ccc(cc3)C#N)n2c1	100
749850	4-(6-(3-hydroxy-4-(morpholine-4-carbonyl)phenyl)imidazo[1,2-a]pyridin-3-yl)benzonitrile::US9908886, Example 167	OCc1cc(ccc1C(=O)N1CCOCC1)-c1ccc2ncc(-c3ccc(cc3)C#N)n2c1	100
749851	N-(5-(3-(4-cyanophenyl)imidazo[1,2-a]pyridin-6-yl)-2-(4-(methylamino)piperidine-1-carbonyl)phenyl)acetamide::US9908886, Example 169	CC(=O)Nc1cc(ccc1C(=O)N1CCNCC1)-c1ccc2ncc(-c3ccc(cc3)C#N)n2c1	100
749852	N-(5-(3-(4-cyanophenyl)imidazo[1,2-a]pyridin-6-yl)-2-(4-(methylamino)piperidine-1-carbonyl)phenyl)acetamide::US9908886, Example 169	CC(=O)Nc1cc(ccc1C(=O)N1CCNCC1)-c1ccc2ncc(-c3ccc(cc3)C#N)n2c1	100
749853	N-(5-(3-(4-cyanophenyl)imidazo[1,2-a]pyridin-6-yl)-2-(piperazine-1-carbonyl)phenyl)acetamide::US9908886, Example 170	CC(=O)Nc1cc(ccc1C(=O)N1CCN(CC1)C(=O)OC(C)(C)C)-c1ccc2ncc(-c3ccc(cc3)C#N)n2c1	100
749854	N-(5-(3-(4-cyanophenyl)imidazo[1,2-a]pyridin-6-yl)-2-(piperazine-1-carbonyl)phenyl)acetamide::US9908886, Example 170	CC(=O)Nc1cc(ccc1C(=O)N1CCN(CC1)C(=O)OC(C)(C)C)-c1ccc2ncc(-c3ccc(cc3)C#N)n2c1	100
749855	Synthesis of 4-(6-(4-(4-methoxy-4-methylpiperidine-1-carbonyl)phenyl)imidazo[1,2-a]pyridin-3-yl)benzonitrile::US9908886, Example 172	COC1(C)CCN(CC1)C(=O)c1ccc(cc1)-c1ccc2ncc(-c3ccc(cc3)C#N)n2c1	100
749856	Synthesis of 4-(6-(4-(4-methoxy-4-methylpiperidine-1-carbonyl)phenyl)imidazo[1,2-a]pyridin-3-yl)benzonitrile::US9908886, Example 172	COC1(C)CCN(CC1)C(=O)c1ccc(cc1)-c1ccc2ncc(-c3ccc(cc3)C#N)n2c1	100
749857	(4-amino-4-methylpiperidin-1-yl)(4-(3-(4-chlorophenyl)imidazo[1,2-a]pyridin-6-yl)phenyl)methanone::US9908886, Example 173	CC1(N)CCN(CC1)C(=O)c1ccc(cc1)-c1ccc2ncc(-c3ccc(Cl)cc3)n2c1	100
749858	(4-amino-4-methylpiperidin-1-yl)(4-(3-(4-chlorophenyl)imidazo[1,2-a]pyridin-6-yl)phenyl)methanone::US9908886, Example 173	CC1(N)CCN(CC1)C(=O)c1ccc(cc1)-c1ccc2ncc(-c3ccc(Cl)cc3)n2c1	100
749859	(4-aminopiperidin-1-yl)(4-(3-(4-chlorophenyl)imidazo[1,2-a]pyridin-6-yl)phenyl)methanone::US9908886, Example 174	NC1CCN(CC1)C(=O)c1ccc(cc1)-c1ccc2ncc(-c3ccc(Cl)cc3)n2c1	100
749860	(4-aminopiperidin-1-yl)(4-(3-(4-chlorophenyl)imidazo[1,2-a]pyridin-6-yl)phenyl)methanone::US9908886, Example 174	NC1CCN(CC1)C(=O)c1ccc(cc1)-c1ccc2ncc(-c3ccc(Cl)cc3)n2c1	100
749861	(4-(3-(4-hydroxyphenyl)imidazo[1,2-a]pyridin-6-yl)phenyl)(4-methylpiperazin-1-yl)methanone::US9908886, Example 175	CN1CCN(CC1)C(=O)c1ccc(cc1)-c1ccc2ncc(I)n2c1	1000
749862	(4-(3-(4-hydroxyphenyl)imidazo[1,2-a]pyridin-6-yl)phenyl)(4-methylpiperazin-1-yl)methanone::US9908886, Example 175	CN1CCN(CC1)C(=O)c1ccc(cc1)-c1ccc2ncc(I)n2c1	100
749863	4-(5-(4-(4-methylpiperazine-1-carbonyl)phenyl)pyrazolo[1,5-a]pyrimidin-3-yl)benzonitrile::US9908886, Example 176	CN1CCN(CC1)C(=O)c1ccc(cc1)-c1ccn2ncc(-c3ccc(cc3)C#N)c2n1	100
749864	4-(5-(4-(4-methylpiperazine-1-carbonyl)phenyl)pyrazolo[1,5-a]pyrimidin-3-yl)benzonitrile::US9908886, Example 176	CN1CCN(CC1)C(=O)c1ccc(cc1)-c1ccn2ncc(-c3ccc(cc3)C#N)c2n1	100
749865	4-(5-(4-(4-(4-methylpiperazin-1-yl)piperidine-1-carbonyl)phenyl)pyrazolo[1,5-a]pyrimidin-3-yl)benzonitrile::US9908886, Example 179	CN1CCN(CC1)C1CCN(CC1)C(=O)c1ccc(cc1)-c1ccn2ncc(-c3ccc(cc3)C#N)c2n1	100
749866	4-(5-(4-(4-(4-methylpiperazin-1-yl)piperidine-1-carbonyl)phenyl)pyrazolo[1,5-a]pyrimidin-3-yl)benzonitrile::US9908886, Example 179	CN1CCN(CC1)C1CCN(CC1)C(=O)c1ccc(cc1)-c1ccn2ncc(-c3ccc(cc3)C#N)c2n1	100
749867	4-(5-(4-(1,4-oxazepane-4-carbonyl)phenyl)pyrazolo[1,5-a]pyrimidin-3-yl)benzonitrile::US9908886, Example 181	O=C(N1CCCOCC1)c1ccc(cc1)-c1ccn2ncc(-c3ccc(cc3)C#N)c2n1	100
749868	4-(5-(4-(1,4-oxazepane-4-carbonyl)phenyl)pyrazolo[1,5-a]pyrimidin-3-yl)benzonitrile::US9908886, Example 181	O=C(N1CCCOCC1)c1ccc(cc1)-c1ccn2ncc(-c3ccc(cc3)C#N)c2n1	100
749869	4-(5-(4-(piperazine-1-carbonyl)phenyl)pyrazolo[1,5-a]pyrimidin-3-yl)benzonitrile::US9908886, Example 183	O=C(N1CCNCC1)c1ccc(cc1)-c1ccn2ncc(-c3ccc(cc3)C#N)c2n1	100
749870	4-(5-(4-(piperazine-1-carbonyl)phenyl)pyrazolo[1,5-a]pyrimidin-3-yl)benzonitrile::US9908886, Example 183	O=C(N1CCNCC1)c1ccc(cc1)-c1ccn2ncc(-c3ccc(cc3)C#N)c2n1	100
749871	4-(5-(4-(4-methylpiperazine-1-carbonyl)phenyl)pyrazolo[1,5-a]pyrimidin-3-yl)benzonitrile::US9908886, Example 184	CC(=O)N1CCN(CC1)C(=O)c1ccc(cc1)-c1ccn2ncc(-c3ccc(cc3)C#N)c2n1	100
749872	4-(5-(4-(4-methylpiperazine-1-carbonyl)phenyl)pyrazolo[1,5-a]pyrimidin-3-yl)benzonitrile::US9908886, Example 184	CC(=O)N1CCN(CC1)C(=O)c1ccc(cc1)-c1ccn2ncc(-c3ccc(cc3)C#N)c2n1	100
749873	4-(5-(4-(morpholine-4-carbonyl)phenyl)pyrazolo[1,5-a]pyrimidin-3-yl)benzonitrile::US9908886, Example 185	O=C(N1CCOCC1)c1ccc(cc1)-c1ccn2ncc(-c3ccc(cc3)C#N)c2n1	100
749874	4-(5-(4-(morpholine-4-carbonyl)phenyl)pyrazolo[1,5-a]pyrimidin-3-yl)benzonitrile::US9908886, Example 185	O=C(N1CCOCC1)c1ccc(cc1)-c1ccn2ncc(-c3ccc(cc3)C#N)c2n1	100
749875	N-(1-(4-(3-(4-cyanophenyl)pyrazolo[1,5-a]pyrimidin-5-yl)benzoyl)piperidin-4-yl)acetamide::US9908886, Example 186	CC(=O)NC1CCN(CC1)C(=O)c1ccc(cc1)-c1ccn2ncc(-c3ccc(cc3)C#N)c2n1	100
749876	N-(1-(4-(3-(4-cyanophenyl)pyrazolo[1,5-a]pyrimidin-5-yl)benzoyl)piperidin-4-yl)acetamide::US9908886, Example 186	CC(=O)NC1CCN(CC1)C(=O)c1ccc(cc1)-c1ccn2ncc(-c3ccc(cc3)C#N)c2n1	100
749877	4-(5-(3-hydroxy-4-(morpholine-4-carbonyl)phenyl)pyrazolo[1,5-a]pyrimidin-3-yl)benzonitrile::US9908886, Example 187	OCc1cc(ccc1C(=O)N1CCOCC1)-c1ccn2ncc(-c3ccc(cc3)C#N)c2n1	100
749878	4-(5-(3-hydroxy-4-(morpholine-4-carbonyl)phenyl)pyrazolo[1,5-a]pyrimidin-3-yl)benzonitrile::US9908886, Example 187	OCc1cc(ccc1C(=O)N1CCOCC1)-c1ccn2ncc(-c3ccc(cc3)C#N)c2n1	100
749879	N-(5-(3-(4-cyanophenol)pyrazolo[1,5-a]pyrimidin-5-yl)-2-(morpholine-4-carbonyl)phenyl)acetamide::US9908886, Example 188	N=COCc1cc(ccc1C(=O)N1CCOCC1)-c1ccn2ncc(-c3ccc(cc3)C#N)c2n1	100
749880	N-(5-(3-(4-cyanophenol)pyrazolo[1,5-a]pyrimidin-5-yl)-2-(morpholine-4-carbonyl)phenyl)acetamide::US9908886, Example 188	N=COCc1cc(ccc1C(=O)N1CCOCC1)-c1ccn2ncc(-c3ccc(cc3)C#N)c2n1	100
749881	Synthesis of 4-(6-(4-(morpholine-4-carbonyl)phenyl)-1H-benzo[d]imidazol-1-yl)benzonitrile::US9908886, Example 190	CCc1ccc(cc1)-c1ccc2ncn(-c3ccc(cc3)C#N)c2c1	1000
749882	Synthesis of 4-(6-(4-(morpholine-4-carbonyl)phenyl)-1H-benzo[d]imidazol-1-yl)benzonitrile::US9908886, Example 190	CCc1ccc(cc1)-c1ccc2ncn(-c3ccc(cc3)C#N)c2c1	1000
801067	US10000487, Example 1F	Clc1cc(Nc2nncs2)c(=O)n2c1C(=O)NC21CCCCC1	55
801068	US10000487, Example 2F	Clc1cc(Nc2ncns2)c(=O)n2c1C(=O)NC21CCCCC1	55
801069	US10000487, Example 2F	Clc1cc(Nc2ncns2)c(=O)n2c1C(=O)NC21CCCCC1	10
801071	6'-((1,2,3-thiadiazol-5-yl)amino)-8'-chloro-2'H-spiro[cyclohexane-1,3'-imidazo[1,5-a]pyridine]-1',5'-dione (Cpd. No. 3)::US10000487, Example 3	Clc1cc(Nc2cnns2)c(=O)n2c1C(=O)NC21CCCCC1	55
801073	US10000487, Example 4F	Clc1cc(Nc2ncn[nH]2)c(=O)n2c1C(=O)NC21CCCCC1	55
801075	8'-chloro-6'-(thiazol-5-ylamino)-2'H-spiro[cyclohexane-1,3'-imidazo[1,5-a]pyridine]-1',5'-dione (Cpd. No. 5)::US10000487, Example 5	Clc1cc(Nc2cncs2)c(=O)n2c1C(=O)NC21CCCCC1	55
801076	6'-((1,2,5-thiadiazol-3-yl)amino)-8'-chloro-2'H-spiro[cyclohexane-1,3'-imidazo[1,5-a]pyridine]-1',5'-dione (Cpd. No. 6)::US10000487, Example 6	Clc1cc(Nc2cnsn2)c(=O)n2c1C(=O)NC21CCCCC1	10
801077	8'-chloro-6'-((2-methyl-2H-1,2,3-triazol-4-yl)amino)-2'H-spiro[cyclohexane-1,3'-imidazo[1,5-a]pyridine]-1',5'-dione (Cpd. No. 7)::US10000487, Example 7	Cn1ncc(Nc2cc(Cl)c3C(=O)NC4(CCCCC4)n3c2=O)n1	10
801080	6'-((2H-1,2,3-triazol-4-yl)amino)-8'-chloro-2'H-spiro[cyclohexane-1,3'-imidazo[1,5-a]pyridine]-1',5'-dione (Cpd. No. 9)::US10000487, Example 9	Clc1cc(Nc2cn[nH]n2)c(=O)n2c1C(=O)NC21CCCCC1	55
801081	6'-((2H-1,2,3-triazol-4-yl)amino)-8'-chloro-2'H-spiro[cyclohexane-1,3'-imidazo[1,5-a]pyridine]-1',5'-dione (Cpd. No. 9)::US10000487, Example 9	Clc1cc(Nc2cn[nH]n2)c(=O)n2c1C(=O)NC21CCCCC1	10
801082	6'-((1,2,4-triazin-3-yl)amino)-8'-chloro-2'H-spiro[cyclohexane-1,3'-imidazo[1,5-a]pyridine]-1',5'-dione (Cpd. No. 10)::US10000487, Example 10	Clc1cc(Nc2cnncn2)c(=O)n2c1C(=O)NC21CCCCC1	55
801083	6'-((1,3,5-triazin-2-yl)amino)-8'-chloro-2'H-spiro[cyclohexane-1,3'-imidazo[1,5-a]pyridine]-1',5'-dione (Cpd. No. 11)::US10000487, Example 11	Clc1cc(Nc2ncncn2)c(=O)n2c1C(=O)NC21CCCCC1	10
801085	6'-((1,2,4-triazin-3-yl)amino)-8'-chloro-2'H-spiro[cyclohexane-1,3'-imidazo[1,5-a]pyridine]-1',5'-dione (Cpd. No. 12)::US10000487, Example 12	Clc1cc(Nc2nccnn2)c(=O)n2c1C(=O)NC21CCCCC1	55
801086	6'-((2-aminopyridin-4-yl)amino)-8'-chloro-2'H-spiro[cyclohexane-1,3'-imidazo[1,5-a]pyridine]-1',5'-dione (Cpd. No. 13)::US10000487, Example 13	Nc1cc(Nc2cc(Cl)c3C(=O)NC4(CCCCC4)n3c2=O)ccn1	55
50126443	SP-600125	Oc1c2cccc3N=Nc(c23)c2ccccc12	1000
50126824	(2S,3R,4R,6R)-3-methoxy-2-methyl-4-(methylamino)-29-oxa-1,7,17-triazaoctacyclo[12.12.2.1^{2,6}.0^{7,28}.0^{8,13}.0^{15,19}.0^{20,27}.0^{21,26}]nonacosa-8(13),9,11,14(28),15(19),20(27),21(26),22,24-nonaen-16-one::CHEMBL388978::Staurosporin, 4::Staurosporine::Staurosporine, 8::US9206188, Staurosporine::US9226923, Staurosporine	CN[C@@H]1C[C@H]2O[C@@](C)([C@@H]1OC)n1c3ccccc3c3c4CNC(=O)c4c4c5ccccc5n2c4c13	22
50178281	16-hydroxy-16-(hydroxymethyl)-15-methyl-28-oxa-4,14,19-triazaoctacyclo[12.11.2.1^{15,18}.0^{2,6}.0^{7,27}.0^{8,13}.0^{19,26}.0^{20,25}]octacosa-1(26),2(6),7(27),8(13),9,11,20(25),21,23-nonaen-3-one::CEP-701::CHEMBL603469	C[C@]12O[C@H](C[C@]1(O)CO)n1c3ccccc3c3c4C(=O)NCc4c4c5ccccc5n2c4c13	1.4
50186217	(2S,3R,4R,6R)-3-methoxy-2-methyl-4-(methylamino)-29-oxa-1,7,17-triazaoctacyclo[12.12.2.1^{2,6}.0^{7,28}.0^{8,13}.0^{15,19}.0^{20,27}.0^{21,26}]nonacosa-8(13),9,11,14(28),15(19),20(27),21(26),22,24-nonaen-16-one::CHEMBL388978::Staurosporin, 4::Staurosporine::Staurosporine, 8::US9206188, Staurosporine::US9226923, Staurosporine	CN[C@@H]1C[C@H]2O[C@@](C)([C@@H]1OC)n1c3ccccc3c3c4CNC(=O)c4c4c5ccccc5n2c4c13	170
50190198	16-hydroxy-16-(hydroxymethyl)-15-methyl-28-oxa-4,14,19-triazaoctacyclo[12.11.2.1^{15,18}.0^{2,6}.0^{7,27}.0^{8,13}.0^{19,26}.0^{20,25}]octacosa-1(26),2(6),7(27),8(13),9,11,20(25),21,23-nonaen-3-one::CEP-701::CHEMBL603469	C[C@]12O[C@H](C[C@]1(O)CO)n1c3ccccc3c3c4C(=O)NCc4c4c5ccccc5n2c4c13	56
50227355	(2S,3R,4R,6R)-3-methoxy-2-methyl-4-(methylamino)-29-oxa-1,7,17-triazaoctacyclo[12.12.2.1^{2,6}.0^{7,28}.0^{8,13}.0^{15,19}.0^{20,27}.0^{21,26}]nonacosa-8(13),9,11,14(28),15(19),20(27),21(26),22,24-nonaen-16-one::CHEMBL388978::Staurosporin, 4::Staurosporine::Staurosporine, 8::US9206188, Staurosporine::US9226923, Staurosporine	CN[C@@H]1C[C@H]2O[C@@](C)([C@@H]1OC)n1c3ccccc3c3c4CNC(=O)c4c4c5ccccc5n2c4c13	17
50228207	(2S,3R,4R,6R)-3-methoxy-2-methyl-4-(methylamino)-29-oxa-1,7,17-triazaoctacyclo[12.12.2.1^{2,6}.0^{7,28}.0^{8,13}.0^{15,19}.0^{20,27}.0^{21,26}]nonacosa-8(13),9,11,14(28),15(19),20(27),21(26),22,24-nonaen-16-one::CHEMBL388978::Staurosporin, 4::Staurosporine::Staurosporine, 8::US9206188, Staurosporine::US9226923, Staurosporine	CN[C@@H]1C[C@H]2O[C@@](C)([C@@H]1OC)n1c3ccccc3c3c4CNC(=O)c4c4c5ccccc5n2c4c13	17
50230121	CHEMBL608533::PKC-412	CO[C@@H]1[C@@H](C[C@H]2O[C@]1(C)n1c3ccccc3c3c4CNC(=O)c4c4c5ccccc5n2c4c13)N(C)C(=O)c1ccccc1	95
50263688	CHEMBL3354997	COc1cc(Cl)c(Cl)cc1Nc1ncnc2[nH]c3CCC(Cc3c12)C(=O)NC1CC1	6
50263689	CHEMBL3354998	CC(C)Oc1cc2[nH]ncc2cc1Nc1ncnc2[nH]c3CCCCc3c12	5
50263690	CHEMBL3354999	CCNC(=O)C1CCc2[nH]c3ncnc(Nc4cc5cn[nH]c5cc4OC)c3c2C1	6
50263691	CHEMBL3355000	COc1cc2[nH]ncc2cc1Nc1ncnc2[nH]c3CCC(Cc3c12)C(=O)NCc1ccccc1	1
50263692	CHEMBL3355001	Fc1ccc2Nc3ncnc4[nH]c5CCC(Cc5c34)C(=O)OCCOc2c1	3540
50263693	CHEMBL3355002	CC(C)Oc1cc2[nH]ncc2cc1Nc1ncnc2[nH]c3CCC(Cc3c12)C(=O)NCCCS(C)(=O)=O	1
50292352	CHEMBL3393601	O\N=C1\c2ccccc2-c2nc3ccccc3nc12	920
50292353	CHEMBL3393602	O=C(O\N=C1\c2ccccc2-c2nc3ccccc3nc12)c1ccco1	1200
50296483	1-[2-(4-methylphenyl)-5-tert-butyl-pyrazol-3-yl]-3-[4-(2-morpholin-4-ylethoxy)naphthalen-1-yl]urea::1-[5-tert-butyl-2-(4-methylphenyl)-3-pyrazolyl]-3-[4-[2-(4-morpholinyl)ethoxy]-1-naphthalenyl]urea::1-[5-tert-butyl-2-(4-methylphenyl)pyrazol-3-yl]-3-[4-(2-morpholin-4-ylethoxy)naphthalen-1-yl]urea::1-[5-tert-butyl-2-(p-tolyl)pyrazol-3-yl]-3-[4-(2-morpholinoethoxy)-1-naphthyl]urea::3-[2-(4-methylph…	Cc1ccc(cc1)-n1nc(cc1NC(=O)Nc1ccc(OCCN2CCOCC2)c2ccccc12)C(C)(C)C	1100
50296619	CHEMBL31965::CHEMBL545315::CI-1033::Canertinib::N-{4-[(3-chloro-4-fluorophenyl)amino]-7-[3-(morpholin-4-yl)propoxy]quinazolin-6-yl}prop-2-enamide::PD0183805::US9730934, CI-1033::cid_156414	Fc1ccc(Nc2ncnc3cc(OCCCN4CCOCC4)c(NC(=O)C=C)cc23)cc1Cl	1300
50296691	4-[4-({[4-chloro-3-(trifluoromethyl)phenyl]carbamoyl}amino)phenoxy]-N-methylpyridine-2-carboxamide::4-[4-[[4-chloro-3-(trifluoromethyl)phenyl]carbamoylamino]phenoxy]-N-methyl-picolinamide;tosylic acid::BAY 43-9006::BAY 439006::BAY439006::CHEMBL1336::Hit compound, 8::Nexavar::Sorafenib::Sorafenib, 4::US10183928, Sorafenib::US10202365, Compound Sorafenib::US10227329, Compound Sorafenib::US9029401, …	CNC(=O)c1cc(Oc2ccc(NC(=O)Nc3ccc(Cl)c(c3)C(F)(F)F)cc2)ccn1	250
50296771	CHEMBL939::GEFITINIB::Iressa::N-(3-Chloro-4-fluorophenyl)-7-methoxy-6-[3-(4-morpholinyl)propoxy]-4-quinazolinamine::N-(3-chloro-4-fluorophenyl)-7-methoxy-6-[3-(morpholin-4-yl)propoxy]quinazolin-4-amine::US10106508, Gefitinib::US9416123, Gefitinib::US9730934, Gefitinib::US9783524, Gefitinib::ZD1839::cid_123631	COc1cc2ncnc(Nc3ccc(F)c(Cl)c3)c2cc1OCCCN1CCOCC1	360
50325568	CGP-57380::CHEMBL1240885::CHEMBL576817::N-(4-fluorophenyl)-3H-pyrazolo[3,4-d]pyrimidine-3,4-diamine	Nc1ncnc2n[nH]c(Nc3ccc(F)cc3)c12	880
50325569	CHEMBL3417208	Cc1c(sc2ncnc(Nc3ccc(=O)n(C)c3)c12)C(N)=O	1600
50325570	CHEMBL3417207	Cc1c(sc2ncnc(Nc3ccc(=O)n(C)c3)c12)C(O)=O	900
50325572	CHEMBL3417205	COCCn1cc(C)cc(Nc2ncnc3sc(C(N)=O)c(C)c23)c1=O	340
50325574	CHEMBL3417204	COCCCNC(=O)c1sc2ncnc(Nc3cc(C)cn(C)c3=O)c2c1C	2630
50325575	CHEMBL3417203	COCCNC(=O)c1sc2ncnc(Nc3cc(C)cn(C)c3=O)c2c1C	3170
50325583	CHEMBL3417199	COCCn1cc(C)cc(Nc2ncnc3sc(C(O)=O)c(C)c23)c1=O	240
50325584	CHEMBL3417198	Cc1c(sc2ncnc(Nc3cc(C)cn(C)c3=O)c12)C(O)=O	350
50325588	CGP-57380::CHEMBL1240885::CHEMBL576817::N-(4-fluorophenyl)-3H-pyrazolo[3,4-d]pyrimidine-3,4-diamine	Nc1ncnc2n[nH]c(Nc3ccc(F)cc3)c12	1010
50325589	CHEMBL3417208	Cc1c(sc2ncnc(Nc3ccc(=O)n(C)c3)c12)C(N)=O	4510
50325590	CHEMBL3417207	Cc1c(sc2ncnc(Nc3ccc(=O)n(C)c3)c12)C(O)=O	2150
50325595	CHEMBL3417205	COCCn1cc(C)cc(Nc2ncnc3sc(C(N)=O)c(C)c23)c1=O	2330
50325597	CHEMBL3417204	COCCCNC(=O)c1sc2ncnc(Nc3cc(C)cn(C)c3=O)c2c1C	5000
50325604	CHEMBL3417199	COCCn1cc(C)cc(Nc2ncnc3sc(C(O)=O)c(C)c23)c1=O	2060
50325605	CHEMBL3417198	Cc1c(sc2ncnc(Nc3cc(C)cn(C)c3=O)c12)C(O)=O	4820
50434208	CGP-57380::CHEMBL1240885	Nc1ncnc2[nH]nc(Nc3ccc(F)cc3)c12	340
50434212	US8486953, 19	COC(=O)c1sc2ncnc(Nc3ccc(F)cc3OC(C)C)c2c1C	4050
50434213	CHEMBL3632740	Cc1c(sc2ncnc(Nc3ccc(F)cc3)c12)C(O)=O	164
50434214	CHEMBL3632741	Cc1c(sc2ncnc(Nc3ccc(F)cc3C)c12)C(O)=O	500
50434215	CHEMBL3632742	CC(C)Oc1cc(F)ccc1Nc1ncnc2sc(C(O)=O)c(C)c12	68
50434216	CHEMBL3632743	CC(C)Oc1cc(F)ccc1Nc1ncnc2sc(C(N)=O)c(C)c12	110
50434217	CHEMBL3632744	CNC(=O)c1sc2ncnc(Nc3ccc(F)cc3OC(C)C)c2c1C	18
50434218	CHEMBL3632745	CCNC(=O)c1sc2ncnc(Nc3ccc(F)cc3OC(C)C)c2c1C	18
50434219	CHEMBL3632746	COCCNC(=O)c1sc2ncnc(Nc3ccc(F)cc3OC(C)C)c2c1C	31
50434220	CHEMBL3632747	COCCCNC(=O)c1sc2ncnc(Nc3ccc(F)cc3OC(C)C)c2c1C	164
50434590	CHEMBL3416305	CC(=O)C1=C(O)C=C2Oc3c(c(O)cc(O)c3C(N)=O)[C@@]2(C)C1=O	507
50434594	CHEMBL3632740	Cc1c(sc2ncnc(Nc3ccc(F)cc3)c12)C(O)=O	1900
50434596	CHEMBL3632742	CC(C)Oc1cc(F)ccc1Nc1ncnc2sc(C(O)=O)c(C)c12	186
50434597	CHEMBL3632743	CC(C)Oc1cc(F)ccc1Nc1ncnc2sc(C(N)=O)c(C)c12	1020
50434598	CHEMBL3632744	CNC(=O)c1sc2ncnc(Nc3ccc(F)cc3OC(C)C)c2c1C	106
50434599	CHEMBL3632745	CCNC(=O)c1sc2ncnc(Nc3ccc(F)cc3OC(C)C)c2c1C	933
50434601	CHEMBL3632747	COCCCNC(=O)c1sc2ncnc(Nc3ccc(F)cc3OC(C)C)c2c1C	320
50434602	CHEMBL3416305	CC(=O)C1=C(O)C=C2Oc3c(c(O)cc(O)c3C(N)=O)[C@@]2(C)C1=O	11
50441278	4-(5-(4-fluorophenyl)-1H-pyrazol-3-ylamino)benzamide::CHEMBL511337	NC(=O)c1ccc(Nc2cc(n[nH]2)-c2ccc(F)cc2)cc1	1230
50478135	CHEMBL3775181	CS(O)(=O)=O.Cc1oc2c(O)c3C(=O)c4ccccc4C(=O)c3c(O)c2c1C(=O)N1CC[C@H](N)C1	5000
50486354	CHEMBL3787112	Nc1ncnc2n(cc(-c3cccc(O)c3)c12)[C@@H]1C[C@H](CN2CCC2)C1	1100
50496592	CHEMBL3804921	CC(=O)Nc1ccc(cn1)-c1ccc(NCC(=O)Nc2ccc(CN3CCNCC3)c(c2)C(F)(F)F)cc1	3920
50496597	CHEMBL3805029	FC(F)(F)c1cc(NC(=O)COc2ccc(cc2)-c2cccnc2)ccc1CN1CCNCC1	350
50496600	CHEMBL3804941	CCC1CCN(Cc2ccc(NC(=O)COc3ccc(cc3)-c3cccnc3)cc2C(F)(F)F)CC1	4510
50496603	CHEMBL3806261	CCN1CCN(Cc2ccc(NC(=O)CNc3ccc(cc3)-c3cccnc3)cc2C(F)(F)F)CC1	350
50496604	CHEMBL3805956	CCN1CCN(Cc2ccc(NC(=O)COc3ccc(cc3)-c3cccnc3)cc2C(F)(F)F)CC1	570
50496605	CHEMBL3805114	CCN1CCN(Cc2ccc(NC(=O)Cc3ccc(Oc4ccncc4)cc3)cc2C(F)(F)F)CC1	540
50496606	CHEMBL3804952	CCN1CCN(Cc2ccc(NC(=O)Cc3ccc(Oc4ccnc(NC)c4)cc3)cc2C(F)(F)F)CC1	370
50496607	CHEMBL3805074	CCN1CCN(Cc2ccc(NC(=O)Cc3ccc(Oc4cc(NC)ncn4)cc3)cc2C(F)(F)F)CC1	3690
50496634	CHEMBL3806189	CN1CCN(Cc2ccc(NC(=O)CNc3ccc(cc3F)-c3ccc(NC(=O)C4CC4)nc3)cc2C(F)(F)F)CC1	10
50496635	CHEMBL3805771	CCN1CCN(Cc2ccc(NC(=O)CNc3ccc(cc3)-c3ccc(NC(=O)C4CC4)nc3)cc2C(F)(F)F)CC1	16
50496636	CHEMBL3805330	FC(F)(F)c1cc(NC(=O)CNc2ccc(cc2)-c2ccc(NC(=O)C3CC3)nc2)ccc1CN1CCNCC1	8
50496637	CHEMBL3804972	CC(C)C(=O)Nc1ccc(cn1)-c1ccc(NCC(=O)Nc2ccc(CN3CCNCC3)c(c2)C(F)(F)F)cc1	130
50496638	CHEMBL3804921	CC(=O)Nc1ccc(cn1)-c1ccc(NCC(=O)Nc2ccc(CN3CCNCC3)c(c2)C(F)(F)F)cc1	32
50496639	CHEMBL3805891	CCN1CCN(Cc2ccc(NC(=O)CNc3ccc(cc3)-c3ccc(NC(C)=O)nc3)cc2C(F)(F)F)CC1	44
50496640	CHEMBL3805865	CCN1CCN(Cc2ccc(NC(=O)COc3ccc(cc3)-c3ccc(NC(C)=O)nc3)cc2C(F)(F)F)CC1	33
50496643	CHEMBL3805029	FC(F)(F)c1cc(NC(=O)COc2ccc(cc2)-c2cccnc2)ccc1CN1CCNCC1	12
50496644	CHEMBL3806240	CCN1CCN(Cc2ccc(NC(=O)COc3ccc(cc3)-c3cccnc3)cc2C2CC2)CC1	130
50496646	CHEMBL3804941	CCC1CCN(Cc2ccc(NC(=O)COc3ccc(cc3)-c3cccnc3)cc2C(F)(F)F)CC1	82
50496647	CHEMBL3806141	CCN1CCN(Cc2ccc(NC(=O)COc3ccc(cc3)-c3ccncc3)cc2C(F)(F)F)CC1	1910
50496649	CHEMBL3806261	CCN1CCN(Cc2ccc(NC(=O)CNc3ccc(cc3)-c3cccnc3)cc2C(F)(F)F)CC1	11
50496650	CHEMBL3805956	CCN1CCN(Cc2ccc(NC(=O)COc3ccc(cc3)-c3cccnc3)cc2C(F)(F)F)CC1	14
50496651	CHEMBL3805114	CCN1CCN(Cc2ccc(NC(=O)Cc3ccc(Oc4ccncc4)cc3)cc2C(F)(F)F)CC1	10
50496652	CHEMBL3804952	CCN1CCN(Cc2ccc(NC(=O)Cc3ccc(Oc4ccnc(NC)c4)cc3)cc2C(F)(F)F)CC1	8
50496653	CHEMBL3805074	CCN1CCN(Cc2ccc(NC(=O)Cc3ccc(Oc4cc(NC)ncn4)cc3)cc2C(F)(F)F)CC1	22
50496654	CHEMBL3805094	CCN1CCN(Cc2ccc(CC(=O)Nc3ccc(Oc4cc(NC)ncn4)cc3)cc2C(F)(F)F)CC1	760
50496656	CHEMBL3806189	CN1CCN(Cc2ccc(NC(=O)CNc3ccc(cc3F)-c3ccc(NC(=O)C4CC4)nc3)cc2C(F)(F)F)CC1	200
50496657	CHEMBL3805771	CCN1CCN(Cc2ccc(NC(=O)CNc3ccc(cc3)-c3ccc(NC(=O)C4CC4)nc3)cc2C(F)(F)F)CC1	2520
50496695	CHEMBL3805330	FC(F)(F)c1cc(NC(=O)CNc2ccc(cc2)-c2ccc(NC(=O)C3CC3)nc2)ccc1CN1CCNCC1	510
50518623	CHEMBL3910848	c1cc(cs1)-c1cc2c3n(cnc3cnc2cn1)-c1ccc2ncccc2c1	1400
50594733	1-(5-Tert-Butyl-1,2-Oxazol-3-Yl)-3-(4-{7-[2-(Morpholin-4-Yl)ethoxy]imidazo[2,1-B][1,3]benzothiazol-2-Yl}phenyl)urea::AC 010220::AC 220::AC-220::AC010220::AC220::ASP-2689::CHEMBL576982::N-(5-tert-Butyl-isoxazol-3-yl)-N'-{4-[7-(2-morpholin-4-yl-ethoxy)imidazo[2,1-b][1,3]benzothiazol-2-yl]phenyl}urea::Quizartinib::Quizartinib (AC220)::US10266535, Compound AC220::US9216997, Quizartinib (positive comp…	CC(C)(C)c1cc(NC(=O)Nc2ccc(cc2)-c2cn3c(n2)sc2cc(OCCN4CCOCC4)ccc32)no1	2600
50595200	4-[4-({[4-chloro-3-(trifluoromethyl)phenyl]carbamoyl}amino)phenoxy]-N-methylpyridine-2-carboxamide::4-[4-[[4-chloro-3-(trifluoromethyl)phenyl]carbamoylamino]phenoxy]-N-methyl-picolinamide;tosylic acid::BAY 43-9006::BAY 439006::BAY439006::CHEMBL1336::Hit compound, 8::Nexavar::Sorafenib::Sorafenib, 4::US10183928, Sorafenib::US10202365, Compound Sorafenib::US10227329, Compound Sorafenib::US9029401, …	CNC(=O)c1cc(Oc2ccc(NC(=O)Nc3ccc(Cl)c(c3)C(F)(F)F)cc2)ccn1	230
50595201	4-[4-({[4-chloro-3-(trifluoromethyl)phenyl]carbamoyl}amino)phenoxy]-N-methylpyridine-2-carboxamide::4-[4-[[4-chloro-3-(trifluoromethyl)phenyl]carbamoylamino]phenoxy]-N-methyl-picolinamide;tosylic acid::BAY 43-9006::BAY 439006::BAY439006::CHEMBL1336::Hit compound, 8::Nexavar::Sorafenib::Sorafenib, 4::US10183928, Sorafenib::US10202365, Compound Sorafenib::US10227329, Compound Sorafenib::US9029401, …	CNC(=O)c1cc(Oc2ccc(NC(=O)Nc3ccc(Cl)c(c3)C(F)(F)F)cc2)ccn1	130
50598387	4-(3-(piperidin-4-yl)-1H-pyrazol-5-yl)pyridine::CHEMBL1241462	C1CC(CCN1)c1cc(n[nH]1)-c1ccncc1	646
50598388	4-(3-(piperidin-4-yl)-1H-pyrazol-5-yl)pyridine::CHEMBL1241462	C1CC(CCN1)c1cc(n[nH]1)-c1ccncc1	575
50598391	2-(3-(4-chlorophenyl)imidazo[1,2-b]pyridazin-6-ylamino)ethanol::CHEMBL1241465	OCCNc1ccc2ncc(-c3ccc(Cl)cc3)n2n1	2930
50598392	3-(4-chlorophenyl)-N-(2-methoxyethyl)imidazo[1,2-b]pyridazin-6-amine::CHEMBL1243375	COCCNc1ccc2ncc(-c3ccc(Cl)cc3)n2n1	1620
50598393	3-(4-fluorophenyl)-N-(2-methoxyethyl)imidazo[1,2-b]pyridazin-6-amine::CHEMBL1243376	COCCNc1ccc2ncc(-c3ccc(F)cc3)n2n1	4090
50598394	3-(3-(4-fluorophenyl)imidazo[1,2-b]pyridazin-6-ylamino)propan-1-ol::CHEMBL1243404	OCCCNc1ccc2ncc(-c3ccc(F)cc3)n2n1	2410
50598395	3-(3-(2-fluorophenyl)imidazo[1,2-b]pyridazin-6-ylamino)propan-1-ol::CHEMBL1243405	OCCCNc1ccc2ncc(-c3ccccc3F)n2n1	3240
50598396	3-phenyl-N-(2-(pyridin-2-yl)ethyl)imidazo[1,2-b]pyridazin-6-amine::CHEMBL1243406	C(Cc1ccccn1)Nc1ccc2ncc(-c3ccccc3)n2n1	4280
50598398	8-[(3-Bromophenyl)amino]-1H-imidazo[4,5-g]quinazoline::Anilinopyrimidine deriv. 7a::CHEMBL66031::Imidazoquinazoline deriv. 8::N-(3-bromophenyl)-1H-imidazo[4,5-g]quinazolin-8-amine	Brc1cccc(Nc2ncnc3cc4nc[nH]c4cc23)c1	2800
50598399	CHEMBL1204168::CHEMBL29197::N-(3-bromophenyl)-6,7-dimethoxyquinazolin-4-amine::PD153035::US9422297, PD153035	COc1cc2ncnc(Nc3cccc(Br)c3)c2cc1OC	630
50598400	2,6-Dibromo-4-(6,7-dimethoxy-quinazolin-4-ylamino)-phenol::2,6-dibromo-4-(6,7-dimethoxyquinazolin-4-ylamino)phenol::CHEMBL421942::WHI-P97	COc1cc2ncnc(Nc3cc(Br)c(O)c(Br)c3)c2cc1OC	120
50598401	4-N-(3-bromophenyl)-6-N-methylpyrido[3,4-d]pyrimidine-4,6-diamine::4-[(3-bromophenyl)amino]-6-(methylamino)pyrido[3,4-d]pyrimidine::CHEMBL53753::PD158780	CNc1cc2c(Nc3cccc(Br)c3)ncnc2cn1	1700
50598402	CHEMBL540068::CHEMBL7917::N-(3-chlorophenyl)-6,7-dimethoxyquinazolin-4-amine::PD153035 Analog 31	COc1cc2ncnc(Nc3cccc(Cl)c3)c2cc1OC	530
50598403	3-(6-(methylamino)imidazo[1,2-b]pyridazin-3-yl)phenol::CHEMBL1240590	CNc1ccc2ncc(-c3cccc(O)c3)n2n1	1530
50598404	3-(4-fluorophenyl)-N-methylimidazo[1,2-b]pyridazin-6-amine::CHEMBL1240535	CNc1ccc2ncc(-c3ccc(F)cc3)n2n1	4050
50598406	CHEMBL1240674::N-(cyclopropylmethyl)-5-(pyridin-4-yl)imidazo[2,1-b][1,3,4]thiadiazol-2-amine	C(Nc1nn2c(cnc2s1)-c1ccncc1)C1CC1	1710
50598408	(4-Fluoro-phenyl)-(9H-purin-6-yl)-amine::CHEMBL361227::N-(4-fluorophenyl)-9H-purin-6-amine	Fc1ccc(Nc2ncnc3nc[nH]c23)cc1	1030
50598409	4-(9H-Purin-6-ylamino)-benzoic acid methyl ester::CHEMBL195744::methyl 4-(9H-purin-6-ylamino)benzoate	COC(=O)c1ccc(Nc2ncnc3nc[nH]c23)cc1	850
50598410	CHEMBL1240786::N-(4-chlorophenyl)-1H-pyrazolo[3,4-d]pyrimidin-4-amine	Clc1ccc(Nc2ncnc3n[nH]cc23)cc1	580
50598411	3-((1-Cyclohexyl-3-hydroxypropan-2-ylamino)methyl)-5-(cyclohexylmethoxy)-4H-chromen-4-one::CHEMBL1173222	OCC(CC1CCCCC1)NCc1coc2cccc(OCC3CCCCC3)c2c1=O	1090
50598412	2-methoxy-N-[2-[1-(1-methylsulfanylpropan-2-yl)piperidin-4-yl]pyrazol-3-yl]benzamide::2-methoxy-N-[2-[1-[1-(methylthio)propan-2-yl]-4-piperidinyl]-3-pyrazolyl]benzamide::2-methoxy-N-[2-[1-[1-methyl-2-(methylthio)ethyl]-4-piperidyl]pyrazol-3-yl]benzamide::MLS001105939::SMR000670139::cid_24818984	COc1ccccc1C(=O)Nc1ccnn1C1CCN(CC1)C(C)CSC	1560
50598413	CHEMBL1240884::N-(naphthalen-2-yl)-1H-pyrazolo[3,4-d]pyrimidin-4-amine	N(c1ccc2ccccc2c1)c1ncnc2n[nH]cc12	1350
50598415	2-(pyridin-4-yl)-1H,4H,5H,6H,7H-pyrrolo[3,2-c]pyridin-4-one::JMC502647 Compound 8::Pyrrolopyridinone, 1	O=C1NCCc2[nH]c(cc12)-c1ccncc1	2670
50598416	CGP-57380::CHEMBL1240885::CHEMBL576817::N-(4-fluorophenyl)-3H-pyrazolo[3,4-d]pyrimidine-3,4-diamine	Nc1ncnc2n[nH]c(Nc3ccc(F)cc3)c12	1600
50598418	2-(pyridin-4-yl)-1H,4H,5H,6H,7H-pyrrolo[3,2-c]pyridin-4-one::JMC502647 Compound 8::Pyrrolopyridinone, 1	O=C1NCCc2[nH]c(cc12)-c1ccncc1	171
50606612	4-(5-(6-oxo-1,6-dihydropyridin-3-yl)oxazol-2-ylamino)benzenesulfonamide::CHEMBL1271692	NS(=O)(=O)c1ccc(Nc2ncc(o2)-c2ccc(=O)[nH]c2)cc1	1100
50606633	6-(4-(2-(piperidin-1-yl)ethoxy)phenyl)-3-(pyridin-4-yl)pyrazolo[1,5-a]pyrimidine::6-[4-(2-piperidin-1-ylethoxy)phenyl]-3-pyridin-4-ylpyrazolo[1,5-a]pyrimidine::CHEMBL478629::Dorsomorphin::US9040694, Dorsomorphin	C(CN1CCCCC1)Oc1ccc(cc1)-c1cnc2c(cnn2c1)-c1ccncc1	11
50606641	4-(2-{4-[3-(pyridin-4-yl)pyrazolo[1,5-a]pyrimidin-6-yl]phenoxy}ethyl)morpholine::CHEMBL324153::dorsomorphin (6K1)::pyrazolo[1,5-a]pyrimidine 4h	C(CN1CCOCC1)Oc1ccc(cc1)-c1cnc2c(cnn2c1)-c1ccncc1	130
50606648	5-(6-(4-(2-morpholinoethoxy)phenyl)pyrazolo[1,5-a]pyrimidin-3-yl)pyridin-2(1H)-one::CHEMBL1271480	O=c1ccc(c[nH]1)-c1cnn2cc(cnc12)-c1ccc(OCCN2CCOCC2)cc1	45
50606655	4-(2-(4-(3-(1H-pyrazol-4-yl)pyrazolo[1,5-a]pyrimidin-6-yl)phenoxy)ethyl)morpholine::CHEMBL1271532	C(CN1CCOCC1)Oc1ccc(cc1)-c1cnc2c(cnn2c1)-c1cn[nH]c1	27
50606663	4-(6-(4-(2-morpholinoethoxy)phenyl)pyrazolo[1,5-a]pyrimidin-3-yl)pyridin-2-amine::CHEMBL1271533	Nc1cc(ccn1)-c1cnn2cc(cnc12)-c1ccc(OCCN2CCOCC2)cc1	164
50606671	4-(6-(4-(2-morpholinoethoxy)phenyl)pyrazolo[1,5-a]pyrimidin-3-yl)benzene-1,2-diol::CHEMBL1271641	Oc1ccc(cc1O)-c1cnn2cc(cnc12)-c1ccc(OCCN2CCOCC2)cc1	950
50606679	4-(5-(3,4-dihydroxyphenyl)oxazol-2-ylamino)benzenesulfonamide::CHEMBL1271642	NS(=O)(=O)c1ccc(Nc2ncc(o2)-c2ccc(O)c(O)c2)cc1	2200
50619261	(3S,9S)-9,16-dihydroxy-14-methoxy-3-methyl-3,4,9,10,11,12-hexahydro-1H-benzo[c][1]oxacyclotetradecine-1,7(8H)-dione::CHEMBL1651521::CHEMBL1651522	COc1cc(O)c2c(CCC[C@H](O)CC(=O)C=CC[C@H](C)OC2=O)c1	150
50666119	CHEMBL1287853::N-tert-butyl-3-(5-methyl-2-(4-(2-(pyrrolidin-1-yl)ethoxy)phenylamino)pyrimidin-4-ylamino)benzenesulfonamide::US10112907, Example 00018	Cc1cnc(Nc2ccc(OCCN3CCCC3)cc2)nc1Nc1cccc(c1)S(=O)(=O)NC(C)(C)C	380
50669662	3-((3R,4R)-4-methyl-3-(methyl(7H-pyrrolo[2,3-d]pyrimidin-4-yl)amino)piperidin-1-yl)-3-oxopropanenitrile::3-(4-methyl-3-(methyl(7H-pyrrolo[2,3-d]pyrimidin-4-yl)amino)piperidin-1-yl)-3-oxopropanenitrile::3-{(3R,4R)-4-methyl-3-[methyl(7H-pyrrolo[2,3-d]pyrimidin-4-yl)amino]piperidin-1-yl}-3-oxopropanenitrile::CHEMBL221959::CP-690550::TOFACITINIB CITRATE::Tofacitinib::Tofacitinib citrate (1)::US101129…	C[C@@H]1CCN(C[C@@H]1N(C)c1ncnc2[nH]ccc12)C(=O)CC#N	1600
50672184	INCB-018424::RUXOLITINIB::RUXOLITINIB PHOSPHATE::US10112907, Example 00016	N#CC[C@H](C1CCCC1)n1cc(cn1)-c1ncnc2[nH]ccc12	200
50676140	(S)-N-(4-(3-chloro-4-fluorophenylamino)-7-(tetrahydrofuran-3-yloxy)quinazolin-6-yl)-4-(dimethylamino)but-2-enamide::AFATINIB::CHEMBL1173655::US10085983, Compound BIBW2992::US10196365, Afatinib::US9388170, Afatinib::US9890168, Compound BIBW2992	CN(C)C\C=C\C(=O)Nc1cc2c(Nc3ccc(F)c(Cl)c3)ncnc2cc1O[C@H]1CCOC1	1600
50676715	(S)-N-(4-(3-chloro-4-fluorophenylamino)-7-(tetrahydrofuran-3-yloxy)quinazolin-6-yl)-4-(dimethylamino)but-2-enamide::AFATINIB::CHEMBL1173655::US10085983, Compound BIBW2992::US10196365, Afatinib::US9388170, Afatinib::US9890168, Compound BIBW2992	CN(C)C\C=C\C(=O)Nc1cc2c(Nc3ccc(F)c(Cl)c3)ncnc2cc1O[C@H]1CCOC1	1800
50676804	BMS-387072::CHEMBL296468::N-(5-{[(5-tert-butyl-1,3-oxazol-2-yl)methyl]sulfanyl}-1,3-thiazol-2-yl)piperidine-4-carboxamide::N-[5-[[[5-(1,1-Dimethylethyl)-2-oxazolyl]methyl]thio]-2-thiazolyl]-4-piperidinecarboxamide::cid_3025986	CC(C)(C)c1cnc(CSc2cnc(NC(=O)C3CCNCC3)s2)o1	4300
50677571	3-[2,4-diamino-6-(3-hydroxyphenyl)pteridin-7-yl]phenol::JMC504279 Compound 6::TG100-115	Nc1nc(N)c2nc(-c3cccc(O)c3)c(nc2n1)-c1cccc(O)c1	720
50684377	3-[2,4-diamino-6-(3-hydroxyphenyl)pteridin-7-yl]phenol::JMC504279 Compound 6::TG100-115	Nc1nc(N)c2nc(-c3cccc(O)c3)c(nc2n1)-c1cccc(O)c1	880
50685329	CHEMBL1908393	COc1cc2c(Oc3ccc(NC(=O)C4(CC4)C(=O)NC4=CCC(F)C=C4)cc3F)ccnc2cc1OCCCN1CCOCC1	3.7
50686683	CHEMBL553::ERLOTINIB HYDROCHLORIDE::Erlotinib::Erotinib::N-(3-Ethynylphenyl)-6,7-bis(2-methoxyethoxy)-4-quinazolinamine Monohydrochloride::N-(3-ethynylphenyl)-6,7-bis(2-methoxyethoxy)quinazolin-4-amine::OSI-774::Tarceva::US10189853, erlotinib::US9409845, Table 1, Compound 22: erlotinib::US9730934, Erlotinib::cid_176870	COCCOc1cc2ncnc(Nc3cccc(c3)C#C)c2cc1OCCOC	1000
50687171	5-CHLORO-N-[2-METHOXY-4-[4-(4-METHYLPIPERAZIN-1-YL)PIPERIDIN-1-YL]PHENYL]-N'-(2-PROPAN-2-YLSULFONYLPHENYL)PYRIMIDINE-2,4-DIAMINE::5-chloro-N4-(2-(isopropylsulfonyl)phenyl)-N2-(2-methoxy-4-(4-(4-methylpiperazin-1-yl)piperidin-1-yl)phenyl)pyrimidine-2,4-diamine::CHEMBL509032::NVP-TAE684::TAE-684::TAE684	COc1cc(ccc1Nc1ncc(Cl)c(Nc2ccccc2S(=O)(=O)C(C)C)n1)N1CCC(CC1)N1CCN(C)CC1	44
50688099	BDBM50249542::US9145414, R406::US9212178, R406	COc1cc(Nc2ncc(F)c(Nc3ccc4OC(C)(C)C(=O)Nc4n3)n2)cc(OC)c1OC	230
50690942	CHEMBL535::N-[2-(diethylamino)ethyl]-5-[(Z)-(5-fluoro-2-oxo-1,2-dihydro-3H-indol-3-ylidene)methyl]-2,4-dimethyl-1H-pyrrole-3-carboxamide::N-[2-(diethylamino)ethyl]-5-{[(3Z)-5-fluoro-2-oxo-2,3-dihydro-1H-indol-3-ylidene]methyl}-2,4-dimethyl-1H-pyrrole-3-carboxamide::SU11248::SUNITINIB::SUNITINIB MALATE::US9163010, Sunitinib::US9914707, SU11248	CCN(CC)CCNC(=O)c1c(C)[nH]c(\C=C2/C(=O)Nc3ccc(F)cc23)c1C	3900
50691644	5-indazolyl pyridine 11g::5-{5-[(2S)-2-amino-3-phenylpropoxy]pyridin-3-yl}-3-methyl-1H-indazole::A-674563::Biochemistry 469551 Compound 11::indazole-pyridine, 7	Cc1n[nH]c2ccc(cc12)-c1cncc(OC[C@@H](N)Cc2ccccc2)c1	3400
50692679	BDBM50249542::US9145414, R406::US9212178, R406	COc1cc(Nc2ncc(F)c(Nc3ccc4OC(C)(C)C(=O)Nc4n3)n2)cc(OC)c1OC	130
50694151	CHEMBL1908393	COc1cc2c(Oc3ccc(NC(=O)C4(CC4)C(=O)NC4=CCC(F)C=C4)cc3F)ccnc2cc1OCCCN1CCOCC1	72
50695485	2-{3-[(7-{3-[ethyl(2-hydroxyethyl)amino]propoxy}quinazolin-4-yl)amino]-1H-pyrazol-5-yl}-N-(3-fluorophenyl)acetamide::CHEMBL215152::cid_16007391::pyrazoloquinazoline deriv., 34	CCN(CCO)CCCOc1ccc2c(Nc3cc(CC(=O)Nc4cccc(F)c4)n[nH]3)ncnc2c1	1200
50695618	2-(4-amino-1-isopropyl-1H-pyrazolo[3,4-d]pyrimidin-3-yl)-1H-indol-5-ol, PP242::CID24905147::US10172858, Table 2.1::US9828378, # 1	CC(C)n1nc(-c2cc3cc(O)ccc3[nH]2)c2c(N)ncnc12	820
50695664	CHEMBL1908397	O=C(N1CCNCC1)c1ccc(\C=C\c2n[nH]c3ccccc23)cc1	1200
50734055	CHEMBL4078182	Clc1cccc(NC(=S)Nc2ccc3ncnc(Nc4cccc(Br)c4)c3c2)c1	2700
50751886	CHEMBL4064666::US10214537, Example 639	CC(=O)N1CCN(C(=O)C1(C)C)c1cc(ccc1C#N)-c1cc(c2c(N)ncnn12)C(F)(F)F	66
50782609	CHEMBL4101411	CC(C)(C)c1cc(NC(=O)Nc2ccc(cc2)-n2nc(-c3ccc(OCCN4CCOCC4)cc3)c3c(N)ncnc23)no1	61
50863875	3-(pyridin-4-yl)imidazo[1,2-b]pyridazine::CHEMBL1240591	c1nc2cccnn2c1-c1ccncc1	1800
50863876	CHEMBL4101302	c1ccc(cc1)-c1n[nH]c2ccc(cc12)-c1ccncc1	3800
50863923	CHEMBL4071844	NC(=O)c1ccc(Nc2ccncn2)cc1	690
50863925	5-((9H-purin-6-yl)amino)isoindolin-1-one (Cpd. No. 1F)::US10112955, Example 1	O=C1NCc2cc(Nc3ncnc4[nH]cnc34)ccc12	23
50863994	3-methyl-5-(pyrimidin-4-ylamino)isoindolin-1-one (Cpd. No. 8)::US10112955, Example 8	CC1NC(=O)c2ccc(Nc3ccncn3)cc12	45
50864190	3,3-dimethyl-5-(pyrimidin-4-ylamino)isoindolin-1-one (Cpd. No. 15)::US10112955, Example 15	CC1(C)NC(=O)c2ccc(Nc3ccncn3)cc12	61
50864196	3,3-dimethyl-5-(pyrimidin-4-ylamino)isoindolin-1-one (Cpd. No. 15)::US10112955, Example 15	CC1(C)NC(=O)c2ccc(Nc3ccncn3)cc12	4400
50864274	CHEMBL4065855	NC(=O)c1ccc(Nc2ccncn2)c(=O)[nH]1	3000
50864275	US9669031, 2 3,3-dimethyl-6-(pyrimidin-4-ylamino)-2,3-dihydroimidazo[1,5-a]pyridine-1,5-dione (Cpd. No. 2)	CC1(C)NC(=O)c2ccc(Nc3ccncn3)c(=O)n12	60
50864280	US9669031, 2 3,3-dimethyl-6-(pyrimidin-4-ylamino)-2,3-dihydroimidazo[1,5-a]pyridine-1,5-dione (Cpd. No. 2)	CC1(C)NC(=O)c2ccc(Nc3ccncn3)c(=O)n12	57
50864281	US9669031, 69 8-fluoro-3,3-dimethyl-6-(pyrimidin-4-ylamino)-2H-imidazo[1,5-a]pyridine-1,5-dione (Cpd. No. 69)	CC1(C)NC(=O)c2c(F)cc(Nc3ccncn3)c(=O)n12	6.5
50864284	US9669031, 67 3,3,8-trimethyl-6-(pyrimidin-4-ylamino)-2H-imidazo[1,5-a]pyridine-1,5-dione (Cpd. No. 67)	Cc1cc(Nc2ccncn2)c(=O)n2c1C(=O)NC2(C)C	10
50864287	US9669031, 181 3,3-dimethyl-1,5-dioxo-6-(pyrimidin-4-ylamino)-2H-imidazo[1,5-a]pyridine-8-carbonitrile (Cpd. No. 181)::US9669031, 47 8-chloro-3,3-dimethyl-6-(pyrimidin-4-ylamino)-2,3-dihydroimidazo[1,5-a]pyridine-1,5-dione (Cpd. No. 47)::US9669031, 71 8-ethyl-3,3-dimethyl-6-(pyrimidin-4-ylamino)-2H-imidazo[1,5-a]pyridine-1,5-dione (Cpd. No. 71)::US9669031, 79 3,3-dimethyl-6-(pyrimidin-4-ylamino)-…	CC1(C)NC(=O)c2c(Cl)cc(Nc3ccncn3)c(=O)n12	3.3
50864655	US9669031, 181 3,3-dimethyl-1,5-dioxo-6-(pyrimidin-4-ylamino)-2H-imidazo[1,5-a]pyridine-8-carbonitrile (Cpd. No. 181)::US9669031, 47 8-chloro-3,3-dimethyl-6-(pyrimidin-4-ylamino)-2,3-dihydroimidazo[1,5-a]pyridine-1,5-dione (Cpd. No. 47)::US9669031, 71 8-ethyl-3,3-dimethyl-6-(pyrimidin-4-ylamino)-2H-imidazo[1,5-a]pyridine-1,5-dione (Cpd. No. 71)::US9669031, 79 3,3-dimethyl-6-(pyrimidin-4-ylamino)-…	CC1(C)NC(=O)c2c(Cl)cc(Nc3ccncn3)c(=O)n12	1.2
50864681	CHEMBL4067557	CC1(C)NC(=O)c2c(Cl)cc(Nc3cc(N)ncn3)c(=O)n12	0.14
50864919	CHEMBL4094975	Nc1cc(Nc2cc(Cl)c3C(=O)NC4(CCCC4)n3c2=O)ncn1	0.62
50864923	CHEMBL4065802	Cc1cc(Nc2cc(N)ncn2)c(=O)n2c1C(=O)NC21CCC(F)(F)CC1	1
50864945	CHEMBL4073443	Cc1cc(Nc2cc(N)ncn2)c(=O)n2c1C(=O)NC21CCCCC1	1
50864961	US9669031, 10 N-(6-((3,3-dimethyl-1,5-dioxo-1,2,3,5-tetrahydroimidazo[1,5-a]pyridin-6-yl)amino)pyrimidin-4-yl)cyclopropanecarboxamide (Cpd. No. 10)	CC1(C)NC(=O)c2ccc(Nc3cc(NC(=O)C4CC4)ncn3)c(=O)n12	2.7
50864962	US9669031, 10 N-(6-((3,3-dimethyl-1,5-dioxo-1,2,3,5-tetrahydroimidazo[1,5-a]pyridin-6-yl)amino)pyrimidin-4-yl)cyclopropanecarboxamide (Cpd. No. 10)	CC1(C)NC(=O)c2ccc(Nc3cc(NC(=O)C4CC4)ncn3)c(=O)n12	2.3
50864970	US9669031, 51 N-[6-[[8-chloro-3-(3-chlorophenyl)-3-methyl-1,5-dioxo-2H-imidazo[1,5-a]pyridin-6-yl]amino]pyrimidin-4-yl]cyclopropanecarboxamide (Cpd. No. 51)::US9669031, 93 6-[(6-aminopyrimidin-4-yl)amino]-8-chloro-3-(3-chlorophenyl)-3-methyl-2H-imidazo[1,5-a]pyridine-1,5-dione (Cpd. No. 93)	CC1(NC(=O)c2c(Cl)cc(Nc3cc(NC(=O)C4CC4)ncn3)c(=O)n12)c1cccc(Cl)c1	1.6
50864977	CHEMBL4094080	N[C@H]1C[C@@H](C1)Oc1ccc2ncc(-c3ccc4cnccc4c3)n2n1	1.5
50864978	CHEMBL4094080	N[C@H]1C[C@@H](C1)Oc1ccc2ncc(-c3ccc4cnccc4c3)n2n1	7.8
50864979	N-(6-((1-oxoisoindolin-5-yl)amino)pyrimidin-4-yl)cyclopropanecarboxamide (Cpd. No. 12)::US10112955, Example 12	O=C(Nc1cc(Nc2ccc3C(=O)NCc3c2)ncn1)C1CC1	5.7
50864997	US9669031, 207 6&#8242;-((6-aminopyrimidin-4-yl)amino)-8&#8242;-(hydroxymethyl)-2&#8242;H-spiro[cyclohexane-1,3&#8242;-imidazo[1,5-a]pyridine]-1&#8242;,5&#8242;-dione (Cpd. No. 207)::US9669031, 45 N-(6-((8&#8242;-chloro-1&#8242;,5&#8242;-dioxo-1&#8242;,5&#8242;-dihydro-2&#8242;H-spiro[cyclohexane-1,3&#8242;-imidazo[1,5-a]pyridin]-6&#8242;-yl)amino)pyrimidin-4-yl)cyclopropanecarboxamide (Cpd. No. …	Clc1cc(Nc2cc(NC(=O)C3CC3)ncn2)c(=O)n2c1C(=O)NC21CCCCC1	1.8
50864998	US9669031, 207 6&#8242;-((6-aminopyrimidin-4-yl)amino)-8&#8242;-(hydroxymethyl)-2&#8242;H-spiro[cyclohexane-1,3&#8242;-imidazo[1,5-a]pyridine]-1&#8242;,5&#8242;-dione (Cpd. No. 207)::US9669031, 45 N-(6-((8&#8242;-chloro-1&#8242;,5&#8242;-dioxo-1&#8242;,5&#8242;-dihydro-2&#8242;H-spiro[cyclohexane-1,3&#8242;-imidazo[1,5-a]pyridin]-6&#8242;-yl)amino)pyrimidin-4-yl)cyclopropanecarboxamide (Cpd. No. …	Clc1cc(Nc2cc(NC(=O)C3CC3)ncn2)c(=O)n2c1C(=O)NC21CCCCC1	0.31
50864999	CHEMBL4076439	Nc1cc(Nc2cc(Cl)c3C(=O)NC4(CCCCC4)n3c2=O)ncn1	0.68
50865004	CHEMBL4076439	Nc1cc(Nc2cc(Cl)c3C(=O)NC4(CCCCC4)n3c2=O)ncn1	0.79
50865009	CHEMBL4086747	Nc1ncnc(Nc2cc(Cl)c3C(=O)NC4(CCCCC4)n3c2=O)c1Cl	0.36
50865011	N-(6-((1-oxoisoindolin-5-yl)amino)pyrimidin-4-yl)cyclopropanecarboxamide (Cpd. No. 12)::US10112955, Example 12	O=C(Nc1cc(Nc2ccc3C(=O)NCc3c2)ncn1)C1CC1	1.9
50865021	CHEMBL4065802	Cc1cc(Nc2cc(N)ncn2)c(=O)n2c1C(=O)NC21CCC(F)(F)CC1	1.4
50865022	3-methyl-5-(pyrimidin-4-ylamino)isoindolin-1-one (Cpd. No. 8)::US10112955, Example 8	CC1NC(=O)c2ccc(Nc3ccncn3)cc12	28
50865030	3,3-dimethyl-5-(pyrimidin-4-ylamino)isoindolin-1-one (Cpd. No. 15)::US10112955, Example 15	CC1(C)NC(=O)c2ccc(Nc3ccncn3)cc12	100
50865036	US9669031, 69 8-fluoro-3,3-dimethyl-6-(pyrimidin-4-ylamino)-2H-imidazo[1,5-a]pyridine-1,5-dione (Cpd. No. 69)	CC1(C)NC(=O)c2c(F)cc(Nc3ccncn3)c(=O)n12	2.6
50865038	US9669031, 67 3,3,8-trimethyl-6-(pyrimidin-4-ylamino)-2H-imidazo[1,5-a]pyridine-1,5-dione (Cpd. No. 67)	Cc1cc(Nc2ccncn2)c(=O)n2c1C(=O)NC2(C)C	19
50865044	CHEMBL4086747	Nc1ncnc(Nc2cc(Cl)c3C(=O)NC4(CCCCC4)n3c2=O)c1Cl	0.084
50865046	US9669031, 51 N-[6-[[8-chloro-3-(3-chlorophenyl)-3-methyl-1,5-dioxo-2H-imidazo[1,5-a]pyridin-6-yl]amino]pyrimidin-4-yl]cyclopropanecarboxamide (Cpd. No. 51)::US9669031, 93 6-[(6-aminopyrimidin-4-yl)amino]-8-chloro-3-(3-chlorophenyl)-3-methyl-2H-imidazo[1,5-a]pyridine-1,5-dione (Cpd. No. 93)	CC1(NC(=O)c2c(Cl)cc(Nc3cc(NC(=O)C4CC4)ncn3)c(=O)n12)c1cccc(Cl)c1	1.2
50865047	CHEMBL4094080	N[C@H]1C[C@@H](C1)Oc1ccc2ncc(-c3ccc4cnccc4c3)n2n1	120
50865060	CHEMBL4076439	Nc1cc(Nc2cc(Cl)c3C(=O)NC4(CCCCC4)n3c2=O)ncn1	0.65
50865076	4-(9H-purin-6-ylamino)benzamide::CHEMBL1241463	NC(=O)c1ccc(Nc2ncnc3nc[nH]c23)cc1	60
50865083	CHEMBL4063216	Cc1n[nH]c(C)c1-c1ccc(cc1)C1CCCN1	4700
50865102	CHEMBL4067557	CC1(C)NC(=O)c2c(Cl)cc(Nc3cc(N)ncn3)c(=O)n12	2.2
50865103	CHEMBL4094975	Nc1cc(Nc2cc(Cl)c3C(=O)NC4(CCCC4)n3c2=O)ncn1	0.13
50885160	CGP-57380::CHEMBL1240885::CHEMBL576817::N-(4-fluorophenyl)-3H-pyrazolo[3,4-d]pyrimidine-3,4-diamine	Nc1ncnc2n[nH]c(Nc3ccc(F)cc3)c12	870
50885161	CHEMBL265470::STO-609	OC(=O)c1ccc2c3nc4ccccc4n3c(=O)c3cccc1c23	120
50924474	CHEMBL2012390	C[C@H]1CCC[C@@H](O)[C@@H](O)CC\C=C\c2cc(O)cc(O)c2C(=O)O1	1350
50924476	CHEMBL2012392	C[C@H]1C\C=C\[C@H]2OC(C)(C)O[C@H]2CC\C=C\c2cc(O)cc(O)c2C(=O)O1	580
50924484	Aigialomycin D::CHEMBL1173442	CC1C\C=C\C(O)C(O)CC\C=C\c2cc(O)cc(O)c2C(=O)O1	160
50924490	CHEMBL2012384	C[C@H]1C\C=C\CCCC\C=C\c2cc(O)cc(O)c2C(=O)O1	1610
50965582	CHEMBL2170016	CNc1nc(Nc2ccc(cc2OC)C(=O)N2CCOCC2)ncc1Cl	600
50974786	CHEMBL2178352::US9096601, 8-26	CN1CCN(CC1)c1ccc(Nc2ncc3nc(Nc4ccccc4)n(C4CCCC4)c3n2)cc1	3200
50983590	CHEMBL4174162	CCn1cc(-c2ccnc(Nc3ccc(OC)cc3OC)n2)c2ccccc12	430
50983612	CHEMBL4164283	CNc1nc(C)c(s1)-c1ccnc(Nc2ccc(OC)cc2OC)n1	1470
50983617	CHEMBL4167329	COc1ccc(Nc2nccc(n2)-c2sc(SCCCN(C)C)nc2C)c(OC)c1	1150
50983621	CHEMBL4162781	COc1ccc(Nc2nccc(n2)-c2sc(OC(C)C)nc2C)c(OC)c1	1230
50983622	CHEMBL4159011	COc1ccc(Nc2nccc(n2)-c2cn(C(C)C)c3ccccc23)c(OC)c1	710
50983624	CHEMBL4167646	COc1ccc(Nc2nccc(n2)-c2sc(SCCN(C)C)nc2C)c(OC)c1	230
50983629	CHEMBL4170718	CCCCOc1nc(C)c(s1)-c1ccnc(Nc2ccc(OC)cc2OC)n1	560
50983632	CHEMBL4173067	COc1ccc(Nc2nccc(n2)-c2c[nH]c3ccccc23)c(OC)c1	110
50983633	CHEMBL4167344	COc1ccc(Nc2nccc(n2)-c2cn(CCN3CCOCC3)c3ccccc23)c(OC)c1	300
50983635	CHEMBL4168949	COCCn1cc(-c2ccnc(Nc3ccc(OC)cc3OC(F)F)n2)c2ccccc12	1570
50983636	CHEMBL4165526	Oc1ccccc1Nc1nccc(n1)-c1c[nH]c2ccccc12	120
50983722	CHEMBL4162390	COc1ccc(Nc2nccc(n2)-c2sc(nc2C)N(C)C)c(OC)c1	860
50983723	CHEMBL4173067	COc1ccc(Nc2nccc(n2)-c2c[nH]c3ccccc23)c(OC)c1	4770
50983724	CHEMBL4166250	CCCn1cc(-c2ccnc(Nc3ccc(OC)cc3OC)n2)c2ccccc12	1770
50983725	CHEMBL4165526	Oc1ccccc1Nc1nccc(n1)-c1c[nH]c2ccccc12	890
50983782	CHEMBL4159335	COc1ccc(Nc2nccc(n2)-c2sc(SC(C)C)nc2C)c(OC)c1	1300
50983790	CHEMBL4159742	COCCSc1nc(C)c(s1)-c1ccnc(Nc2ccc(OC)cc2OC)n1	1700
50983802	CHEMBL4163881	COc1ccc(Nc2nccc(n2)-c2sc(SCCN3CCNCC3)nc2C)c(OC)c1	1330
50983824	CHEMBL4174540	COc1ccc(Nc2nccc(n2)-c2sc(SCCN3CCOCC3)nc2C)c(OC)c1	2500
50983834	CHEMBL4162781	COc1ccc(Nc2nccc(n2)-c2sc(OC(C)C)nc2C)c(OC)c1	980
50983846	CHEMBL4172170	COCCOc1nc(C)c(s1)-c1ccnc(Nc2ccc(OC)cc2OC)n1	860
50983847	CHEMBL4164283	CNc1nc(C)c(s1)-c1ccnc(Nc2ccc(OC)cc2OC)n1	110
50983859	CHEMBL4166250	CCCn1cc(-c2ccnc(Nc3ccc(OC)cc3OC)n2)c2ccccc12	430
50983864	CHEMBL4159011	COc1ccc(Nc2nccc(n2)-c2cn(C(C)C)c3ccccc23)c(OC)c1	220
50983869	CHEMBL4169662	COc1ccc(Nc2nccc(n2)-c2cn(C3CCCC3)c3ccccc23)c(OC)c1	390
50983930	CHEMBL4159438	COCCn1cc(-c2ccnc(Nc3ccc(OC)cc3OC)n2)c2ccccc12	180
50983982	CHEMBL4165841	COc1ccc(Nc2nccc(n2)-c2cn(C)c3ccccc23)c(OC)c1	940
50983984	CHEMBL4159419	COc1ccc(Nc2nccc(n2)-c2sc(SCc3cccnc3)nc2C)c(OC)c1	400
50983987	CHEMBL4165841	COc1ccc(Nc2nccc(n2)-c2cn(C)c3ccccc23)c(OC)c1	610
50983988	CHEMBL4159438	COCCn1cc(-c2ccnc(Nc3ccc(OC)cc3OC)n2)c2ccccc12	1310
50983989	CHEMBL4162390	COc1ccc(Nc2nccc(n2)-c2sc(nc2C)N(C)C)c(OC)c1	200
51001868	2-(2-chlorophenyl)-5,7-dihydroxy-8-[(3S,4R)-3-hydroxy-1-methylpiperidin-4-yl]-4H-chromen-4-one::CHEMBL428690::Flavopiridol::US10294218, Example Flavopiridol::US9617225, Flavopiridol	CN1CC[C@@H]([C@H](O)C1)c1c(O)cc(O)c2c1oc(cc2=O)-c1ccccc1Cl	1900
51069485	CERITINIB::CHEMBL2403108::LDK378::US10053458, Comparative Example 2::US9809572, Example 16	CC(C)Oc1cc(C2CCNCC2)c(C)cc1Nc1ncc(Cl)c(Nc2ccccc2S(=O)(=O)C(C)C)n1	2240
51075793	CHEMBL2425628	CS(=O)(=O)CCCOc1cccc2n(ccc12)-c1ccnc(N[C@H]2CC[C@@H](CC2)C(=O)N2CCC(O)CC2)n1	2100
51114959	4-(6-(4-(piperazine-1-carbonyl)phenyl)imidazo[1,2-b]pyridazin-3-yl)benzonitrile::US9908886, Example 65	O=C(N1CCNCC1)c1ccc(cc1)-c1ccc2ncc(-c3ccc(cc3)C#N)n2n1	26
51114960	CHEMBL4217366	CN1CCN(CC1)C(=O)c1ccc(cc1)-c1cn2c(cnc2cn1)-c1ccc(cc1)C(O)=O	355
51114961	4-(6-(4-(4-(dimethylamino)piperidine-1-carbonyl)phenyl)imidazo[1,2-b]pyridazin-3-yl)benzonitrile::US9908886, Example 63	CN(C)C1CCN(CC1)C(=O)c1ccc(cc1)-c1ccc2ncc(-c3ccc(cc3)C#N)n2n1	9
51114962	CHEMBL4217366	CN1CCN(CC1)C(=O)c1ccc(cc1)-c1cn2c(cnc2cn1)-c1ccc(cc1)C(O)=O	700
51114965	CHEMBL4206349	CN1CCN(CC1)C(=O)c1ccc(cc1)-c1cn2c(cnc2cn1)-c1ccccc1	1920
51114966	4-(6-(4-(morpholine-4-carbonyl)phenyl)imidazo[1,2-b]pyridazin-3-yl)benzonitrile::US9908886, Example 62	O=C(N1CCOCC1)c1ccc(cc1)-c1ccc2ncc(-c3ccc(cc3)C#N)n2n1	41
51114967	CHEMBL4211757	CN1CCN(CC1)C(=O)c1ccc(cc1)-c1cn2c(cnc2cn1)-c1ccc(Cl)cc1	217
51114968	CHEMBL4208890	CC(=O)N1CCN(CC1)C(=O)c1ccc(cc1)-c1cn2c(cnc2cn1)-c1ccc(O)cc1	224
51114969	CHEMBL4212307	CN1CCN(CC1)C(=O)c1ccc(cc1)-c1cn2c(cnc2cn1)-c1ccc(C)cc1	600
51114975	4-(6-(4-(morpholine-4-carbonyl)phenyl)imidazo[1,2-a]pyridin-3-yl)benzonitrile::US9908886, Example 96	O=C(N1CCOCC1)c1ccc(cc1)-c1ccc2ncc(-c3ccc(cc3)C#N)n2c1	64
51114976	4-(6-(4-(piperazine-1-carbonyl)phenyl)imidazo[1,2-b]pyridazin-3-yl)benzonitrile::US9908886, Example 65	O=C(N1CCNCC1)c1ccc(cc1)-c1ccc2ncc(-c3ccc(cc3)C#N)n2n1	16
51114977	(4-(3-(4-chlorophenyl)imidazo[1,2-b]pyridazin-6-yl)phenyl)(4-methylpiperazin-1-yl)methanone::US9908886, Example 54	CN1CCN(CC1)C(=O)c1ccc(cc1)-c1ccc2ncc(-c3ccc(cc3)C#N)n2n1	20
51114978	4-(6-(4-(morpholine-4-carbonyl)phenyl)imidazo[1,2-a]pyrazin-3-yl)benzonitrile::US9908886, Example 7	O=C(N1CCOCC1)c1ccc(cc1)-c1cn2c(cnc2cn1)-c1ccc(cc1)C#N	570
51114979	(4-(3-(4-hydroxyphenyl)imidazo[1,2-a]pyrazin-6-yl)phenyl)(morpholino)methanone::US9908886, Example 2	Oc1ccc(cc1)-c1cnc2cnc(cn12)-c1ccc(cc1)C(=O)N1CCOCC1	125
51114980	CHEMBL4204506	CN1CCN(CC1)C(=O)c1ccc(cc1)-c1cn2c(cnc2cn1)-c1ccc(cc1)C(N)=O	294
51114981	CHEMBL4211757	CN1CCN(CC1)C(=O)c1ccc(cc1)-c1cn2c(cnc2cn1)-c1ccc(Cl)cc1	331
51114983	CHEMBL4214092	CN1CCN(CC1)C(=O)c1ccc(cc1)-c1cn2c(cnc2cn1)-c1ccc(cc1)C(=O)NO	60
51114985	CHEMBL4212480	NC(=O)c1ccc(cc1)-c1cn2c(cnc2cn1)-c1ccc(O)cc1	310
51114986	CHEMBL4208112	Oc1ccc(cc1)-c1cnc2cnc(NC(=O)c3ccccc3)cn12	3350
51114987	CHEMBL4208627	CC(=O)Nc1cn2c(cnc2cn1)-c1ccc(O)cc1	789
51114990	4-(6-(4-(4-methylpinerazine-1-carbonyl)phenyl)imidazo[1,2-a]pyrazin-3-yl)benzonitrile::US9908886, Example 41::US9908886, Example 6	CN1CCN(CC1)C(=O)c1ccc(cc1)-c1cn2c(cnc2cn1)-c1ccc(cc1)C#N	440
51114993	(4-(3-(4-hydroxyphenyl)imidazo[1,2-a]pyrazin-6-yl)phenyl)(4-methylpiperazin-1-yl)methanone::US9908886, Example 1	CN1CCN(CC1)C(=O)c1ccc(cc1)-c1cn2c(cnc2cn1)-c1ccc(O)cc1	189
51114996	4-(6-(4-(morpholine-4-carbonyl)phenyl)imidazo[1,2-a]pyridin-3-yl)benzonitrile::US9908886, Example 96	O=C(N1CCOCC1)c1ccc(cc1)-c1ccc2ncc(-c3ccc(cc3)C#N)n2c1	86
51114997	4-(6-(4-(4-Methylpiperazine-1-carbonyl)phenyl)imidazo[1,2-a]pyridin-3-yl)benzonitrile::US9908886, Example 95	CN1CCN(CC1)C(=O)c1ccc(cc1)-c1ccc2ncc(-c3ccc(cc3)C#N)n2c1	72
51114998	(4-(3-(4-chlorophenyl)imidazo[1,2-b]pyridazin-6-yl)phenyl)(4-methylpiperazin-1-yl)methanone::US9908886, Example 54	CN1CCN(CC1)C(=O)c1ccc(cc1)-c1ccc2ncc(-c3ccc(cc3)C#N)n2n1	25
51114999	4-(6-(4-(4-(dimethylamino)piperidine-1-carbonyl)phenyl)imidazo[1,2-a]pyrazin-3-yl)benzonitrile::US9908886, Example 21	CN(C)C1CCN(CC1)C(=O)c1ccc(cc1)-c1cn2c(cnc2cn1)-c1ccc(cc1)C#N	143
51115000	CHEMBL4208890	CC(=O)N1CCN(CC1)C(=O)c1ccc(cc1)-c1cn2c(cnc2cn1)-c1ccc(O)cc1	160
51115001	(4-(3-(4-hydroxyphenyl)imidazo[1,2-a]pyrazin-6-yl)phenyl)(morpholino)methanone::US9908886, Example 2	Oc1ccc(cc1)-c1cnc2cnc(cn12)-c1ccc(cc1)C(=O)N1CCOCC1	113
51115002	CHEMBL4204506	CN1CCN(CC1)C(=O)c1ccc(cc1)-c1cn2c(cnc2cn1)-c1ccc(cc1)C(N)=O	187
51115003	CHEMBL4202593	CN1CCN(CC1)C(=O)c1ccc(cc1)-c1cn2c(cnc2cn1)-c1ccc(cc1)C(F)F	336
51115004	4-(6-(4-(4-methylpinerazine-1-carbonyl)phenyl)imidazo[1,2-a]pyrazin-3-yl)benzonitrile::US9908886, Example 41::US9908886, Example 6	CN1CCN(CC1)C(=O)c1ccc(cc1)-c1cn2c(cnc2cn1)-c1ccc(cc1)C#N	502
51115005	CHEMBL4212307	CN1CCN(CC1)C(=O)c1ccc(cc1)-c1cn2c(cnc2cn1)-c1ccc(C)cc1	410
51115007	CHEMBL4206349	CN1CCN(CC1)C(=O)c1ccc(cc1)-c1cn2c(cnc2cn1)-c1ccccc1	1430
51115008	(4-(3-(4-hydroxyphenyl)imidazo[1,2-a]pyrazin-6-yl)phenyl)(4-methylpiperazin-1-yl)methanone::US9908886, Example 1	CN1CCN(CC1)C(=O)c1ccc(cc1)-c1cn2c(cnc2cn1)-c1ccc(O)cc1	140
51115009	CHEMBL4208112	Oc1ccc(cc1)-c1cnc2cnc(NC(=O)c3ccccc3)cn12	1080
51115010	CHEMBL4208627	CC(=O)Nc1cn2c(cnc2cn1)-c1ccc(O)cc1	515
51115023	4-(6-(4-(morpholine-4-carbonyl)phenyl)imidazo[1,2-b]pyridazin-3-yl)benzonitrile::US9908886, Example 62	O=C(N1CCOCC1)c1ccc(cc1)-c1ccc2ncc(-c3ccc(cc3)C#N)n2n1	23
51115024	CHEMBL4202593	CN1CCN(CC1)C(=O)c1ccc(cc1)-c1cn2c(cnc2cn1)-c1ccc(cc1)C(F)F	369
51115027	CHEMBL4214092	CN1CCN(CC1)C(=O)c1ccc(cc1)-c1cn2c(cnc2cn1)-c1ccc(cc1)C(=O)NO	31
51115031	CHEMBL4213023	OC(=O)c1cc(=O)c2ccc(OCCCN3CCC(CC3)=C(c3ccccc3)c3ccccc3)cc2o1	415
51115041	4-(6-(4-(4-(dimethylamino)piperidine-1-carbonyl)phenyl)imidazo[1,2-b]pyridazin-3-yl)benzonitrile::US9908886, Example 63	CN(C)C1CCN(CC1)C(=O)c1ccc(cc1)-c1ccc2ncc(-c3ccc(cc3)C#N)n2n1	11
51115042	4-(6-(4-(morpholine-4-carbonyl)phenyl)imidazo[1,2-a]pyrazin-3-yl)benzonitrile::US9908886, Example 7	O=C(N1CCOCC1)c1ccc(cc1)-c1cn2c(cnc2cn1)-c1ccc(cc1)C#N	454
51115043	CHEMBL4212200	CN1CCN(CC1)C(=O)c1ccc(cc1)-c1cn2c(cnc2cn1)-c1ccc(cc1)C(F)(F)F	389
51115044	CHEMBL4216093	OC(=O)c1cc(=O)c2ccc(OCCCN3CCC(CC3)OC(c3ccccc3)c3ccccc3)cc2o1	742
51115045	CHEMBL4212480	NC(=O)c1ccc(cc1)-c1cn2c(cnc2cn1)-c1ccc(O)cc1	193
51115046	4-(6-(4-(4-Methylpiperazine-1-carbonyl)phenyl)imidazo[1,2-a]pyridin-3-yl)benzonitrile::US9908886, Example 95	CN1CCN(CC1)C(=O)c1ccc(cc1)-c1ccc2ncc(-c3ccc(cc3)C#N)n2c1	84
51115047	4-(6-(4-(4-(dimethylamino)piperidine-1-carbonyl)phenyl)imidazo[1,2-a]pyrazin-3-yl)benzonitrile::US9908886, Example 21	CN(C)C1CCN(CC1)C(=O)c1ccc(cc1)-c1cn2c(cnc2cn1)-c1ccc(cc1)C#N	238
51115048	CHEMBL4212200	CN1CCN(CC1)C(=O)c1ccc(cc1)-c1cn2c(cnc2cn1)-c1ccc(cc1)C(F)(F)F	574
51115049	CHEMBL4216093	OC(=O)c1cc(=O)c2ccc(OCCCN3CCC(CC3)OC(c3ccccc3)c3ccccc3)cc2o1	1300
51115050	CHEMBL4213023	OC(=O)c1cc(=O)c2ccc(OCCCN3CCC(CC3)=C(c3ccccc3)c3ccccc3)cc2o1	528
51130870	CHEMBL4249658	COc1cc(O)c(C(N)=O)c2oc(C(=O)Nc3ccc(C)c(c3)C(F)(F)F)c(C)c12	3550
51130873	CHEMBL4248798	COc1cc(O)c(C(N)=O)c2oc(C(=O)NC3CCN(Cc4cccc(c4)C(F)(F)F)CC3)c(C)c12	273
51130874	CHEMBL4237434	CCN1CCN(CC1)C(=O)c1oc2c(C(N)=O)c(O)cc(OC)c2c1C	1160
51130875	CHEMBL4247747	COc1cc(O)c(C(N)=O)c2occ(C)c12	749
51130876	CGP-57380::CHEMBL1240885	Nc1ncnc2[nH]nc(Nc3ccc(F)cc3)c12	850
51130877	CGP-57380::CHEMBL1240885	Nc1ncnc2[nH]nc(Nc3ccc(F)cc3)c12	1530
51130878	CHEMBL4238675	CNC(=O)c1oc2c(C(N)=O)c(O)cc(OC)c2c1C	1450
51219191	CHEMBL3797559	Nc1ncccc1-c1nc2ccccc2[nH]1	900
51219192	CHEMBL3797873	C[C@H]1CN(CCN1)c1cccc2nc(-c3nc(cnc3N)-c3cccc(c3)C(=O)N(C)C)n(C)c12	0.7
51219194	CHEMBL3797828	CN(C)C(=O)c1cccc(c1)-c1cnc(N)c(c1)-c1nc2cccc(N3CCNCC3)c2[nH]1	4
51219200	CHEMBL3797574	CN(C)C(=O)c1cccc(c1)-c1cnc(N)c(c1)-c1nc2ccccc2[nH]1	34
51219203	CHEMBL3800585	C[C@H]1CN(CCN1)c1cccc2nc(-c3nc(cnc3N)-c3cc(ccn3)C(=O)N(C)C)n(C)c12	0.6
51219204	CHEMBL3797559	Nc1ncccc1-c1nc2ccccc2[nH]1	700
51219205	CHEMBL3799935	Nc1ncc(cc1-c1nc2ccccc2[nH]1)-c1ccccc1	120
51219206	CHEMBL3798762	CN(C)C(=O)c1cccc(c1)-c1cnc(N)c(n1)-c1nc2cccc(N3CCNCC3)c2n1C	2
51219207	CHEMBL3797828	CN(C)C(=O)c1cccc(c1)-c1cnc(N)c(c1)-c1nc2cccc(N3CCNCC3)c2[nH]1	2
51219208	CHEMBL3798066	CN(C)C(=O)c1cccc(c1)-c1cnc(N)c(n1)-c1nc2cccc(N3CCNCC3)c2[nH]1	20
51219209	CHEMBL3798762	CN(C)C(=O)c1cccc(c1)-c1cnc(N)c(n1)-c1nc2cccc(N3CCNCC3)c2n1C	1
51219215	CHEMBL3798066	CN(C)C(=O)c1cccc(c1)-c1cnc(N)c(n1)-c1nc2cccc(N3CCNCC3)c2[nH]1	50
51219221	CHEMBL3797574	CN(C)C(=O)c1cccc(c1)-c1cnc(N)c(c1)-c1nc2ccccc2[nH]1	36
51219222	CHEMBL3799935	Nc1ncc(cc1-c1nc2ccccc2[nH]1)-c1ccccc1	720
51219223	CHEMBL3800585	C[C@H]1CN(CCN1)c1cccc2nc(-c3nc(cnc3N)-c3cc(ccn3)C(=O)N(C)C)n(C)c12	3
51219225	CHEMBL3797873	C[C@H]1CN(CCN1)c1cccc2nc(-c3nc(cnc3N)-c3cccc(c3)C(=O)N(C)C)n(C)c12	1.5
51219231	CHEMBL3800585	C[C@H]1CN(CCN1)c1cccc2nc(-c3nc(cnc3N)-c3cc(ccn3)C(=O)N(C)C)n(C)c12	3
51234535	CHEMBL4576489	CO[C@@H]1[C@@H](C[C@H]2O[C@]1(C)n1c3ccccc3c3c4CNC(=O)c4c4c5ccccc5n2c4c13)N(C)CCOCCOCCOCCNC(=O)CCC1=[N+]2C(C=C1)=Cc1c(C)cc(C)n1[B-]2(F)F	205
51234797	CHEMBL4465866	CO[C@@H]1[C@@H](C[C@H]2O[C@]1(C)n1c3ccccc3c3c4CNC(=O)c4c4c5ccccc5n2c4c13)NCCOCCOCCOCCNC(=O)CCC1=[N+]2C(C=C1)=Cc1c(C)cc(C)n1[B-]2(F)F	162
51238476	(2S,3R,4R,6R)-3-methoxy-2-methyl-4-(methylamino)-29-oxa-1,7,17-triazaoctacyclo[12.12.2.1^{2,6}.0^{7,28}.0^{8,13}.0^{15,19}.0^{20,27}.0^{21,26}]nonacosa-8(13),9,11,14(28),15(19),20(27),21(26),22,24-nonaen-16-one::CHEMBL388978::Staurosporin, 4::Staurosporine::Staurosporine, 8::US9206188, Staurosporine::US9226923, Staurosporine	CN[C@@H]1C[C@H]2O[C@@](C)([C@@H]1OC)n1c3ccccc3c3c4CNC(=O)c4c4c5ccccc5n2c4c13	5.3
51238649	(2S,3R,4R,6R)-3-methoxy-2-methyl-4-(methylamino)-29-oxa-1,7,17-triazaoctacyclo[12.12.2.1^{2,6}.0^{7,28}.0^{8,13}.0^{15,19}.0^{20,27}.0^{21,26}]nonacosa-8(13),9,11,14(28),15(19),20(27),21(26),22,24-nonaen-16-one::CHEMBL388978::Staurosporin, 4::Staurosporine::Staurosporine, 8::US9206188, Staurosporine::US9226923, Staurosporine	CN[C@@H]1C[C@H]2O[C@@](C)([C@@H]1OC)n1c3ccccc3c3c4CNC(=O)c4c4c5ccccc5n2c4c13	2
51241158	CHEMBL4073443	Cc1cc(Nc2cc(N)ncn2)c(=O)n2c1C(=O)NC21CCCCC1	2
51247753	CHEMBL4579676	CC(C)(C)OC(=O)N1CCc2c(C1)sc1ncnc(Nc3ccc(Cl)cc3)c21	2240
51247754	CHEMBL4460480	CN1CCc2c(C1)sc1ncnc(Nc3ccc(Br)cc3)c21	1690
51247755	CHEMBL4462520	Cc1cccc(Nc2ncnc3sc4CN(Cc5ccccc5)CCc4c23)c1	2110
51247756	CHEMBL4449174	[O-][N+](=O)c1ccccc1S(=O)(=O)N1CCc2c(C1)sc1ncnc(Nc3ccc(Cl)cc3F)c21	1260
51247757	CHEMBL4554398	Fc1ccc(Nc2ncnc3sc4CN(CCc4c23)S(=O)(=O)c2cccs2)c(Br)c1	970
51247758	CHEMBL4536609	Fc1ccc(c(F)c1)S(=O)(=O)N1CCc2c(C1)sc1ncnc(Nc3ccc(F)cc3Br)c21	1280
51247759	CHEMBL4459257	COc1ccc(cc1)S(=O)(=O)N1CCc2c(C1)sc1ncnc(Nc3ccc(Cl)cc3F)c21	1150
51247760	CHEMBL4590109	[O-][N+](=O)c1ccccc1S(=O)(=O)N1CCc2c(C1)sc1ncnc(Nc3ccc(F)cc3Br)c21	1160
51247761	CHEMBL4541427	Cc1cccc(Nc2ncnc3sc4CN(CCc4c23)S(=O)(=O)c2ccccc2[N+]([O-])=O)c1	2060
51247762	CHEMBL4516825	[O-][N+](=O)c1ccccc1S(=O)(=O)N1CCc2c(C1)sc1ncnc(Nc3ccc(Br)cc3)c21	1250
51247763	CHEMBL4443233	[O-][N+](=O)c1ccccc1S(=O)(=O)N1CCc2c(C1)sc1ncnc(Nc3ccc(F)cc3F)c21	1080
51247764	CHEMBL4471970	COc1cccc(Nc2ncnc3sc4CN(C)CCc4c23)c1	2290
51247765	CHEMBL4453419	CN1CCc2c(C1)sc1ncnc(Nc3ccc(Cl)cc3)c21	1820
51247766	CHEMBL4533038	Cc1ccc(Nc2ncnc3sc4CN(CCc4c23)S(=O)(=O)c2cccs2)c(Br)c1	1560
51247767	CHEMBL4450194	COc1cc(F)ccc1Nc1ncnc2sc3CN(CCc3c12)S(=O)(=O)c1cccs1	940
51247768	CHEMBL4561883	Fc1cc(Cl)ccc1Nc1ncnc2sc3CN(CCc3c12)S(=O)(=O)c1cccs1	1360
51247769	CHEMBL4557048	COc1cccc(Nc2ncnc3sc4CN(CCc4c23)S(=O)(=O)c2cccs2)c1	2350
51247770	CHEMBL4588895	Clc1ccc(Nc2ncnc3sc4CN(CCc4c23)S(=O)(=O)c2cccs2)cc1	1630
51247771	CHEMBL4575025	Clc1cccc(Nc2ncnc3sc4CN(CCc4c23)S(=O)(=O)c2cccs2)c1	1380
51247772	CHEMBL4452969	Cc1ccc(Nc2ncnc3sc4CN(CCc4c23)S(=O)(=O)c2ccc(F)cc2F)c(Br)c1	1680
51247773	CHEMBL4474103	Fc1ccc(c(F)c1)S(=O)(=O)N1CCc2c(C1)sc1ncnc(Nc3ccc(Cl)cc3F)c21	1540
51247774	CHEMBL4549130	Fc1ccc(c(F)c1)S(=O)(=O)N1CCc2c(C1)sc1ncnc(Nc3ccc(Br)cc3)c21	1730
51247775	CHEMBL4533624	Cc1cccc(Nc2ncnc3sc4CN(CCc4c23)S(=O)(=O)c2ccc(F)cc2F)c1	2400
51247776	CHEMBL4482949	Fc1ccc(c(F)c1)S(=O)(=O)N1CCc2c(C1)sc1ncnc(Nc3cccc(Cl)c3)c21	1740
51247777	CHEMBL4553042	COc1ccc(cc1)S(=O)(=O)N1CCc2c(C1)sc1ncnc(Nc3ccc(C)cc3Br)c21	1890
51247778	CHEMBL4462979	COc1ccc(cc1)S(=O)(=O)N1CCc2c(C1)sc1ncnc(Nc3ccc(F)cc3OC)c21	650
51247779	CHEMBL4569877	COc1ccc(cc1)S(=O)(=O)N1CCc2c(C1)sc1ncnc(Nc3ccc(Br)cc3)c21	1070
51247780	CHEMBL4581903	COc1ccc(cc1)S(=O)(=O)N1CCc2c(C1)sc1ncnc(Nc3cccc(C)c3)c21	1410
51247781	CHEMBL4468342	COc1ccc(cc1)S(=O)(=O)N1CCc2c(C1)sc1ncnc(Nc3cccc(OC)c3)c21	2140
51247782	CHEMBL4470343	COc1ccc(cc1)S(=O)(=O)N1CCc2c(C1)sc1ncnc(Nc3cccc(Cl)c3)c21	1400
51247783	CHEMBL4439152	Cc1ccc(Nc2ncnc3sc4CN(CCc4c23)S(=O)(=O)c2ccccc2[N+]([O-])=O)c(Br)c1	1650
51247784	CHEMBL4544794	Clc1ccc(Nc2ncnc3sc4CCCCc4c23)cc1	1620
51247785	CHEMBL4474849	Clc1cccc(Nc2ncnc3sc4CCCCc4c23)c1	2430
51247786	CHEMBL4453264	Fc1cccc(Nc2ncnc3sc4CCCCc4c23)c1	2180
51247787	CHEMBL4567764	Brc1ccc(Nc2ncnc3sc4CCCCc4c23)cc1	1510
51247788	CHEMBL4584161	CC(C)(C)OC(=O)N1CCc2c(C1)sc1ncnc(Nc3cccc(F)c3)c21	2190
51247789	CHEMBL4568118	Cc1cccc(Nc2ncnc3sc4CN(CCc4c23)C(=O)OC(C)(C)C)c1	2500
51247790	CHEMBL4560334	CC(C)(C)OC(=O)N1CCc2c(C1)sc1ncnc(Nc3ccc(F)cc3F)c21	1620
51247791	CHEMBL4560849	CC(C)(C)OC(=O)N1CCc2c(C1)sc1ncnc(Nc3ccc(F)cc3Br)c21	1720
51247792	CHEMBL4531356	COc1cc(F)ccc1Nc1ncnc2sc3CN(CCc3c12)C(=O)OC(C)(C)C	1340
51247793	CHEMBL4447312	Cc1ccc(Nc2ncnc3sc4CN(CCc4c23)C(=O)OC(C)(C)C)c(Br)c1	1700
51247794	CHEMBL4464820	CN1CCc2c(C1)sc1ncnc(Nc3cccc(F)c3)c21	2040
51247795	CHEMBL4456947	CN1CCc2c(C1)sc1ncnc(Nc3ccc(F)cc3Br)c21	1470
51247796	CHEMBL4521686	COc1cc(F)ccc1Nc1ncnc2sc3CN(C)CCc3c12	930
51247797	CHEMBL4519701	Clc1cccc(Nc2ncnc3sc4CN(Cc5ccccc5)CCc4c23)c1	2290
51247798	CHEMBL4582192	Clc1ccc(Nc2ncnc3sc4CN(Cc5ccccc5)CCc4c23)cc1	1540
51247799	CHEMBL4538136	COc1cccc(Nc2ncnc3sc4CN(Cc5ccccc5)CCc4c23)c1	1920
51247800	CHEMBL4472464	Fc1ccc(Nc2ncnc3sc4CN(Cc5ccccc5)CCc4c23)c(Br)c1	1120
51247801	CHEMBL4552830	Cc1ccc(Nc2ncnc3sc4CN(Cc5ccccc5)CCc4c23)c(Br)c1	1570
51247802	CHEMBL4583540	[O-][N+](=O)c1ccccc1S(=O)(=O)N1CCc2c(C1)sc1ncnc(Nc3cccc(Cl)c3)c21	1640
51247803	CHEMBL4450446	COc1cc(F)ccc1Nc1ncnc2sc3CN(CCc3c12)S(=O)(=O)c1ccc(F)cc1F	930
51247804	CHEMBL4463661	Fc1ccc(c(F)c1)S(=O)(=O)N1CCc2c(C1)sc1ncnc(Nc3ccc(Cl)cc3)c21	1500
51247805	CHEMBL4532338	COc1ccc(cc1)S(=O)(=O)N1CCc2c(C1)sc1ncnc(Nc3ccc(F)cc3F)c21	830
51247806	CHEMBL4577564	Cc1cccc(Nc2ncnc3sc4CCCCc4c23)c1	1790
51247807	CHEMBL4565804	CC(C)(C)OC(=O)N1CCc2c(C1)sc1ncnc(Nc3ccc(Br)cc3)c21	1810
51247808	CHEMBL4471478	CN1CCc2c(C1)sc1ncnc(Nc3cccc(Cl)c3)c21	1870
51247809	CHEMBL4589352	Fc1cc(Cl)ccc1Nc1ncnc2sc3CN(Cc4ccccc4)CCc3c12	1310
51247810	CGP-57380::CHEMBL1240885	Nc1ncnc2[nH]nc(Nc3ccc(F)cc3)c12	2740
51247811	CHEMBL4565825	Cc1cccc(Nc2ncnc3sc4CN(CCc4c23)S(=O)(=O)c2cccs2)c1	2130
51247812	CHEMBL4475709	Fc1cccc(Nc2ncnc3sc4CN(CCc4c23)S(=O)(=O)c2cccs2)c1	1500
51247813	CHEMBL4466788	Fc1ccc(Nc2ncnc3sc4CN(CCc4c23)S(=O)(=O)c2ccc(F)cc2F)c(F)c1	1100
51247814	CHEMBL4436762	Fc1cccc(Nc2ncnc3sc4CN(CCc4c23)S(=O)(=O)c2ccc(F)cc2F)c1	2020
51247815	CHEMBL4537838	COc1ccc(cc1)S(=O)(=O)N1CCc2c(C1)sc1ncnc(Nc3ccc(F)cc3Br)c21	1000
51247816	CHEMBL4448106	COc1ccc(cc1)S(=O)(=O)N1CCc2c(C1)sc1ncnc(Nc3ccc(Cl)cc3)c21	1220
51247817	CHEMBL4577910	COc1cccc(Nc2ncnc3sc4CCCCc4c23)c1	1700
51247818	CHEMBL4580707	COc1cccc(Nc2ncnc3sc4CN(CCc4c23)C(=O)OC(C)(C)C)c1	1950
51247819	CHEMBL4435681	CC(C)(C)OC(=O)N1CCc2c(C1)sc1ncnc(Nc3ccc(Cl)cc3F)c21	2160
51247820	CHEMBL4540853	CN1CCc2c(C1)sc1ncnc(Nc3ccc(F)cc3F)c21	1090
51247821	CHEMBL4563521	CN1CCc2c(C1)sc1ncnc(Nc3ccc(C)cc3Br)c21	1650
51247822	CHEMBL4513266	Brc1ccc(Nc2ncnc3sc4CN(Cc5ccccc5)CCc4c23)cc1	1690
51247823	CHEMBL4447000	COc1cc(F)ccc1Nc1ncnc2sc3CN(Cc4ccccc4)CCc3c12	1000
51247824	CHEMBL4465305	COc1cccc(Nc2ncnc3sc4CN(CCc4c23)S(=O)(=O)c2ccccc2[N+]([O-])=O)c1	2020
51247825	CHEMBL4452434	CN1CCc2c(C1)sc1ncnc(Nc3cccc(C)c3)c21	2220
51247826	CHEMBL4593296	Fc1ccc(Nc2ncnc3sc4CN(Cc5ccccc5)CCc4c23)c(F)c1	1100
51247827	CHEMBL4584574	Fc1ccc(Nc2ncnc3sc4CN(CCc4c23)S(=O)(=O)c2cccs2)c(F)c1	1460
51247828	CHEMBL4445835	COc1cccc(Nc2ncnc3sc4CN(CCc4c23)S(=O)(=O)c2ccc(F)cc2F)c1	1880
51247829	CHEMBL4446384	COc1ccc(cc1)S(=O)(=O)N1CCc2c(C1)sc1ncnc(Nc3cccc(F)c3)c21	1390
51247830	CHEMBL4578472	CC(C)(C)OC(=O)N1CCc2c(C1)sc1ncnc(Nc3cccc(Cl)c3)c21	2170
51247831	CHEMBL4547308	CN1CCc2c(C1)sc1ncnc(Nc3ccc(Cl)cc3F)c21	1850
51247832	CHEMBL4458291	[O-][N+](=O)c1ccccc1S(=O)(=O)N1CCc2c(C1)sc1ncnc(Nc3cccc(F)c3)c21	1990
51247833	CHEMBL4552946	[O-][N+](=O)c1ccccc1S(=O)(=O)N1CCc2c(C1)sc1ncnc(Nc3ccc(Cl)cc3)c21	1650
51247834	CHEMBL4528911	Fc1cccc(Nc2ncnc3sc4CN(Cc5ccccc5)CCc4c23)c1	2080
51247835	CHEMBL4563436	Brc1ccc(Nc2ncnc3sc4CN(CCc4c23)S(=O)(=O)c2cccs2)cc1	1390
51247836	CHEMBL4467722	COc1cc(F)ccc1Nc1ncnc2sc3CN(CCc3c12)S(=O)(=O)c1ccccc1[N+]([O-])=O	1100
51253914	US9669031, 109 8-chloro-6-(pyrimidin-4-ylamino)spiro[2H-imidazo[1,5-a]pyridine-3,1&#8242;-cyclohexane]-1,5-dione hydrochloride (Cpd. No. 109)	Clc1cc(Nc2ccncn2)c(=O)n2c1C(=O)NC21CCCCC1	3.5
51253916	CHEMBL4535537	Fc1cnccc1Nc1cc(Cl)c2C(=O)NC3(CCCCC3)n2c1=O	438
51253918	US9669031, 109 8-chloro-6-(pyrimidin-4-ylamino)spiro[2H-imidazo[1,5-a]pyridine-3,1&#8242;-cyclohexane]-1,5-dione hydrochloride (Cpd. No. 109)	Clc1cc(Nc2ccncn2)c(=O)n2c1C(=O)NC21CCCCC1	4
51253920	US9669031, 109 8-chloro-6-(pyrimidin-4-ylamino)spiro[2H-imidazo[1,5-a]pyridine-3,1&#8242;-cyclohexane]-1,5-dione hydrochloride (Cpd. No. 109)	Clc1cc(Nc2ccncn2)c(=O)n2c1C(=O)NC21CCCCC1	5
51253924	US9669031, 109 8-chloro-6-(pyrimidin-4-ylamino)spiro[2H-imidazo[1,5-a]pyridine-3,1&#8242;-cyclohexane]-1,5-dione hydrochloride (Cpd. No. 109)	Clc1cc(Nc2ccncn2)c(=O)n2c1C(=O)NC21CCCCC1	4
51253927	CHEMBL4449736	Clc1cc(Nc2ccncc2)c(=O)n2c1C(=O)NC21CCCCC1	88
51253930	CHEMBL4449736	Clc1cc(Nc2ccncc2)c(=O)n2c1C(=O)NC21CCCCC1	32
51253931	CHEMBL4535537	Fc1cnccc1Nc1cc(Cl)c2C(=O)NC3(CCCCC3)n2c1=O	76
51253932	US9669031, 109 8-chloro-6-(pyrimidin-4-ylamino)spiro[2H-imidazo[1,5-a]pyridine-3,1&#8242;-cyclohexane]-1,5-dione hydrochloride (Cpd. No. 109)	Clc1cc(Nc2ccncn2)c(=O)n2c1C(=O)NC21CCCCC1	2
51253933	CHEMBL4466664	Clc1cc(Nc2ccon2)c(=O)n2c1C(=O)NC21CCCCC1	341
51253934	CHEMBL4449736	Clc1cc(Nc2ccncc2)c(=O)n2c1C(=O)NC21CCCCC1	82
51253935	CHEMBL4454334	Oc1cc(Nc2cc(Cl)c3C(=O)NC4(CCCCC4)n3c2=O)ccn1	1277
51253936	CHEMBL4466664	Clc1cc(Nc2ccon2)c(=O)n2c1C(=O)NC21CCCCC1	43
51253937	CHEMBL4454334	Oc1cc(Nc2cc(Cl)c3C(=O)NC4(CCCCC4)n3c2=O)ccn1	221
51253938	CHEMBL4073443	Cc1cc(Nc2cc(N)ncn2)c(=O)n2c1C(=O)NC21CCCCC1	5
51253939	CHEMBL4073443	Cc1cc(Nc2cc(N)ncn2)c(=O)n2c1C(=O)NC21CCCCC1	3
51253942	US9669031, 109 8-chloro-6-(pyrimidin-4-ylamino)spiro[2H-imidazo[1,5-a]pyridine-3,1&#8242;-cyclohexane]-1,5-dione hydrochloride (Cpd. No. 109)	Clc1cc(Nc2ccncn2)c(=O)n2c1C(=O)NC21CCCCC1	1.5
51253943	US9669031, 109 8-chloro-6-(pyrimidin-4-ylamino)spiro[2H-imidazo[1,5-a]pyridine-3,1&#8242;-cyclohexane]-1,5-dione hydrochloride (Cpd. No. 109)	Clc1cc(Nc2ccncn2)c(=O)n2c1C(=O)NC21CCCCC1	3
51253948	US9669031, 109 8-chloro-6-(pyrimidin-4-ylamino)spiro[2H-imidazo[1,5-a]pyridine-3,1&#8242;-cyclohexane]-1,5-dione hydrochloride (Cpd. No. 109)	Clc1cc(Nc2ccncn2)c(=O)n2c1C(=O)NC21CCCCC1	5.8
51253949	CHEMBL4449736	Clc1cc(Nc2ccncc2)c(=O)n2c1C(=O)NC21CCCCC1	159
51274730	CHEMBL4440223	CC(C)Oc1cc(ccc1C(N)=O)-c1cncc(c1)-c1cnn(C)c1C	2200
51274731	CHEMBL4587832	CC(C)Oc1cc(ccc1C(N)=O)-c1cncc(c1)-c1cnn(c1)C1COC1	89
51274734	CHEMBL4443472	CC(C)Oc1cc(ccc1C(N)=O)-c1cncc(c1)-c1cnn(c1)C1CCOC1	120
51274736	CHEMBL4537933	NCCOc1cc(ccc1C(N)=O)-c1cccnc1	460
51274737	CHEMBL4574792	NC(=O)c1ccc(cc1)-c1cncc(c1)-c1cccnc1	970
51274741	CHEMBL4537933	NCCOc1cc(ccc1C(N)=O)-c1cccnc1	820
51274742	CHEMBL4558635	Cn1ccc(n1)-c1cncc(c1)-c1ccc(cc1)C(N)=O	1100
51274748	CHEMBL4529617	NC(=O)c1ccc(cc1O)-c1cccnc1	4300
51274751	CHEMBL4590023	CCOc1cc(ccc1C(N)=O)-c1cccnc1	2200
51274753	CHEMBL4456135	NC(=O)c1ccc(cc1OC1CCCCC1)-c1cccnc1	1500
51274754	CHEMBL4583708	NC(=O)c1ccc(cc1OC1CCNC1)-c1cccnc1	1900
51274755	CHEMBL4518152	NC(=O)c1ccc(cc1OC1CCNCC1)-c1cccnc1	1100
51274758	CHEMBL4574792	NC(=O)c1ccc(cc1)-c1cncc(c1)-c1cccnc1	4400
51274759	CHEMBL4457368	Cn1cc(cn1)-c1cncc(c1)-c1ccc(cc1)C(N)=O	800
51274760	CHEMBL4457274	CC(C)Oc1cc(ccc1C(N)=O)-c1cncc(c1)-c1cnn(C)c1	400
51274761	CHEMBL4465294	CC(C)Oc1cc(ccc1C(N)=O)-c1cncc(c1)N1CCOCC1	900
51274762	CHEMBL4586717	CNC(=O)c1cncc(c1)-c1ccc(C(N)=O)c(OC(C)C)c1	1900
51274763	CHEMBL4569209	CC(C)Oc1cc(ccc1C(N)=O)-c1cncc(c1)-c1cn[nH]c1C	54
51274764	CHEMBL4442209	CC(C)Oc1cc(ccc1C(N)=O)-c1cncc(c1)-c1c(C)n[nH]c1C	33
51274765	CHEMBL4444307	COc1ccc(Nc2nccc(n2)-c2sc(=O)n(C)c2C)c(OC)c1	370
51274776	CHEMBL4522631	NC(=O)c1ccc(cc1)-c1cccnc1	3600
51274777	CHEMBL4529617	NC(=O)c1ccc(cc1O)-c1cccnc1	3000
51274778	CHEMBL4563423	COc1cc(ccc1C(N)=O)-c1cccnc1	1000
51274779	CHEMBL4590023	CCOc1cc(ccc1C(N)=O)-c1cccnc1	800
51274781	CHEMBL4473517	NC(=O)c1ccc(cc1OC1CCC1)-c1cccnc1	730
51274782	CHEMBL4456135	NC(=O)c1ccc(cc1OC1CCCCC1)-c1cccnc1	300
51274783	CHEMBL4518152	NC(=O)c1ccc(cc1OC1CCNCC1)-c1cccnc1	1200
51274784	CHEMBL4457163	COc1cncc(c1)-c1ccc(cc1)C(N)=O	1500
51274786	CHEMBL4530427	NC(=O)c1ccc(cc1)-c1cncc(Cl)c1	3300
51274787	CHEMBL4453446	NC(=O)c1ccc(cc1)-c1cncc(c1)-c1ccccc1	410
51274788	CHEMBL4457368	Cn1cc(cn1)-c1cncc(c1)-c1ccc(cc1)C(N)=O	350
51274789	CHEMBL4457274	CC(C)Oc1cc(ccc1C(N)=O)-c1cncc(c1)-c1cnn(C)c1	160
51274790	CHEMBL4587472	CC(C)Oc1cc(ccc1C(N)=O)-c1cncc(c1)-c1nn[nH]n1	80
51274791	CHEMBL4465294	CC(C)Oc1cc(ccc1C(N)=O)-c1cncc(c1)N1CCOCC1	390
51274792	CHEMBL4586717	CNC(=O)c1cncc(c1)-c1ccc(C(N)=O)c(OC(C)C)c1	630
51274793	CHEMBL4569209	CC(C)Oc1cc(ccc1C(N)=O)-c1cncc(c1)-c1cn[nH]c1C	16
51274794	CHEMBL4442209	CC(C)Oc1cc(ccc1C(N)=O)-c1cncc(c1)-c1c(C)n[nH]c1C	14
51274799	CHEMBL4570689	NC(=O)c1ccc(cc1)-c1cccnc1N	1900
51274800	CHEMBL4450463	CC(C)Oc1cc(ccc1C(N)=O)-c1cccnc1	860
51274811	CHEMBL4440223	CC(C)Oc1cc(ccc1C(N)=O)-c1cncc(c1)-c1cnn(C)c1C	60
51274812	CHEMBL4440223	CC(C)Oc1cc(ccc1C(N)=O)-c1cncc(c1)-c1cnn(C)c1C	120
51274815	CHEMBL4473517	NC(=O)c1ccc(cc1OC1CCC1)-c1cccnc1	1900
51274816	CHEMBL4462099	CC(C)Oc1cc(ccc1C(N)=O)-c1cncc(c1)-c1c[nH]nc1C1CC1	130
51274824	CHEMBL4563423	COc1cc(ccc1C(N)=O)-c1cccnc1	2800
51274826	CHEMBL4457163	COc1cncc(c1)-c1ccc(cc1)C(N)=O	3000
51274827	CHEMBL4453446	NC(=O)c1ccc(cc1)-c1cncc(c1)-c1ccccc1	3700
51274828	CHEMBL4441602	CC(C)Oc1cc(ccc1C(N)=O)-c1cncc(c1)N1CCCC1	1500
51274829	CHEMBL4588193	CC(C)Oc1cc(ccc1C(N)=O)-c1cncc(c1)-c1cnn(c1)C(C)C	85
51274830	LY-2801653::MERESTINIB::Merestinib	Cc1ccc(C(=O)Nc2ccc(Oc3cc4cnn(C)c4cc3-c3cn[nH]c3)c(F)c2)c(=O)n1-c1ccc(F)cc1	130
51274832	CHEMBL4449392	OC(=O)c1ccc(s1)-c1cccnc1	2900
51274836	CHEMBL4462099	CC(C)Oc1cc(ccc1C(N)=O)-c1cncc(c1)-c1c[nH]nc1C1CC1	54
51274839	CHEMBL4474546	NC(=O)c1ccc(cc1)-c1cncc(c1)C(O)=O	1400
51274840	CHEMBL4588193	CC(C)Oc1cc(ccc1C(N)=O)-c1cncc(c1)-c1cnn(c1)C(C)C	42
51274844	CHEMBL4587832	CC(C)Oc1cc(ccc1C(N)=O)-c1cncc(c1)-c1cnn(c1)C1COC1	200
51274845	4&#8208;(1H&#8208;imidazol&#8208;1&#8208;yl)phenol (Compound 1)::4-(1H-imidazol-1-yl)phenol	Oc1ccc(cc1)-n1ccnc1	3700
51274848	CHEMBL4450463	CC(C)Oc1cc(ccc1C(N)=O)-c1cccnc1	340
51274849	CHEMBL4583708	NC(=O)c1ccc(cc1OC1CCNC1)-c1cccnc1	1800
51274851	CHEMBL4558635	Cn1ccc(n1)-c1cncc(c1)-c1ccc(cc1)C(N)=O	310
51274852	CHEMBL4441602	CC(C)Oc1cc(ccc1C(N)=O)-c1cncc(c1)N1CCCC1	500
51274853	CHEMBL4443472	CC(C)Oc1cc(ccc1C(N)=O)-c1cncc(c1)-c1cnn(c1)C1CCOC1	44
51274854	LY-2801653::MERESTINIB::Merestinib	Cc1ccc(C(=O)Nc2ccc(Oc3cc4cnn(C)c4cc3-c3cn[nH]c3)c(F)c2)c(=O)n1-c1ccc(F)cc1	109
51274860	CHEMBL4587472	CC(C)Oc1cc(ccc1C(N)=O)-c1cncc(c1)-c1nn[nH]n1	310
