# Supplementary material for: Multi-Target In Silico Prediction of Inhibitors for Mitogen-Activated Protein Kinase-Interacting Kinases
Source: Biomolecules. 2021 Nov 10;11(11):1670. doi: 10.3390/biom11111670 (PMC8615736; doi:10.3390/biom11111670)
Supplement: Supplementary file 1 [file biomolecules-11-01670-s001.zip › DNN_MNK_file1.ipynb]

# %% [code]
from tensorflow.keras.optimizers import Adam
from tensorflow.keras.layers import Dense, InputLayer, Dropout
from keras.layers import BatchNormalization
from keras.models import Sequential
import pandas as pd
from sklearn.preprocessing import StandardScaler, LabelEncoder
from sklearn.model_selection import train_test_split
from collections import Counter
from sklearn.compose import ColumnTransformer
from tensorflow.keras.models import Sequential
from tensorflow.keras.layers import Dense, InputLayer
from sklearn.metrics import classification_report
from tensorflow.keras.utils import to_categorical
import numpy as np
from sklearn.model_selection import GridSearchCV
from keras.models import Sequential
from keras.layers import Dense
from keras.wrappers.scikit_learn import KerasClassifier

# %% [markdown]
Create the model  as per the configuration provided in https://doi.org/10.1021/acs.jcim.8b00685

# %% [code]
def create_model(learn_rate=0.01):
    model = Sequential()
    # this model has two hidden layers and two dropout layers
	# relu activation function is used at both hidden layers
    hidden_layer = Dense(512, activation='relu')
    model.add(hidden_layer)
    model.add(BatchNormalization())
    model.add(Dropout(0.5))
    hidden_layer_2 = Dense(256, activation='relu')
    model.add(hidden_layer_2)
    model.add(BatchNormalization())
    model.add(Dropout(0.5))
    hidden_layer_3 = Dense(128, activation='relu')
    model.add(hidden_layer_3)
    model.add(BatchNormalization())
    model.add(Dropout(0.5))
    hidden_layer_4 = Dense(64, activation='relu')
    model.add(hidden_layer_4)
    model.add(BatchNormalization())
    model.add(Dropout(0.5))
    hidden_layer_5 = Dense(32, activation='relu')
    model.add(hidden_layer_5)
    model.add(BatchNormalization())
    model.add(Dropout(0.25))
    hidden_layer_6 = Dense(32, activation='relu')
    model.add(hidden_layer_6)
    model.add(Dropout(0.1))
    model.add(Dense(2, activation='softmax'))
    # using an adam optimizer with a learning rate of 0.005
	# using mean-squared error as our loss function and mean average error as our metri
    opt = Adam(learning_rate=0.01)
    model.compile(loss='categorical_crossentropy', optimizer=opt, metrics=['accuracy'])
    return model

# %% [markdown]
Upload sub-train dataset and get dependent and independent parameters

# %% [code]
import pandas as pd
#Upload the subtraining set file with modified descriptors (generated by QSAR-Co-X)
df=pd.read_csv('mnk_lim2_rd_30_2_m1_20_2_strbj.csv') 

# %% [code]
df.columns

# %% [code]
pt=pd.read_csv('Pretreat_valid_0.95_0.001.csv')

# %% [code]
list(pt.iloc[:,1:].columns)

# %% [code]
X=df[list(pt.iloc[:,1:].columns)]
y=df.iloc[:,1:2]

# %% [code]
df.shape, X.shape

# %% [markdown]
Convert the dependent parameter y from binary to categorical array

# %% [code]
le=LabelEncoder()
y=le.fit_transform(y.astype(int))
y=to_categorical(y, num_classes=None, dtype = 'int64')

# %% [code]
y

# %% [markdown]
Perform the grid search with the created DNN model 

# %% [code]
model = KerasClassifier(build_fn=create_model, epochs=100, batch_size=10,verbose=0)
# define the grid search parameters
learn_rate = [0.001, 0.01, 0.1, 0.2, 0.3, 0.5]
batch_size = [10,50,100,200,400,500]
epochs = [50,100,200,400,500]
param_grid = dict(learn_rate=learn_rate, batch_size=batch_size, epochs=epochs)
#param_grid = dict(batch_size=batch_size, learn_rate=learn_rate)
grid = GridSearchCV(estimator=model, param_grid=param_grid, n_jobs=1, cv=5)
grid_result = grid.fit(X, y)
# summarize results
print("Best: %f using %s" % (grid_result.best_score_, grid_result.best_params_))
means = grid_result.cv_results_['mean_test_score']
stds = grid_result.cv_results_['std_test_score']
params = grid_result.cv_results_['params']
for mean, stdev, param in zip(means, stds, params):
    print("%f (%f) with: %r" % (mean, stdev, param))

# %% [markdown]
Follow the other jupyter notebook for model development

# %% [code]
