# Supplementary material for: Multi-Target In Silico Prediction of Inhibitors for Mitogen-Activated Protein Kinase-Interacting Kinases
Source: Biomolecules. 2021 Nov 10;11(11):1670. doi: 10.3390/biom11111670 (PMC8615736; doi:10.3390/biom11111670)
Supplement: Supplementary file 1 [file biomolecules-11-01670-s001.zip › DNN_MNK_file2.ipynb]

# %% [code]
from tensorflow.keras.optimizers import Adam
from tensorflow.keras.layers import Dense, InputLayer, Dropout
from keras.layers import BatchNormalization
from keras.models import Sequential
import pandas as pd
from sklearn.preprocessing import StandardScaler, LabelEncoder
from sklearn.model_selection import train_test_split
from collections import Counter
from sklearn.compose import ColumnTransformer
from tensorflow.keras.models import Sequential
from tensorflow.keras.layers import Dense, InputLayer
from sklearn.metrics import classification_report
from tensorflow.keras.utils import to_categorical
import numpy as np
from sklearn.model_selection import GridSearchCV
from keras.models import Sequential
from keras.layers import Dense
from keras.wrappers.scikit_learn import KerasClassifier

import pandas as pd
df=pd.read_csv('mnk_lim2_rd_30_2_m1_20_2_strbj.csv')  #Upload the subtraining set file with modified descriptors (generated by QSAR-Co-X)
yb=df.iloc[:,1:2]
X=df.iloc[:,2:]


model = Sequential()
 # this model has two hidden layers and two dropout layers
# relu activation function is used at both hidden laye
input=InputLayer(input_shape=(X.shape[1],))
model.add(input)
hidden_layer = Dense(512, activation='relu')
model.add(hidden_layer)
model.add(BatchNormalization())
model.add(Dropout(0.5))
hidden_layer_2 = Dense(256, activation='relu')
model.add(hidden_layer_2)
model.add(BatchNormalization())
model.add(Dropout(0.5))
hidden_layer_3 = Dense(128, activation='relu')
model.add(hidden_layer_3)
model.add(BatchNormalization())
model.add(Dropout(0.5))
hidden_layer_4 = Dense(64, activation='relu')
model.add(hidden_layer_4)
model.add(BatchNormalization())
model.add(Dropout(0.5))
hidden_layer_5 = Dense(32, activation='relu')
model.add(hidden_layer_5)
model.add(BatchNormalization())
model.add(Dropout(0.25))
hidden_layer_6 = Dense(32, activation='relu')
model.add(hidden_layer_6)
model.add(Dropout(0.1))
model.add(Dense(2, activation='softmax'))
# using an adam optimizer with a learning rate of 0.005
# using mean-squared error as our loss function and mean average error as our metri
opt = Adam(learning_rate=0.001)
model.compile(loss='categorical_crossentropy', optimizer=opt, metrics=['accuracy'])

# %% [code]
#convert y from binary to categorical data
le=LabelEncoder()
yc=le.fit_transform(yb.astype(int))
yc=to_categorical(yc, num_classes=None, dtype = 'int64')

# %% [code]
model.fit(X,yc,epochs=400, batch_size=50, verbose=1) #fitting of sub-train data

# %% [code]
ypr=pd.DataFrame(np.argmax(model.predict(X), axis=1), columns=['Pred']) #Get the predicted y as binary dataframe 

# %% [code]
from sklearn.metrics import accuracy_score,f1_score,matthews_corrcoef,recall_score,roc_auc_score,roc_curve,confusion_matrix
yb=pd.DataFrame(np.argmax(yc, axis=1), columns=['Obs'])
print('Accuracy score without any validation is {}'.format(accuracy_score(yb,ypr)))
print('MCC score without any validation is {}'.format(matthews_corrcoef(yb,ypr)))

# %% [markdown]
Perform 5-fold cross-validation for the model

# %% [code]
from sklearn import metrics
from sklearn.metrics import accuracy_score,f1_score,matthews_corrcoef,recall_score,roc_auc_score,roc_curve,confusion_matrix
import numpy as np
import math
from sklearn.model_selection import KFold  #For K-fold cross validation\n
import random
import copy
import math
import pandas as pd
from pandas import DataFrame, Series
import numpy as np
from numpy import ndarray
from sklearn.metrics import accuracy_score, matthews_corrcoef

class cross_validation:
      def __init__(self,X_data,y_data, model,cv):
            self.X_data=X_data
            self.y_data=y_data
            self.cv=cv
            self.model=model
                
      def fit(self):
         kf = KFold(n_splits=self.cv, random_state=None, shuffle=False)
         C,tp,tn,fp,fn,pr,rc,mcc = [],[],[],[],[],[],[],[]
         for train, test in kf.split(self.X_data):
            train_predictors = (self.X_data.iloc[train,:])
            train_target = pd.DataFrame(self.y_data).iloc[train]
            self.model.fit(train_predictors,np.array(train_target),epochs=400, batch_size=50, verbose=0) ##model fitting
            tspred = self.model.predict(self.X_data.iloc[test,:])
            tspred1=np.argmax(tspred, axis=1)
            y_data_processed=np.argmax(np.array(pd.DataFrame(self.y_data).iloc[test]),axis=1)
            cm1=confusion_matrix(y_data_processed, tspred1)
            tp.append(cm1[1,1])
            tn.append(cm1[0,0])
            fp.append(cm1[0,1])
            fn.append(cm1[1,0])
      
                  
         TPs=np.sum(tp)
         TNs=np.sum(tn)
         FPs=np.sum(fp)
         FNs=np.sum(fn)
         Sn=(TPs/(TPs+FNs))*100
         Sp=(TNs/(TNs+FPs))*100
         PRs=(TPs/(TPs+FPs))*100
         F1s=(2*TPs / (2*TPs + FPs + FNs))*100
         Acc=((TPs+TNs)/(TPs+TNs+FPs+FNs))*100
         print('True positive: '+str(TPs))
         print('True negative: '+str(TNs))
         print('False postive: '+str(FPs))
         print('False negative: '+str(FNs))
         print('Sensitivity: '+str(Sn))
         print('Specificity: '+str(Sp))
         print('Accuracy: '+str(Acc))
         print('Precision: '+str(PRs))
         print('F1 score: '+str(F1s))
         return TPs,TNs,FPs,FNs,Sn,Sp,Acc,F1s

# %% [code]
#Perform 5-fold cv
cvv=cross_validation(X,yc,model,5)
cvv.fit()

# %% [markdown]
Upload the test dataset and get the external predicity of the model on it

# %% [code]
#Upload the test set file with modified descriptors (generated by QSAR-Co-X)
ts=pd.read_csv('mnk_lim2_rd_30_2_m1_20_2_tsbj.csv')
yts=ts.iloc[:,1:2]
Xts=ts.iloc[:,2:]
yts=le.fit_transform(yts.astype(int))
yts=to_categorical(yts, num_classes=None, dtype = 'int64')  #Here we change the yts to categorical variable 
Xts2=Xts[X.columns]
model.evaluate(Xts2,yts,verbose=0)

# %% [code]
ytspr=np.argmax(model.predict(Xts2), axis=1)  #Predicted dependent property of the test set as binary numpy array 

# %% [code]
ytspr=pd.DataFrame(ytspr, columns=['Pred'])  #change the numpy to pandas dataframe

# %% [code]
yts1=np.argmax(yts, axis=1)  #convert the categorical yts back to binary yts

# %% [code]
cm1=confusion_matrix(yts1,ytspr)  #Calculate the confusion matrix for the test set predictions

# %% [markdown]
Calcuate detailed statistical parameters for test set predictions

# %% [code]
Sn = float(cm1[0,0])/(cm1[0,0]+cm1[0,1])
Sp=float(cm1[1,1])/(cm1[1,0]+cm1[1,1])
Sn=Sn*100
Sp=Sp*100
acc=accuracy_score(yts1,ytspr)*100
f1=f1_score(yts1,ytspr)*100
mcc=matthews_corrcoef(yts1,ytspr)
roc=roc_auc_score(yts1,ytspr)
print('True Positive: '+str(cm1[1,1]))
print('True Negative: '+str(cm1[0,0]))
print('False Positive '+str(cm1[0,1]))
print('False Negative '+str(cm1[1,0]))
print('Sensitivity: '+str(Sn))
print('Specificity: '+str(Sp))
print('Accuracy: '+str(acc))
print('f1_score: '+str(f1))
#print('Recall score: '+str(recall_score(self.y,ypred)))
print('MCC: '+str(mcc))
print('ROC_AUC: '+str(roc))

# %% [markdown]
Repeat the external validation with validation set

# %% [code]
#Upload the validation set file with modified descriptors (generated by QSAR-Co-X)
vd=pd.read_csv('mnk_lim2_rd_30_2_m1_20_2_vdbj.csv')
yvd=vd.iloc[:,1:2]
Xvd=vd.iloc[:,2:]
yvd=le.fit_transform(yvd.astype(int))
yvd=to_categorical(yvd, num_classes=None, dtype = 'int64')
Xvd2=Xvd[X.columns]
model.evaluate(Xvd2,yvd,verbose=0)

# %% [code]
yvdpr=np.argmax(model.predict(Xvd2), axis=1)
yvdpr=pd.DataFrame(yvdpr, columns=['Pred'])
yvd1=np.argmax(yvd, axis=1)
cm1=confusion_matrix(yvd1,yvdpr)
Sn = float(cm1[0,0])/(cm1[0,0]+cm1[0,1])
Sp=float(cm1[1,1])/(cm1[1,0]+cm1[1,1])
Sn=Sn*100
Sp=Sp*100
acc=accuracy_score(yvd1,yvdpr)*100
f1=f1_score(yvd1,yvdpr)*100
mcc=matthews_corrcoef(yvd1,yvdpr)
roc=roc_auc_score(yvd1,yvdpr)
print('True Positive: '+str(cm1[1,1]))
print('True Negative: '+str(cm1[0,0]))
print('False Positive '+str(cm1[0,1]))
print('False Negative '+str(cm1[1,0]))
print('Sensitivity: '+str(Sn))
print('Specificity: '+str(Sp))
print('Accuracy: '+str(acc))
print('f1_score: '+str(f1))
#print('Recall score: '+str(recall_score(self.y,ypred)))
print('MCC: '+str(mcc))
print('ROC_AUC: '+str(roc))

# %% [markdown]
Below we calculate the external predicitivity after deletion of outliers calculated by Confidence estimation approach

# %% [code]
yts1=pd.DataFrame(yts1, columns=['Active'])
dfsts=pd.DataFrame(model.predict(Xts2), columns=['%Prob(-1)','%Prob(+1)'])
dfsts['Diff']=abs(dfsts['%Prob(-1)']-dfsts['%Prob(+1)'])
dfsts['Outlier_info(Confidence estimation approach, Threshold 0.5)']=['In' if x>=0.5 else 'Outlier' for x in dfsts['Diff']]
fdts=pd.concat([yts1,ytspr,dfsts], axis=1)
dfsts1=fdts[fdts['Outlier_info(Confidence estimation approach, Threshold 0.5)']=='In']
ACC=accuracy_score(np.array(dfsts1['Active']),np.array(dfsts1['Pred']))
MCC=matthews_corrcoef(np.array(dfsts1['Active']),np.array(dfsts1['Pred']))
print('Accuracy of test set after deletion of outliers is {}'.format(ACC))
print('Matthews corrleation coefficient of test set  after deletion of outliers is {}'.format(MCC))

# %% [code]
yvd1=pd.DataFrame(yvd1, columns=['Active'])
dfsvd=pd.DataFrame(model.predict(Xvd2), columns=['%Prob(-1)','%Prob(+1)'])
dfsvd['Diff']=abs(dfsvd['%Prob(-1)']-dfsvd['%Prob(+1)'])
dfsvd['Outlier_info(Confidence estimation approach, Threshold 0.5)']=['In' if x>=0.5 else 'Outlier' for x in dfsvd['Diff']]
fdvd=pd.concat([yvd1,yvdpr,dfsvd], axis=1)
dfsvd1=fdvd[fdvd['Outlier_info(Confidence estimation approach, Threshold 0.5)']=='In']
ACC_v=accuracy_score(np.array(dfsvd1['Active']),np.array(dfsvd1['Pred']))
MCC_v=matthews_corrcoef(np.array(dfsvd1['Active']),np.array(dfsvd1['Pred']))
print('Accuracy of external validation set after deletion of outliers is {}'.format(ACC_v))
print('Matthews corrleation coefficient of external validation set after deletion of outliers is {}'.format(MCC_v))

# %% [code]
