# Supplementary material for: Multi-Target In Silico Prediction of Inhibitors for Mitogen-Activated Protein Kinase-Interacting Kinases
Source: Biomolecules. 2021 Nov 10;11(11):1670. doi: 10.3390/biom11111670 (PMC8615736; doi:10.3390/biom11111670)
Supplement: Supplementary file 1 [file biomolecules-11-01670-s001.zip › Table S1.xlsx]

## Sheet: Table S1
Table S1.	Details of the dataset used for setting up the mt-QSAR models against the MNKs (Check Section 2.1 of the manuscript for the description of acronyms - me,at,bt, Iacj, IC50, Ki and Kd).
Compound	ChEMBL ID	SMILES	me	Standard Relation	Value	Units	at	bt	IAcj	Set
Cpd0001	CHEMBL3942067	COc1nccc2oc(-c3cnc4ccc(OCCCS(C)(=O)=O)nn34)cc12	IC50	'='	12	nM	B	MAP kinase-interacting serine/threonine-protein kinase MNK1	1	Sub_train
Cpd0002	CHEMBL4443233	O=[N+]([O-])c1ccccc1S(=O)(=O)N1CCc2c(sc3ncnc(Nc4ccc(F)cc4F)c23)C1	IC50	'='	1080	nM	B	MAP kinase-interacting serine/threonine-protein kinase MNK1	-1	Sub_train
Cpd0003	CHEMBL2178352	CN1CCN(c2ccc(Nc3ncc4nc(Nc5ccccc5)n(C5CCCC5)c4n3)cc2)CC1	IC50	'='	6700	nM	B	MAP kinase-interacting serine/threonine-protein kinase MNK1	-1	Validation
Cpd0004	CHEMBL3917524	Cc1cc2ncc(-c3cc4ccccc4o3)n2nc1OCCCS(C)(=O)=O	IC50	'='	11	nM	B	MAP kinase-interacting serine/threonine-protein kinase MNK1	1	Validation
Cpd0005	CHEMBL4456947	CN1CCc2c(sc3ncnc(Nc4ccc(F)cc4Br)c23)C1	IC50	'='	1470	nM	B	MAP kinase-interacting serine/threonine-protein kinase MNK1	-1	Validation
Cpd0006	CHEMBL4557048	COc1cccc(Nc2ncnc3sc4c(c23)CCN(S(=O)(=O)c2cccs2)C4)c1	IC50	'='	2350	nM	B	MAP kinase-interacting serine/threonine-protein kinase MNK1	-1	Sub_train
Cpd0007	CHEMBL1243375	COCCNc1ccc2ncc(-c3ccc(Cl)cc3)n2n1	IC50	'='	1620	nM	B	MAP kinase-interacting serine/threonine-protein kinase MNK1	-1	Sub_train
Cpd0008	CHEMBL4071021	CC1(C)NC(=O)c2ccc(Nc3ccncn3)c(=O)n21	IC50	'='	60	nM	B	MAP kinase-interacting serine/threonine-protein kinase MNK1	1	Validation
Cpd0009	CHEMBL3354997	COc1cc(Cl)c(Cl)cc1Nc1ncnc2[nH]c3c(c12)CC(C(=O)NC1CC1)CC3	IC50	'='	6	nM	B	MAP kinase-interacting serine/threonine-protein kinase MNK1	1	Sub_train
Cpd0010	CHEMBL3963801	CSCCOc1ccc2ncc(-c3cc4ccccc4o3)n2n1	IC50	'='	16	nM	B	MAP kinase-interacting serine/threonine-protein kinase MNK1	1	Sub_train
Cpd0011	CHEMBL3806189	CN1CCN(Cc2ccc(NC(=O)CNc3ccc(-c4ccc(NC(=O)C5CC5)nc4)cc3F)cc2C(F)(F)F)CC1	IC50	'='	200	nM	B	MAP kinase-interacting serine/threonine-protein kinase MNK1	-1	Test
Cpd0012	CHEMBL3797873	C[C@H]1CN(c2cccc3nc(-c4nc(-c5cccc(C(=O)N(C)C)c5)cnc4N)n(C)c23)CCN1	IC50	'='	1.5	nM	B	MAP kinase-interacting serine/threonine-protein kinase MNK1	1	Sub_train
Cpd0013	CHEMBL2207198	O=C(NCCCNc1nc(Nc2ccc(N3CCOCC3)cc2)ncc1C1CC1)C1CCC1	IC50	'='	19000	nM	B	MAP kinase-interacting serine/threonine-protein kinase MNK1	-1	Test
Cpd0014	CHEMBL3910498	C[S+]([O-])CCCCOc1ccc2ncc(-c3cc4ccccc4o3)n2n1	IC50	'='	5	nM	B	MAP kinase-interacting serine/threonine-protein kinase MNK1	1	Sub_train
Cpd0015	CHEMBL4440223	Cc1c(-c2cncc(-c3ccc(C(N)=O)c(OC(C)C)c3)c2)cnn1C	IC50	'='	60	nM	B	MAP kinase-interacting serine/threonine-protein kinase MNK1	1	Validation
Cpd0016	CHEMBL3659484	CCOc1cc(C(N)=O)ccc1Nc1ncnc2sc(C(N)=O)c(C)c12	IC50	'='	120	nM	B	MAP kinase-interacting serine/threonine-protein kinase MNK1	-1	Sub_train
Cpd0017	CHEMBL3806261	CCN1CCN(Cc2ccc(NC(=O)CNc3ccc(-c4cccnc4)cc3)cc2C(F)(F)F)CC1	IC50	'='	350	nM	B	MAP kinase-interacting serine/threonine-protein kinase MNK1	-1	Sub_train
Cpd0018	CHEMBL4533038	Cc1ccc(Nc2ncnc3sc4c(c23)CCN(S(=O)(=O)c2cccs2)C4)c(Br)c1	IC50	'='	1560	nM	B	MAP kinase-interacting serine/threonine-protein kinase MNK1	-1	Validation
Cpd0019	CHEMBL4452434	Cc1cccc(Nc2ncnc3sc4c(c23)CCN(C)C4)c1	IC50	'='	2220	nM	B	MAP kinase-interacting serine/threonine-protein kinase MNK1	-1	Validation
Cpd0020	CHEMBL1241464	O=c1[nH]cnc2cc3[nH]ncc3cc12	IC50	'='	8170	nM	B	MAP kinase-interacting serine/threonine-protein kinase MNK1	-1	Sub_train
Cpd0021	CHEMBL4449736	O=C1NC2(CCCCC2)n2c1c(Cl)cc(Nc1ccncc1)c2=O	IC50	'='	88	nM	B	MAP kinase-interacting serine/threonine-protein kinase MNK1	1	Test
Cpd0022	CHEMBL3804921	CC(=O)Nc1ccc(-c2ccc(NCC(=O)Nc3ccc(CN4CCNCC4)c(C(F)(F)F)c3)cc2)cn1	IC50	'='	3920	nM	B	MAP kinase-interacting serine/threonine-protein kinase MNK1	-1	Sub_train
Cpd0023	CHEMBL4450194	COc1cc(F)ccc1Nc1ncnc2sc3c(c12)CCN(S(=O)(=O)c1cccs1)C3	IC50	'='	940	nM	B	MAP kinase-interacting serine/threonine-protein kinase MNK1	-1	Sub_train
Cpd0024	CHEMBL4462520	Cc1cccc(Nc2ncnc3sc4c(c23)CCN(Cc2ccccc2)C4)c1	IC50	'='	2110	nM	B	MAP kinase-interacting serine/threonine-protein kinase MNK1	-1	Sub_train
Cpd0025	CHEMBL1243406	c1ccc(-c2cnc3ccc(NCCc4ccccn4)nn23)cc1	IC50	'='	4280	nM	B	MAP kinase-interacting serine/threonine-protein kinase MNK1	-1	Sub_train
Cpd0026	CHEMBL3797828	CN(C)C(=O)c1cccc(-c2cnc(N)c(-c3nc4cccc(N5CCNCC5)c4[nH]3)c2)c1	IC50	'='	4	nM	B	MAP kinase-interacting serine/threonine-protein kinase MNK1	1	Sub_train
Cpd0027	CHEMBL3798762	CN(C)C(=O)c1cccc(-c2cnc(N)c(-c3nc4cccc(N5CCNCC5)c4n3C)n2)c1	IC50	'='	2	nM	B	MAP kinase-interacting serine/threonine-protein kinase MNK1	1	Sub_train
Cpd0028	CHEMBL4588895	O=S(=O)(c1cccs1)N1CCc2c(sc3ncnc(Nc4ccc(Cl)cc4)c23)C1	IC50	'='	1630	nM	B	MAP kinase-interacting serine/threonine-protein kinase MNK1	-1	Sub_train
Cpd0029	CHEMBL4444560	O=C(c1ccc(-c2cccnc2)cc1)N1CCNCC1	IC50	'='	236000	nM	B	MAP kinase-interacting serine/threonine-protein kinase MNK1	-1	Sub_train
Cpd0030	CHEMBL4106460	Cc1cc(N=S2(=O)CCCC2)cc2ncnc(Nc3ccc(F)cc3O[C@H](C)C(F)(F)F)c12	IC50	'='	40	nM	B	MAP kinase-interacting serine/threonine-protein kinase MNK1	1	Sub_train
Cpd0031	CHEMBL4522631	NC(=O)c1ccc(-c2cccnc2)cc1	IC50	'='	8800	nM	B	MAP kinase-interacting serine/threonine-protein kinase MNK1	-1	Sub_train
Cpd0032	CHEMBL1240675	CC(C)CNc1nn2c(-c3ccncc3)cnc2s1	IC50	'='	6180	nM	B	MAP kinase-interacting serine/threonine-protein kinase MNK1	-1	Test
Cpd0033	CHEMBL421942	COc1cc2ncnc(Nc3cc(Br)c(O)c(Br)c3)c2cc1OC	IC50	'='	120	nM	B	MAP kinase-interacting serine/threonine-protein kinase MNK1	-1	Test
Cpd0034	CHEMBL4551912	CC(=O)c1cncc(-c2ccc(C(N)=O)cc2)c1	IC50	'='	8000	nM	B	MAP kinase-interacting serine/threonine-protein kinase MNK1	-1	Validation
Cpd0035	CHEMBL4462666	COc1ccc(-c2ccc(C(N)=O)cc2)cn1	IC50	'='	61000	nM	B	MAP kinase-interacting serine/threonine-protein kinase MNK1	-1	Sub_train
Cpd0036	CHEMBL3959489	CSCCCCOc1ccc2ncc(-c3cc4ccccc4o3)n2n1	IC50	'='	27	nM	B	MAP kinase-interacting serine/threonine-protein kinase MNK1	1	Test
Cpd0037	CHEMBL3978550	c1cc2oc(-c3cnc4ccc(OCC[C@@H]5CCCN5)nn34)cc2cn1	IC50	'='	132	nM	B	MAP kinase-interacting serine/threonine-protein kinase MNK1	-1	Sub_train
Cpd0038	CHEMBL3659491	Cc1c(C(=O)NCCCN(C)C)sc2ncnc(Nc3ccc(F)cc3OC(C)C)c12	IC50	'='	35	nM	B	MAP kinase-interacting serine/threonine-protein kinase MNK1	1	Validation
Cpd0039	CHEMBL4206349	CN1CCN(C(=O)c2ccc(-c3cn4c(-c5ccccc5)cnc4cn3)cc2)CC1	IC50	'='	2680	nM	B	MAP kinase-interacting serine/threonine-protein kinase MNK1	-1	Sub_train
Cpd0040	CHEMBL4094080	N[C@H]1C[C@H](Oc2ccc3ncc(-c4ccc5cnccc5c4)n3n2)C1	IC50	'='	1.5	nM	B	MAP kinase-interacting serine/threonine-protein kinase MNK1	1	Sub_train
Cpd0041	CHEMBL4213168	CN1CCN(C(=O)c2ccc(-c3ccc4ncc(-c5ccc(C#N)cc5)n4n3)cc2)CC1	IC50	'='	20	nM	B	MAP kinase-interacting serine/threonine-protein kinase MNK1	1	Validation
Cpd0042	CHEMBL4213819	N#Cc1ccc(-c2cnc3cnc(-c4ccc(C(=O)N5CCOCC5)cc4)cn23)cc1	IC50	'='	570	nM	B	MAP kinase-interacting serine/threonine-protein kinase MNK1	-1	Sub_train
Cpd0043	CHEMBL4212200	CN1CCN(C(=O)c2ccc(-c3cn4c(-c5ccc(C(F)(F)F)cc5)cnc4cn3)cc2)CC1	IC50	'='	574	nM	B	MAP kinase-interacting serine/threonine-protein kinase MNK1	-1	Sub_train
Cpd0044	CHEMBL4202639	CN1CCN(C(=O)c2ccc(-c3cn4c(-c5ccccc5O)cnc4cn3)cc2)CC1	IC50	'='	9500	nM	B	MAP kinase-interacting serine/threonine-protein kinase MNK1	-1	Sub_train
Cpd0045	CHEMBL3953860	Cc1cc(N=S(C)(C)=O)cc2ncnc(Nc3ccc(F)cc3O[C@@H](C)CNC(=O)C(F)(F)F)c12	IC50	'='	66	nM	B	MAP kinase-interacting serine/threonine-protein kinase MNK1	1	Sub_train
Cpd0046	CHEMBL3901529	COc1nccc2oc(-c3cnc4ccc(OCC5CNC5)nn34)cc12	IC50	'='	31	nM	B	MAP kinase-interacting serine/threonine-protein kinase MNK1	1	Validation
Cpd0047	CHEMBL3354998	CC(C)Oc1cc2[nH]ncc2cc1Nc1ncnc2[nH]c3c(c12)CCCC3	IC50	'='	5	nM	B	MAP kinase-interacting serine/threonine-protein kinase MNK1	1	Validation
Cpd0048	CHEMBL3354999	CCNC(=O)C1CCc2[nH]c3ncnc(Nc4cc5cn[nH]c5cc4OC)c3c2C1	IC50	'='	6	nM	B	MAP kinase-interacting serine/threonine-protein kinase MNK1	1	Sub_train
Cpd0049	CHEMBL3945413	CS(=O)(=O)CCCOc1ccc2ncc(-c3cc4c(F)cccc4o3)n2n1	IC50	'='	17	nM	B	MAP kinase-interacting serine/threonine-protein kinase MNK1	1	Sub_train
Cpd0050	CHEMBL3933505	COc1nccc2oc(-c3cnc4ccc(OCC5CCCCN5)nn34)cc12	IC50	'='	48	nM	B	MAP kinase-interacting serine/threonine-protein kinase MNK1	1	Sub_train
Cpd0051	CHEMBL4467722	COc1cc(F)ccc1Nc1ncnc2sc3c(c12)CCN(S(=O)(=O)c1ccccc1[N+](=O)[O-])C3	IC50	'='	1100	nM	B	MAP kinase-interacting serine/threonine-protein kinase MNK1	-1	Sub_train
Cpd0052	CHEMBL3659488	Cc1c(C(=O)NCCCN(C)C)sc2ncnc(Nc3ccc(C(F)(F)F)nc3OC3CCOCC3)c12	IC50	'='	680	nM	B	MAP kinase-interacting serine/threonine-protein kinase MNK1	-1	Sub_train
Cpd0053	CHEMBL4518443	CNC(=O)c1ccc(-c2cccnc2)cc1	IC50	'='	292000	nM	B	MAP kinase-interacting serine/threonine-protein kinase MNK1	-1	Validation
Cpd0054	CHEMBL3659485	COCCNC(=O)c1sc2ncnc(Nc3ccc(F)cc3OC3CCOCC3)c2c1C	IC50	'='	180	nM	B	MAP kinase-interacting serine/threonine-protein kinase MNK1	-1	Sub_train
Cpd0055	CHEMBL4452969	Cc1ccc(Nc2ncnc3sc4c(c23)CCN(S(=O)(=O)c2ccc(F)cc2F)C4)c(Br)c1	IC50	'='	1680	nM	B	MAP kinase-interacting serine/threonine-protein kinase MNK1	-1	Sub_train
Cpd0056	CHEMBL4449174	O=[N+]([O-])c1ccccc1S(=O)(=O)N1CCc2c(sc3ncnc(Nc4ccc(Cl)cc4F)c23)C1	IC50	'='	1260	nM	B	MAP kinase-interacting serine/threonine-protein kinase MNK1	-1	Sub_train
Cpd0057	CHEMBL53753	CNc1cc2c(Nc3cccc(Br)c3)ncnc2cn1	IC50	'='	1700	nM	B	MAP kinase-interacting serine/threonine-protein kinase MNK1	-1	Sub_train
Cpd0058	CHEMBL4462979	COc1ccc(S(=O)(=O)N2CCc3c(sc4ncnc(Nc5ccc(F)cc5OC)c34)C2)cc1	IC50	'='	650	nM	B	MAP kinase-interacting serine/threonine-protein kinase MNK1	-1	Test
Cpd0059	CHEMBL4577564	Cc1cccc(Nc2ncnc3sc4c(c23)CCCC4)c1	IC50	'='	1790	nM	B	MAP kinase-interacting serine/threonine-protein kinase MNK1	-1	Validation
Cpd0060	CHEMBL4470343	COc1ccc(S(=O)(=O)N2CCc3c(sc4ncnc(Nc5cccc(Cl)c5)c34)C2)cc1	IC50	'='	1400	nM	B	MAP kinase-interacting serine/threonine-protein kinase MNK1	-1	Sub_train
Cpd0061	CHEMBL4457274	CC(C)Oc1cc(-c2cncc(-c3cnn(C)c3)c2)ccc1C(N)=O	IC50	'='	400	nM	B	MAP kinase-interacting serine/threonine-protein kinase MNK1	-1	Sub_train
Cpd0062	CHEMBL2113964	Clc1ncnc2ccsc12	IC50	'='	76000	nM	B	MAP kinase-interacting serine/threonine-protein kinase MNK1	-1	Validation
Cpd0063	CHEMBL118266	c1cncc(-c2csc(-c3cccnc3)n2)c1	IC50	'='	27000	nM	B	MAP kinase-interacting serine/threonine-protein kinase MNK1	-1	Sub_train
Cpd0064	CHEMBL4586717	CNC(=O)c1cncc(-c2ccc(C(N)=O)c(OC(C)C)c2)c1	IC50	'='	1900	nM	B	MAP kinase-interacting serine/threonine-protein kinase MNK1	-1	Test
Cpd0065	CHEMBL4587832	CC(C)Oc1cc(-c2cncc(-c3cnn(C4COC4)c3)c2)ccc1C(N)=O	IC50	'='	200	nM	B	MAP kinase-interacting serine/threonine-protein kinase MNK1	-1	Sub_train
Cpd0066	CHEMBL4446188	NC(=O)c1ccc(-c2ccc(N)nc2)cc1	IC50	'='	34000	nM	B	MAP kinase-interacting serine/threonine-protein kinase MNK1	-1	Validation
Cpd0067	CHEMBL4570689	NC(=O)c1ccc(-c2cccnc2N)cc1	IC50	'='	42000	nM	B	MAP kinase-interacting serine/threonine-protein kinase MNK1	-1	Validation
Cpd0068	CHEMBL4537933	NCCOc1cc(-c2cccnc2)ccc1C(N)=O	IC50	'='	820	nM	B	MAP kinase-interacting serine/threonine-protein kinase MNK1	-1	Test
Cpd0069	CHEMBL4518152	NC(=O)c1ccc(-c2cccnc2)cc1OC1CCNCC1	IC50	'='	1100	nM	B	MAP kinase-interacting serine/threonine-protein kinase MNK1	-1	Validation
Cpd0070	CHEMBL4474546	NC(=O)c1ccc(-c2cncc(C(=O)O)c2)cc1	IC50	'='	8400	nM	B	MAP kinase-interacting serine/threonine-protein kinase MNK1	-1	Validation
Cpd0071	CHEMBL3804941	CCC1CCN(Cc2ccc(NC(=O)COc3ccc(-c4cccnc4)cc3)cc2C(F)(F)F)CC1	IC50	'='	4510	nM	B	MAP kinase-interacting serine/threonine-protein kinase MNK1	-1	Sub_train
Cpd0072	CHEMBL3805330	O=C(CNc1ccc(-c2ccc(NC(=O)C3CC3)nc2)cc1)Nc1ccc(CN2CCNCC2)c(C(F)(F)F)c1	IC50	'='	510	nM	B	MAP kinase-interacting serine/threonine-protein kinase MNK1	-1	Validation
Cpd0073	CHEMBL3804952	CCN1CCN(Cc2ccc(NC(=O)Cc3ccc(Oc4ccnc(NC)c4)cc3)cc2C(F)(F)F)CC1	IC50	'='	370	nM	B	MAP kinase-interacting serine/threonine-protein kinase MNK1	-1	Sub_train
Cpd0074	CHEMBL3805865	CCN1CCN(Cc2ccc(NC(=O)COc3ccc(-c4ccc(NC(C)=O)nc4)cc3)cc2C(F)(F)F)CC1	IC50	'='	5680	nM	B	MAP kinase-interacting serine/threonine-protein kinase MNK1	-1	Sub_train
Cpd0075	CHEMBL4071844	NC(=O)c1ccc(Nc2ccncn2)cc1	IC50	'='	690	nM	B	MAP kinase-interacting serine/threonine-protein kinase MNK1	-1	Test
Cpd0076	CHEMBL4077341	O=C1NCc2cc(Nc3ncnc4[nH]cnc34)ccc21	IC50	'='	23	nM	B	MAP kinase-interacting serine/threonine-protein kinase MNK1	1	Sub_train
Cpd0077	CHEMBL4208246	CN(C)C1CCN(C(=O)c2ccc(-c3cn4c(-c5ccc(C#N)cc5)cnc4cn3)cc2)CC1	IC50	'='	238	nM	B	MAP kinase-interacting serine/threonine-protein kinase MNK1	-1	Validation
Cpd0078	CHEMBL1240787	Fc1cccc(Nc2ncnc3[nH]ncc23)c1	IC50	'='	1090	nM	B	MAP kinase-interacting serine/threonine-protein kinase MNK1	-1	Test
Cpd0079	CHEMBL29197	COc1cc2ncnc(Nc3cccc(Br)c3)c2cc1OC	IC50	'='	630	nM	B	MAP kinase-interacting serine/threonine-protein kinase MNK1	-1	Sub_train
Cpd0080	CHEMBL4563423	COc1cc(-c2cccnc2)ccc1C(N)=O	IC50	'='	2800	nM	B	MAP kinase-interacting serine/threonine-protein kinase MNK1	-1	Sub_train
Cpd0081	CHEMBL4574792	NC(=O)c1ccc(-c2cncc(-c3cccnc3)c2)cc1	IC50	'='	4400	nM	B	MAP kinase-interacting serine/threonine-protein kinase MNK1	-1	Validation
Cpd0082	CHEMBL3893616	CS(=O)(CCCOc1ccc2ncc(-c3cc4ccccc4o3)n2n1)=NC(=O)C(F)(F)F	IC50	'='	13	nM	B	MAP kinase-interacting serine/threonine-protein kinase MNK1	1	Sub_train
Cpd0083	CHEMBL225519	O=C1NCCc2[nH]c(-c3ccncc3)cc21	IC50	'='	2670	nM	B	MAP kinase-interacting serine/threonine-protein kinase MNK1	-1	Validation
Cpd0084	CHEMBL1240590	CNc1ccc2ncc(-c3cccc(O)c3)n2n1	IC50	'='	1530	nM	B	MAP kinase-interacting serine/threonine-protein kinase MNK1	-1	Validation
Cpd0085	CHEMBL3974882	CS(=O)(=O)CCCOc1nn2c(-c3cc4ccccc4o3)cnc2cc1-c1ccccc1	IC50	'='	17	nM	B	MAP kinase-interacting serine/threonine-protein kinase MNK1	1	Validation
Cpd0086	CHEMBL4581903	COc1ccc(S(=O)(=O)N2CCc3c(sc4ncnc(Nc5cccc(C)c5)c34)C2)cc1	IC50	'='	1410	nM	B	MAP kinase-interacting serine/threonine-protein kinase MNK1	-1	Validation
Cpd0087	CHEMBL4468342	COc1ccc(S(=O)(=O)N2CCc3c(sc4ncnc(Nc5cccc(OC)c5)c34)C2)cc1	IC50	'='	2140	nM	B	MAP kinase-interacting serine/threonine-protein kinase MNK1	-1	Sub_train
Cpd0088	CHEMBL4443472	CC(C)Oc1cc(-c2cncc(-c3cnn(C4CCOC4)c3)c2)ccc1C(N)=O	IC50	'='	120	nM	B	MAP kinase-interacting serine/threonine-protein kinase MNK1	-1	Test
Cpd0089	CHEMBL265470	CC(=O)O.O=C(O)c1ccc2c3c1cccc3c(=O)n1c3ccccc3nc21	IC50	'='	120	nM	B	MAP kinase-interacting serine/threonine-protein kinase MNK1	-1	Sub_train
Cpd0090	CHEMBL4202593	CN1CCN(C(=O)c2ccc(-c3cn4c(-c5ccc(C(F)F)cc5)cnc4cn3)cc2)CC1	IC50	'='	369	nM	B	MAP kinase-interacting serine/threonine-protein kinase MNK1	-1	Validation
Cpd0091	CHEMBL4115007	C[C@@H](Oc1cc(F)ccc1Nc1ncnc2cc(N=S3(=O)CCC3)cc(Cl)c12)C(=O)NCC(F)(F)F	IC50	'='	27	nM	B	MAP kinase-interacting serine/threonine-protein kinase MNK1	1	Test
Cpd0092	CHEMBL3979535	COc1nccc2oc(-c3cnc4ccc(OCCCS(C)(=N)=O)nn34)cc12	IC50	'='	9	nM	B	MAP kinase-interacting serine/threonine-protein kinase MNK1	1	Sub_train
Cpd0093	CHEMBL1271692	NS(=O)(=O)c1ccc(Nc2ncc(-c3ccc(=O)[nH]c3)o2)cc1	IC50	'='	1100	nM	B	MAP kinase-interacting serine/threonine-protein kinase MNK1	-1	Test
Cpd0094	CHEMBL3947209	CSCCCOc1ccc2ncc(-c3cc4ccccc4o3)n2n1	IC50	'='	11	nM	B	MAP kinase-interacting serine/threonine-protein kinase MNK1	1	Validation
Cpd0095	CHEMBL4113364	COc1nccc2oc(-c3cnc4ccc(OC[C@H]5CNCCO5)nn34)cc12	IC50	'='	11	nM	B	MAP kinase-interacting serine/threonine-protein kinase MNK1	1	Sub_train
Cpd0096	CHEMBL4208890	CC(=O)N1CCN(C(=O)c2ccc(-c3cn4c(-c5ccc(O)cc5)cnc4cn3)cc2)CC1	IC50	'='	224	nM	B	MAP kinase-interacting serine/threonine-protein kinase MNK1	-1	Test
Cpd0097	CHEMBL3932933	C[S+]([O-])CCCOc1ccc2ncc(-c3cc4ccccc4o3)n2n1	IC50	'='	4	nM	B	MAP kinase-interacting serine/threonine-protein kinase MNK1	1	Sub_train
Cpd0098	CHEMBL1271480	O=c1ccc(-c2cnn3cc(-c4ccc(OCCN5CCOCC5)cc4)cnc23)c[nH]1	IC50	'='	45	nM	B	MAP kinase-interacting serine/threonine-protein kinase MNK1	1	Sub_train
Cpd0099	CHEMBL3913844	COc1ccc2oc(-c3cnc4ccc(OCCCS(C)(=O)=O)nn34)cc2c1	IC50	'='	5	nM	B	MAP kinase-interacting serine/threonine-protein kinase MNK1	1	Sub_train
Cpd0100	CHEMBL4208627	CC(=O)Nc1cn2c(-c3ccc(O)cc3)cnc2cn1	IC50	'='	789	nM	B	MAP kinase-interacting serine/threonine-protein kinase MNK1	-1	Test
Cpd0101	CHEMBL4553042	COc1ccc(S(=O)(=O)N2CCc3c(sc4ncnc(Nc5ccc(C)cc5Br)c34)C2)cc1	IC50	'='	1890	nM	B	MAP kinase-interacting serine/threonine-protein kinase MNK1	-1	Sub_train
Cpd0102	CHEMBL2441619	Cc1ccc2nc(C(F)(F)F)cc(N3CCNCC3)c2c1	IC50	'='	180000	nM	B	MAP kinase-interacting serine/threonine-protein kinase MNK1	-1	Validation
Cpd0103	CHEMBL4113944	Cc1cc([C@@H](C)Oc2ncccc2Nc2ncnc3cc(N=S(C)(C)=O)cc(Cl)c23)on1	IC50	'='	53	nM	B	MAP kinase-interacting serine/threonine-protein kinase MNK1	1	Sub_train
Cpd0104	CHEMBL4465294	CC(C)Oc1cc(-c2cncc(N3CCOCC3)c2)ccc1C(N)=O	IC50	'='	900	nM	B	MAP kinase-interacting serine/threonine-protein kinase MNK1	-1	Sub_train
Cpd0105	CHEMBL4587472	CC(C)Oc1cc(-c2cncc(-c3nn[nH]n3)c2)ccc1C(N)=O	IC50	'='	310	nM	B	MAP kinase-interacting serine/threonine-protein kinase MNK1	-1	Sub_train
Cpd0106	CHEMBL4204438	CN1CCN(C(=O)c2ccc(-c3ccc4ncc(-c5ccc(C#N)cc5)n4c3)cc2)CC1	IC50	'='	84	nM	B	MAP kinase-interacting serine/threonine-protein kinase MNK1	1	Sub_train
Cpd0107	CHEMBL3902586	COc1cccc2oc(-c3cnc4ccc(OCCCS(C)(=O)=NC(=O)C(F)(F)F)nn34)cc12	IC50	'='	9	nM	B	MAP kinase-interacting serine/threonine-protein kinase MNK1	1	Sub_train
Cpd0108	CHEMBL4216991	CN1CCN(C(=O)c2ccc(-c3cn4c(-c5ccc(C#N)cc5)cnc4cn3)cc2)CC1	IC50	'='	499	nM	B	MAP kinase-interacting serine/threonine-protein kinase MNK1	-1	Sub_train
Cpd0109	CHEMBL4459257	COc1ccc(S(=O)(=O)N2CCc3c(sc4ncnc(Nc5ccc(Cl)cc5F)c34)C2)cc1	IC50	'='	1150	nM	B	MAP kinase-interacting serine/threonine-protein kinase MNK1	-1	Test
Cpd0110	CHEMBL4439152	Cc1ccc(Nc2ncnc3sc4c(c23)CCN(S(=O)(=O)c2ccccc2[N+](=O)[O-])C4)c(Br)c1	IC50	'='	1650	nM	B	MAP kinase-interacting serine/threonine-protein kinase MNK1	-1	Sub_train
Cpd0111	CHEMBL3805114	CCN1CCN(Cc2ccc(NC(=O)Cc3ccc(Oc4ccncc4)cc3)cc2C(F)(F)F)CC1	IC50	'='	540	nM	B	MAP kinase-interacting serine/threonine-protein kinase MNK1	-1	Sub_train
Cpd0112	CHEMBL4474769	CCNc1cc(-c2cccnc2)ccc1C(N)=O	IC50	'='	58000	nM	B	MAP kinase-interacting serine/threonine-protein kinase MNK1	-1	Validation
Cpd0113	CHEMBL4101302	c1ccc(-c2n[nH]c3ccc(-c4ccncc4)cc23)cc1	IC50	'='	3800	nM	B	MAP kinase-interacting serine/threonine-protein kinase MNK1	-1	Validation
Cpd0114	CHEMBL4216093	CN1CCN(C(=O)c2ccc(-c3cn4c(-c5cccc(O)c5)cnc4cn3)cc2)CC1	IC50	'='	1300	nM	B	MAP kinase-interacting serine/threonine-protein kinase MNK1	-1	Test
Cpd0115	CHEMBL4439094	O=C1NC2(CCCCC2)n2c1c(Cl)cc(Nc1ccncn1)c2=O	IC50	'='	6	nM	B	MAP kinase-interacting serine/threonine-protein kinase MNK1	1	Validation
Cpd0116	CHEMBL4533624	Cc1cccc(Nc2ncnc3sc4c(c23)CCN(S(=O)(=O)c2ccc(F)cc2F)C4)c1	IC50	'='	2400	nM	B	MAP kinase-interacting serine/threonine-protein kinase MNK1	-1	Sub_train
Cpd0117	CHEMBL4537838	COc1ccc(S(=O)(=O)N2CCc3c(sc4ncnc(Nc5ccc(F)cc5Br)c34)C2)cc1	IC50	'='	1000	nM	B	MAP kinase-interacting serine/threonine-protein kinase MNK1	-1	Test
Cpd0118	CHEMBL1240885	Nc1ncnc2[nH]nc(Nc3ccc(F)cc3)c12	IC50	'='	2740	nM	B	MAP kinase-interacting serine/threonine-protein kinase MNK1	-1	Validation
Cpd0119	CHEMBL3632739	COC(=O)c1sc2ncnc(Nc3ccc(F)cc3OC(C)C)c2c1C	IC50	'='	590	nM	B	MAP kinase-interacting serine/threonine-protein kinase MNK1	-1	Sub_train
Cpd0120	CHEMBL4516825	O=[N+]([O-])c1ccccc1S(=O)(=O)N1CCc2c(sc3ncnc(Nc4ccc(Br)cc4)c23)C1	IC50	'='	1250	nM	B	MAP kinase-interacting serine/threonine-protein kinase MNK1	-1	Validation
Cpd0121	CHEMBL4474103	O=S(=O)(c1ccc(F)cc1F)N1CCc2c(sc3ncnc(Nc4ccc(Cl)cc4F)c23)C1	IC50	'='	1540	nM	B	MAP kinase-interacting serine/threonine-protein kinase MNK1	-1	Test
Cpd0122	CHEMBL4445835	COc1cccc(Nc2ncnc3sc4c(c23)CCN(S(=O)(=O)c2ccc(F)cc2F)C4)c1	IC50	'='	1880	nM	B	MAP kinase-interacting serine/threonine-protein kinase MNK1	-1	Sub_train
Cpd0123	CHEMBL3355001	O=C1OCCOc2cc(F)ccc2Nc2ncnc3[nH]c4c(c23)CC1CC4	IC50	'='	3540	nM	B	MAP kinase-interacting serine/threonine-protein kinase MNK1	-1	Sub_train
Cpd0124	CHEMBL4565825	Cc1cccc(Nc2ncnc3sc4c(c23)CCN(S(=O)(=O)c2cccs2)C4)c1	IC50	'='	2130	nM	B	MAP kinase-interacting serine/threonine-protein kinase MNK1	-1	Validation
Cpd0125	CHEMBL4108589	Cc1cc(N=S2(=O)CCCC2)cc2ncnc(Nc3ccc(F)cc3O[C@H](C)C(=O)NCC(C)(C)O)c12	IC50	'='	75	nM	B	MAP kinase-interacting serine/threonine-protein kinase MNK1	1	Test
Cpd0126	CHEMBL4584574	O=S(=O)(c1cccs1)N1CCc2c(sc3ncnc(Nc4ccc(F)cc4F)c23)C1	IC50	'='	1460	nM	B	MAP kinase-interacting serine/threonine-protein kinase MNK1	-1	Sub_train
Cpd0127	CHEMBL4107950	C[C@@H](Oc1cc(F)ccc1Nc1ncnc2cc(N=S3(=O)CCC3)cc(F)c12)C(=O)NCC(F)(F)F	IC50	'='	14	nM	B	MAP kinase-interacting serine/threonine-protein kinase MNK1	1	Sub_train
Cpd0128	CHEMBL66031	Brc1cccc(Nc2ncnc3cc4[nH]cnc4cc23)c1	IC50	'='	2800	nM	B	MAP kinase-interacting serine/threonine-protein kinase MNK1	-1	Sub_train
Cpd0129	CHEMBL4208112	O=C(Nc1cn2c(-c3ccc(O)cc3)cnc2cn1)c1ccccc1	IC50	'='	3350	nM	B	MAP kinase-interacting serine/threonine-protein kinase MNK1	-1	Sub_train
Cpd0130	CHEMBL4208772	N#Cc1ccc(-c2cnc3ccc(-c4ccc(C(=O)N5CCNCC5)cc4)nn23)cc1	IC50	'='	16	nM	B	MAP kinase-interacting serine/threonine-protein kinase MNK1	1	Sub_train
Cpd0131	CHEMBL1243405	OCCCNc1ccc2ncc(-c3ccccc3F)n2n1	IC50	'='	3240	nM	B	MAP kinase-interacting serine/threonine-protein kinase MNK1	-1	Sub_train
Cpd0132	CHEMBL3930574	COc1cccc2oc(-c3cnc4ccc(OCCCS(C)(=N)=O)nn34)cc12	IC50	'='	2	nM	B	MAP kinase-interacting serine/threonine-protein kinase MNK1	1	Sub_train
Cpd0133	CHEMBL4209496	CN1CCN(C(=O)c2ccc(-c3cn4c(-c5ccc(O)cc5)cnc4cn3)cc2)CC1	IC50	'='	284	nM	B	MAP kinase-interacting serine/threonine-protein kinase MNK1	-1	Sub_train
Cpd0134	CHEMBL1240535	CNc1ccc2ncc(-c3ccc(F)cc3)n2n1	IC50	'='	4050	nM	B	MAP kinase-interacting serine/threonine-protein kinase MNK1	-1	Sub_train
Cpd0135	CHEMBL1240591	c1cnn2c(-c3ccncc3)cnc2c1	IC50	'='	3800	nM	B	MAP kinase-interacting serine/threonine-protein kinase MNK1	-1	Sub_train
Cpd0136	CHEMBL1243376	COCCNc1ccc2ncc(-c3ccc(F)cc3)n2n1	IC50	'='	4090	nM	B	MAP kinase-interacting serine/threonine-protein kinase MNK1	-1	Sub_train
Cpd0137	CHEMBL7917	COc1cc2ncnc(Nc3cccc(Cl)c3)c2cc1OC	IC50	'='	530	nM	B	MAP kinase-interacting serine/threonine-protein kinase MNK1	-1	Test
Cpd0138	CHEMBL4466788	O=S(=O)(c1ccc(F)cc1F)N1CCc2c(sc3ncnc(Nc4ccc(F)cc4F)c23)C1	IC50	'='	1100	nM	B	MAP kinase-interacting serine/threonine-protein kinase MNK1	-1	Validation
Cpd0139	CHEMBL1271532	c1cc(-c2cnc3c(-c4cn[nH]c4)cnn3c2)ccc1OCCN1CCOCC1	IC50	'='	27	nM	B	MAP kinase-interacting serine/threonine-protein kinase MNK1	1	Sub_train
Cpd0140	CHEMBL226403	O=C1NCCc2[nH]c(-c3ccnc(-c4cnc5ccccc5c4)c3)cc21	IC50	'='	5700	nM	B	MAP kinase-interacting serine/threonine-protein kinase MNK1	-1	Sub_train
Cpd0141	CHEMBL478629	c1cc(-c2cnn3cc(-c4ccc(OCCN5CCCCC5)cc4)cnc23)ccn1	IC50	'='	11	nM	B	MAP kinase-interacting serine/threonine-protein kinase MNK1	1	Sub_train
Cpd0142	CHEMBL1243404	OCCCNc1ccc2ncc(-c3ccc(F)cc3)n2n1	IC50	'='	2410	nM	B	MAP kinase-interacting serine/threonine-protein kinase MNK1	-1	Validation
Cpd0143	CHEMBL4561883	O=S(=O)(c1cccs1)N1CCc2c(sc3ncnc(Nc4ccc(Cl)cc4F)c23)C1	IC50	'='	1360	nM	B	MAP kinase-interacting serine/threonine-protein kinase MNK1	-1	Validation
Cpd0144	CHEMBL388566	O=C1NCCc2[nH]c(-c3ccnc(-c4ccccc4)c3)cc21	IC50	'='	16000	nM	B	MAP kinase-interacting serine/threonine-protein kinase MNK1	-1	Validation
Cpd0145	CHEMBL4111983	C[C@@H](Oc1cc(F)ccc1Nc1ncnc2cc(N=S(C)(C)=O)cc(F)c12)C(F)(F)F	IC50	'='	164	nM	B	MAP kinase-interacting serine/threonine-protein kinase MNK1	-1	Test
Cpd0146	CHEMBL4113835	Cc1cc(N=S(C)(C)=O)cc2ncnc(Nc3ccc(F)cc3O[C@H](C)C#N)c12	IC50	'='	50	nM	B	MAP kinase-interacting serine/threonine-protein kinase MNK1	1	Validation
Cpd0147	CHEMBL4067557	CC1(C)NC(=O)c2c(Cl)cc(Nc3cc(N)ncn3)c(=O)n21	IC50	'='	2.2	nM	B	MAP kinase-interacting serine/threonine-protein kinase MNK1	1	Validation
Cpd0148	CHEMBL1241465	OCCNc1ccc2ncc(-c3ccc(Cl)cc3)n2n1	IC50	'='	2930	nM	B	MAP kinase-interacting serine/threonine-protein kinase MNK1	-1	Sub_train
Cpd0149	CHEMBL1240788	Brc1ccc(Nc2ncnc3[nH]ncc23)cc1	IC50	'='	1560	nM	B	MAP kinase-interacting serine/threonine-protein kinase MNK1	-1	Sub_train
Cpd0150	CHEMBL3659490	Cc1c(C(N)=O)sc2ncnc(Nc3ccc(F)cc3OC3CCN(Cc4ncon4)CC3)c12	IC50	'='	460	nM	B	MAP kinase-interacting serine/threonine-protein kinase MNK1	-1	Sub_train
Cpd0151	CHEMBL1271641	Oc1ccc(-c2cnn3cc(-c4ccc(OCCN5CCOCC5)cc4)cnc23)cc1O	IC50	'='	950	nM	B	MAP kinase-interacting serine/threonine-protein kinase MNK1	-1	Test
Cpd0152	CHEMBL4217366	CN1CCN(C(=O)c2ccc(-c3cn4c(-c5ccc(C(=O)O)cc5)cnc4cn3)cc2)CC1	IC50	'='	700	nM	B	MAP kinase-interacting serine/threonine-protein kinase MNK1	-1	Sub_train
Cpd0153	CHEMBL4073743	O=C1NC2(CCCCC2)n2c1c(Cl)cc(Nc1cc(NC(=O)C3CC3)ncn1)c2=O	IC50	'='	0.51	nM	B	MAP kinase-interacting serine/threonine-protein kinase MNK1	1	Test
Cpd0154	CHEMBL4064839	CC1(c2cccc(Cl)c2)NC(=O)c2c(Cl)cc(Nc3cc(NC(=O)C4CC4)ncn3)c(=O)n21	IC50	'='	1.6	nM	B	MAP kinase-interacting serine/threonine-protein kinase MNK1	1	Sub_train
Cpd0155	CHEMBL4113051	c1cnc2cc(-c3cnc4ccc(OC[C@H]5CNCCO5)nn34)oc2c1	IC50	'='	86	nM	B	MAP kinase-interacting serine/threonine-protein kinase MNK1	1	Validation
Cpd0156	CHEMBL3805074	CCN1CCN(Cc2ccc(NC(=O)Cc3ccc(Oc4cc(NC)ncn4)cc3)cc2C(F)(F)F)CC1	IC50	'='	3690	nM	B	MAP kinase-interacting serine/threonine-protein kinase MNK1	-1	Sub_train
Cpd0157	CHEMBL3659487	Cc1c(C(=O)NCCN2CCOCC2)sc2ncnc(Nc3ccc(F)cc3OC3CCOCC3)c12	IC50	'='	210	nM	B	MAP kinase-interacting serine/threonine-protein kinase MNK1	-1	Validation
Cpd0158	CHEMBL3977764	CS(=N)(=O)CCCCOc1ccc2ncc(-c3cc4ccccc4o3)n2n1	IC50	'='	8	nM	B	MAP kinase-interacting serine/threonine-protein kinase MNK1	1	Validation
Cpd0159	CHEMBL4064666	CC(=O)N1CCN(c2cc(-c3cc(C(F)(F)F)c4c(N)ncnn34)ccc2C#N)C(=O)C1(C)C	IC50	'='	66	nM	B	MAP kinase-interacting serine/threonine-protein kinase MNK1	1	Sub_train
Cpd0160	CHEMBL4441602	CC(C)Oc1cc(-c2cncc(N3CCCC3)c2)ccc1C(N)=O	IC50	'='	1500	nM	B	MAP kinase-interacting serine/threonine-protein kinase MNK1	-1	Sub_train
Cpd0161	CHEMBL4453264	Fc1cccc(Nc2ncnc3sc4c(c23)CCCC4)c1	IC50	'='	2180	nM	B	MAP kinase-interacting serine/threonine-protein kinase MNK1	-1	Sub_train
Cpd0162	CHEMBL4475709	O=S(=O)(c1cccs1)N1CCc2c(sc3ncnc(Nc4cccc(F)c4)c23)C1	IC50	'='	1500	nM	B	MAP kinase-interacting serine/threonine-protein kinase MNK1	-1	Validation
Cpd0163	CHEMBL4560849	CC(C)(C)OC(=O)N1CCc2c(sc3ncnc(Nc4ccc(F)cc4Br)c23)C1	IC50	'='	1720	nM	B	MAP kinase-interacting serine/threonine-protein kinase MNK1	-1	Sub_train
Cpd0164	CHEMBL4086319	CC1(C)NC(=O)c2ccc(Nc3cc(NC(=O)C4CC4)ncn3)c(=O)n21	IC50	'='	2.7	nM	B	MAP kinase-interacting serine/threonine-protein kinase MNK1	1	Test
Cpd0165	CHEMBL4094975	Nc1cc(Nc2cc(Cl)c3n(c2=O)C2(CCCC2)NC3=O)ncn1	IC50	'='	0.88	nM	B	MAP kinase-interacting serine/threonine-protein kinase MNK1	1	Sub_train
Cpd0166	CHEMBL4453419	CN1CCc2c(sc3ncnc(Nc4ccc(Cl)cc4)c23)C1	IC50	'='	1820	nM	B	MAP kinase-interacting serine/threonine-protein kinase MNK1	-1	Sub_train
Cpd0167	CHEMBL4110010	c1cc2oc(-c3cnc4ccc(OC[C@H]5CNCCO5)nn34)cc2cn1	IC50	'='	72	nM	B	MAP kinase-interacting serine/threonine-protein kinase MNK1	1	Sub_train
Cpd0168	CHEMBL4109804	Cc1cc([C@@H](C)Oc2cc(F)ccc2Nc2ncnc3cc(N=S(C)(C)=O)cc(Cl)c23)on1	IC50	'='	54	nM	B	MAP kinase-interacting serine/threonine-protein kinase MNK1	1	Test
Cpd0169	CHEMBL3982761	Cc1cc(N=S2(=O)CCCC2)cc2ncnc(Nc3ccc(F)cc3OC(CF)CF)c12	IC50	'='	34	nM	B	MAP kinase-interacting serine/threonine-protein kinase MNK1	1	Sub_train
Cpd0170	CHEMBL1271642	NS(=O)(=O)c1ccc(Nc2ncc(-c3ccc(O)c(O)c3)o2)cc1	IC50	'='	2200	nM	B	MAP kinase-interacting serine/threonine-protein kinase MNK1	-1	Sub_train
Cpd0171	CHEMBL3804972	CC(C)C(=O)Nc1ccc(-c2ccc(NCC(=O)Nc3ccc(CN4CCNCC4)c(C(F)(F)F)c3)cc2)cn1	IC50	'='	7700	nM	B	MAP kinase-interacting serine/threonine-protein kinase MNK1	-1	Sub_train
Cpd0172	CHEMBL1240786	Clc1ccc(Nc2ncnc3[nH]ncc23)cc1	IC50	'='	580	nM	B	MAP kinase-interacting serine/threonine-protein kinase MNK1	-1	Sub_train
Cpd0173	CHEMBL361227	Fc1ccc(Nc2[nH]cnc3ncnc2-3)cc1	IC50	'='	1030	nM	B	MAP kinase-interacting serine/threonine-protein kinase MNK1	-1	Sub_train
Cpd0174	CHEMBL4482949	O=S(=O)(c1ccc(F)cc1F)N1CCc2c(sc3ncnc(Nc4cccc(Cl)c4)c23)C1	IC50	'='	1740	nM	B	MAP kinase-interacting serine/threonine-protein kinase MNK1	-1	Validation
Cpd0175	CHEMBL4532338	COc1ccc(S(=O)(=O)N2CCc3c(sc4ncnc(Nc5ccc(F)cc5F)c34)C2)cc1	IC50	'='	830	nM	B	MAP kinase-interacting serine/threonine-protein kinase MNK1	-1	Sub_train
Cpd0176	CHEMBL1240884	c1ccc2cc(Nc3ncnc4[nH]ncc34)ccc2c1	IC50	'='	1350	nM	B	MAP kinase-interacting serine/threonine-protein kinase MNK1	-1	Sub_train
Cpd0177	CHEMBL3805891	CCN1CCN(Cc2ccc(NC(=O)CNc3ccc(-c4ccc(NC(C)=O)nc4)cc3)cc2C(F)(F)F)CC1	IC50	'='	5980	nM	B	MAP kinase-interacting serine/threonine-protein kinase MNK1	-1	Validation
Cpd0178	CHEMBL4577910	COc1cccc(Nc2ncnc3sc4c(c23)CCCC4)c1	IC50	'='	1700	nM	B	MAP kinase-interacting serine/threonine-protein kinase MNK1	-1	Sub_train
Cpd0179	CHEMBL4531356	COc1cc(F)ccc1Nc1ncnc2sc3c(c12)CCN(C(=O)OC(C)(C)C)C3	IC50	'='	1340	nM	B	MAP kinase-interacting serine/threonine-protein kinase MNK1	-1	Sub_train
Cpd0180	CHEMBL4563521	Cc1ccc(Nc2ncnc3sc4c(c23)CCN(C)C4)c(Br)c1	IC50	'='	1650	nM	B	MAP kinase-interacting serine/threonine-protein kinase MNK1	-1	Sub_train
Cpd0181	CHEMBL4450446	COc1cc(F)ccc1Nc1ncnc2sc3c(c12)CCN(S(=O)(=O)c1ccc(F)cc1F)C3	IC50	'='	930	nM	B	MAP kinase-interacting serine/threonine-protein kinase MNK1	-1	Validation
Cpd0182	CHEMBL4113312	C[C@@H](Oc1cc(F)ccc1Nc1ncnc2cc(N=S(C)(C)=O)cc(F)c12)C(=O)NCC(F)(F)F	IC50	'='	68	nM	B	MAP kinase-interacting serine/threonine-protein kinase MNK1	1	Validation
Cpd0183	CHEMBL3799935	Nc1ncc(-c2ccccc2)cc1-c1nc2ccccc2[nH]1	IC50	'='	120	nM	B	MAP kinase-interacting serine/threonine-protein kinase MNK1	-1	Test
Cpd0184	CHEMBL3954138	Cc1c(-c2cnc3ccc(OCCCS(C)(=O)=O)nn23)oc2ccccc12	IC50	'='	61	nM	B	MAP kinase-interacting serine/threonine-protein kinase MNK1	1	Validation
Cpd0185	CHEMBL3797574	CN(C)C(=O)c1cccc(-c2cnc(N)c(-c3nc4ccccc4[nH]3)c2)c1	IC50	'='	36	nM	B	MAP kinase-interacting serine/threonine-protein kinase MNK1	1	Sub_train
Cpd0186	CHEMBL1240674	c1cc(-c2cnc3sc(NCC4CC4)nn23)ccn1	IC50	'='	1710	nM	B	MAP kinase-interacting serine/threonine-protein kinase MNK1	-1	Validation
Cpd0187	CHEMBL4211649	N#Cc1ccc(-c2cnc3ccc(-c4ccc(C(=O)N5CCOCC5)cc4)cn23)cc1	IC50	'='	64	nM	B	MAP kinase-interacting serine/threonine-protein kinase MNK1	1	Sub_train
Cpd0188	CHEMBL3545307	Cc1ccc(C(=O)Nc2ccc(Oc3cc4cnn(C)c4cc3-c3cn[nH]c3)c(F)c2)c(=O)n1-c1ccc(F)cc1	IC50	'='	130	nM	B	MAP kinase-interacting serine/threonine-protein kinase MNK1	-1	Test
Cpd0189	CHEMBL4115507	Cc1cc(N=S(C)(C)=O)cc2ncnc(Nc3ccc(F)cc3O[C@H](C)C(=O)NCC(F)(F)F)c12	IC50	'='	55	nM	B	MAP kinase-interacting serine/threonine-protein kinase MNK1	1	Validation
Cpd0190	CHEMBL4580707	COc1cccc(Nc2ncnc3sc4c(c23)CCN(C(=O)OC(C)(C)C)C4)c1	IC50	'='	1950	nM	B	MAP kinase-interacting serine/threonine-protein kinase MNK1	-1	Sub_train
Cpd0191	CHEMBL4447000	COc1cc(F)ccc1Nc1ncnc2sc3c(c12)CCN(Cc1ccccc1)C3	IC50	'='	1000	nM	B	MAP kinase-interacting serine/threonine-protein kinase MNK1	-1	Sub_train
Cpd0192	CHEMBL4465305	COc1cccc(Nc2ncnc3sc4c(c23)CCN(S(=O)(=O)c2ccccc2[N+](=O)[O-])C4)c1	IC50	'='	2020	nM	B	MAP kinase-interacting serine/threonine-protein kinase MNK1	-1	Sub_train
Cpd0193	CHEMBL1241463	NC(=O)c1ccc(Nc2ncnc3[nH]cnc23)cc1	IC50	'='	60	nM	B	MAP kinase-interacting serine/threonine-protein kinase MNK1	1	Validation
Cpd0194	CHEMBL1173442	C[C@H]1C/C=C/[C@@H](O)[C@@H](O)CC/C=C/c2cc(O)cc(O)c2C(=O)O1	IC50	'='	40000	nM	B	MAP kinase-interacting serine/threonine-protein kinase MNK1	-1	Sub_train
Cpd0195	CHEMBL4448106	COc1ccc(S(=O)(=O)N2CCc3c(sc4ncnc(Nc5ccc(Cl)cc5)c34)C2)cc1	IC50	'='	1220	nM	B	MAP kinase-interacting serine/threonine-protein kinase MNK1	-1	Validation
Cpd0196	CHEMBL4298140	Cc1cc(Nc2cc(N)ncn2)c(=O)n2c1C(=O)NC21CCCCC1.Cl	IC50	'='	2	nM	B	MAP kinase-interacting serine/threonine-protein kinase MNK1	1	Test
Cpd0197	CHEMBL3805956	CCN1CCN(Cc2ccc(NC(=O)COc3ccc(-c4cccnc4)cc3)cc2C(F)(F)F)CC1	IC50	'='	570	nM	B	MAP kinase-interacting serine/threonine-protein kinase MNK1	-1	Sub_train
Cpd0198	CHEMBL4471970	COc1cccc(Nc2ncnc3sc4c(c23)CCN(C)C4)c1	IC50	'='	2290	nM	B	MAP kinase-interacting serine/threonine-protein kinase MNK1	-1	Validation
Cpd0199	CHEMBL3925147	CS(=N)(=O)CCCOc1ccc2ncc(-c3cc4ccccc4o3)n2n1	IC50	'='	4	nM	B	MAP kinase-interacting serine/threonine-protein kinase MNK1	1	Sub_train
Cpd0200	CHEMBL4108118	Cc1cc(N=S2(=O)CCC2)cc2ncnc(Nc3ccc(F)cc3O[C@H](C)C(F)(F)F)c12	IC50	'='	71	nM	B	MAP kinase-interacting serine/threonine-protein kinase MNK1	1	Validation
Cpd0201	CHEMBL3966399	Cc1cc(N=S(C)(C)=O)cc2ncnc(Nc3ccc(F)cc3OC(CF)CF)c12	IC50	'='	60	nM	B	MAP kinase-interacting serine/threonine-protein kinase MNK1	1	Sub_train
Cpd0202	CHEMBL4109890	Cc1cc(N=S2(=O)CCCC2)cc2ncnc(Nc3ccc(F)cc3O[C@H](C)C(=O)NCC(F)(F)F)c12	IC50	'='	38	nM	B	MAP kinase-interacting serine/threonine-protein kinase MNK1	1	Sub_train
Cpd0203	CHEMBL4536609	O=S(=O)(c1ccc(F)cc1F)N1CCc2c(sc3ncnc(Nc4ccc(F)cc4Br)c23)C1	IC50	'='	1280	nM	B	MAP kinase-interacting serine/threonine-protein kinase MNK1	-1	Sub_train
Cpd0204	CHEMBL3908576	CS(=O)(=O)CCCOc1ccc2ncc(-c3cc4cc(F)ccc4o3)n2n1	IC50	'='	7	nM	B	MAP kinase-interacting serine/threonine-protein kinase MNK1	1	Sub_train
Cpd0205	CHEMBL3915020	CS(=O)(=O)CCCOc1ccc2ncc(-c3cc4cnccc4o3)n2n1	IC50	'='	28	nM	B	MAP kinase-interacting serine/threonine-protein kinase MNK1	1	Validation
Cpd0206	CHEMBL4569209	Cc1[nH]ncc1-c1cncc(-c2ccc(C(N)=O)c(OC(C)C)c2)c1	IC50	'='	54	nM	B	MAP kinase-interacting serine/threonine-protein kinase MNK1	1	Sub_train
Cpd0207	CHEMBL4539725	O=C(O)c1ccc(-c2cccnc2)cc1	IC50	'='	31000	nM	B	MAP kinase-interacting serine/threonine-protein kinase MNK1	-1	Sub_train
Cpd0208	CHEMBL4583708	NC(=O)c1ccc(-c2cccnc2)cc1OC1CCNC1	IC50	'='	1900	nM	B	MAP kinase-interacting serine/threonine-protein kinase MNK1	-1	Sub_train
Cpd0209	CHEMBL4558635	Cn1ccc(-c2cncc(-c3ccc(C(N)=O)cc3)c2)n1	IC50	'='	1100	nM	B	MAP kinase-interacting serine/threonine-protein kinase MNK1	-1	Sub_train
Cpd0210	CHEMBL4588193	CC(C)Oc1cc(-c2cncc(-c3cnn(C(C)C)c3)c2)ccc1C(N)=O	IC50	'='	85	nM	B	MAP kinase-interacting serine/threonine-protein kinase MNK1	1	Sub_train
Cpd0211	CHEMBL4110890	C[C@H](NC(=O)[C@@H](C)Oc1cc(F)ccc1Nc1ncnc2cc(N=S(C)(C)=O)cc(F)c12)C(F)(F)F	IC50	'='	21	nM	B	MAP kinase-interacting serine/threonine-protein kinase MNK1	1	Sub_train
Cpd0212	CHEMBL4212480	NC(=O)c1ccc(-c2cn3c(-c4ccc(O)cc4)cnc3cn2)cc1	IC50	'='	310	nM	B	MAP kinase-interacting serine/threonine-protein kinase MNK1	-1	Sub_train
Cpd0213	CHEMBL3659486	Cc1c(C(=O)NCCCN(C)C)sc2ncnc(Nc3ccc(F)cc3OC3CCOCC3)c12	IC50	'='	100	nM	B	MAP kinase-interacting serine/threonine-protein kinase MNK1	1	Sub_train
Cpd0214	CHEMBL195744	COC(=O)c1ccc(Nc2[nH]cnc3ncnc2-3)cc1	IC50	'='	850	nM	B	MAP kinase-interacting serine/threonine-protein kinase MNK1	-1	Sub_train
Cpd0215	CHEMBL4065802	Cc1cc(Nc2cc(N)ncn2)c(=O)n2c1C(=O)NC21CCC(F)(F)CC1	IC50	'='	1.4	nM	B	MAP kinase-interacting serine/threonine-protein kinase MNK1	1	Sub_train
Cpd0216	CHEMBL4203889	N#Cc1ccc(-c2cnc3ccc(-c4ccc(C(=O)N5CCOCC5)cc4)nn23)cc1	IC50	'='	23	nM	B	MAP kinase-interacting serine/threonine-protein kinase MNK1	1	Validation
Cpd0217	CHEMBL4211757	CN1CCN(C(=O)c2ccc(-c3cn4c(-c5ccc(Cl)cc5)cnc4cn3)cc2)CC1	IC50	'='	331	nM	B	MAP kinase-interacting serine/threonine-protein kinase MNK1	-1	Sub_train
Cpd0218	CHEMBL3805029	O=C(COc1ccc(-c2cccnc2)cc1)Nc1ccc(CN2CCNCC2)c(C(F)(F)F)c1	IC50	'='	350	nM	B	MAP kinase-interacting serine/threonine-protein kinase MNK1	-1	Sub_train
Cpd0219	CHEMBL4107951	Cc1cc(N=S(C)(C)=O)cc2ncnc(Nc3ccc(F)cc3O[C@H](C)C(=O)NC(C(F)(F)F)C(F)(F)F)c12	IC50	'='	51	nM	B	MAP kinase-interacting serine/threonine-protein kinase MNK1	1	Test
Cpd0220	CHEMBL4449392	O=C(O)c1ccc(-c2cccnc2)s1	IC50	'='	10000	nM	B	MAP kinase-interacting serine/threonine-protein kinase MNK1	-1	Sub_train
Cpd0221	CHEMBL4527170	OCc1ccc(-c2cccnc2)cc1	IC50	'='	35000	nM	B	MAP kinase-interacting serine/threonine-protein kinase MNK1	-1	Sub_train
Cpd0222	CHEMBL3798066	CN(C)C(=O)c1cccc(-c2cnc(N)c(-c3nc4cccc(N5CCNCC5)c4[nH]3)n2)c1	IC50	'='	80	nM	B	MAP kinase-interacting serine/threonine-protein kinase MNK1	1	Sub_train
Cpd0223	CHEMBL4076439	Nc1cc(Nc2cc(Cl)c3n(c2=O)C2(CCCCC2)NC3=O)ncn1	IC50	'='	0.65	nM	B	MAP kinase-interacting serine/threonine-protein kinase MNK1	1	Sub_train
Cpd0224	CHEMBL3919421	COc1cccc2oc(-c3cnc4ccc(OCCCSC)nn34)cc12	IC50	'='	21	nM	B	MAP kinase-interacting serine/threonine-protein kinase MNK1	1	Sub_train
Cpd0225	CHEMBL4529617	NC(=O)c1ccc(-c2cccnc2)cc1O	IC50	'='	4300	nM	B	MAP kinase-interacting serine/threonine-protein kinase MNK1	-1	Sub_train
Cpd0226	CHEMBL3916135	CS(=O)(CCCCOc1ccc2ncc(-c3cc4ccccc4o3)n2n1)=NC(=O)C(F)(F)F	IC50	'='	15	nM	B	MAP kinase-interacting serine/threonine-protein kinase MNK1	1	Sub_train
Cpd0227	CHEMBL3903071	CS(=O)(=O)CCCOc1ccc2ncc(-c3cc4cccc(F)c4o3)n2n1	IC50	'='	48	nM	B	MAP kinase-interacting serine/threonine-protein kinase MNK1	1	Validation
Cpd0228	CHEMBL4456135	NC(=O)c1ccc(-c2cccnc2)cc1OC1CCCCC1	IC50	'='	1500	nM	B	MAP kinase-interacting serine/threonine-protein kinase MNK1	-1	Sub_train
Cpd0229	CHEMBL4457368	Cn1cc(-c2cncc(-c3ccc(C(N)=O)cc3)c2)cn1	IC50	'='	800	nM	B	MAP kinase-interacting serine/threonine-protein kinase MNK1	-1	Sub_train
Cpd0230	CHEMBL4462099	CC(C)Oc1cc(-c2cncc(-c3c[nH]nc3C3CC3)c2)ccc1C(N)=O	IC50	'='	130	nM	B	MAP kinase-interacting serine/threonine-protein kinase MNK1	-1	Sub_train
Cpd0231	CHEMBL4442209	Cc1n[nH]c(C)c1-c1cncc(-c2ccc(C(N)=O)c(OC(C)C)c2)c1	IC50	'='	33	nM	B	MAP kinase-interacting serine/threonine-protein kinase MNK1	1	Validation
Cpd0232	CHEMBL4531667	COc1cc(C(N)=O)ccc1-c1cccnc1	IC50	'='	29300	nM	B	MAP kinase-interacting serine/threonine-protein kinase MNK1	-1	Validation
Cpd0233	CHEMBL4474849	Clc1cccc(Nc2ncnc3sc4c(c23)CCCC4)c1	IC50	'='	2430	nM	B	MAP kinase-interacting serine/threonine-protein kinase MNK1	-1	Validation
Cpd0234	CHEMBL3355002	CC(C)Oc1cc2[nH]ncc2cc1Nc1ncnc2[nH]c3c(c12)CC(C(=O)NCCCS(C)(=O)=O)CC3	IC50	'='	1	nM	B	MAP kinase-interacting serine/threonine-protein kinase MNK1	1	Sub_train
Cpd0235	CHEMBL3971422	CS(=O)(CCCOc1ccc2ncc(-c3cc4ccccc4o3)n2n1)=NC#N	IC50	'='	7	nM	B	MAP kinase-interacting serine/threonine-protein kinase MNK1	1	Test
Cpd0236	CHEMBL1778131	Nc1cccc(-c2cccnc2)c1	IC50	'='	14000	nM	B	MAP kinase-interacting serine/threonine-protein kinase MNK1	-1	Sub_train
Cpd0237	CHEMBL4549130	O=S(=O)(c1ccc(F)cc1F)N1CCc2c(sc3ncnc(Nc4ccc(Br)cc4)c23)C1	IC50	'='	1730	nM	B	MAP kinase-interacting serine/threonine-protein kinase MNK1	-1	Validation
Cpd0238	CHEMBL3355000	COc1cc2[nH]ncc2cc1Nc1ncnc2[nH]c3c(c12)CC(C(=O)NCc1ccccc1)CC3	IC50	'='	1	nM	B	MAP kinase-interacting serine/threonine-protein kinase MNK1	1	Sub_train
Cpd0239	CHEMBL4091092	NC(=O)c1cccn2c(-c3cccnc3)cnc12	IC50	'='	6400	nM	B	MAP kinase-interacting serine/threonine-protein kinase MNK1	-1	Sub_train
Cpd0240	CHEMBL4086042	CC1(C)NC(=O)c2ccc(Nc3ccncn3)cc21	IC50	'='	100	nM	B	MAP kinase-interacting serine/threonine-protein kinase MNK1	1	Validation
Cpd0241	CHEMBL2207208	Cn1cc(Nc2ncc(C3CC3)c(NCCCNC(=O)C3CCC3)n2)cn1	IC50	'='	20000	nM	B	MAP kinase-interacting serine/threonine-protein kinase MNK1	-1	Validation
Cpd0242	CHEMBL388978	CN[C@@H]1C[C@H]2O[C@@](C)([C@@H]1OC)n1c3ccccc3c3c4c(c5c6ccccc6n2c5c31)C(=O)NC4	IC50	'='	52.7	nM	B	MAP kinase-interacting serine/threonine-protein kinase MNK1	1	Validation
Cpd0243	CHEMBL4214092	CN1CCN(C(=O)c2ccc(-c3cn4c(-c5ccc(C(=O)NO)cc5)cnc4cn3)cc2)CC1	IC50	'='	60	nM	B	MAP kinase-interacting serine/threonine-protein kinase MNK1	1	Sub_train
Cpd0244	CHEMBL3941910	C[S+]([O-])CCOc1ccc2ncc(-c3cc4ccccc4o3)n2n1	IC50	'='	10	nM	B	MAP kinase-interacting serine/threonine-protein kinase MNK1	1	Sub_train
Cpd0245	CHEMBL4565804	CC(C)(C)OC(=O)N1CCc2c(sc3ncnc(Nc4ccc(Br)cc4)c23)C1	IC50	'='	1810	nM	B	MAP kinase-interacting serine/threonine-protein kinase MNK1	-1	Sub_train
Cpd0246	CHEMBL4560334	CC(C)(C)OC(=O)N1CCc2c(sc3ncnc(Nc4ccc(F)cc4F)c23)C1	IC50	'='	1620	nM	B	MAP kinase-interacting serine/threonine-protein kinase MNK1	-1	Sub_train
Cpd0247	CHEMBL4435681	CC(C)(C)OC(=O)N1CCc2c(sc3ncnc(Nc4ccc(Cl)cc4F)c23)C1	IC50	'='	2160	nM	B	MAP kinase-interacting serine/threonine-protein kinase MNK1	-1	Validation
Cpd0248	CHEMBL4568118	Cc1cccc(Nc2ncnc3sc4c(c23)CCN(C(=O)OC(C)(C)C)C4)c1	IC50	'='	2500	nM	B	MAP kinase-interacting serine/threonine-protein kinase MNK1	-1	Sub_train
Cpd0249	CHEMBL4563436	O=S(=O)(c1cccs1)N1CCc2c(sc3ncnc(Nc4ccc(Br)cc4)c23)C1	IC50	'='	1390	nM	B	MAP kinase-interacting serine/threonine-protein kinase MNK1	-1	Validation
Cpd0250	CHEMBL4115037	Cc1cc(N=S(C)(C)=O)cc2ncnc(Nc3ccc(Cl)cc3O[C@H](C)C(=O)N[C@@H](C)C(F)(F)F)c12	IC50	'='	36	nM	B	MAP kinase-interacting serine/threonine-protein kinase MNK1	1	Sub_train
Cpd0251	CHEMBL4569877	COc1ccc(S(=O)(=O)N2CCc3c(sc4ncnc(Nc5ccc(Br)cc5)c34)C2)cc1	IC50	'='	1070	nM	B	MAP kinase-interacting serine/threonine-protein kinase MNK1	-1	Sub_train
Cpd0252	CHEMBL1271533	Nc1cc(-c2cnn3cc(-c4ccc(OCCN5CCOCC5)cc4)cnc23)ccn1	IC50	'='	164	nM	B	MAP kinase-interacting serine/threonine-protein kinase MNK1	-1	Sub_train
Cpd0253	CHEMBL4213023	Oc1ccc(-c2cnc3cnc(-c4ccccc4)cn23)cc1	IC50	'='	528	nM	B	MAP kinase-interacting serine/threonine-protein kinase MNK1	-1	Sub_train
Cpd0254	CHEMBL3941832	COc1nccc2oc(-c3cnc4ccc(OCCCS(C)(=O)=NC#N)nn34)cc12	IC50	'='	9	nM	B	MAP kinase-interacting serine/threonine-protein kinase MNK1	1	Sub_train
Cpd0255	CHEMBL3939567	CS(=O)(=O)CCCOc1ccc2ncc(-c3cc4ncccc4o3)n2n1	IC50	'='	60	nM	B	MAP kinase-interacting serine/threonine-protein kinase MNK1	1	Sub_train
Cpd0256	CHEMBL3929956	Cc1cccc2cc(-c3cnc4ccc(OCCCS(C)(=O)=O)nn34)oc12	IC50	'='	70	nM	B	MAP kinase-interacting serine/threonine-protein kinase MNK1	1	Sub_train
Cpd0257	CHEMBL3930942	Cc1cc(N=S2(=O)CCCC2)cc2ncnc(Nc3ccc(F)cc3OC(C)C(C)(C)O)c12	IC50	'='	228	nM	B	MAP kinase-interacting serine/threonine-protein kinase MNK1	-1	Sub_train
Cpd0258	CHEMBL4567764	Brc1ccc(Nc2ncnc3sc4c(c23)CCCC4)cc1	IC50	'='	1510	nM	B	MAP kinase-interacting serine/threonine-protein kinase MNK1	-1	Sub_train
Cpd0259	CHEMBL4578472	CC(C)(C)OC(=O)N1CCc2c(sc3ncnc(Nc4cccc(Cl)c4)c23)C1	IC50	'='	2170	nM	B	MAP kinase-interacting serine/threonine-protein kinase MNK1	-1	Validation
Cpd0260	CHEMBL4436762	O=S(=O)(c1ccc(F)cc1F)N1CCc2c(sc3ncnc(Nc4cccc(F)c4)c23)C1	IC50	'='	2020	nM	B	MAP kinase-interacting serine/threonine-protein kinase MNK1	-1	Validation
Cpd0261	CHEMBL4446384	COc1ccc(S(=O)(=O)N2CCc3c(sc4ncnc(Nc5cccc(F)c5)c34)C2)cc1	IC50	'='	1390	nM	B	MAP kinase-interacting serine/threonine-protein kinase MNK1	-1	Sub_train
Cpd0262	CHEMBL4540853	CN1CCc2c(sc3ncnc(Nc4ccc(F)cc4F)c23)C1	IC50	'='	1090	nM	B	MAP kinase-interacting serine/threonine-protein kinase MNK1	-1	Sub_train
Cpd0263	CHEMBL4112179	Cc1cc(N=S(C)(C)=O)cc2ncnc(Nc3ccc(F)cc3O[C@H](C)C(F)(F)F)c12	IC50	'='	40	nM	B	MAP kinase-interacting serine/threonine-protein kinase MNK1	1	Sub_train
Cpd0264	CHEMBL4582192	Clc1ccc(Nc2ncnc3sc4c(c23)CCN(Cc2ccccc2)C4)cc1	IC50	'='	1540	nM	B	MAP kinase-interacting serine/threonine-protein kinase MNK1	-1	Validation
Cpd0265	CHEMBL4472464	Fc1ccc(Nc2ncnc3sc4c(c23)CCN(Cc2ccccc2)C4)c(Br)c1	IC50	'='	1120	nM	B	MAP kinase-interacting serine/threonine-protein kinase MNK1	-1	Sub_train
Cpd0266	CHEMBL4458291	O=[N+]([O-])c1ccccc1S(=O)(=O)N1CCc2c(sc3ncnc(Nc4cccc(F)c4)c23)C1	IC50	'='	1990	nM	B	MAP kinase-interacting serine/threonine-protein kinase MNK1	-1	Validation
Cpd0267	CHEMBL4552946	O=[N+]([O-])c1ccccc1S(=O)(=O)N1CCc2c(sc3ncnc(Nc4ccc(Cl)cc4)c23)C1	IC50	'='	1650	nM	B	MAP kinase-interacting serine/threonine-protein kinase MNK1	-1	Sub_train
Cpd0268	CHEMBL4112904	C[C@H](NC(=O)[C@@H](C)Oc1cc(F)ccc1Nc1ncnc2cc(N=S3(=O)CCC3)cc(F)c12)C(F)(F)F	IC50	'='	29	nM	B	MAP kinase-interacting serine/threonine-protein kinase MNK1	1	Sub_train
Cpd0269	CHEMBL3931048	CS(=O)(=O)CCCOc1ccc2ncc(-c3cc4cc(Cl)ccc4o3)n2n1	IC50	'='	15	nM	B	MAP kinase-interacting serine/threonine-protein kinase MNK1	1	Validation
Cpd0270	CHEMBL4112682	Cc1cc([C@@H](C)Oc2cc(F)ccc2Nc2ncnc3cc(N=S(C)(C)=O)cc(C)c23)on1	IC50	'='	25	nM	B	MAP kinase-interacting serine/threonine-protein kinase MNK1	1	Sub_train
Cpd0271	CHEMBL4204506	CN1CCN(C(=O)c2ccc(-c3cn4c(-c5ccc(C(N)=O)cc5)cnc4cn3)cc2)CC1	IC50	'='	294	nM	B	MAP kinase-interacting serine/threonine-protein kinase MNK1	-1	Validation
Cpd0272	CHEMBL4463661	O=S(=O)(c1ccc(F)cc1F)N1CCc2c(sc3ncnc(Nc4ccc(Cl)cc4)c23)C1	IC50	'='	1500	nM	B	MAP kinase-interacting serine/threonine-protein kinase MNK1	-1	Sub_train
Cpd0273	CHEMBL4452239	Nc1ccc(-n2cnc(Cl)c2Cl)cc1	IC50	'='	103000	nM	B	MAP kinase-interacting serine/threonine-protein kinase MNK1	-1	Validation
Cpd0274	CHEMBL3805771	CCN1CCN(Cc2ccc(NC(=O)CNc3ccc(-c4ccc(NC(=O)C5CC5)nc4)cc3)cc2C(F)(F)F)CC1	IC50	'='	2520	nM	B	MAP kinase-interacting serine/threonine-protein kinase MNK1	-1	Validation
Cpd0275	CHEMBL3800585	C[C@H]1CN(c2cccc3nc(-c4nc(-c5cc(C(=O)N(C)C)ccn5)cnc4N)n(C)c23)CCN1	IC50	'='	3	nM	B	MAP kinase-interacting serine/threonine-protein kinase MNK1	1	Sub_train
Cpd0276	CHEMBL4554398	O=S(=O)(c1cccs1)N1CCc2c(sc3ncnc(Nc4ccc(F)cc4Br)c23)C1	IC50	'='	970	nM	B	MAP kinase-interacting serine/threonine-protein kinase MNK1	-1	Validation
Cpd0277	CHEMBL4453446	NC(=O)c1ccc(-c2cncc(-c3ccccc3)c2)cc1	IC50	'='	3700	nM	B	MAP kinase-interacting serine/threonine-protein kinase MNK1	-1	Sub_train
Cpd0278	CHEMBL4091862	CC1(C)NC(=O)c2c(F)cc(Nc3ccncn3)c(=O)n21	IC50	'='	6.5	nM	B	MAP kinase-interacting serine/threonine-protein kinase MNK1	1	Test
Cpd0279	CHEMBL4084102	CC1(C)NC(=O)c2c(Cl)cc(Nc3ccncn3)c(=O)n21	IC50	'='	3.3	nM	B	MAP kinase-interacting serine/threonine-protein kinase MNK1	1	Validation
Cpd0280	CHEMBL4590109	O=[N+]([O-])c1ccccc1S(=O)(=O)N1CCc2c(sc3ncnc(Nc4ccc(F)cc4Br)c23)C1	IC50	'='	1160	nM	B	MAP kinase-interacting serine/threonine-protein kinase MNK1	-1	Sub_train
Cpd0281	CHEMBL4483063	Cc1ncccc1-c1ccc(C(N)=O)cc1	IC50	'='	170000	nM	B	MAP kinase-interacting serine/threonine-protein kinase MNK1	-1	Validation
Cpd0282	CHEMBL4530427	NC(=O)c1ccc(-c2cncc(Cl)c2)cc1	IC50	'='	14200	nM	B	MAP kinase-interacting serine/threonine-protein kinase MNK1	-1	Sub_train
Cpd0283	CHEMBL4473517	NC(=O)c1ccc(-c2cccnc2)cc1OC1CCC1	IC50	'='	1900	nM	B	MAP kinase-interacting serine/threonine-protein kinase MNK1	-1	Sub_train
Cpd0284	CHEMBL4457163	COc1cncc(-c2ccc(C(N)=O)cc2)c1	IC50	'='	3000	nM	B	MAP kinase-interacting serine/threonine-protein kinase MNK1	-1	Sub_train
Cpd0285	CHEMBL4570088	Nc1snnc1-c1ccc(C(F)(F)F)cc1	IC50	'='	50000	nM	B	MAP kinase-interacting serine/threonine-protein kinase MNK1	-1	Validation
Cpd0286	CHEMBL4589352	Fc1cc(Cl)ccc1Nc1ncnc2sc3c(c12)CCN(Cc1ccccc1)C3	IC50	'='	1310	nM	B	MAP kinase-interacting serine/threonine-protein kinase MNK1	-1	Sub_train
Cpd0287	CHEMBL4552830	Cc1ccc(Nc2ncnc3sc4c(c23)CCN(Cc2ccccc2)C4)c(Br)c1	IC50	'='	1570	nM	B	MAP kinase-interacting serine/threonine-protein kinase MNK1	-1	Validation
Cpd0288	CHEMBL4583540	O=[N+]([O-])c1ccccc1S(=O)(=O)N1CCc2c(sc3ncnc(Nc4cccc(Cl)c4)c23)C1	IC50	'='	1640	nM	B	MAP kinase-interacting serine/threonine-protein kinase MNK1	-1	Validation
Cpd0289	CHEMBL4513266	Brc1ccc(Nc2ncnc3sc4c(c23)CCN(Cc2ccccc2)C4)cc1	IC50	'='	1690	nM	B	MAP kinase-interacting serine/threonine-protein kinase MNK1	-1	Validation
Cpd0290	CHEMBL1778132	Nc1cc(-c2ccc(Cl)cc2)n[nH]1	IC50	'='	62000	nM	B	MAP kinase-interacting serine/threonine-protein kinase MNK1	-1	Test
Cpd0291	CHEMBL574738	CCN1CCN(Cc2ccc(NC(=O)Nc3ccc(Oc4cc(NC)ncn4)cc3)cc2C(F)(F)F)CC1	IC50	'='	1760	nM	B	MAP kinase-interacting serine/threonine-protein kinase MNK1	-1	Sub_train
Cpd0292	CHEMBL4112720	Cc1cc([C@@H](C)Oc2ncccc2Nc2ncnc3cc(N=S4(=O)CCCC4)cc(C)c23)on1	IC50	'='	49	nM	B	MAP kinase-interacting serine/threonine-protein kinase MNK1	1	Test
Cpd0293	CHEMBL4063216	Cc1n[nH]c(C)c1-c1ccc(C2CCCN2)cc1	IC50	'='	4700	nM	B	MAP kinase-interacting serine/threonine-protein kinase MNK1	-1	Sub_train
Cpd0294	CHEMBL4099497	CC1NC(=O)c2ccc(Nc3ccncn3)cc21	IC50	'='	28	nM	B	MAP kinase-interacting serine/threonine-protein kinase MNK1	1	Test
Cpd0295	CHEMBL3904937	COc1cccc2oc(-c3cnc4ccc(OCCC[S+](C)[O-])nn34)cc12	IC50	'='	2	nM	B	MAP kinase-interacting serine/threonine-protein kinase MNK1	1	Validation
Cpd0296	CHEMBL4575025	O=S(=O)(c1cccs1)N1CCc2c(sc3ncnc(Nc4cccc(Cl)c4)c23)C1	IC50	'='	1380	nM	B	MAP kinase-interacting serine/threonine-protein kinase MNK1	-1	Sub_train
Cpd0297	CHEMBL4590023	CCOc1cc(-c2cccnc2)ccc1C(N)=O	IC50	'='	2200	nM	B	MAP kinase-interacting serine/threonine-protein kinase MNK1	-1	Sub_train
Cpd0298	CHEMBL3797559	Nc1ncccc1-c1nc2ccccc2[nH]1	IC50	'='	700	nM	B	MAP kinase-interacting serine/threonine-protein kinase MNK1	-1	Test
Cpd0299	CHEMBL3659492	Cc1c(C(N)=O)sc2ncnc(Nc3ccc(F)cc3OC3CCN(CC(=O)N4CCOCC4)CC3)c12	IC50	'='	400	nM	B	MAP kinase-interacting serine/threonine-protein kinase MNK1	-1	Sub_train
Cpd0300	CHEMBL4457016	NC(=O)c1ccc(-c2cccnc2)cc1Cl	IC50	'='	11000	nM	B	MAP kinase-interacting serine/threonine-protein kinase MNK1	-1	Sub_train
Cpd0301	CHEMBL324153	c1cc(-c2cnn3cc(-c4ccc(OCCN5CCOCC5)cc4)cnc23)ccn1	IC50	'='	130	nM	B	MAP kinase-interacting serine/threonine-protein kinase MNK1	-1	Sub_train
Cpd0302	CHEMBL3659489	Fc1ccc(Nc2ncnc3sc4c(c23)CCNC4)c(OC2CCOCC2)c1	IC50	'='	210	nM	B	MAP kinase-interacting serine/threonine-protein kinase MNK1	-1	Validation
Cpd0303	CHEMBL4216109	CN(C)C1CCN(C(=O)c2ccc(-c3ccc4ncc(-c5ccc(C#N)cc5)n4n3)cc2)CC1	IC50	'='	9	nM	B	MAP kinase-interacting serine/threonine-protein kinase MNK1	1	Sub_train
Cpd0304	CHEMBL4062387	Cc1cc(Nc2ccncn2)c(=O)n2c1C(=O)NC2(C)C	IC50	'='	10	nM	B	MAP kinase-interacting serine/threonine-protein kinase MNK1	1	Sub_train
Cpd0305	CHEMBL4544794	Clc1ccc(Nc2ncnc3sc4c(c23)CCCC4)cc1	IC50	'='	1620	nM	B	MAP kinase-interacting serine/threonine-protein kinase MNK1	-1	Sub_train
Cpd0306	CHEMBL4584161	CC(C)(C)OC(=O)N1CCc2c(sc3ncnc(Nc4cccc(F)c4)c23)C1	IC50	'='	2190	nM	B	MAP kinase-interacting serine/threonine-protein kinase MNK1	-1	Validation
Cpd0307	CHEMBL4579676	CC(C)(C)OC(=O)N1CCc2c(sc3ncnc(Nc4ccc(Cl)cc4)c23)C1	IC50	'='	2240	nM	B	MAP kinase-interacting serine/threonine-protein kinase MNK1	-1	Sub_train
Cpd0308	CHEMBL4464820	CN1CCc2c(sc3ncnc(Nc4cccc(F)c4)c23)C1	IC50	'='	2040	nM	B	MAP kinase-interacting serine/threonine-protein kinase MNK1	-1	Validation
Cpd0309	CHEMBL4593296	Fc1ccc(Nc2ncnc3sc4c(c23)CCN(Cc2ccccc2)C4)c(F)c1	IC50	'='	1100	nM	B	MAP kinase-interacting serine/threonine-protein kinase MNK1	-1	Validation
Cpd0310	CHEMBL4541427	Cc1cccc(Nc2ncnc3sc4c(c23)CCN(S(=O)(=O)c2ccccc2[N+](=O)[O-])C4)c1	IC50	'='	2060	nM	B	MAP kinase-interacting serine/threonine-protein kinase MNK1	-1	Sub_train
Cpd0311	CHEMBL275339	Oc1ccc(-n2ccnc2)cc1	IC50	'='	13000	nM	B	MAP kinase-interacting serine/threonine-protein kinase MNK1	-1	Test
Cpd0312	CHEMBL4209905	O=C(c1ccc(-c2cn3c(-c4ccc(O)cc4)cnc3cn2)cc1)N1CCOCC1	IC50	'='	125	nM	B	MAP kinase-interacting serine/threonine-protein kinase MNK1	-1	Validation
Cpd0313	CHEMBL4521686	COc1cc(F)ccc1Nc1ncnc2sc3c(c12)CCN(C)C3	IC50	'='	930	nM	B	MAP kinase-interacting serine/threonine-protein kinase MNK1	-1	Sub_train
Cpd0314	CHEMBL4450463	CC(C)Oc1cc(-c2cccnc2)ccc1C(N)=O	IC50	'='	880	nM	B	MAP kinase-interacting serine/threonine-protein kinase MNK1	-1	Sub_train
Cpd0315	CHEMBL4452380	NC(=O)c1ccc(-c2ccnc(N)c2)cc1	IC50	'='	12000	nM	B	MAP kinase-interacting serine/threonine-protein kinase MNK1	-1	Sub_train
Cpd0316	CHEMBL1241462	c1cc(-c2cc(C3CCNCC3)n[nH]2)ccn1	IC50	'='	5500	nM	B	MAP kinase-interacting serine/threonine-protein kinase MNK1	-1	Validation
Cpd0317	CHEMBL3911648	COc1nccc2oc(-c3cnc4ccc(O[C@@H](CNC5CC5)c5ccc(F)cc5)nn34)cc12	IC50	'='	389	nM	B	MAP kinase-interacting serine/threonine-protein kinase MNK1	-1	Validation
Cpd0318	CHEMBL3903632	CS(=O)(CCOc1ccc2ncc(-c3cc4ccccc4o3)n2n1)=NC(=O)C(F)(F)F	IC50	'='	47	nM	B	MAP kinase-interacting serine/threonine-protein kinase MNK1	1	Sub_train
Cpd0319	CHEMBL4073443	Cc1cc(Nc2cc(N)ncn2)c(=O)n2c1C(=O)NC21CCCCC1	IC50	'='	2.4	nM	B	MAP kinase-interacting serine/threonine-protein kinase MNK1	1	Validation
Cpd0320	CHEMBL4100554	O=C1NCc2cc(Nc3cc(NC(=O)C4CC4)ncn3)ccc21	IC50	'='	1.9	nM	B	MAP kinase-interacting serine/threonine-protein kinase MNK1	1	Sub_train
Cpd0321	CHEMBL604251	NC(=O)c1ccc(-c2cc(-c3ccccc3)cnc2N)cc1	IC50	'='	5150	nM	B	MAP kinase-interacting serine/threonine-protein kinase MNK1	-1	Sub_train
Cpd0322	CHEMBL4111586	Cc1cc([C@@H](C)Oc2ncccc2Nc2ncnc3cc(N=S(C)(C)=O)cc(C)c23)on1	IC50	'='	34	nM	B	MAP kinase-interacting serine/threonine-protein kinase MNK1	1	Sub_train
Cpd0323	CHEMBL4593941	Cc1cc(-c2cccnc2)ccc1C(N)=O	IC50	'='	22000	nM	B	MAP kinase-interacting serine/threonine-protein kinase MNK1	-1	Sub_train
Cpd0324	CHEMBL4471478	CN1CCc2c(sc3ncnc(Nc4cccc(Cl)c4)c23)C1	IC50	'='	1870	nM	B	MAP kinase-interacting serine/threonine-protein kinase MNK1	-1	Validation
Cpd0325	CHEMBL4547308	CN1CCc2c(sc3ncnc(Nc4ccc(Cl)cc4F)c23)C1	IC50	'='	1850	nM	B	MAP kinase-interacting serine/threonine-protein kinase MNK1	-1	Test
Cpd0326	CHEMBL4538136	COc1cccc(Nc2ncnc3sc4c(c23)CCN(Cc2ccccc2)C4)c1	IC50	'='	1920	nM	B	MAP kinase-interacting serine/threonine-protein kinase MNK1	-1	Sub_train
Cpd0327	CHEMBL4447312	Cc1ccc(Nc2ncnc3sc4c(c23)CCN(C(=O)OC(C)(C)C)C4)c(Br)c1	IC50	'='	1700	nM	B	MAP kinase-interacting serine/threonine-protein kinase MNK1	-1	Sub_train
Cpd0328	CHEMBL4115253	CCNC(=O)[C@@H](C)Oc1cc(F)ccc1Nc1ncnc2cc(N=S(C)(C)=O)cc(C)c12	IC50	'='	51	nM	B	MAP kinase-interacting serine/threonine-protein kinase MNK1	1	Sub_train
Cpd0329	CHEMBL4212307	Cc1ccc(-c2cnc3cnc(-c4ccc(C(=O)N5CCN(C)CC5)cc4)cn23)cc1	IC50	'='	600	nM	B	MAP kinase-interacting serine/threonine-protein kinase MNK1	-1	Test
Cpd0330	CHEMBL3983678	CS(=O)(=O)CCCOc1ccc2ncc(-c3cc4ccccc4o3)n2n1	IC50	'='	5	nM	B	MAP kinase-interacting serine/threonine-protein kinase MNK1	1	Sub_train
Cpd0331	CHEMBL4460480	CN1CCc2c(sc3ncnc(Nc4ccc(Br)cc4)c23)C1	IC50	'='	1690	nM	B	MAP kinase-interacting serine/threonine-protein kinase MNK1	-1	Sub_train
Cpd0332	CHEMBL4528911	Fc1cccc(Nc2ncnc3sc4c(c23)CCN(Cc2ccccc2)C4)c1	IC50	'='	2080	nM	B	MAP kinase-interacting serine/threonine-protein kinase MNK1	-1	Sub_train
Cpd0333	CHEMBL4519701	Clc1cccc(Nc2ncnc3sc4c(c23)CCN(Cc2ccccc2)C4)c1	IC50	'='	2290	nM	B	MAP kinase-interacting serine/threonine-protein kinase MNK1	-1	Validation
Cpd0334	CHEMBL483790	Nc1nc(-c2ccc(O)cc2)cs1	IC50	'='	57000	nM	B	MAP kinase-interacting serine/threonine-protein kinase MNK1	-1	Validation
Cpd0335	CHEMBL3940502	Cc1cc(N=S(C)(C)=O)cc2ncnc(Nc3ccc(F)cc3OCCC(F)(F)F)c12	IC50	'='	75	nM	B	MAP kinase-interacting serine/threonine-protein kinase MNK1	1	Validation
Cpd0336	CHEMBL3904562	Cc1cc(N=S(C)(C)=O)cc2ncnc(Nc3ccc(F)cc3OCc3ccon3)c12	IC50	'='	77	nM	B	MAP kinase-interacting serine/threonine-protein kinase MNK1	1	Validation
Cpd0337	CHEMBL4110114	CN[C@H](C)COc1ccc2ncc(-c3cc4c(OC)nccc4o3)n2n1	IC50	'='	32	nM	B	MAP kinase-interacting serine/threonine-protein kinase MNK1	1	Validation
Cpd0338	CHEMBL4108901	CCNC(=O)N1CCS(=O)(=Nc2cc(C)c3c(Nc4ccc(F)cc4O[C@H](C)c4cc(C)no4)ncnc3c2)CC1	IC50	'='	39	nM	B	MAP kinase-interacting serine/threonine-protein kinase MNK1	1	Sub_train
Cpd0339	CHEMBL3940077	COc1cccc2oc(-c3cnc4ccc(OCCCS(C)(=O)=O)nn34)cc12	IC50	'='	2	nM	B	MAP kinase-interacting serine/threonine-protein kinase MNK1	1	Sub_train
Cpd0340	CHEMBL4065855	NC(=O)c1ccc(Nc2ccncn2)c(=O)[nH]1	IC50	'='	3000	nM	B	MAP kinase-interacting serine/threonine-protein kinase MNK1	-1	Sub_train
Cpd0341	CHEMBL1230609	COc1cc2c(Oc3ccc(NC(=O)C4(C(=O)Nc5ccc(F)cc5)CC4)cc3F)ccnc2cc1OCCCN1CCOCC1	Kd	'='	72	nM	B	MAP kinase-interacting serine/threonine-protein kinase MNK1	1	Sub_train
Cpd0342	CHEMBL939	COc1cc2ncnc(Nc3ccc(F)c(Cl)c3)c2cc1OCCCN1CCOCC1	Kd	'='	290	nM	B	MAP kinase-interacting serine/threonine-protein kinase MNK1	-1	Sub_train
Cpd0343	CHEMBL230011	Nc1nc(N)c2nc(-c3cccc(O)c3)c(-c3cccc(O)c3)nc2n1	Kd	'='	880	nM	B	MAP kinase-interacting serine/threonine-protein kinase MNK1	-1	Sub_train
Cpd0344	CHEMBL574738	CCN1CCN(Cc2ccc(NC(=O)Nc3ccc(Oc4cc(NC)ncn4)cc3)cc2C(F)(F)F)CC1	Kd	'='	26	nM	B	MAP kinase-interacting serine/threonine-protein kinase MNK1	1	Sub_train
Cpd0345	CHEMBL1241674	CC(C)n1nc(-c2cc3cc(O)ccc3[nH]2)c2c(N)ncnc21	Kd	'='	6700	nM	B	MAP kinase-interacting serine/threonine-protein kinase MNK1	-1	Validation
Cpd0346	CHEMBL2425628	CS(=O)(=O)CCCOc1cccc2c1ccn2-c1ccnc(N[C@H]2CC[C@H](C(=O)N3CCC(O)CC3)CC2)n1	Kd	'='	2100	nM	B	MAP kinase-interacting serine/threonine-protein kinase MNK1	-1	Sub_train
Cpd0347	CHEMBL1173655	CN(C)C/C=C/C(=O)Nc1cc2c(Nc3ccc(F)c(Cl)c3)ncnc2cc1O[C@H]1CCOC1	Kd	'='	1800	nM	B	MAP kinase-interacting serine/threonine-protein kinase MNK1	-1	Validation
Cpd0348	CHEMBL475251	COc1cc(Nc2ncc(F)c(Nc3ccc4c(n3)NC(=O)C(C)(C)O4)n2)cc(OC)c1OC	Kd	'='	230	nM	B	MAP kinase-interacting serine/threonine-protein kinase MNK1	-1	Sub_train
Cpd0349	CHEMBL1287853	Cc1cnc(Nc2ccc(OCCN3CCCC3)cc2)nc1Nc1cccc(S(=O)(=O)NC(C)(C)C)c1	Kd	'='	7300	nM	B	MAP kinase-interacting serine/threonine-protein kinase MNK1	-1	Sub_train
Cpd0350	CHEMBL296468	CC(C)(C)c1cnc(CSc2cnc(NC(=O)C3CCNCC3)s2)o1	Kd	'='	3800	nM	B	MAP kinase-interacting serine/threonine-protein kinase MNK1	-1	Sub_train
Cpd0351	CHEMBL1336	CNC(=O)c1cc(Oc2ccc(NC(=O)Nc3ccc(Cl)c(C(F)(F)F)c3)cc2)ccn1	Kd	'='	230	nM	B	MAP kinase-interacting serine/threonine-protein kinase MNK1	-1	Sub_train
Cpd0352	CHEMBL388978	CN[C@@H]1C[C@H]2O[C@@](C)([C@@H]1OC)n1c3ccccc3c3c4c(c5c6ccccc6n2c5c31)C(=O)NC4	Kd	'='	170	nM	B	MAP kinase-interacting serine/threonine-protein kinase MNK1	-1	Sub_train
Cpd0353	CHEMBL31965	C=CC(=O)Nc1cc2c(Nc3ccc(F)c(Cl)c3)ncnc2cc1OCCCN1CCOCC1	Kd	'='	260	nM	B	MAP kinase-interacting serine/threonine-protein kinase MNK1	-1	Validation
Cpd0354	CHEMBL553	C#Cc1cccc(Nc2ncnc3cc(OCCOC)c(OCCOC)cc23)c1	Kd	'='	690	nM	B	MAP kinase-interacting serine/threonine-protein kinase MNK1	-1	Test
Cpd0355	CHEMBL24828	COc1cc2c(Nc3ccc(Br)cc3F)ncnc2cc1OCC1CCN(C)CC1	Kd	'='	360	nM	B	MAP kinase-interacting serine/threonine-protein kinase MNK1	-1	Validation
Cpd0356	CHEMBL603469	C[C@]12O[C@H](C[C@]1(O)CO)n1c3ccccc3c3c4c(c5c6ccccc6n2c5c31)CNC4=O	Kd	'='	56	nM	B	MAP kinase-interacting serine/threonine-protein kinase MNK1	1	Validation
Cpd0357	CHEMBL223360	Cc1ccc(F)c(NC(=O)Nc2ccc(-c3cccc4[nH]nc(N)c34)cc2)c1	Kd	'='	4900	nM	B	MAP kinase-interacting serine/threonine-protein kinase MNK1	-1	Validation
Cpd0358	CHEMBL3417203	COCCNC(=O)c1sc2ncnc(Nc3cc(C)cn(C)c3=O)c2c1C	Ki	'='	5400	nM	B	MAP kinase-interacting serine/threonine-protein kinase MNK1	-1	Sub_train
Cpd0359	CHEMBL4073443	Cc1cc(Nc2cc(N)ncn2)c(=O)n2c1C(=O)NC21CCCCC1	Ki	'='	5	nM	B	MAP kinase-interacting serine/threonine-protein kinase MNK1	1	Sub_train
Cpd0360	CHEMBL3632740	Cc1c(C(=O)O)sc2ncnc(Nc3ccc(F)cc3)c12	Ki	'='	1900	nM	B	MAP kinase-interacting serine/threonine-protein kinase MNK1	-1	Sub_train
Cpd0361	CHEMBL3417198	Cc1cc(Nc2ncnc3sc(C(=O)O)c(C)c23)c(=O)n(C)c1	Ki	'='	4820	nM	B	MAP kinase-interacting serine/threonine-protein kinase MNK1	-1	Sub_train
Cpd0362	CHEMBL4454334	O=C1NC2(CCCCC2)n2c1c(Cl)cc(Nc1ccnc(O)c1)c2=O	Ki	'='	221	nM	B	MAP kinase-interacting serine/threonine-protein kinase MNK1	-1	Validation
Cpd0363	CHEMBL3632742	Cc1c(C(=O)O)sc2ncnc(Nc3ccc(F)cc3OC(C)C)c12	Ki	'='	186	nM	B	MAP kinase-interacting serine/threonine-protein kinase MNK1	-1	Sub_train
Cpd0364	CHEMBL3632744	CNC(=O)c1sc2ncnc(Nc3ccc(F)cc3OC(C)C)c2c1C	Ki	'='	106	nM	B	MAP kinase-interacting serine/threonine-protein kinase MNK1	-1	Validation
Cpd0365	CHEMBL3417205	COCCn1cc(C)cc(Nc2ncnc3sc(C(N)=O)c(C)c23)c1=O	Ki	'='	2330	nM	B	MAP kinase-interacting serine/threonine-protein kinase MNK1	-1	Sub_train
Cpd0366	CHEMBL3632747	COCCCNC(=O)c1sc2ncnc(Nc3ccc(F)cc3OC(C)C)c2c1C	Ki	'='	320	nM	B	MAP kinase-interacting serine/threonine-protein kinase MNK1	-1	Validation
Cpd0367	CHEMBL4162781	COc1ccc(Nc2nccc(-c3sc(OC(C)C)nc3C)n2)c(OC)c1	Ki	'='	1230	nM	B	MAP kinase-interacting serine/threonine-protein kinase MNK1	-1	Sub_train
Cpd0368	CHEMBL3417204	COCCCNC(=O)c1sc2ncnc(Nc3cc(C)cn(C)c3=O)c2c1C	Ki	'='	5000	nM	B	MAP kinase-interacting serine/threonine-protein kinase MNK1	-1	Test
Cpd0369	CHEMBL4159011	COc1ccc(Nc2nccc(-c3cn(C(C)C)c4ccccc34)n2)c(OC)c1	Ki	'='	710	nM	B	MAP kinase-interacting serine/threonine-protein kinase MNK1	-1	Validation
Cpd0370	CHEMBL3632745	CCNC(=O)c1sc2ncnc(Nc3ccc(F)cc3OC(C)C)c2c1C	Ki	'='	933	nM	B	MAP kinase-interacting serine/threonine-protein kinase MNK1	-1	Validation
Cpd0371	CHEMBL4167646	COc1ccc(Nc2nccc(-c3sc(SCCN(C)C)nc3C)n2)c(OC)c1	Ki	'='	5920	nM	B	MAP kinase-interacting serine/threonine-protein kinase MNK1	-1	Validation
Cpd0372	CHEMBL4159438	COCCn1cc(-c2ccnc(Nc3ccc(OC)cc3OC)n2)c2ccccc21	Ki	'='	1310	nM	B	MAP kinase-interacting serine/threonine-protein kinase MNK1	-1	Validation
Cpd0373	CHEMBL3417207	Cc1c(C(=O)O)sc2ncnc(Nc3ccc(=O)n(C)c3)c12	Ki	'='	2150	nM	B	MAP kinase-interacting serine/threonine-protein kinase MNK1	-1	Validation
Cpd0374	CHEMBL3417199	COCCn1cc(C)cc(Nc2ncnc3sc(C(=O)O)c(C)c23)c1=O	Ki	'='	2060	nM	B	MAP kinase-interacting serine/threonine-protein kinase MNK1	-1	Sub_train
Cpd0375	CHEMBL4162390	COc1ccc(Nc2nccc(-c3sc(N(C)C)nc3C)n2)c(OC)c1	Ki	'='	860	nM	B	MAP kinase-interacting serine/threonine-protein kinase MNK1	-1	Sub_train
Cpd0376	CHEMBL1240885	Nc1ncnc2[nH]nc(Nc3ccc(F)cc3)c12	Ki	'='	1010	nM	B	MAP kinase-interacting serine/threonine-protein kinase MNK1	-1	Sub_train
Cpd0377	CHEMBL4164283	CNc1nc(C)c(-c2ccnc(Nc3ccc(OC)cc3OC)n2)s1	Ki	'='	1470	nM	B	MAP kinase-interacting serine/threonine-protein kinase MNK1	-1	Validation
Cpd0378	CHEMBL4165841	COc1ccc(Nc2nccc(-c3cn(C)c4ccccc34)n2)c(OC)c1	Ki	'='	940	nM	B	MAP kinase-interacting serine/threonine-protein kinase MNK1	-1	Test
Cpd0379	CHEMBL4449736	O=C1NC2(CCCCC2)n2c1c(Cl)cc(Nc1ccncc1)c2=O	Ki	'='	32	nM	B	MAP kinase-interacting serine/threonine-protein kinase MNK1	1	Sub_train
Cpd0380	CHEMBL4466664	O=C1NC2(CCCCC2)n2c1c(Cl)cc(Nc1ccon1)c2=O	Ki	'='	341	nM	B	MAP kinase-interacting serine/threonine-protein kinase MNK1	-1	Sub_train
Cpd0381	CHEMBL4535537	O=C1NC2(CCCCC2)n2c1c(Cl)cc(Nc1ccncc1F)c2=O	Ki	'='	76	nM	B	MAP kinase-interacting serine/threonine-protein kinase MNK1	1	Sub_train
Cpd0382	CHEMBL4173067	COc1ccc(Nc2nccc(-c3c[nH]c4ccccc34)n2)c(OC)c1	Ki	'='	4770	nM	B	MAP kinase-interacting serine/threonine-protein kinase MNK1	-1	Sub_train
Cpd0383	CHEMBL3417208	Cc1c(C(N)=O)sc2ncnc(Nc3ccc(=O)n(C)c3)c12	Ki	'='	4510	nM	B	MAP kinase-interacting serine/threonine-protein kinase MNK1	-1	Validation
Cpd0384	CHEMBL3416305	CC(=O)C1=C(O)C=C2Oc3c(C(N)=O)c(O)cc(O)c3[C@@]2(C)C1=O	Ki	'='	507	nM	B	MAP kinase-interacting serine/threonine-protein kinase MNK1	-1	Sub_train
Cpd0385	CHEMBL4166250	CCCn1cc(-c2ccnc(Nc3ccc(OC)cc3OC)n2)c2ccccc21	Ki	'='	1770	nM	B	MAP kinase-interacting serine/threonine-protein kinase MNK1	-1	Validation
Cpd0386	CHEMBL4165526	Oc1ccccc1Nc1nccc(-c2c[nH]c3ccccc23)n1	Ki	'='	890	nM	B	MAP kinase-interacting serine/threonine-protein kinase MNK1	-1	Validation
Cpd0387	CHEMBL3632743	Cc1c(C(N)=O)sc2ncnc(Nc3ccc(F)cc3OC(C)C)c12	Ki	'='	1020	nM	B	MAP kinase-interacting serine/threonine-protein kinase MNK1	-1	Validation
Cpd0388	CHEMBL4439094	O=C1NC2(CCCCC2)n2c1c(Cl)cc(Nc1ccncn1)c2=O	Ki	'='	2	nM	B	MAP kinase-interacting serine/threonine-protein kinase MNK1	1	Validation
Cpd0389	CHEMBL3698934	CCCCNC(=O)NCCC(C)Oc1cc(F)ccc1Nc1ncnc2sc(C(=O)OC)c(C)c12	IC50	'='	898	nM	B	MAP kinase signal-integrating kinase 2	-1	Test
Cpd0390	CHEMBL3698959	Cc1c(C(=O)NCCCN(C)C)sc2ncnc(Nc3ccc(F)cc3OC(CF)CF)c12	IC50	'='	10	nM	B	MAP kinase signal-integrating kinase 2	1	Test
Cpd0391	CHEMBL3702285	Cc1c(C(=O)NCc2cnco2)sc2ncnc(Nc3cccnc3OC(C)C)c12	IC50	'='	19	nM	B	MAP kinase signal-integrating kinase 2	1	Test
Cpd0392	CHEMBL4108318	Cc1cc(N=S2(=O)CCCC2)cc2ncnc(Nc3ccc(F)cc3O[C@H](C)C(=O)N(C)C(C)C)c12	IC50	'='	2	nM	B	MAP kinase signal-integrating kinase 2	1	Validation
Cpd0393	CHEMBL4108793	CCOC(=O)[C@@H](C)Oc1cc(F)ccc1Nc1ncnc2cc(N=S(C)(C)=O)cc(C)c12	IC50	'='	2	nM	B	MAP kinase signal-integrating kinase 2	1	Sub_train
Cpd0394	CHEMBL3698911	Cc1c(C(=O)NCCCN(C)C)sc2ncnc(Nc3ccc(F)cc3OC(C)CNC(=O)OC(C)(C)C)c12	IC50	'='	294	nM	B	MAP kinase signal-integrating kinase 2	-1	Sub_train
Cpd0395	CHEMBL3698919	COC(=O)c1sc2ncnc(Nc3ccc(F)cc3OC(C)CNC(C)=O)c2c1C	IC50	'='	261	nM	B	MAP kinase signal-integrating kinase 2	-1	Test
Cpd0396	CHEMBL3698921	COC(=O)c1sc2ncnc(Nc3ccc(F)cc3OC(C)CN(C)C)c2c1C	IC50	'='	3144	nM	B	MAP kinase signal-integrating kinase 2	-1	Test
Cpd0397	CHEMBL3698939	Cc1c(C(N)=O)sc2ncnc(Nc3cccnc3OC(C)CCN)c12	IC50	'='	44	nM	B	MAP kinase signal-integrating kinase 2	1	Sub_train
Cpd0398	CHEMBL4107908	COC(=O)N1CC2(C1)CS(=O)(=Nc1cc(C)c3c(Nc4ccc(F)cc4O[C@H](C)C(=O)NCC(F)(F)F)ncnc3c1)C2	IC50	'='	1	nM	B	MAP kinase signal-integrating kinase 2	1	Sub_train
Cpd0399	CHEMBL3702314	COC(=O)c1sc2ncnc(Nc3ccc(F)cc3OC(C)C(=O)NCCN)c2c1C	IC50	'='	119	nM	B	MAP kinase signal-integrating kinase 2	-1	Validation
Cpd0400	CHEMBL3698912	COC(=O)c1sc2ncnc(Nc3ccc(F)cc3OC(C)CN)c2c1C	IC50	'='	70	nM	B	MAP kinase signal-integrating kinase 2	1	Sub_train
Cpd0401	CHEMBL4583708	NC(=O)c1ccc(-c2cccnc2)cc1OC1CCNC1	IC50	'='	1800	nM	B	MAP kinase signal-integrating kinase 2	-1	Validation
Cpd0402	CHEMBL4108416	Cc1cc(N=S2(=O)CC3(COC3)C2)cc2ncnc(Nc3ccc(Cl)cc3O[C@H](C)C(=O)N[C@@H](C)C(F)(F)F)c12	IC50	'='	1	nM	B	MAP kinase signal-integrating kinase 2	1	Validation
Cpd0403	CHEMBL3917005	Cc1noc(C(C)Oc2cc(F)ccc2Nc2ncnc3cc(N=S(C)(C)=O)cc(C)c23)n1	IC50	'='	9	nM	B	MAP kinase signal-integrating kinase 2	1	Sub_train
Cpd0404	CHEMBL4099497	CC1NC(=O)c2ccc(Nc3ccncn3)cc21	IC50	'='	45	nM	B	MAP kinase signal-integrating kinase 2	1	Validation
Cpd0405	CHEMBL3702310	Cc1c(C(N)=O)sc2ncnc(Nc3ccc(F)cc3OC(C)C#N)c12	IC50	'='	11	nM	B	MAP kinase signal-integrating kinase 2	1	Sub_train
Cpd0406	CHEMBL3797574	CN(C)C(=O)c1cccc(-c2cnc(N)c(-c3nc4ccccc4[nH]3)c2)c1	IC50	'='	34	nM	B	MAP kinase signal-integrating kinase 2	1	Sub_train
Cpd0407	CHEMBL3806302	CCN1CCN(Cc2ccc(NC(=O)COc3ccc(-c4ccc(C(=O)NC)nc4)cc3)cc2C(F)(F)F)CC1	IC50	'='	6860	nM	B	MAP kinase signal-integrating kinase 2	-1	Sub_train
Cpd0408	CHEMBL4108347	Cc1cc(N=S2(=O)CCC2)cc2ncnc(Nc3ccc(F)cc3O[C@H](C)C(=O)NC(C(F)(F)F)C(F)(F)F)c12	IC50	'='	1	nM	B	MAP kinase signal-integrating kinase 2	1	Validation
Cpd0409	CHEMBL4106897	C[C@@H](Oc1cc(F)ccc1Nc1ncnc2cc(N=S(C)(=O)C3CCOCC3)cc(F)c12)C(=O)NCC(F)(F)F	IC50	'='	7	nM	B	MAP kinase signal-integrating kinase 2	1	Sub_train
Cpd0410	CHEMBL4114582	C[C@@H](Oc1cc(F)ccc1Nc1ncnc2cc(N=S3(=O)CC(C)(C)C3)cc(F)c12)C(=O)NCC#N	IC50	'='	1	nM	B	MAP kinase signal-integrating kinase 2	1	Sub_train
Cpd0411	CHEMBL4439094	O=C1NC2(CCCCC2)n2c1c(Cl)cc(Nc1ccncn1)c2=O	IC50	'='	5	nM	B	MAP kinase signal-integrating kinase 2	1	Sub_train
Cpd0412	CHEMBL3702253	Cc1c(C(=O)N[C@@H]2C[C@H]2N)sc2ncnc(Nc3ccc(F)cc3OC(CF)CF)c12	IC50	'='	12	nM	B	MAP kinase signal-integrating kinase 2	1	Validation
Cpd0413	CHEMBL3805771	CCN1CCN(Cc2ccc(NC(=O)CNc3ccc(-c4ccc(NC(=O)C5CC5)nc4)cc3)cc2C(F)(F)F)CC1	IC50	'='	16	nM	B	MAP kinase signal-integrating kinase 2	1	Sub_train
Cpd0414	CHEMBL4107950	C[C@@H](Oc1cc(F)ccc1Nc1ncnc2cc(N=S3(=O)CCC3)cc(F)c12)C(=O)NCC(F)(F)F	IC50	'='	2	nM	B	MAP kinase signal-integrating kinase 2	1	Test
Cpd0415	CHEMBL3947558	COCC(C)Oc1cc(F)ccc1Nc1ncnc2cc(N=S(C)(C)=O)cc(C)c12	IC50	'='	32	nM	B	MAP kinase signal-integrating kinase 2	1	Test
Cpd0416	CHEMBL3702328	Cc1c(C(=O)NCCCN2CCCC2)sc2ncnc(Nc3ccc(F)cc3OC(C)CF)c12	IC50	'='	6	nM	B	MAP kinase signal-integrating kinase 2	1	Test
Cpd0417	CHEMBL4106778	CC(NC(=O)[C@@H](C)Oc1cc(F)ccc1Nc1ncnc2cc(N=S(C)(C)=O)cc(F)c12)C(F)F	IC50	'='	8	nM	B	MAP kinase signal-integrating kinase 2	1	Sub_train
Cpd0418	CHEMBL4115005	Cc1cc(N=S(C)(C)=O)cc2ncnc(Nc3ccc(F)cc3O[C@H](C)C(=O)N3CCCC3)c12	IC50	'='	20	nM	B	MAP kinase signal-integrating kinase 2	1	Test
Cpd0419	CHEMBL4115343	Cc1cc(N=S(C)(C)=O)cc2ncnc(Nc3ccc(F)cc3O[C@H](C)C(=O)NCC(C)O)c12	IC50	'='	4	nM	B	MAP kinase signal-integrating kinase 2	1	Validation
Cpd0420	CHEMBL4111309	CC#CCNC(=O)[C@@H](C)Oc1cc(F)ccc1Nc1ncnc2cc(N=S3(=O)CCCC3)cc(C)c12	IC50	'='	3	nM	B	MAP kinase signal-integrating kinase 2	1	Sub_train
Cpd0421	CHEMBL4113574	Cc1cc(N=S2(=O)CCCC2)cc2ncnc(Nc3ccc(F)cc3O[C@H](C)C(=O)NCC#N)c12	IC50	'='	2	nM	B	MAP kinase signal-integrating kinase 2	1	Sub_train
Cpd0422	CHEMBL3698938	Cc1c(C(=O)NCCCN(C)C)sc2ncnc(Nc3cccnc3OC(C)CCN)c12	IC50	'='	74	nM	B	MAP kinase signal-integrating kinase 2	1	Validation
Cpd0423	CHEMBL3787112	Nc1ncnc2c1c(-c1cccc(O)c1)cn2[C@H]1C[C@@H](CN2CCC2)C1	IC50	'='	1100	nM	B	MAP kinase signal-integrating kinase 2	-1	Test
Cpd0424	CHEMBL4112682	Cc1cc([C@@H](C)Oc2cc(F)ccc2Nc2ncnc3cc(N=S(C)(C)=O)cc(C)c23)on1	IC50	'='	1	nM	B	MAP kinase signal-integrating kinase 2	1	Sub_train
Cpd0425	CHEMBL3902565	CCOC(=O)[C@H](C)Oc1cc(F)ccc1Nc1ncnc2cc(N=S(C)(C)=O)cc(C)c12	IC50	'='	16	nM	B	MAP kinase signal-integrating kinase 2	1	Sub_train
Cpd0426	CHEMBL4110873	COCCNC(=O)[C@@H](C)Oc1cc(F)ccc1Nc1ncnc2cc(N=S(C)(C)=O)cc(C)c12	IC50	'='	66	nM	B	MAP kinase signal-integrating kinase 2	1	Sub_train
Cpd0427	CHEMBL3934970	Cc1cc(N=S(C)(C)=O)cc2ncnc(Nc3ccc(F)cc3OCC3CCNC(=O)C3)c12	IC50	'='	2	nM	B	MAP kinase signal-integrating kinase 2	1	Validation
Cpd0428	CHEMBL4106829	Cc1cc([C@@H](C)Oc2cc(F)ccc2Nc2ncnc3cc(N=S4(=O)CCNCC4)cc(C)c23)on1	IC50	'='	1	nM	B	MAP kinase signal-integrating kinase 2	1	Sub_train
Cpd0429	CHEMBL3905069	CC(Oc1cc(F)ccc1Nc1ncnc2cc(N=S(C)(C)=O)cc(F)c12)C(F)(F)F	IC50	'='	7	nM	B	MAP kinase signal-integrating kinase 2	1	Sub_train
Cpd0430	CHEMBL4112352	Cc1cc(N=S2(=O)CC3(COC3)C2)cc2ncnc(Nc3ccc(F)cc3O[C@H](C)C(=O)NCC(F)(F)F)c12	IC50	'='	3	nM	B	MAP kinase signal-integrating kinase 2	1	Validation
Cpd0431	CHEMBL3896211	Cc1cc(N=S(C)(C)=O)cc2ncnc(Nc3cccnc3OC(C)C)c12	IC50	'='	2	nM	B	MAP kinase signal-integrating kinase 2	1	Sub_train
Cpd0432	CHEMBL4106564	CC(=O)NC[C@@H](C)Oc1cc(F)ccc1Nc1ncnc2cc(N=S(C)(C)=O)cc(C)c12	IC50	'='	35	nM	B	MAP kinase signal-integrating kinase 2	1	Validation
Cpd0433	CHEMBL4111539	Cc1cc(N=S2(=O)CCCC2)cc2ncnc(Nc3ccc(F)cc3O[C@H](C)C(=O)N(C)C3CCCC3)c12	IC50	'='	3	nM	B	MAP kinase signal-integrating kinase 2	1	Sub_train
Cpd0434	CHEMBL4108049	C#CCNC(=O)[C@@H](C)Oc1cc(F)ccc1Nc1ncnc2cc(N=S3(=O)CCCC3)cc(C)c12	IC50	'='	1	nM	B	MAP kinase signal-integrating kinase 2	1	Sub_train
Cpd0435	CHEMBL3698960	Cc1c(C(=O)NCCN(C)C)sc2ncnc(Nc3ccc(F)cc3OC(CF)CF)c12	IC50	'='	17	nM	B	MAP kinase signal-integrating kinase 2	1	Sub_train
Cpd0436	CHEMBL3702321	COCC(CF)Oc1cc(F)ccc1Nc1ncnc2sc(C(=O)O)c(C)c12	IC50	'='	23	nM	B	MAP kinase signal-integrating kinase 2	1	Sub_train
Cpd0437	CHEMBL3698956	Cc1c(C(N)=O)sc2ncnc(Nc3ccc(F)cc3OC(CF)CF)c12	IC50	'='	4	nM	B	MAP kinase signal-integrating kinase 2	1	Validation
Cpd0438	CHEMBL3702313	Cc1c(C(=O)NCCO)sc2ncnc(Nc3ccc(F)cc3OC(C)C(=O)NCCCN)c12	IC50	'='	110	nM	B	MAP kinase signal-integrating kinase 2	-1	Test
Cpd0439	CHEMBL3659489	Fc1ccc(Nc2ncnc3sc4c(c23)CCNC4)c(OC2CCOCC2)c1	IC50	'='	110	nM	B	MAP kinase signal-integrating kinase 2	-1	Sub_train
Cpd0440	CHEMBL3909270	Cc1cc(N=S(C)(C)=O)cc2ncnc(Nc3ccc(F)cc3OCC3CCO3)c12	IC50	'='	8	nM	B	MAP kinase signal-integrating kinase 2	1	Sub_train
Cpd0441	CHEMBL3959276	Cc1cc(N=S(C)(C)=O)cc2ncnc(Nc3ccc(F)cc3OC(C)c3ccncc3)c12	IC50	'='	2	nM	B	MAP kinase signal-integrating kinase 2	1	Sub_train
Cpd0442	CHEMBL4106486	Cc1cc(N=S(C)(C)=O)cc2ncnc(Nc3ccc(F)cc3O[C@H](C)C(=O)N[C@@H]3CCC[C@H]3O)c12	IC50	'='	9	nM	B	MAP kinase signal-integrating kinase 2	1	Validation
Cpd0443	CHEMBL4110142	COc1cc(N=S2(=O)CCC2)cc2ncnc(Nc3ccc(F)cc3O[C@H](C)C(=O)NCC(F)(F)F)c12	IC50	'='	3	nM	B	MAP kinase signal-integrating kinase 2	1	Sub_train
Cpd0444	CHEMBL4086042	CC1(C)NC(=O)c2ccc(Nc3ccncn3)cc21	IC50	'='	61	nM	B	MAP kinase signal-integrating kinase 2	1	Test
Cpd0445	CHEMBL4112581	Cc1cc(N=S2(=O)CCCC2)cc2ncnc(Nc3ccc(F)cc3O[C@H](C)C(=O)NC3CCC3)c12	IC50	'='	2	nM	B	MAP kinase signal-integrating kinase 2	1	Sub_train
Cpd0446	CHEMBL3892514	Cc1cc(N=S(C)(C)=O)cc2ncnc(Nc3ccc(F)cc3OC(C)c3nccs3)c12	IC50	'='	37	nM	B	MAP kinase signal-integrating kinase 2	1	Validation
Cpd0447	CHEMBL4109890	Cc1cc(N=S2(=O)CCCC2)cc2ncnc(Nc3ccc(F)cc3O[C@H](C)C(=O)NCC(F)(F)F)c12	IC50	'='	1	nM	B	MAP kinase signal-integrating kinase 2	1	Sub_train
Cpd0448	CHEMBL4444307	COc1ccc(Nc2nccc(-c3sc(=O)n(C)c3C)n2)c(OC)c1	IC50	'='	370	nM	B	MAP kinase signal-integrating kinase 2	-1	Validation
Cpd0449	CHEMBL3899248	Cc1cc(N=S(C)(C)=O)cc2ncnc(Nc3ccc(F)cc3OC(C)CF)c12	IC50	'='	54	nM	B	MAP kinase signal-integrating kinase 2	1	Validation
Cpd0450	CHEMBL4522631	NC(=O)c1ccc(-c2cccnc2)cc1	IC50	'='	3600	nM	B	MAP kinase signal-integrating kinase 2	-1	Sub_train
Cpd0451	CHEMBL4110842	Cc1cc(N=S(C)(C)=O)cc2ncnc(Nc3ccc(F)cc3O[C@H](C)C(=O)N(CC(F)F)CC(F)F)c12	IC50	'='	2	nM	B	MAP kinase signal-integrating kinase 2	1	Sub_train
Cpd0452	CHEMBL3702339	COCC(CF)Oc1cc(F)ccc1Nc1ncnc2sc(C(=O)NCCO)c(C)c12	IC50	'='	26	nM	B	MAP kinase signal-integrating kinase 2	1	Sub_train
Cpd0453	CHEMBL4106820	Cc1cc(N=S(C)(C)=O)cc2ncnc(Nc3ccc(F)cc3O[C@H](C)C(=O)NCCO)c12	IC50	'='	3	nM	B	MAP kinase signal-integrating kinase 2	1	Validation
Cpd0454	CHEMBL3956958	Cc1cc(N=S2(=O)CCC2)cc2ncnc(Nc3ccc(F)cc3O[C@H](CO)CF)c12	IC50	'='	4	nM	B	MAP kinase signal-integrating kinase 2	1	Sub_train
Cpd0455	CHEMBL3702257	Cc1c(C(=O)NCCCN(C)C)sc2ncnc(Nc3cccnc3OCC(C)F)c12	IC50	'='	73	nM	B	MAP kinase signal-integrating kinase 2	1	Sub_train
Cpd0456	CHEMBL4587832	CC(C)Oc1cc(-c2cncc(-c3cnn(C4COC4)c3)c2)ccc1C(N)=O	IC50	'='	89	nM	B	MAP kinase signal-integrating kinase 2	1	Validation
Cpd0457	CHEMBL4446188	NC(=O)c1ccc(-c2ccc(N)nc2)cc1	IC50	'='	13000	nM	B	MAP kinase signal-integrating kinase 2	-1	Validation
Cpd0458	CHEMBL4441602	CC(C)Oc1cc(-c2cncc(N3CCCC3)c2)ccc1C(N)=O	IC50	'='	500	nM	B	MAP kinase signal-integrating kinase 2	-1	Validation
Cpd0459	CHEMBL3545307	Cc1ccc(C(=O)Nc2ccc(Oc3cc4cnn(C)c4cc3-c3cn[nH]c3)c(F)c2)c(=O)n1-c1ccc(F)cc1	IC50	'='	109	nM	B	MAP kinase signal-integrating kinase 2	-1	Validation
Cpd0460	CHEMBL4462099	CC(C)Oc1cc(-c2cncc(-c3c[nH]nc3C3CC3)c2)ccc1C(N)=O	IC50	'='	54	nM	B	MAP kinase signal-integrating kinase 2	1	Validation
Cpd0461	CHEMBL3702331	Cc1c(C(=O)NCCCN(C)C)sc2ncnc(Nc3ccc(F)cc3OCC3(CC#N)CC3)c12	IC50	'='	78	nM	B	MAP kinase signal-integrating kinase 2	1	Test
Cpd0462	CHEMBL4204506	CN1CCN(C(=O)c2ccc(-c3cn4c(-c5ccc(C(N)=O)cc5)cnc4cn3)cc2)CC1	IC50	'='	187	nM	B	MAP kinase signal-integrating kinase 2	-1	Sub_train
Cpd0463	CHEMBL4112361	C[C@@H](Oc1cc(F)ccc1Nc1ncnc2cc(N=S3(=O)CCCC3)cc(F)c12)C(=O)NCC#N	IC50	'='	4	nM	B	MAP kinase signal-integrating kinase 2	1	Validation
Cpd0464	CHEMBL388978	CN[C@@H]1C[C@H]2O[C@@](C)([C@@H]1OC)n1c3ccccc3c3c4c(c5c6ccccc6n2c5c31)C(=O)NC4	IC50	'='	27.12	nM	B	MAP kinase signal-integrating kinase 2	1	Sub_train
Cpd0465	CHEMBL4212480	NC(=O)c1ccc(-c2cn3c(-c4ccc(O)cc4)cnc3cn2)cc1	IC50	'='	193	nM	B	MAP kinase signal-integrating kinase 2	-1	Validation
Cpd0466	CHEMBL4091862	CC1(C)NC(=O)c2c(F)cc(Nc3ccncn3)c(=O)n21	IC50	'='	2.6	nM	B	MAP kinase signal-integrating kinase 2	1	Validation
Cpd0467	CHEMBL4113832	Cc1cc(N=S(C)(C)=O)cc2ncnc(Nc3ccc(F)cc3O[C@H](C)CNS(C)(=O)=O)c12	IC50	'='	83	nM	B	MAP kinase signal-integrating kinase 2	1	Sub_train
Cpd0468	CHEMBL4114116	Cc1cc(N=S(C)(C)=O)cc2ncnc(Nc3ccc(F)cc3O[C@H](C)CNC(=O)C(F)(F)F)c12	IC50	'='	28	nM	B	MAP kinase signal-integrating kinase 2	1	Test
Cpd0469	CHEMBL3698933	COC(=O)c1sc2ncnc(Nc3ccc(F)cc3OC(C)CCNC(=O)C(C)C)c2c1C	IC50	'='	677	nM	B	MAP kinase signal-integrating kinase 2	-1	Validation
Cpd0470	CHEMBL3805114	CCN1CCN(Cc2ccc(NC(=O)Cc3ccc(Oc4ccncc4)cc3)cc2C(F)(F)F)CC1	IC50	'='	10	nM	B	MAP kinase signal-integrating kinase 2	1	Sub_train
Cpd0471	CHEMBL4115554	Cc1cc(N=S(C)(C)=O)cc2ncnc(Nc3ccc(F)cc3O[C@H](C)C(=O)N3CCN(C)CC3)c12	IC50	'='	25	nM	B	MAP kinase signal-integrating kinase 2	1	Validation
Cpd0472	CHEMBL4114622	COC1CCN(C(=O)[C@@H](C)Oc2cc(F)ccc2Nc2ncnc3cc(N=S4(=O)CCCC4)cc(C)c23)CC1	IC50	'='	4	nM	B	MAP kinase signal-integrating kinase 2	1	Sub_train
Cpd0473	CHEMBL4213023	Oc1ccc(-c2cnc3cnc(-c4ccccc4)cn23)cc1	IC50	'='	415	nM	B	MAP kinase signal-integrating kinase 2	-1	Validation
Cpd0474	CHEMBL4214092	CN1CCN(C(=O)c2ccc(-c3cn4c(-c5ccc(C(=O)NO)cc5)cnc4cn3)cc2)CC1	IC50	'='	31	nM	B	MAP kinase signal-integrating kinase 2	1	Sub_train
Cpd0475	CHEMBL4465294	CC(C)Oc1cc(-c2cncc(N3CCOCC3)c2)ccc1C(N)=O	IC50	'='	390	nM	B	MAP kinase signal-integrating kinase 2	-1	Test
Cpd0476	CHEMBL3967260	COc1cc(N=S(C)(C)=O)cc2ncnc(Nc3ccc(F)cc3OC(C)c3cc(C)no3)c12	IC50	'='	2	nM	B	MAP kinase signal-integrating kinase 2	1	Sub_train
Cpd0477	CHEMBL4474546	NC(=O)c1ccc(-c2cncc(C(=O)O)c2)cc1	IC50	'='	1400	nM	B	MAP kinase signal-integrating kinase 2	-1	Validation
Cpd0478	CHEMBL4558635	Cn1ccc(-c2cncc(-c3ccc(C(N)=O)cc3)c2)n1	IC50	'='	310	nM	B	MAP kinase signal-integrating kinase 2	-1	Validation
Cpd0479	CHEMBL4444560	O=C(c1ccc(-c2cccnc2)cc1)N1CCNCC1	IC50	'='	171000	nM	B	MAP kinase signal-integrating kinase 2	-1	Sub_train
Cpd0480	CHEMBL4586717	CNC(=O)c1cncc(-c2ccc(C(N)=O)c(OC(C)C)c2)c1	IC50	'='	630	nM	B	MAP kinase signal-integrating kinase 2	-1	Validation
Cpd0481	CHEMBL4110031	C[C@@H](Oc1cc(F)ccc1Nc1ncnc2cc(N=S(C)(C)=O)cc(Cl)c12)C(=O)NC(CF)CF	IC50	'='	2	nM	B	MAP kinase signal-integrating kinase 2	1	Sub_train
Cpd0482	CHEMBL3698916	COC(=O)c1sc2ncnc(Nc3ccc(F)cc3OC(C)CNS(C)(=O)=O)c2c1C	IC50	'='	41	nM	B	MAP kinase signal-integrating kinase 2	1	Validation
Cpd0483	CHEMBL3702343	Cc1c(C(N)=O)sc2ncnc(Nc3ccc(F)cc3OC(C)CF)c12	IC50	'='	3	nM	B	MAP kinase signal-integrating kinase 2	1	Sub_train
Cpd0484	CHEMBL3702333	Cc1c(C(N)=O)sc2ncnc(Nc3ccc(F)cc3OCC(F)F)c12	IC50	'='	16	nM	B	MAP kinase signal-integrating kinase 2	1	Test
Cpd0485	CHEMBL3702344	Cc1c(C(=O)NCCO)sc2ncnc(Nc3ccc(F)cc3OC(CO)CO)c12	IC50	'='	170	nM	B	MAP kinase signal-integrating kinase 2	-1	Validation
Cpd0486	CHEMBL4112389	CCOC(=O)[C@@H](C)Oc1cc(F)ccc1Nc1ncnc2cc(N=S3(=O)CCCC3)cc(C)c12	IC50	'='	23	nM	B	MAP kinase signal-integrating kinase 2	1	Sub_train
Cpd0487	CHEMBL3702330	Cc1c(C(=O)NCCO)sc2ncnc(Nc3ccc(F)cc3OCC3(CC#N)CC3)c12	IC50	'='	65	nM	B	MAP kinase signal-integrating kinase 2	1	Sub_train
Cpd0488	CHEMBL3702355	Cc1c(C(=O)NC2CCN(C)CC2)sc2ncnc(Nc3ccc(F)cc3OC(C)CC(F)(F)F)c12	IC50	'='	25	nM	B	MAP kinase signal-integrating kinase 2	1	Sub_train
Cpd0489	CHEMBL3702274	Cc1c(C(N)=O)sc2ncnc(Nc3cccnc3OCC3(CC#N)CC3)c12	IC50	'='	16	nM	B	MAP kinase signal-integrating kinase 2	1	Validation
Cpd0490	CHEMBL4247747	COc1cc(O)c(C(N)=O)c2occ(C)c12	IC50	'='	749	nM	B	MAP kinase signal-integrating kinase 2	-1	Sub_train
Cpd0491	CHEMBL4111906	Cc1cc(N=S(C)(C)=O)cc2ncnc(Nc3ccc(F)cc3O[C@H](C)C(=O)NCC(F)F)c12	IC50	'='	1	nM	B	MAP kinase signal-integrating kinase 2	1	Sub_train
Cpd0492	CHEMBL4216991	CN1CCN(C(=O)c2ccc(-c3cn4c(-c5ccc(C#N)cc5)cnc4cn3)cc2)CC1	IC50	'='	502	nM	B	MAP kinase signal-integrating kinase 2	-1	Sub_train
Cpd0493	CHEMBL4208627	CC(=O)Nc1cn2c(-c3ccc(O)cc3)cnc2cn1	IC50	'='	515	nM	B	MAP kinase signal-integrating kinase 2	-1	Validation
Cpd0494	CHEMBL4248798	COc1cc(O)c(C(N)=O)c2oc(C(=O)NC3CCN(Cc4cccc(C(F)(F)F)c4)CC3)c(C)c12	IC50	'='	273	nM	B	MAP kinase signal-integrating kinase 2	-1	Sub_train
Cpd0495	CHEMBL4237434	CCN1CCN(C(=O)c2oc3c(C(N)=O)c(O)cc(OC)c3c2C)CC1	IC50	'='	1160	nM	B	MAP kinase signal-integrating kinase 2	-1	Validation
Cpd0496	CHEMBL3702350	COCC(C)Oc1cc(F)ccc1Nc1ncnc2sc(C(=O)NCCCN(C)C)c(C)c12	IC50	'='	35	nM	B	MAP kinase signal-integrating kinase 2	1	Sub_train
Cpd0497	CHEMBL4202639	CN1CCN(C(=O)c2ccc(-c3cn4c(-c5ccccc5O)cnc4cn3)cc2)CC1	IC50	'='	5170	nM	B	MAP kinase signal-integrating kinase 2	-1	Test
Cpd0498	CHEMBL4107930	Cc1cc(N=S2(=O)CCCC2)cc2ncnc(Nc3ccc(F)cc3O[C@H](C)C(=O)NCCO)c12	IC50	'='	3	nM	B	MAP kinase signal-integrating kinase 2	1	Sub_train
Cpd0499	CHEMBL4574792	NC(=O)c1ccc(-c2cncc(-c3cccnc3)c2)cc1	IC50	'='	970	nM	B	MAP kinase signal-integrating kinase 2	-1	Sub_train
Cpd0500	CHEMBL4457368	Cn1cc(-c2cncc(-c3ccc(C(N)=O)cc3)c2)cn1	IC50	'='	350	nM	B	MAP kinase signal-integrating kinase 2	-1	Sub_train
Cpd0501	CHEMBL4113160	Cc1cc(N=S2(=O)CC[C@@H](N)C2)cc2ncnc(Nc3ccc(F)cc3O[C@H](C)C(=O)NCC(F)(F)F)c12	IC50	'='	3	nM	B	MAP kinase signal-integrating kinase 2	1	Test
Cpd0502	CHEMBL3804952	CCN1CCN(Cc2ccc(NC(=O)Cc3ccc(Oc4ccnc(NC)c4)cc3)cc2C(F)(F)F)CC1	IC50	'='	8	nM	B	MAP kinase signal-integrating kinase 2	1	Validation
Cpd0503	CHEMBL4449392	O=C(O)c1ccc(-c2cccnc2)s1	IC50	'='	2900	nM	B	MAP kinase signal-integrating kinase 2	-1	Validation
Cpd0504	CHEMBL118266	c1cncc(-c2csc(-c3cccnc3)n2)c1	IC50	'='	20000	nM	B	MAP kinase signal-integrating kinase 2	-1	Validation
Cpd0505	CHEMBL4112569	Cc1cc(N=S2(=O)CCCC2)cc2ncnc(Nc3ccc(F)cc3O[C@H](C)C(=O)NCC3CCCO3)c12	IC50	'='	5	nM	B	MAP kinase signal-integrating kinase 2	1	Validation
Cpd0506	CHEMBL4111260	C[C@@H](Oc1cc(F)ccc1Nc1ncnc2cc(N=S3(=O)CC(C)(C)C3)cc(Cl)c12)C(=O)NCC(F)(F)F	IC50	'='	2	nM	B	MAP kinase signal-integrating kinase 2	1	Validation
Cpd0507	CHEMBL4113970	Cc1cc(N=S(C)(C)=O)cc2ncnc(Nc3ccc(F)cc3O[C@H](CF)C(=O)NCC(F)(F)F)c12	IC50	'='	4	nM	B	MAP kinase signal-integrating kinase 2	1	Sub_train
Cpd0508	CHEMBL4588193	CC(C)Oc1cc(-c2cncc(-c3cnn(C(C)C)c3)c2)ccc1C(N)=O	IC50	'='	42	nM	B	MAP kinase signal-integrating kinase 2	1	Sub_train
Cpd0509	CHEMBL4114099	COC1CCN(C(=O)[C@@H](C)Oc2cc(F)ccc2Nc2ncnc3cc(N=S(C)(C)=O)cc(C)c23)CC1	IC50	'='	13	nM	B	MAP kinase signal-integrating kinase 2	1	Validation
Cpd0510	CHEMBL3702298	Cc1c(C(=O)NCCO)sc2ncnc(Nc3cccnc3OC(C)CCN)c12	IC50	'='	70	nM	B	MAP kinase signal-integrating kinase 2	1	Sub_train
Cpd0511	CHEMBL3698947	Cc1c(C(N)=O)sc2ncnc(Nc3cccnc3OC(C)C(F)(F)F)c12	IC50	'='	11	nM	B	MAP kinase signal-integrating kinase 2	1	Test
Cpd0512	CHEMBL3702312	COC(=O)c1sc2ncnc(Nc3ccc(F)cc3OC(C)C(=O)NCCCN)c2c1C	IC50	'='	314	nM	B	MAP kinase signal-integrating kinase 2	-1	Validation
Cpd0513	CHEMBL3702342	Cc1c(C(=O)NCCO)sc2ncnc(Nc3ccc(F)cc3OC(C)CF)c12	IC50	'='	7	nM	B	MAP kinase signal-integrating kinase 2	1	Test
Cpd0514	CHEMBL3659487	Cc1c(C(=O)NCCN2CCOCC2)sc2ncnc(Nc3ccc(F)cc3OC3CCOCC3)c12	IC50	'='	34	nM	B	MAP kinase signal-integrating kinase 2	1	Test
Cpd0515	CHEMBL4449736	O=C1NC2(CCCCC2)n2c1c(Cl)cc(Nc1ccncc1)c2=O	IC50	'='	209	nM	B	MAP kinase signal-integrating kinase 2	-1	Sub_train
Cpd0516	CHEMBL4527170	OCc1ccc(-c2cccnc2)cc1	IC50	'='	12000	nM	B	MAP kinase signal-integrating kinase 2	-1	Validation
Cpd0517	CHEMBL4473517	NC(=O)c1ccc(-c2cccnc2)cc1OC1CCC1	IC50	'='	730	nM	B	MAP kinase signal-integrating kinase 2	-1	Sub_train
Cpd0518	CHEMBL3805029	O=C(COc1ccc(-c2cccnc2)cc1)Nc1ccc(CN2CCNCC2)c(C(F)(F)F)c1	IC50	'='	12	nM	B	MAP kinase signal-integrating kinase 2	1	Sub_train
Cpd0519	CHEMBL3702311	COC(=O)c1sc2ncnc(Nc3ccc(F)cc3OC(C)C(=O)O)c2c1C	IC50	'='	5403	nM	B	MAP kinase signal-integrating kinase 2	-1	Test
Cpd0520	CHEMBL3702349	Cc1c(C(=O)NCCCN(C)C)sc2ncnc(Nc3ccc(F)cc3OCCO)c12	IC50	'='	69	nM	B	MAP kinase signal-integrating kinase 2	1	Sub_train
Cpd0521	CHEMBL3698953	CCOCC(COCC)Oc1cc(F)ccc1Nc1ncnc2sc(C(N)=O)c(C)c12	IC50	'='	296	nM	B	MAP kinase signal-integrating kinase 2	-1	Test
Cpd0522	CHEMBL4111586	Cc1cc([C@@H](C)Oc2ncccc2Nc2ncnc3cc(N=S(C)(C)=O)cc(C)c23)on1	IC50	'='	1	nM	B	MAP kinase signal-integrating kinase 2	1	Test
Cpd0523	CHEMBL4101411	CC(C)(C)c1cc(NC(=O)Nc2ccc(-n3nc(-c4ccc(OCCN5CCOCC5)cc4)c4c(N)ncnc43)cc2)no1	IC50	'='	61	nM	B	MAP kinase signal-integrating kinase 2	1	Sub_train
Cpd0524	CHEMBL4106549	Cc1cc(N=S(C)(C)=O)cc2ncnc(Nc3ccc(F)cc3O[C@H](C)C(=O)N3CCOCC3)c12	IC50	'='	56	nM	B	MAP kinase signal-integrating kinase 2	1	Test
Cpd0525	CHEMBL3702275	COC(=O)c1sc2ncnc(Nc3cccnc3OCC3CC3(F)F)c2c1C	IC50	'='	54	nM	B	MAP kinase signal-integrating kinase 2	1	Validation
Cpd0526	CHEMBL4111024	COc1cc(N=S(C)(C)=O)cc2ncnc(Nc3ccc(F)cc3O[C@H](C)C(=O)NCC(F)(F)F)c12	IC50	'='	6	nM	B	MAP kinase signal-integrating kinase 2	1	Sub_train
Cpd0527	CHEMBL4073443	Cc1cc(Nc2cc(N)ncn2)c(=O)n2c1C(=O)NC21CCCCC1	IC50	'='	1	nM	B	MAP kinase signal-integrating kinase 2	1	Validation
Cpd0528	CHEMBL4109535	CC(C#N)NC(=O)[C@@H](C)Oc1cc(F)ccc1Nc1ncnc2cc(N=S3(=O)CCC3)cc(F)c12	IC50	'='	2	nM	B	MAP kinase signal-integrating kinase 2	1	Sub_train
Cpd0529	CHEMBL3702352	COCC(C)Oc1cc(F)ccc1Nc1ncnc2sc(C(N)=O)c(C)c12	IC50	'='	8	nM	B	MAP kinase signal-integrating kinase 2	1	Test
Cpd0530	CHEMBL4115507	Cc1cc(N=S(C)(C)=O)cc2ncnc(Nc3ccc(F)cc3O[C@H](C)C(=O)NCC(F)(F)F)c12	IC50	'='	1	nM	B	MAP kinase signal-integrating kinase 2	1	Validation
Cpd0531	CHEMBL4110019	Cc1cc(N=S(C)(C)=O)cc2ncnc(Nc3ccc(F)cc3O[C@H](C)C(=O)NCC#N)c12	IC50	'='	1	nM	B	MAP kinase signal-integrating kinase 2	1	Sub_train
Cpd0532	CHEMBL3702353	Cc1c(C(=O)NCCCN(C)C)sc2ncnc(Nc3ccc(F)cc3OCCC(F)(F)F)c12	IC50	'='	26	nM	B	MAP kinase signal-integrating kinase 2	1	Sub_train
Cpd0533	CHEMBL4109958	COc1cc(N=S2(=O)CCCC2)cc2ncnc(Nc3ccc(F)cc3O[C@H](C)C(=O)NCC(F)(F)F)c12	IC50	'='	2	nM	B	MAP kinase signal-integrating kinase 2	1	Validation
Cpd0534	CHEMBL3702289	Cc1c(C(=O)NCCO)sc2ncnc(Nc3cccnc3OC(C)C)c12	IC50	'='	31	nM	B	MAP kinase signal-integrating kinase 2	1	Test
Cpd0535	CHEMBL4107782	COc1cc(N=S2(=O)CCC2)cc2ncnc(Nc3ccc(Cl)cc3O[C@H](C)C(=O)NCC(F)(F)F)c12	IC50	'='	2	nM	B	MAP kinase signal-integrating kinase 2	1	Sub_train
Cpd0536	CHEMBL3951454	Cc1cc(N=S(C)(C)=O)cc2ncnc(Nc3ccc(F)cc3OC(C)Cn3ccnc3C)c12	IC50	'='	3	nM	B	MAP kinase signal-integrating kinase 2	1	Sub_train
Cpd0537	CHEMBL3951911	C[C@@H](C#N)NC(=O)[C@@H](C)Oc1cc(F)ccc1Nc1ncnc2cc(N=S3(=O)CCC3)cc(C(F)F)c12	IC50	'='	2	nM	B	MAP kinase signal-integrating kinase 2	1	Sub_train
Cpd0538	CHEMBL4112632	C[C@@H](Oc1cc(F)ccc1Nc1ncnc2cc(N=S3(=O)CCCC3)cc(F)c12)C(=O)NCC(F)(F)F	IC50	'='	1	nM	B	MAP kinase signal-integrating kinase 2	1	Sub_train
Cpd0539	CHEMBL4114128	Cc1cc(N=S2(=O)CCCC2)cc2ncnc(Nc3ccc(F)cc3O[C@H](C)C(=O)NCC(F)F)c12	IC50	'='	2	nM	B	MAP kinase signal-integrating kinase 2	1	Validation
Cpd0540	CHEMBL3908206	Cc1nnc(C(C)Oc2cc(F)ccc2Nc2ncnc3cc(N=S(C)(C)=O)cc(C)c23)o1	IC50	'='	33	nM	B	MAP kinase signal-integrating kinase 2	1	Sub_train
Cpd0541	CHEMBL4107951	Cc1cc(N=S(C)(C)=O)cc2ncnc(Nc3ccc(F)cc3O[C@H](C)C(=O)NC(C(F)(F)F)C(F)(F)F)c12	IC50	'='	1	nM	B	MAP kinase signal-integrating kinase 2	1	Validation
Cpd0542	CHEMBL3962466	Cc1cc(N=S(C)(C)=O)cc2ncnc(Nc3ccc(F)cc3OC(C)Cn3cccn3)c12	IC50	'='	58	nM	B	MAP kinase signal-integrating kinase 2	1	Validation
Cpd0543	CHEMBL3904562	Cc1cc(N=S(C)(C)=O)cc2ncnc(Nc3ccc(F)cc3OCc3ccon3)c12	IC50	'='	1	nM	B	MAP kinase signal-integrating kinase 2	1	Sub_train
Cpd0544	CHEMBL4112086	Cc1cc(N=S(C)(=O)C(C)C)cc2ncnc(Nc3ccc(F)cc3O[C@H](C)C(=O)NCC(F)(F)F)c12	IC50	'='	3	nM	B	MAP kinase signal-integrating kinase 2	1	Test
Cpd0545	CHEMBL3927638	Cc1cc(N=S(C)(C)=O)cc2ncnc(Nc3ccc(F)cc3OC(C)Cn3ccnc3)c12	IC50	'='	17	nM	B	MAP kinase signal-integrating kinase 2	1	Sub_train
Cpd0546	CHEMBL3943178	C#CC(C)Oc1cc(F)ccc1Nc1ncnc2cc(N=S(C)(C)=O)cc(C)c12	IC50	'='	2	nM	B	MAP kinase signal-integrating kinase 2	1	Sub_train
Cpd0547	CHEMBL4114923	Cc1cc(N=S(C)(C)=O)cc2ncnc(Nc3ccc(F)cc3O[C@H](C)CN)c12	IC50	'='	1	nM	B	MAP kinase signal-integrating kinase 2	1	Validation
Cpd0548	CHEMBL3956701	CCC(Oc1cc(F)ccc1Nc1ncnc2cc(N=S(C)(C)=O)cc(C)c12)C(=O)OC	IC50	'='	138	nM	B	MAP kinase signal-integrating kinase 2	-1	Validation
Cpd0549	CHEMBL4109059	Cc1cc(N=S(C)(C)=O)cc2ncnc(Nc3ccc(F)cc3O[C@H](C)C(=O)NC(CF)CF)c12	IC50	'='	3	nM	B	MAP kinase signal-integrating kinase 2	1	Sub_train
Cpd0550	CHEMBL4112522	Cc1cc(N=S(C)(C)=O)cc2ncnc(Nc3ccc(F)cc3O[C@H](C)C(=O)NC(C)C)c12	IC50	'='	2	nM	B	MAP kinase signal-integrating kinase 2	1	Sub_train
Cpd0551	CHEMBL3805891	CCN1CCN(Cc2ccc(NC(=O)CNc3ccc(-c4ccc(NC(C)=O)nc4)cc3)cc2C(F)(F)F)CC1	IC50	'='	44	nM	B	MAP kinase signal-integrating kinase 2	1	Sub_train
Cpd0552	CHEMBL4114913	Cc1cc(N=S2(=O)CCCC2)cc2ncnc(Nc3ccc(F)cc3O[C@H](C)C(=O)N3CC[S+]([O-])CC3)c12	IC50	'='	6	nM	B	MAP kinase signal-integrating kinase 2	1	Test
Cpd0553	CHEMBL3890297	Cc1cc(N=S(C)(C)=O)cc2ncnc(Nc3ccc(F)cc3OC(C)C(F)(F)F)c12	IC50	'='	2	nM	B	MAP kinase signal-integrating kinase 2	1	Validation
Cpd0554	CHEMBL3939796	Cc1cc(N=S2(=O)CCC2)cc2ncnc(Nc3ccc(Cl)cc3O[C@H](C)C(=O)N[C@@H](C)C#N)c12	IC50	'='	3	nM	B	MAP kinase signal-integrating kinase 2	1	Sub_train
Cpd0555	CHEMBL4107998	CCNC(=O)NC[C@@H](C)Oc1cc(F)ccc1Nc1ncnc2cc(N=S(C)(C)=O)cc(C)c12	IC50	'='	29	nM	B	MAP kinase signal-integrating kinase 2	1	Test
Cpd0556	CHEMBL3926461	Cc1cc(N=S(C)(C)=O)cc2ncnc(Nc3ccc(F)cc3OCC3CCCCO3)c12	IC50	'='	1	nM	B	MAP kinase signal-integrating kinase 2	1	Sub_train
Cpd0557	CHEMBL4108342	Cc1cc(N=S(C)(C)=O)cc2ncnc(Nc3ccc(F)cc3O[C@H](C)C(=O)NC3COC3)c12	IC50	'='	2	nM	B	MAP kinase signal-integrating kinase 2	1	Validation
Cpd0558	CHEMBL4114613	Cc1cc(N=S2(=O)CCCC2)cc2ncnc(Nc3ccc(F)cc3O[C@H](C)C(=O)N3CCC(O)C3)c12	IC50	'='	4	nM	B	MAP kinase signal-integrating kinase 2	1	Validation
Cpd0559	CHEMBL4108389	CCN(CC)C(=O)[C@@H](C)Oc1cc(F)ccc1Nc1ncnc2cc(N=S3(=O)CCCC3)cc(C)c12	IC50	'='	3	nM	B	MAP kinase signal-integrating kinase 2	1	Validation
Cpd0560	CHEMBL4107688	C[C@@H](Oc1cc(F)ccc1Nc1ncnc2cc(N=S(C)(C)=O)cc(Cl)c12)C(=O)NCC(F)F	IC50	'='	2	nM	B	MAP kinase signal-integrating kinase 2	1	Sub_train
Cpd0561	CHEMBL4109913	Cc1cc(N=S(C)(C)=O)cc2ncnc(Nc3ccc(F)cc3O[C@H](C)CNS(=O)(=O)C(F)(F)F)c12	IC50	'='	99	nM	B	MAP kinase signal-integrating kinase 2	1	Validation
Cpd0562	CHEMBL4110320	Cc1cc(N=S(C)(C)=O)cc2ncnc(Nc3ccc(F)cc3O[C@H](C)C(=O)N(C)C3CCCC3)c12	IC50	'='	16	nM	B	MAP kinase signal-integrating kinase 2	1	Sub_train
Cpd0563	CHEMBL4109457	COCC(=O)N1CCS(=O)(=Nc2cc(C)c3c(Nc4ccc(F)cc4O[C@H](C)c4cc(C)no4)ncnc3c2)CC1	IC50	'='	4	nM	B	MAP kinase signal-integrating kinase 2	1	Test
Cpd0564	CHEMBL4590023	CCOc1cc(-c2cccnc2)ccc1C(N)=O	IC50	'='	800	nM	B	MAP kinase signal-integrating kinase 2	-1	Validation
Cpd0565	CHEMBL4474769	CCNc1cc(-c2cccnc2)ccc1C(N)=O	IC50	'='	5100	nM	B	MAP kinase signal-integrating kinase 2	-1	Sub_train
Cpd0566	CHEMBL4114974	Cc1cc(N=S(C)(C)=O)cc2ncnc(Nc3ccc(F)cc3O[C@H](C)C(=O)NCC3CCCO3)c12	IC50	'='	24	nM	B	MAP kinase signal-integrating kinase 2	1	Sub_train
Cpd0567	CHEMBL2012384	C[C@H]1C/C=C/CCCC/C=C/c2cc(O)cc(O)c2C(=O)O1	IC50	'='	1610	nM	B	MAP kinase signal-integrating kinase 2	-1	Sub_train
Cpd0568	CHEMBL1173442	C[C@H]1C/C=C/[C@@H](O)[C@@H](O)CC/C=C/c2cc(O)cc(O)c2C(=O)O1	IC50	'='	450	nM	B	MAP kinase signal-integrating kinase 2	-1	Sub_train
Cpd0569	CHEMBL3973786	Cc1cc(COc2cc(F)ccc2Nc2ncnc3cc(N=S(C)(C)=O)cc(C)c23)no1	IC50	'='	7	nM	B	MAP kinase signal-integrating kinase 2	1	Validation
Cpd0570	CHEMBL3698928	CCC(CN)Oc1cc(F)ccc1Nc1ncnc2sc(C(=O)OC)c(C)c12	IC50	'='	229	nM	B	MAP kinase signal-integrating kinase 2	-1	Sub_train
Cpd0571	CHEMBL4203889	N#Cc1ccc(-c2cnc3ccc(-c4ccc(C(=O)N5CCOCC5)cc4)nn23)cc1	IC50	'='	41	nM	B	MAP kinase signal-integrating kinase 2	1	Validation
Cpd0572	CHEMBL3947467	Cc1cc(N=S(C)(C)=O)cc2ncnc(Nc3ccc(F)cc3OC(C)C(C)(C)C#N)c12	IC50	'='	11	nM	B	MAP kinase signal-integrating kinase 2	1	Validation
Cpd0573	CHEMBL4094975	Nc1cc(Nc2cc(Cl)c3n(c2=O)C2(CCCC2)NC3=O)ncn1	IC50	'='	0.13	nM	B	MAP kinase signal-integrating kinase 2	1	Sub_train
Cpd0574	CHEMBL4108445	Cc1cc(N=S2(=O)CCCC2)cc2ncnc(Nc3ccc(F)cc3O[C@H](C)C(=O)N(C)CCc3ccccc3)c12	IC50	'='	10	nM	B	MAP kinase signal-integrating kinase 2	1	Sub_train
Cpd0575	CHEMBL4113339	Cc1cc(N=S2(=O)CCC2)cc2ncnc(Nc3ccc(Cl)cc3O[C@H](C)C(=O)NCC(F)(F)F)c12	IC50	'='	1	nM	B	MAP kinase signal-integrating kinase 2	1	Sub_train
Cpd0576	CHEMBL4106850	C[C@@H](Oc1cc(F)ccc1Nc1ncnc2cc(N=S3(=O)CCC3)cc(C(F)F)c12)C(=O)NCC(F)(F)F	IC50	'='	2	nM	B	MAP kinase signal-integrating kinase 2	1	Validation
Cpd0577	CHEMBL3953178	Cc1cc(C(C)Oc2cc(F)ccc2Nc2ncnc3cc(N=S(C)(C)=O)cc(F)c23)on1	IC50	'='	6	nM	B	MAP kinase signal-integrating kinase 2	1	Sub_train
Cpd0578	CHEMBL4106616	C[C@@H](Oc1cc(F)ccc1Nc1ncnc2cc(N=S(C)(C)=O)cc(F)c12)C(=O)NCC(F)F	IC50	'='	4	nM	B	MAP kinase signal-integrating kinase 2	1	Sub_train
Cpd0579	CHEMBL3958645	C[C@@H](C#N)NC(=O)[C@@H](C)Oc1cc(F)ccc1Nc1ncnc2cc(N=S3(=O)CCC3)cc(Cl)c12	IC50	'='	1	nM	B	MAP kinase signal-integrating kinase 2	1	Sub_train
Cpd0580	CHEMBL4113440	Cc1cc(N=S2(=O)CCC2)cc2ncnc(Nc3ccc(F)cc3O[C@H](C)C(=O)NCC(F)(F)F)c12	IC50	'='	1	nM	B	MAP kinase signal-integrating kinase 2	1	Sub_train
Cpd0581	CHEMBL4111658	CC(NC(=O)[C@@H](C)Oc1cc(F)ccc1Nc1ncnc2cc(N=S3(=O)CCC3)cc(C(F)F)c12)C(F)F	IC50	'='	4	nM	B	MAP kinase signal-integrating kinase 2	1	Validation
Cpd0582	CHEMBL4110707	COCC(C)NC(=O)[C@@H](C)Oc1cc(F)ccc1Nc1ncnc2cc(N=S3(=O)CCCC3)cc(C)c12	IC50	'='	2	nM	B	MAP kinase signal-integrating kinase 2	1	Validation
Cpd0583	CHEMBL3978485	Cc1cc(N=S(C)(C)=O)cc2ncnc(Nc3ccc(F)cc3OCC3CNC(=O)C3)c12	IC50	'='	3	nM	B	MAP kinase signal-integrating kinase 2	1	Validation
Cpd0584	CHEMBL4593941	Cc1cc(-c2cccnc2)ccc1C(N)=O	IC50	'='	13000	nM	B	MAP kinase signal-integrating kinase 2	-1	Sub_train
Cpd0585	CHEMBL3698945	Cc1c(C(=O)NCCCN(C)C)sc2ncnc(Nc3ccc(F)cc3OC(C)CC(C)(C)O)c12	IC50	'='	59	nM	B	MAP kinase signal-integrating kinase 2	1	Sub_train
Cpd0586	CHEMBL3981737	CCC(C)Oc1cc(F)ccc1Nc1ncnc2cc(N=S(C)(C)=O)cc(C)c12	IC50	'='	15	nM	B	MAP kinase signal-integrating kinase 2	1	Sub_train
Cpd0587	CHEMBL4107454	Cc1cc(N=S(C)(C)=O)cc2ncnc(Nc3ccc(F)cc3O[C@H](C)C(=O)N[C@H](C)C(F)(F)F)c12	IC50	'='	3	nM	B	MAP kinase signal-integrating kinase 2	1	Validation
Cpd0588	CHEMBL4450463	CC(C)Oc1cc(-c2cccnc2)ccc1C(N)=O	IC50	'='	340	nM	B	MAP kinase signal-integrating kinase 2	-1	Sub_train
Cpd0589	CHEMBL4456135	NC(=O)c1ccc(-c2cccnc2)cc1OC1CCCCC1	IC50	'='	300	nM	B	MAP kinase signal-integrating kinase 2	-1	Sub_train
Cpd0590	CHEMBL3698929	COC(=O)c1sc2ncnc(Nc3cccnc3OC(C)CN)c2c1C	IC50	'='	418	nM	B	MAP kinase signal-integrating kinase 2	-1	Sub_train
Cpd0591	CHEMBL3702315	Cc1c(C(=O)NCCO)sc2ncnc(Nc3ccc(F)cc3OC(C)C(=O)NCCN)c12	IC50	'='	29	nM	B	MAP kinase signal-integrating kinase 2	1	Test
Cpd0592	CHEMBL3798762	CN(C)C(=O)c1cccc(-c2cnc(N)c(-c3nc4cccc(N5CCNCC5)c4n3C)n2)c1	IC50	'='	1	nM	B	MAP kinase signal-integrating kinase 2	1	Sub_train
Cpd0593	CHEMBL2113964	Clc1ncnc2ccsc12	IC50	'='	5200	nM	B	MAP kinase signal-integrating kinase 2	-1	Test
Cpd0594	CHEMBL483790	Nc1nc(-c2ccc(O)cc2)cs1	IC50	'='	60000	nM	B	MAP kinase signal-integrating kinase 2	-1	Sub_train
Cpd0595	CHEMBL3806240	CCN1CCN(Cc2ccc(NC(=O)COc3ccc(-c4cccnc4)cc3)cc2C2CC2)CC1	IC50	'='	130	nM	B	MAP kinase signal-integrating kinase 2	-1	Sub_train
Cpd0596	CHEMBL3804941	CCC1CCN(Cc2ccc(NC(=O)COc3ccc(-c4cccnc4)cc3)cc2C(F)(F)F)CC1	IC50	'='	82	nM	B	MAP kinase signal-integrating kinase 2	1	Sub_train
Cpd0597	CHEMBL3805956	CCN1CCN(Cc2ccc(NC(=O)COc3ccc(-c4cccnc4)cc3)cc2C(F)(F)F)CC1	IC50	'='	14	nM	B	MAP kinase signal-integrating kinase 2	1	Sub_train
Cpd0598	CHEMBL4110402	COCCN(C)C(=O)[C@@H](C)Oc1cc(F)ccc1Nc1ncnc2cc(N=S(C)(C)=O)cc(C)c12	IC50	'='	14	nM	B	MAP kinase signal-integrating kinase 2	1	Sub_train
Cpd0599	CHEMBL3639977	Cc1c(C(=O)NCCO)sc2ncnc(Nc3ccc(F)cc3OC(C)CNC(=O)OC(C)(C)C)c12	IC50	'='	459	nM	B	MAP kinase signal-integrating kinase 2	-1	Validation
Cpd0600	CHEMBL4111438	Cc1cc(N=S2(=O)CCC2)cc2ncnc(Nc3ccc(F)cc3O[C@H](C)C(=O)NC(C)C)c12	IC50	'='	2	nM	B	MAP kinase signal-integrating kinase 2	1	Validation
Cpd0601	CHEMBL3910881	C[C@@H](C#N)NC(=O)[C@@H](C)Oc1cc(F)ccc1Nc1ncnc2cc(N=S3(=O)CCC3)cc(F)c12	IC50	'='	2	nM	B	MAP kinase signal-integrating kinase 2	1	Validation
Cpd0602	CHEMBL4208112	O=C(Nc1cn2c(-c3ccc(O)cc3)cnc2cn1)c1ccccc1	IC50	'='	1080	nM	B	MAP kinase signal-integrating kinase 2	-1	Validation
Cpd0603	CHEMBL3702259	COCC(C)Oc1ncccc1Nc1ncnc2sc(C(=O)NCCO)c(C)c12	IC50	'='	78	nM	B	MAP kinase signal-integrating kinase 2	1	Sub_train
Cpd0604	CHEMBL3702270	CCNC(=O)C(C)Oc1cc(F)ccc1Nc1ncnc2sc(C(=O)NC)c(C)c12	IC50	'='	13	nM	B	MAP kinase signal-integrating kinase 2	1	Sub_train
Cpd0605	CHEMBL4106912	CC(NC(=O)[C@@H](C)Oc1cc(F)ccc1Nc1ncnc2cc(N=S3(=O)CCC3)cc(Cl)c12)C(F)F	IC50	'='	2	nM	B	MAP kinase signal-integrating kinase 2	1	Sub_train
Cpd0606	CHEMBL4110890	C[C@H](NC(=O)[C@@H](C)Oc1cc(F)ccc1Nc1ncnc2cc(N=S(C)(C)=O)cc(F)c12)C(F)(F)F	IC50	'='	3	nM	B	MAP kinase signal-integrating kinase 2	1	Sub_train
Cpd0607	CHEMBL4113168	Cc1cc(N=S(C)(=O)C2CC2)cc2ncnc(Nc3ccc(F)cc3O[C@H](C)C(=O)NCC(F)(F)F)c12	IC50	'='	5	nM	B	MAP kinase signal-integrating kinase 2	1	Validation
Cpd0608	CHEMBL4115007	C[C@@H](Oc1cc(F)ccc1Nc1ncnc2cc(N=S3(=O)CCC3)cc(Cl)c12)C(=O)NCC(F)(F)F	IC50	'='	1	nM	B	MAP kinase signal-integrating kinase 2	1	Sub_train
Cpd0609	CHEMBL3970350	Cc1cc(N=S(C)(C)=O)cc2ncnc(Nc3ccc(F)cc3OCC3COCCO3)c12	IC50	'='	63	nM	B	MAP kinase signal-integrating kinase 2	1	Sub_train
Cpd0610	CHEMBL3797559	Nc1ncccc1-c1nc2ccccc2[nH]1	IC50	'='	900	nM	B	MAP kinase signal-integrating kinase 2	-1	Sub_train
Cpd0611	CHEMBL3806141	CCN1CCN(Cc2ccc(NC(=O)COc3ccc(-c4ccncc4)cc3)cc2C(F)(F)F)CC1	IC50	'='	1910	nM	B	MAP kinase signal-integrating kinase 2	-1	Validation
Cpd0612	CHEMBL4212307	Cc1ccc(-c2cnc3cnc(-c4ccc(C(=O)N5CCN(C)CC5)cc4)cn23)cc1	IC50	'='	410	nM	B	MAP kinase signal-integrating kinase 2	-1	Sub_train
Cpd0613	CHEMBL4206349	CN1CCN(C(=O)c2ccc(-c3cn4c(-c5ccccc5)cnc4cn3)cc2)CC1	IC50	'='	1430	nM	B	MAP kinase signal-integrating kinase 2	-1	Sub_train
Cpd0614	CHEMBL3702296	Cc1c(C(=O)NCC#CCN)sc2ncnc(Nc3cccnc3OC(C)C)c12	IC50	'='	14	nM	B	MAP kinase signal-integrating kinase 2	1	Sub_train
Cpd0615	CHEMBL4110710	C[C@@H](Oc1cc(F)ccc1Nc1ncnc2cc(N=S(C)(C)=O)cc(Cl)c12)C(=O)NCCF	IC50	'='	2	nM	B	MAP kinase signal-integrating kinase 2	1	Validation
Cpd0616	CHEMBL4112179	Cc1cc(N=S(C)(C)=O)cc2ncnc(Nc3ccc(F)cc3O[C@H](C)C(F)(F)F)c12	IC50	'='	6	nM	B	MAP kinase signal-integrating kinase 2	1	Validation
Cpd0617	CHEMBL4108185	Cc1cc(N=S2(=O)CCC2)cc2ncnc(Nc3ccc(F)cc3O[C@H](C)C(=O)NC(C)C(F)F)c12	IC50	'='	2	nM	B	MAP kinase signal-integrating kinase 2	1	Sub_train
Cpd0618	CHEMBL4109353	Cc1cc(N=S2(=O)CCCC2)cc2ncnc(Nc3ccc(F)cc3O[C@H](C)C(=O)NC(C)C)c12	IC50	'='	1	nM	B	MAP kinase signal-integrating kinase 2	1	Sub_train
Cpd0619	CHEMBL4111615	CCC(C)NC(=O)[C@@H](C)Oc1cc(F)ccc1Nc1ncnc2cc(N=S3(=O)CCCC3)cc(C)c12	IC50	'='	1	nM	B	MAP kinase signal-integrating kinase 2	1	Sub_train
Cpd0620	CHEMBL4539725	O=C(O)c1ccc(-c2cccnc2)cc1	IC50	'='	6000	nM	B	MAP kinase signal-integrating kinase 2	-1	Validation
Cpd0621	CHEMBL4440223	Cc1c(-c2cncc(-c3ccc(C(N)=O)c(OC(C)C)c3)c2)cnn1C	IC50	'='	120	nM	B	MAP kinase signal-integrating kinase 2	-1	Sub_train
Cpd0622	CHEMBL4110073	C[C@@H](Oc1cc(F)ccc1Nc1ncnc2cc(N=S3(=O)CCC3)cc(Cl)c12)C(=O)N[C@H](C)C(F)(F)F	IC50	'='	1	nM	B	MAP kinase signal-integrating kinase 2	1	Sub_train
Cpd0623	CHEMBL4115641	C[C@@H](Oc1cc(F)ccc1Nc1ncnc2cc(N=S(C)(C)=O)cc(Cl)c12)C(=O)NCC(F)(F)F	IC50	'='	1	nM	B	MAP kinase signal-integrating kinase 2	1	Sub_train
Cpd0624	CHEMBL3702334	Cc1c(C(=O)NCCO)sc2ncnc(Nc3ccc(F)cc3OCC(F)F)c12	IC50	'='	30	nM	B	MAP kinase signal-integrating kinase 2	1	Test
Cpd0625	CHEMBL3804972	CC(C)C(=O)Nc1ccc(-c2ccc(NCC(=O)Nc3ccc(CN4CCNCC4)c(C(F)(F)F)c3)cc2)cn1	IC50	'='	130	nM	B	MAP kinase signal-integrating kinase 2	-1	Validation
Cpd0626	CHEMBL3702346	Cc1c(C(=O)NCCCN(C)C)sc2ncnc(Nc3ccc(F)cc3OC(CO)CO)c12	IC50	'='	146	nM	B	MAP kinase signal-integrating kinase 2	-1	Validation
Cpd0627	CHEMBL3805865	CCN1CCN(Cc2ccc(NC(=O)COc3ccc(-c4ccc(NC(C)=O)nc4)cc3)cc2C(F)(F)F)CC1	IC50	'='	33	nM	B	MAP kinase signal-integrating kinase 2	1	Sub_train
Cpd0628	CHEMBL4112893	C[C@@H](Oc1cc(F)ccc1Nc1ncnc2cc(N=S3(=O)CCC3)cc(F)c12)C(=O)NC(CF)CF	IC50	'='	2	nM	B	MAP kinase signal-integrating kinase 2	1	Validation
Cpd0629	CHEMBL4107227	Cc1cc(N=S2(=O)CCC2)cc2ncnc(Nc3ccc(Cl)nc3O[C@H](C)C(=O)NCC(F)(F)F)c12	IC50	'='	1	nM	B	MAP kinase signal-integrating kinase 2	1	Test
Cpd0630	CHEMBL4094080	N[C@H]1C[C@H](Oc2ccc3ncc(-c4ccc5cnccc5c4)n3n2)C1	IC50	'='	7.8	nM	B	MAP kinase signal-integrating kinase 2	1	Sub_train
Cpd0631	CHEMBL4064839	CC1(c2cccc(Cl)c2)NC(=O)c2c(Cl)cc(Nc3cc(NC(=O)C4CC4)ncn3)c(=O)n21	IC50	'='	1.2	nM	B	MAP kinase signal-integrating kinase 2	1	Test
Cpd0632	CHEMBL4113746	C[C@H](NC(=O)[C@@H](C)Oc1cc(F)ccc1Nc1ncnc2cc(N=S(C)(C)=O)cc(Cl)c12)C(F)(F)F	IC50	'='	2	nM	B	MAP kinase signal-integrating kinase 2	1	Sub_train
Cpd0633	CHEMBL2403108	Cc1cc(Nc2ncc(Cl)c(Nc3ccccc3S(=O)(=O)C(C)C)n2)c(OC(C)C)cc1C1CCNCC1	IC50	'='	2240	nM	B	MAP kinase signal-integrating kinase 2	-1	Sub_train
Cpd0634	CHEMBL4110194	Cc1cc(N=S2(=O)CCC2)cc2ncnc(Nc3ccc(F)cc3O[C@H](C)C(=O)N[C@@H](C)C(F)(F)F)c12	IC50	'='	1	nM	B	MAP kinase signal-integrating kinase 2	1	Validation
Cpd0635	CHEMBL4108264	CNC(=O)[C@@H](C)Oc1cc(F)ccc1Nc1ncnc2cc(N=S3(=O)CCCC3)cc(C)c12	IC50	'='	3	nM	B	MAP kinase signal-integrating kinase 2	1	Sub_train
Cpd0636	CHEMBL4115093	C[C@@H](Oc1cc(F)ccc1Nc1ncnc2cc(N=S(C)(C)=O)cc(C(F)(F)F)c12)C(=O)NCC(F)(F)F	IC50	'='	2	nM	B	MAP kinase signal-integrating kinase 2	1	Sub_train
Cpd0637	CHEMBL3797873	C[C@H]1CN(c2cccc3nc(-c4nc(-c5cccc(C(=O)N(C)C)c5)cnc4N)n(C)c23)CCN1	IC50	'='	0.7	nM	B	MAP kinase signal-integrating kinase 2	1	Sub_train
Cpd0638	CHEMBL1651521	COc1cc(O)c2c(c1)CCC[C@H](O)CC(=O)/C=C\C[C@H](C)OC2=O	IC50	'='	150	nM	B	MAP kinase signal-integrating kinase 2	-1	Sub_train
Cpd0639	CHEMBL4113841	C[C@@H](Oc1cc(F)ccc1Nc1ncnc2cc(N=S(C)(C)=O)cc(C3CC3)c12)C(=O)NCC(F)(F)F	IC50	'='	2	nM	B	MAP kinase signal-integrating kinase 2	1	Sub_train
Cpd0640	CHEMBL4457163	COc1cncc(-c2ccc(C(N)=O)cc2)c1	IC50	'='	1500	nM	B	MAP kinase signal-integrating kinase 2	-1	Sub_train
Cpd0641	CHEMBL1241462	c1cc(-c2cc(C3CCNCC3)n[nH]2)ccn1	IC50	'='	575	nM	B	MAP kinase signal-integrating kinase 2	-1	Sub_train
Cpd0642	CHEMBL4112904	C[C@H](NC(=O)[C@@H](C)Oc1cc(F)ccc1Nc1ncnc2cc(N=S3(=O)CCC3)cc(F)c12)C(F)(F)F	IC50	'='	1	nM	B	MAP kinase signal-integrating kinase 2	1	Sub_train
Cpd0643	CHEMBL3659488	Cc1c(C(=O)NCCCN(C)C)sc2ncnc(Nc3ccc(C(F)(F)F)nc3OC3CCOCC3)c12	IC50	'='	560	nM	B	MAP kinase signal-integrating kinase 2	-1	Validation
Cpd0644	CHEMBL3698927	COC(=O)c1sc2ncnc(Nc3ccc(F)cc3OCCN)c2c1C	IC50	'='	577	nM	B	MAP kinase signal-integrating kinase 2	-1	Validation
Cpd0645	CHEMBL4086747	Nc1ncnc(Nc2cc(Cl)c3n(c2=O)C2(CCCCC2)NC3=O)c1Cl	IC50	'='	0.36	nM	B	MAP kinase signal-integrating kinase 2	1	Sub_train
Cpd0646	CHEMBL3946482	Cc1cc(N=S(C)(C)=O)cc2ncnc(Nc3ccc(F)cc3OC(C)C#N)c12	IC50	'='	3	nM	B	MAP kinase signal-integrating kinase 2	1	Validation
Cpd0647	CHEMBL4110477	Cc1cc(N=S2(=O)CCCC2)cc2ncnc(Nc3ccc(F)cc3O[C@H](C)C(=O)N[C@H]3CCOC3)c12	IC50	'='	2	nM	B	MAP kinase signal-integrating kinase 2	1	Sub_train
Cpd0648	CHEMBL3702320	Cc1c(C(=O)O)sc2ncnc(Nc3ccc(F)cc3OCC3CC3(F)F)c12	IC50	'='	8	nM	B	MAP kinase signal-integrating kinase 2	1	Test
Cpd0649	CHEMBL3702322	Cc1c(C(=O)O)sc2ncnc(Nc3ccc(F)cc3OC(C)CF)c12	IC50	'='	5	nM	B	MAP kinase signal-integrating kinase 2	1	Test
Cpd0650	CHEMBL4483063	Cc1ncccc1-c1ccc(C(N)=O)cc1	IC50	'='	43000	nM	B	MAP kinase signal-integrating kinase 2	-1	Validation
Cpd0651	CHEMBL4107369	CC(=O)N1CCS(=O)(=Nc2cc(C)c3c(Nc4ccc(F)cc4O[C@H](C)c4cc(C)no4)ncnc3c2)CC1	IC50	'='	2	nM	B	MAP kinase signal-integrating kinase 2	1	Sub_train
Cpd0652	CHEMBL4109804	Cc1cc([C@@H](C)Oc2cc(F)ccc2Nc2ncnc3cc(N=S(C)(C)=O)cc(Cl)c23)on1	IC50	'='	1	nM	B	MAP kinase signal-integrating kinase 2	1	Validation
Cpd0653	CHEMBL3973876	Cc1cc(N=S(C)(C)=O)cc2ncnc(Nc3ccc(F)cc3OC(C)c3ccccn3)c12	IC50	'='	2	nM	B	MAP kinase signal-integrating kinase 2	1	Validation
Cpd0654	CHEMBL4112877	Cc1cc(N=S(C)(C)=O)cc2ncnc(Nc3ccc(F)cc3OC[C@H]3CNC(=O)O3)c12	IC50	'='	2	nM	B	MAP kinase signal-integrating kinase 2	1	Sub_train
Cpd0655	CHEMBL4115668	COC(=O)N1CCS(=O)(=Nc2cc(C)c3c(Nc4ccc(F)cc4O[C@H](C)c4cc(C)no4)ncnc3c2)CC1	IC50	'='	2	nM	B	MAP kinase signal-integrating kinase 2	1	Sub_train
Cpd0656	CHEMBL4108210	Cc1cc([C@@H](C)Oc2cc(F)ccc2Nc2ncnc3cc(N=S4(=O)CCN(C)CC4)cc(C)c23)on1	IC50	'='	1	nM	B	MAP kinase signal-integrating kinase 2	1	Sub_train
Cpd0657	CHEMBL4110716	Cc1cc(N=S(C)(C)=O)cc2ncnc(Nc3ccc(F)cc3O[C@H](C)C(=O)NCC(C)(C)O)c12	IC50	'='	6	nM	B	MAP kinase signal-integrating kinase 2	1	Test
Cpd0658	CHEMBL4110871	Cc1cc(N=S2(=O)CCC(O)C2)cc2ncnc(Nc3ccc(F)cc3O[C@H](C)C(=O)NCC(F)(F)F)c12	IC50	'='	2	nM	B	MAP kinase signal-integrating kinase 2	1	Test
Cpd0659	CHEMBL4086319	CC1(C)NC(=O)c2ccc(Nc3cc(NC(=O)C4CC4)ncn3)c(=O)n21	IC50	'='	2.3	nM	B	MAP kinase signal-integrating kinase 2	1	Sub_train
Cpd0660	CHEMBL4112349	Cc1cc(N=S(C)(C)=O)cc2ncnc(Nc3ccc(Cl)cc3O[C@H](C)C(=O)NCC(F)F)c12	IC50	'='	2	nM	B	MAP kinase signal-integrating kinase 2	1	Sub_train
Cpd0661	CHEMBL4111516	CCOc1cc(N=S2(=O)CCC2)cc2ncnc(Nc3ccc(F)cc3O[C@H](C)C(=O)NCC(F)(F)F)c12	IC50	'='	4	nM	B	MAP kinase signal-integrating kinase 2	1	Sub_train
Cpd0662	CHEMBL3911848	Cc1cc(N=S(C)(C)=O)cc2ncnc(Nc3cccnc3OC(C)C(F)(F)F)c12	IC50	'='	12	nM	B	MAP kinase signal-integrating kinase 2	1	Sub_train
Cpd0663	CHEMBL4065802	Cc1cc(Nc2cc(N)ncn2)c(=O)n2c1C(=O)NC21CCC(F)(F)CC1	IC50	'='	1	nM	B	MAP kinase signal-integrating kinase 2	1	Validation
Cpd0664	CHEMBL3659492	Cc1c(C(N)=O)sc2ncnc(Nc3ccc(F)cc3OC3CCN(CC(=O)N4CCOCC4)CC3)c12	IC50	'='	160	nM	B	MAP kinase signal-integrating kinase 2	-1	Validation
Cpd0665	CHEMBL3416305	CC(=O)C1=C(O)C=C2Oc3c(C(N)=O)c(O)cc(O)c3[C@@]2(C)C1=O	IC50	'='	11	nM	B	MAP kinase signal-integrating kinase 2	1	Validation
Cpd0666	CHEMBL3936235	CS(C)(=O)=Nc1cc(F)c2c(Nc3ccc(F)cc3OC(CF)CF)ncnc2c1	IC50	'='	6	nM	B	MAP kinase signal-integrating kinase 2	1	Validation
Cpd0667	CHEMBL4108589	Cc1cc(N=S2(=O)CCCC2)cc2ncnc(Nc3ccc(F)cc3O[C@H](C)C(=O)NCC(C)(C)O)c12	IC50	'='	3	nM	B	MAP kinase signal-integrating kinase 2	1	Sub_train
Cpd0668	CHEMBL4115037	Cc1cc(N=S(C)(C)=O)cc2ncnc(Nc3ccc(Cl)cc3O[C@H](C)C(=O)N[C@@H](C)C(F)(F)F)c12	IC50	'='	2	nM	B	MAP kinase signal-integrating kinase 2	1	Sub_train
Cpd0669	CHEMBL4113595	CC(C)NC(=O)[C@@H](C)Oc1cc(F)ccc1Nc1ncnc2cc(N=S3(=O)CCC3)cc(F)c12	IC50	'='	5	nM	B	MAP kinase signal-integrating kinase 2	1	Sub_train
Cpd0670	CHEMBL4111102	C[C@@H](Oc1cc(F)ccc1Nc1ncnc2cc(N=S(C)(C)=O)cc(F)c12)C(=O)NC(CF)CF	IC50	'='	5	nM	B	MAP kinase signal-integrating kinase 2	1	Sub_train
Cpd0671	CHEMBL4115409	C[C@@H](Oc1cc(F)ccc1Nc1ncnc2cc(N=S3(=O)CCC3)cc(F)c12)C(=O)NCC(F)F	IC50	'='	3	nM	B	MAP kinase signal-integrating kinase 2	1	Sub_train
Cpd0672	CHEMBL3632739	COC(=O)c1sc2ncnc(Nc3ccc(F)cc3OC(C)C)c2c1C	IC50	'='	60	nM	B	MAP kinase signal-integrating kinase 2	1	Validation
Cpd0673	CHEMBL3698952	Cc1c(C(=O)NCCO)sc2ncnc(Nc3cccnc3OC(C)C(F)(F)F)c12	IC50	'='	20	nM	B	MAP kinase signal-integrating kinase 2	1	Test
Cpd0674	CHEMBL3702304	Cc1c(C(=O)NCCCN2CCCC2)sc2ncnc(Nc3ccc(C#N)cc3OC(CF)CF)c12	IC50	'='	12	nM	B	MAP kinase signal-integrating kinase 2	1	Sub_train
Cpd0675	CHEMBL4518152	NC(=O)c1ccc(-c2cccnc2)cc1OC1CCNCC1	IC50	'='	1200	nM	B	MAP kinase signal-integrating kinase 2	-1	Sub_train
Cpd0676	CHEMBL4563423	COc1cc(-c2cccnc2)ccc1C(N)=O	IC50	'='	1000	nM	B	MAP kinase signal-integrating kinase 2	-1	Test
Cpd0677	CHEMBL4113626	COc1cc(N=S2(=O)CCC2)cc2ncnc(Nc3ccc(F)cc3O[C@H](C)C(=O)NCC(F)F)c12	IC50	'='	2	nM	B	MAP kinase signal-integrating kinase 2	1	Test
Cpd0678	CHEMBL3922022	Cc1cc(N=S(C)(C)=O)cc2ncnc(Nc3ccc(F)cc3OC(C)C(C)(C)O)c12	IC50	'='	13	nM	B	MAP kinase signal-integrating kinase 2	1	Validation
Cpd0679	CHEMBL3930273	Cc1cc(N=S(C)(C)=O)cc2ncnc(Nc3ccc(F)cc3OC(C)CC3CCOCC3)c12	IC50	'='	24	nM	B	MAP kinase signal-integrating kinase 2	1	Validation
Cpd0680	CHEMBL3919311	Cc1cc(N=S(C)(C)=O)cc2ncnc(Nc3ccc(F)cc3O[C@@H](C)CN)c12	IC50	'='	16	nM	B	MAP kinase signal-integrating kinase 2	1	Sub_train
Cpd0681	CHEMBL4110356	Cc1cc(N=S(C)(C)=O)cc2ncnc(Nc3ccc(F)cc3O[C@H](C)C(=O)N(C)C)c12	IC50	'='	5	nM	B	MAP kinase signal-integrating kinase 2	1	Sub_train
Cpd0682	CHEMBL3943394	CS(C)(=O)=Nc1cc(C2CC2)c2c(Nc3ccc(F)cc3OC(CF)CF)ncnc2c1	IC50	'='	3	nM	B	MAP kinase signal-integrating kinase 2	1	Validation
Cpd0683	CHEMBL3954028	Cc1cc(N=S(C)(C)=O)cc2ncnc(Nc3ccc(F)cc3OCC3CCOC3)c12	IC50	'='	11	nM	B	MAP kinase signal-integrating kinase 2	1	Sub_train
Cpd0684	CHEMBL3702249	Cc1c(C(=O)NCCO)sc2ncnc(Nc3ccc(F)cc3OC(CF)CF)c12	IC50	'='	8	nM	B	MAP kinase signal-integrating kinase 2	1	Sub_train
Cpd0685	CHEMBL3702292	Cc1c(C(=O)NCc2cn(C)cn2)sc2ncnc(Nc3cccnc3OC(C)C)c12	IC50	'='	24	nM	B	MAP kinase signal-integrating kinase 2	1	Test
Cpd0686	CHEMBL4078182	S=C(Nc1cccc(Cl)c1)Nc1ccc2ncnc(Nc3cccc(Br)c3)c2c1	IC50	'='	2700	nM	B	MAP kinase signal-integrating kinase 2	-1	Sub_train
Cpd0687	CHEMBL3702340	COCC(CF)Oc1cc(F)ccc1Nc1ncnc2sc(C(=O)NCCCN(C)C)c(C)c12	IC50	'='	25	nM	B	MAP kinase signal-integrating kinase 2	1	Test
Cpd0688	CHEMBL3805074	CCN1CCN(Cc2ccc(NC(=O)Cc3ccc(Oc4cc(NC)ncn4)cc3)cc2C(F)(F)F)CC1	IC50	'='	22	nM	B	MAP kinase signal-integrating kinase 2	1	Sub_train
Cpd0689	CHEMBL4112566	Cc1cc(N=S(C)(=O)C2CCOCC2)cc2ncnc(Nc3ccc(F)cc3O[C@H](C)C(=O)NCC(F)(F)F)c12	IC50	'='	4	nM	B	MAP kinase signal-integrating kinase 2	1	Validation
Cpd0690	CHEMBL4115240	Cc1cc(N=S(C)(C)=O)cc2ncnc(Nc3ccc(F)cc3O[C@H](C)C(=O)NC3CCOCC3)c12	IC50	'='	6	nM	B	MAP kinase signal-integrating kinase 2	1	Sub_train
Cpd0691	CHEMBL3702318	Cc1c(C(=O)O)sc2ncnc(Nc3ccc(F)cc3OCC3(CC#N)CC3)c12	IC50	'='	19	nM	B	MAP kinase signal-integrating kinase 2	1	Validation
Cpd0692	CHEMBL4111983	C[C@@H](Oc1cc(F)ccc1Nc1ncnc2cc(N=S(C)(C)=O)cc(F)c12)C(F)(F)F	IC50	'='	3	nM	B	MAP kinase signal-integrating kinase 2	1	Validation
Cpd0693	CHEMBL3977414	CS(C)(=O)=Nc1cc(C(F)(F)F)c2c(Nc3ccc(F)cc3OC(CF)CF)ncnc2c1	IC50	'='	6	nM	B	MAP kinase signal-integrating kinase 2	1	Sub_train
Cpd0694	CHEMBL3957816	CC(Oc1ncccc1Nc1ncnc2cc(N=S(C)(C)=O)cc(F)c12)C(F)(F)F	IC50	'='	8	nM	B	MAP kinase signal-integrating kinase 2	1	Sub_train
Cpd0695	CHEMBL3702323	Cc1c(C(=O)O)sc2ncnc(Nc3ccc(F)cc3OCCO)c12	IC50	'='	13	nM	B	MAP kinase signal-integrating kinase 2	1	Validation
Cpd0696	CHEMBL3698949	Cc1c(C(=O)NCCCN(C)C)sc2ncnc(Nc3cccnc3OC(C)C(F)(F)F)c12	IC50	'='	42	nM	B	MAP kinase signal-integrating kinase 2	1	Validation
Cpd0697	CHEMBL3702284	CNC(=O)CNC(=O)c1sc2ncnc(Nc3cccnc3OC(C)C)c2c1C	IC50	'='	27	nM	B	MAP kinase signal-integrating kinase 2	1	Validation
Cpd0698	CHEMBL3702309	Cc1c(C(=O)NCC#N)sc2ncnc(Nc3ccc(C#N)cc3OC(CF)CF)c12	IC50	'='	7	nM	B	MAP kinase signal-integrating kinase 2	1	Sub_train
Cpd0699	CHEMBL3702267	CCNC(=O)C(C)Oc1cc(F)ccc1Nc1ncnc2sc(C(=O)OC)c(C)c12	IC50	'='	77	nM	B	MAP kinase signal-integrating kinase 2	1	Sub_train
Cpd0700	CHEMBL3698924	Cc1c(C(N)=O)sc2ncnc(Nc3ccc(F)cc3O[C@@H](C)CN)c12	IC50	'='	90	nM	B	MAP kinase signal-integrating kinase 2	1	Test
Cpd0701	CHEMBL4111680	Cc1cc(N=S2(=O)CCC(C)C2)cc2ncnc(Nc3ccc(F)cc3O[C@H](C)C(=O)NCC(F)(F)F)c12	IC50	'='	2	nM	B	MAP kinase signal-integrating kinase 2	1	Sub_train
Cpd0702	CHEMBL3698914	Cc1c(C(=O)NCCO)sc2ncnc(Nc3ccc(F)cc3OC(C)CN)c12	IC50	'='	50	nM	B	MAP kinase signal-integrating kinase 2	1	Sub_train
Cpd0703	CHEMBL3901964	Cc1cc(N=S(C)(C)=O)cc2ncnc(Nc3ccc(F)cc3OC(C)COC3CCOC3)c12	IC50	'='	6	nM	B	MAP kinase signal-integrating kinase 2	1	Test
Cpd0704	CHEMBL3698909	Cc1c(C(=O)O)sc2ncnc(Nc3ccc(F)cc3OC(C)CNC(=O)OC(C)(C)C)c12	IC50	'='	52	nM	B	MAP kinase signal-integrating kinase 2	1	Test
Cpd0705	CHEMBL3698920	COC(=O)c1sc2ncnc(Nc3ccc(F)cc3OC(C)CNC(=O)C(C)C)c2c1C	IC50	'='	443	nM	B	MAP kinase signal-integrating kinase 2	-1	Sub_train
Cpd0706	CHEMBL4109489	Cc1cc(N=S2(=O)CCCC2)cc2ncnc(Nc3ccc(F)cc3O[C@H](C)C(=O)NCCF)c12	IC50	'='	2	nM	B	MAP kinase signal-integrating kinase 2	1	Sub_train
Cpd0707	CHEMBL4110927	Cc1cc(N=S(C)(C)=O)cc2ncnc(Nc3ccc(F)cc3O[C@H](C)C(=O)N[C@@H](C)C(F)(F)F)c12	IC50	'='	2	nM	B	MAP kinase signal-integrating kinase 2	1	Sub_train
Cpd0708	CHEMBL3702276	Cc1c(C(N)=O)sc2ncnc(Nc3cccnc3OCC3CC3(F)F)c12	IC50	'='	15	nM	B	MAP kinase signal-integrating kinase 2	1	Sub_train
Cpd0709	CHEMBL3806261	CCN1CCN(Cc2ccc(NC(=O)CNc3ccc(-c4cccnc4)cc3)cc2C(F)(F)F)CC1	IC50	'='	11	nM	B	MAP kinase signal-integrating kinase 2	1	Sub_train
Cpd0710	CHEMBL3800585	C[C@H]1CN(c2cccc3nc(-c4nc(-c5cc(C(=O)N(C)C)ccn5)cnc4N)n(C)c23)CCN1	IC50	'='	3	nM	B	MAP kinase signal-integrating kinase 2	1	Sub_train
Cpd0711	CHEMBL4115253	CCNC(=O)[C@@H](C)Oc1cc(F)ccc1Nc1ncnc2cc(N=S(C)(C)=O)cc(C)c12	IC50	'='	3	nM	B	MAP kinase signal-integrating kinase 2	1	Sub_train
Cpd0712	CHEMBL3972374	O=S1(=Nc2cc(C(F)(F)F)c3c(Nc4ccc(F)cc4OC(CF)CF)ncnc3c2)CCNCC1	IC50	'='	26	nM	B	MAP kinase signal-integrating kinase 2	1	Validation
Cpd0713	CHEMBL4112410	C[C@@H](Oc1ncccc1Nc1ncnc2cc(N=S(C)(C)=O)cc(F)c12)C(=O)NCC(F)(F)F	IC50	'='	10	nM	B	MAP kinase signal-integrating kinase 2	1	Sub_train
Cpd0714	CHEMBL3805094	CCN1CCN(Cc2ccc(CC(=O)Nc3ccc(Oc4cc(NC)ncn4)cc3)cc2C(F)(F)F)CC1	IC50	'='	760	nM	B	MAP kinase signal-integrating kinase 2	-1	Sub_train
Cpd0715	CHEMBL4457016	NC(=O)c1ccc(-c2cccnc2)cc1Cl	IC50	'='	6900	nM	B	MAP kinase signal-integrating kinase 2	-1	Sub_train
Cpd0716	CHEMBL3702326	Cc1c(C(=O)O)sc2ncnc(Nc3ccc(F)cc3OCC(C)F)c12	IC50	'='	12	nM	B	MAP kinase signal-integrating kinase 2	1	Validation
Cpd0717	CHEMBL3702327	Cc1c(C(=O)NCCC2CCN(C)C2)sc2ncnc(Nc3ccc(F)cc3OC(C)CF)c12	IC50	'='	12	nM	B	MAP kinase signal-integrating kinase 2	1	Sub_train
Cpd0718	CHEMBL3702329	Cc1c(C(=O)NC2CCN(C)CC2)sc2ncnc(Nc3ccc(F)cc3OC(C)CF)c12	IC50	'='	11	nM	B	MAP kinase signal-integrating kinase 2	1	Test
Cpd0719	CHEMBL3702324	COCC(C)Oc1cc(F)ccc1Nc1ncnc2sc(C(=O)O)c(C)c12	IC50	'='	18	nM	B	MAP kinase signal-integrating kinase 2	1	Sub_train
Cpd0720	CHEMBL3355059	COc1cc(-c2cn[nH]c2)ccc1C(=O)Nc1ccc2c(c1)CCNCC2	IC50	'='	760000	nM	B	MAP kinase signal-integrating kinase 2	-1	Test
Cpd0721	CHEMBL3967951	C[C@@H](C#N)NC(=O)[C@@H](C)Oc1cc(Cl)ccc1Nc1ncnc2cc(N=S3(=O)CCC3)cc(F)c12	IC50	'='	2	nM	B	MAP kinase signal-integrating kinase 2	1	Test
Cpd0722	CHEMBL3982214	O=S1(=Nc2cc(C(F)(F)F)c3c(Nc4ccc(F)cc4OC(CF)CF)ncnc3c2)CCCC1	IC50	'='	3	nM	B	MAP kinase signal-integrating kinase 2	1	Validation
Cpd0723	CHEMBL3893219	CC(CF)Oc1cc(F)ccc1Nc1ncnc2cc(N=S(C)(C)=O)cc(F)c12	IC50	'='	5	nM	B	MAP kinase signal-integrating kinase 2	1	Sub_train
Cpd0724	CHEMBL4108646	Cc1cc(N=S2(=O)CCCC2)cc2ncnc(Nc3ccc(F)cc3O[C@H](C)C(=O)N(C)CCO)c12	IC50	'='	4	nM	B	MAP kinase signal-integrating kinase 2	1	Sub_train
Cpd0725	CHEMBL3936564	Cc1cc(N=S(C)(C)=O)cc2ncnc(Nc3ccc(F)cc3OCC3(C)COC3)c12	IC50	'='	17	nM	B	MAP kinase signal-integrating kinase 2	1	Validation
Cpd0726	CHEMBL3966399	Cc1cc(N=S(C)(C)=O)cc2ncnc(Nc3ccc(F)cc3OC(CF)CF)c12	IC50	'='	2	nM	B	MAP kinase signal-integrating kinase 2	1	Test
Cpd0727	CHEMBL3698936	COC(=O)c1sc2ncnc(Nc3cccnc3OC(C)CCN)c2c1C	IC50	'='	174	nM	B	MAP kinase signal-integrating kinase 2	-1	Sub_train
Cpd0728	CHEMBL3702297	CCNC(=O)C(C)Oc1cc(F)ccc1Nc1ncnc2sc(C(=O)NCCO)c(C)c12	IC50	'='	31	nM	B	MAP kinase signal-integrating kinase 2	1	Sub_train
Cpd0729	CHEMBL4073743	O=C1NC2(CCCCC2)n2c1c(Cl)cc(Nc1cc(NC(=O)C3CC3)ncn1)c2=O	IC50	'='	1.8	nM	B	MAP kinase signal-integrating kinase 2	1	Test
Cpd0730	CHEMBL4108126	Cc1cc(N=S2(=O)CCC2)cc2ncnc(Nc3ccc(F)cc3O[C@H](C)C(=O)NC(CF)CF)c12	IC50	'='	1	nM	B	MAP kinase signal-integrating kinase 2	1	Sub_train
Cpd0731	CHEMBL3906775	Cc1cc(N=S(C)(C)=O)cc2ncnc(Nc3ccc(C#N)cc3OC(C)C(F)(F)F)c12	IC50	'='	17	nM	B	MAP kinase signal-integrating kinase 2	1	Sub_train
Cpd0732	CHEMBL3907569	Cc1cc(N=S2(=O)CCCC2)cc2ncnc(Nc3ccc(F)cc3OC(C)C(C)(C)C#N)c12	IC50	'='	3	nM	B	MAP kinase signal-integrating kinase 2	1	Validation
Cpd0733	CHEMBL4113835	Cc1cc(N=S(C)(C)=O)cc2ncnc(Nc3ccc(F)cc3O[C@H](C)C#N)c12	IC50	'='	67	nM	B	MAP kinase signal-integrating kinase 2	1	Validation
Cpd0734	CHEMBL2170016	CNc1nc(Nc2ccc(C(=O)N3CCOCC3)cc2OC)ncc1Cl	IC50	'='	600	nM	B	MAP kinase signal-integrating kinase 2	-1	Sub_train
Cpd0735	CHEMBL3702319	Cc1c(C(=O)O)sc2ncnc(Nc3ccc(F)cc3OCC(F)F)c12	IC50	'='	13	nM	B	MAP kinase signal-integrating kinase 2	1	Validation
Cpd0736	CHEMBL3908621	Cc1cc(N=S(C)(C)=O)cc2ncnc(Nc3ccc(F)cc3OCCCO)c12	IC50	'='	8	nM	B	MAP kinase signal-integrating kinase 2	1	Sub_train
Cpd0737	CHEMBL4453446	NC(=O)c1ccc(-c2cncc(-c3ccccc3)c2)cc1	IC50	'='	410	nM	B	MAP kinase signal-integrating kinase 2	-1	Validation
Cpd0738	CHEMBL4114069	Cc1cc(N=S(C)(C)=O)cc2ncnc(Nc3ccc(F)cc3O[C@H](C)C(=O)N(C)CC(C)C)c12	IC50	'='	5	nM	B	MAP kinase signal-integrating kinase 2	1	Test
Cpd0739	CHEMBL4109753	COc1cc(N=S2(=O)CCC2)cc2ncnc(Nc3ccc(F)cc3O[C@H](C)C(=O)NCC#N)c12	IC50	'='	2	nM	B	MAP kinase signal-integrating kinase 2	1	Validation
Cpd0740	CHEMBL4071021	CC1(C)NC(=O)c2ccc(Nc3ccncn3)c(=O)n21	IC50	'='	57	nM	B	MAP kinase signal-integrating kinase 2	1	Validation
Cpd0741	CHEMBL4076439	Nc1cc(Nc2cc(Cl)c3n(c2=O)C2(CCCCC2)NC3=O)ncn1	IC50	'='	0.68	nM	B	MAP kinase signal-integrating kinase 2	1	Test
Cpd0742	CHEMBL4109732	Cc1cc(N=S(C)(C)=O)cc2ncnc(Nc3ccc(F)cc3OC[C@H]3CCC(=O)N3)c12	IC50	'='	2	nM	B	MAP kinase signal-integrating kinase 2	1	Sub_train
Cpd0743	CHEMBL3698946	Cc1c(C(=O)O)sc2ncnc(Nc3cccnc3OC(C)C(F)(F)F)c12	IC50	'='	15	nM	B	MAP kinase signal-integrating kinase 2	1	Sub_train
Cpd0744	CHEMBL3698922	Cc1c(C(N)=O)sc2ncnc(Nc3ccc(F)cc3OC(C)CNC(=O)OC(C)(C)C)c12	IC50	'='	230	nM	B	MAP kinase signal-integrating kinase 2	-1	Test
Cpd0745	CHEMBL3702302	Cc1c(C(=O)NCCCN(C)C)sc2ncnc(Nc3cccnc3OC(C)CCNS(C)(=O)=O)c12	IC50	'='	84	nM	B	MAP kinase signal-integrating kinase 2	1	Sub_train
Cpd0746	CHEMBL3942764	Cc1cc(C(Oc2cc(F)ccc2Nc2ncnc3cc(N=S(C)(C)=O)cc(C)c23)C(F)(F)F)on1	IC50	'='	17	nM	B	MAP kinase signal-integrating kinase 2	1	Validation
Cpd0747	CHEMBL3945124	CC(=O)NC[C@H](C)Oc1cc(F)ccc1Nc1ncnc2cc(N=S(C)(C)=O)cc(C)c12	IC50	'='	7	nM	B	MAP kinase signal-integrating kinase 2	1	Test
Cpd0748	CHEMBL4112011	Cc1cc(N=S2(=O)CCCC2)cc2ncnc(Nc3ccc(F)cc3O[C@H](C)C(=O)N(C)CC(C)C)c12	IC50	'='	3	nM	B	MAP kinase signal-integrating kinase 2	1	Test
Cpd0749	CHEMBL4109134	COCCN(C)C(=O)[C@@H](C)Oc1cc(F)ccc1Nc1ncnc2cc(N=S3(=O)CCCC3)cc(C)c12	IC50	'='	7	nM	B	MAP kinase signal-integrating kinase 2	1	Validation
Cpd0750	CHEMBL3905165	CC(C)Oc1ncccc1Nc1ncnc2cc(N=S(C)(C)=O)cc(F)c12	IC50	'='	190	nM	B	MAP kinase signal-integrating kinase 2	-1	Sub_train
Cpd0751	CHEMBL3930942	Cc1cc(N=S2(=O)CCCC2)cc2ncnc(Nc3ccc(F)cc3OC(C)C(C)(C)O)c12	IC50	'='	5	nM	B	MAP kinase signal-integrating kinase 2	1	Test
Cpd0752	CHEMBL4106460	Cc1cc(N=S2(=O)CCCC2)cc2ncnc(Nc3ccc(F)cc3O[C@H](C)C(F)(F)F)c12	IC50	'='	2	nM	B	MAP kinase signal-integrating kinase 2	1	Test
Cpd0753	CHEMBL4114567	CCN(CC)C(=O)[C@@H](C)Oc1cc(F)ccc1Nc1ncnc2cc(N=S(C)(C)=O)cc(C)c12	IC50	'='	8	nM	B	MAP kinase signal-integrating kinase 2	1	Sub_train
Cpd0754	CHEMBL3916533	Cc1cc(N=S2(=O)CCCC2)cc2ncnc(Nc3cccnc3OCC3CCOC3)c12	IC50	'='	1	nM	B	MAP kinase signal-integrating kinase 2	1	Sub_train
Cpd0755	CHEMBL4114535	Cc1cc([C@@H](C)Oc2cc(F)ccc2Nc2ncnc3cc(N=S4(=O)CCCC4)cc(Cl)c23)on1	IC50	'='	2	nM	B	MAP kinase signal-integrating kinase 2	1	Test
Cpd0756	CHEMBL3702317	Cc1c(C(=O)NCCCN(C)C)sc2ncnc(Nc3ccc(F)cc3OC(C)C#N)c12	IC50	'='	17	nM	B	MAP kinase signal-integrating kinase 2	1	Test
Cpd0757	CHEMBL4113312	C[C@@H](Oc1cc(F)ccc1Nc1ncnc2cc(N=S(C)(C)=O)cc(F)c12)C(=O)NCC(F)(F)F	IC50	'='	2	nM	B	MAP kinase signal-integrating kinase 2	1	Validation
Cpd0758	CHEMBL3702348	Cc1c(C(=O)NCCO)sc2ncnc(Nc3ccc(F)cc3OCCO)c12	IC50	'='	65	nM	B	MAP kinase signal-integrating kinase 2	1	Validation
Cpd0759	CHEMBL3702283	Cc1c(C(=O)N[C@H]2C[C@@H]2N)sc2ncnc(Nc3cccnc3OC(C)C)c12	IC50	'='	55	nM	B	MAP kinase signal-integrating kinase 2	1	Sub_train
Cpd0760	CHEMBL3698917	COC(=O)c1sc2ncnc(Nc3ccc(F)cc3OC(C)CNS(=O)(=O)C(C)C)c2c1C	IC50	'='	204	nM	B	MAP kinase signal-integrating kinase 2	-1	Sub_train
Cpd0761	CHEMBL3702268	CCNC(=O)C(C)Oc1cc(F)ccc1Nc1ncnc2sc(C(=O)O)c(C)c12	IC50	'='	19	nM	B	MAP kinase signal-integrating kinase 2	1	Test
Cpd0762	CHEMBL4110518	Cc1cc(N=S2(=O)CCCC2)cc2ncnc(Nc3ccc(F)cc3O[C@H](C)C(=O)N3CCCCC3)c12	IC50	'='	3	nM	B	MAP kinase signal-integrating kinase 2	1	Validation
Cpd0763	CHEMBL3698930	COC(=O)c1sc2ncnc(Nc3ccc(F)cc3OC(C)CCN)c2c1C	IC50	'='	52	nM	B	MAP kinase signal-integrating kinase 2	1	Sub_train
Cpd0764	CHEMBL3698931	COC(=O)c1sc2ncnc(Nc3ccc(F)cc3OC(C)CCNS(C)(=O)=O)c2c1C	IC50	'='	90	nM	B	MAP kinase signal-integrating kinase 2	1	Validation
Cpd0765	CHEMBL3903763	Cc1cc(N=S2(=O)CCC2)cc2ncnc(Nc3ccc(Cl)nc3O[C@H](C)C(=O)N[C@@H](C)C#N)c12	IC50	'='	1	nM	B	MAP kinase signal-integrating kinase 2	1	Test
Cpd0766	CHEMBL4113652	Cc1cc(N=S2(=O)CCC2)cc2ncnc(Nc3ccc(Cl)cc3O[C@H](C)C(=O)NC(C)C(F)F)c12	IC50	'='	1	nM	B	MAP kinase signal-integrating kinase 2	1	Validation
Cpd0767	CHEMBL4111599	Cc1cc(N=S(C)(=O)C2CCNC2)cc2ncnc(Nc3ccc(F)cc3O[C@H](C)C(=O)NCC(F)(F)F)c12	IC50	'='	3	nM	B	MAP kinase signal-integrating kinase 2	1	Sub_train
Cpd0768	CHEMBL4112102	CC(NC(=O)[C@@H](C)Oc1cc(F)ccc1Nc1ncnc2cc(N=S3(=O)CCC3)cc(F)c12)C(F)F	IC50	'='	3	nM	B	MAP kinase signal-integrating kinase 2	1	Sub_train
Cpd0769	CHEMBL4107729	Cc1cc(N=S(C)(C)=O)cc2ncnc(Nc3ccc(F)cc3O[C@H](C)C(=O)N(C)C(C)C)c12	IC50	'='	8	nM	B	MAP kinase signal-integrating kinase 2	1	Validation
Cpd0770	CHEMBL3698925	Cc1c(C(=O)O)sc2ncnc(Nc3ccc(F)cc3OC(C)CN)c12	IC50	'='	14	nM	B	MAP kinase signal-integrating kinase 2	1	Sub_train
Cpd0771	CHEMBL3933675	Cc1cc(N=S(C)(C)=O)cc2ncnc(Nc3ccc(F)cc3OCC3(C#N)CCC3)c12	IC50	'='	8	nM	B	MAP kinase signal-integrating kinase 2	1	Validation
Cpd0772	CHEMBL4443472	CC(C)Oc1cc(-c2cncc(-c3cnn(C4CCOC4)c3)c2)ccc1C(N)=O	IC50	'='	44	nM	B	MAP kinase signal-integrating kinase 2	1	Validation
Cpd0773	CHEMBL4551912	CC(=O)c1cncc(-c2ccc(C(N)=O)cc2)c1	IC50	'='	6400	nM	B	MAP kinase signal-integrating kinase 2	-1	Sub_train
Cpd0774	CHEMBL3702306	Cc1c(C(=O)NC2CCN(C)CC2)sc2ncnc(Nc3ccc(C#N)cc3OC(CF)CF)c12	IC50	'='	13	nM	B	MAP kinase signal-integrating kinase 2	1	Sub_train
Cpd0775	CHEMBL3702281	Cc1c(C(=O)NCCCN2CCOCC2)sc2ncnc(Nc3cccnc3OC(C)C)c12	IC50	'='	44	nM	B	MAP kinase signal-integrating kinase 2	1	Sub_train
Cpd0776	CHEMBL3702280	CCNC(=O)c1sc2ncnc(Nc3cccnc3OC(C)C)c2c1C	IC50	'='	26	nM	B	MAP kinase signal-integrating kinase 2	1	Sub_train
Cpd0777	CHEMBL3698941	COC(=O)c1sc2ncnc(Nc3ccc(F)cc3OC(CN)CNC(C)=O)c2c1C	IC50	'='	1526	nM	B	MAP kinase signal-integrating kinase 2	-1	Validation
Cpd0778	CHEMBL3940893	Cc1cc(N=S(C)(C)=O)cc2ncnc(Nc3ccc(F)cc3OC(C)C3CCCO3)c12	IC50	'='	23	nM	B	MAP kinase signal-integrating kinase 2	1	Sub_train
Cpd0779	CHEMBL3640011	Cc1c(C(=O)NCCCN(C)C)sc2ncnc(Nc3cccnc3OC(C)C)c12	IC50	'='	29	nM	B	MAP kinase signal-integrating kinase 2	1	Validation
Cpd0780	CHEMBL3698951	Cc1c(C(=O)NCC#CCN(C)C)sc2ncnc(Nc3cccnc3OC(C)C(F)(F)F)c12	IC50	'='	24	nM	B	MAP kinase signal-integrating kinase 2	1	Sub_train
Cpd0781	CHEMBL3798066	CN(C)C(=O)c1cccc(-c2cnc(N)c(-c3nc4cccc(N5CCNCC5)c4[nH]3)n2)c1	IC50	'='	20	nM	B	MAP kinase signal-integrating kinase 2	1	Sub_train
Cpd0782	CHEMBL4518443	CNC(=O)c1ccc(-c2cccnc2)cc1	IC50	'='	184000	nM	B	MAP kinase signal-integrating kinase 2	-1	Test
Cpd0783	CHEMBL4442209	Cc1n[nH]c(C)c1-c1cncc(-c2ccc(C(N)=O)c(OC(C)C)c2)c1	IC50	'='	14	nM	B	MAP kinase signal-integrating kinase 2	1	Test
Cpd0784	CHEMBL4110107	Cc1cc(N=S2(=O)CCC2)cc2ncnc(Nc3ccc(F)cc3O[C@H](C)C(=O)NCC(F)F)c12	IC50	'='	1	nM	B	MAP kinase signal-integrating kinase 2	1	Sub_train
Cpd0785	CHEMBL4111932	C[C@@H](Oc1cc(F)ccc1Nc1ncnc2cc(N=S3(=O)CCC3)cc(F)c12)C(=O)NCC(F)(F)C(F)(F)F	IC50	'='	2	nM	B	MAP kinase signal-integrating kinase 2	1	Validation
Cpd0786	CHEMBL4108125	Cc1cc(N=S2(=O)CCCC2)cc2ncnc(Nc3ccc(F)cc3O[C@H](C)C(=O)N(C)C)c12	IC50	'='	5	nM	B	MAP kinase signal-integrating kinase 2	1	Sub_train
Cpd0787	CHEMBL3702254	Cc1c(C(=O)NCCCN(C)C)sc2ncnc(Nc3ccc(F)cc3OCC3CCOCC3)c12	IC50	'='	790	nM	B	MAP kinase signal-integrating kinase 2	-1	Sub_train
Cpd0788	CHEMBL4110023	CC(NC(=O)[C@@H](C)Oc1cc(F)ccc1Nc1ncnc2cc(N=S(C)(C)=O)cc(Cl)c12)C(F)F	IC50	'='	3	nM	B	MAP kinase signal-integrating kinase 2	1	Sub_train
Cpd0789	CHEMBL4587472	CC(C)Oc1cc(-c2cncc(-c3nn[nH]n3)c2)ccc1C(N)=O	IC50	'='	80	nM	B	MAP kinase signal-integrating kinase 2	1	Sub_train
Cpd0790	CHEMBL4111326	Cc1cc(N=S2(=O)CCC2)cc2ncnc(Nc3cccnc3O[C@H](C)C(=O)NCC(F)F)c12	IC50	'='	2	nM	B	MAP kinase signal-integrating kinase 2	1	Sub_train
Cpd0791	CHEMBL3933795	CCOC(Oc1ncccc1Nc1ncnc2cc(N=S(C)(C)=O)cc(C)c12)C(F)(F)F	IC50	'='	8	nM	B	MAP kinase signal-integrating kinase 2	1	Validation
Cpd0792	CHEMBL2012390	C[C@H]1CCC[C@@H](O)[C@@H](O)CC/C=C/c2cc(O)cc(O)c2C(=O)O1	IC50	'='	1350	nM	B	MAP kinase signal-integrating kinase 2	-1	Sub_train
Cpd0793	CHEMBL4108396	Cc1cc(N=S(C)(C)=O)cc2ncnc(Nc3ccc(F)cc3O[C@H](C)C(=O)N3CCCCC3)c12	IC50	'='	13	nM	B	MAP kinase signal-integrating kinase 2	1	Sub_train
Cpd0794	CHEMBL4112916	C[C@@H](Oc1cc(F)ccc1Nc1ncnc2cc(N=S3(=O)CC4(COC4)C3)cc(Cl)c12)C(=O)NCC(F)(F)F	IC50	'='	3	nM	B	MAP kinase signal-integrating kinase 2	1	Sub_train
Cpd0795	CHEMBL4114235	Cc1cc(N=S2(=O)CCCC2)cc2ncnc(Nc3ccc(F)cc3O[C@H](C)C(=O)N3CCC(=O)CC3)c12	IC50	'='	9	nM	B	MAP kinase signal-integrating kinase 2	1	Sub_train
Cpd0796	CHEMBL259084	O=C(O)c1ccc(Nc2ncc3c(n2)-c2ccc(Cl)cc2C(c2c(F)cccc2F)=NC3)cc1	IC50	'='	13	nM	B	MAP kinase signal-integrating kinase 2	1	Sub_train
Cpd0797	CHEMBL3702345	Cc1c(C(N)=O)sc2ncnc(Nc3ccc(F)cc3OC(CO)CO)c12	IC50	'='	56	nM	B	MAP kinase signal-integrating kinase 2	1	Sub_train
Cpd0798	CHEMBL3702351	COCC(C)Oc1cc(F)ccc1Nc1ncnc2sc(C(=O)NCCO)c(C)c12	IC50	'='	25	nM	B	MAP kinase signal-integrating kinase 2	1	Test
Cpd0799	CHEMBL3912062	Cc1cc(N=S(C)(C)=O)cc2ncnc(Nc3ccc(F)cc3OC(C)c3ccnn3C)c12	IC50	'='	42	nM	B	MAP kinase signal-integrating kinase 2	1	Validation
Cpd0800	CHEMBL4208772	N#Cc1ccc(-c2cnc3ccc(-c4ccc(C(=O)N5CCNCC5)cc4)nn23)cc1	IC50	'='	26	nM	B	MAP kinase signal-integrating kinase 2	1	Validation
Cpd0801	CHEMBL4217366	CN1CCN(C(=O)c2ccc(-c3cn4c(-c5ccc(C(=O)O)cc5)cnc4cn3)cc2)CC1	IC50	'='	355	nM	B	MAP kinase signal-integrating kinase 2	-1	Sub_train
Cpd0802	CHEMBL4209496	CN1CCN(C(=O)c2ccc(-c3cn4c(-c5ccc(O)cc5)cnc4cn3)cc2)CC1	IC50	'='	140	nM	B	MAP kinase signal-integrating kinase 2	-1	Sub_train
Cpd0803	CHEMBL4112873	Cc1cc(N=S2(=O)CCC2)cc2ncnc(Nc3ccc(F)cc3O[C@H](C)C(=O)NCCCF)c12	IC50	'='	2	nM	B	MAP kinase signal-integrating kinase 2	1	Validation
Cpd0804	CHEMBL4111078	Cc1cc(N=S2(=O)CC(C)(C)C2)cc2ncnc(Nc3ccc(Cl)cc3O[C@H](C)C(=O)N[C@@H](C)C(F)(F)F)c12	IC50	'='	1	nM	B	MAP kinase signal-integrating kinase 2	1	Validation
Cpd0805	CHEMBL3982761	Cc1cc(N=S2(=O)CCCC2)cc2ncnc(Nc3ccc(F)cc3OC(CF)CF)c12	IC50	'='	2	nM	B	MAP kinase signal-integrating kinase 2	1	Sub_train
Cpd0806	CHEMBL3702316	Cc1c(C(N)=O)sc2ncnc(Nc3ccc(F)cc3OC(C)C(C)(C)O)c12	IC50	'='	37	nM	B	MAP kinase signal-integrating kinase 2	1	Test
Cpd0807	CHEMBL1336	CNC(=O)c1cc(Oc2ccc(NC(=O)Nc3ccc(Cl)c(C(F)(F)F)c3)cc2)ccn1	IC50	'='	262	nM	B	MAP kinase signal-integrating kinase 2	-1	Sub_train
Cpd0808	CHEMBL3698923	Cc1c(C(N)=O)sc2ncnc(Nc3ccc(F)cc3O[C@@H](C)CNC(=O)OC(C)(C)C)c12	IC50	'='	164	nM	B	MAP kinase signal-integrating kinase 2	-1	Sub_train
Cpd0809	CHEMBL3702354	Cc1c(C(=O)NCCCN(C)C)sc2ncnc(Nc3ccc(F)cc3OCC(C)F)c12	IC50	'='	35	nM	B	MAP kinase signal-integrating kinase 2	1	Sub_train
Cpd0810	CHEMBL3702293	Cc1c(C(=O)NCC#CCN(C)C)sc2ncnc(Nc3cccnc3OC(C)C)c12	IC50	'='	22	nM	B	MAP kinase signal-integrating kinase 2	1	Validation
Cpd0811	CHEMBL3702356	Cc1c(C(=O)NCCCN2CCCC2)sc2ncnc(Nc3ccc(F)cc3OC(C)CC(F)(F)F)c12	IC50	'='	12	nM	B	MAP kinase signal-integrating kinase 2	1	Sub_train
Cpd0812	CHEMBL4204438	CN1CCN(C(=O)c2ccc(-c3ccc4ncc(-c5ccc(C#N)cc5)n4c3)cc2)CC1	IC50	'='	72	nM	B	MAP kinase signal-integrating kinase 2	1	Sub_train
Cpd0813	CHEMBL3921876	Cc1cc(N=S(C)(C)=O)cc2ncnc(Nc3ccc(C(N)=O)cc3OC(C)C)c12	IC50	'='	5	nM	B	MAP kinase signal-integrating kinase 2	1	Sub_train
Cpd0814	CHEMBL4113557	Cc1cc(N=S2(=O)CCCC2)cc2ncnc(Nc3ccc(F)cc3O[C@H](C)C(=O)NCC(C)O)c12	IC50	'='	2	nM	B	MAP kinase signal-integrating kinase 2	1	Sub_train
Cpd0815	CHEMBL4110430	Cc1cc(N=S2(=O)CCCC2)cc2ncnc(Nc3ccc(F)cc3O[C@H](C)C(=O)NC3CCOCC3)c12	IC50	'='	3	nM	B	MAP kinase signal-integrating kinase 2	1	Sub_train
Cpd0816	CHEMBL4112395	CCC(C)NC(=O)[C@@H](C)Oc1cc(F)ccc1Nc1ncnc2cc(N=S(C)(C)=O)cc(C)c12	IC50	'='	2	nM	B	MAP kinase signal-integrating kinase 2	1	Sub_train
Cpd0817	CHEMBL4115452	Cc1cc(N=S2(=O)CCC2)cc2ncnc(Nc3ccc(F)cc3O[C@H](C)C(=O)NCC#N)c12	IC50	'='	1	nM	B	MAP kinase signal-integrating kinase 2	1	Test
Cpd0818	CHEMBL4113301	C[C@H](C#N)NC(=O)[C@@H](C)Oc1cc(F)ccc1Nc1ncnc2cc(N=S3(=O)CCC3)cc(F)c12	IC50	'='	1	nM	B	MAP kinase signal-integrating kinase 2	1	Sub_train
Cpd0819	CHEMBL4109513	Cc1cc(N=S2(=O)CCC2)cc2ncnc(Nc3ccc(F)cc3O[C@H](C)C(=O)NCCC(F)F)c12	IC50	'='	2	nM	B	MAP kinase signal-integrating kinase 2	1	Test
Cpd0820	CHEMBL4115334	Cc1cc(N=S(C)(C)=O)cc2ncnc(Nc3ccc(F)cc3O[C@H](C)C(=O)NC3CCC3)c12	IC50	'='	5	nM	B	MAP kinase signal-integrating kinase 2	1	Validation
Cpd0821	CHEMBL4113475	Cc1cc(N=S(C)(C)=O)cc2ncnc(Nc3ccc(F)cc3O[C@H](C)C(=O)N(C)Cc3ccccc3)c12	IC50	'='	34	nM	B	MAP kinase signal-integrating kinase 2	1	Sub_train
Cpd0822	CHEMBL4112710	Cc1cc(N=S(C)(C)=O)cc2ncnc(Nc3ccc(F)cc3O[C@H](C)C(=O)N(C)CCO)c12	IC50	'='	13	nM	B	MAP kinase signal-integrating kinase 2	1	Validation
Cpd0823	CHEMBL3953860	Cc1cc(N=S(C)(C)=O)cc2ncnc(Nc3ccc(F)cc3O[C@@H](C)CNC(=O)C(F)(F)F)c12	IC50	'='	2	nM	B	MAP kinase signal-integrating kinase 2	1	Sub_train
Cpd0824	CHEMBL4115407	COc1cc(N=S2(=O)CCC2)cc2ncnc(Nc3ccc(F)cc3O[C@H](C)C(=O)N[C@@H](C)C(F)(F)F)c12	IC50	'='	5	nM	B	MAP kinase signal-integrating kinase 2	1	Validation
Cpd0825	CHEMBL3702282	Cc1c(C(=O)NCC2CNCCO2)sc2ncnc(Nc3cccnc3OC(C)C)c12	IC50	'='	25	nM	B	MAP kinase signal-integrating kinase 2	1	Validation
Cpd0826	CHEMBL3702266	Cc1c(C(=O)NCCCN(C)C)sc2ncnc(Nc3cccnc3OCC(F)F)c12	IC50	'='	57	nM	B	MAP kinase signal-integrating kinase 2	1	Sub_train
Cpd0827	CHEMBL574738	CCN1CCN(Cc2ccc(NC(=O)Nc3ccc(Oc4cc(NC)ncn4)cc3)cc2C(F)(F)F)CC1	IC50	'='	20	nM	B	MAP kinase signal-integrating kinase 2	1	Sub_train
Cpd0828	CHEMBL3702277	COC(=O)c1sc2ncnc(Nc3cccnc3OC(C)C)c2c1C	IC50	'='	12	nM	B	MAP kinase signal-integrating kinase 2	1	Validation
Cpd0829	CHEMBL3702299	Cc1c(C(=O)NCCO)sc2ncnc(Nc3cccnc3OC(C)CCNS(C)(=O)=O)c12	IC50	'='	62	nM	B	MAP kinase signal-integrating kinase 2	1	Sub_train
Cpd0830	CHEMBL3702301	Cc1c(C(N)=O)sc2ncnc(Nc3cccnc3OC(C)CCNS(C)(=O)=O)c12	IC50	'='	20	nM	B	MAP kinase signal-integrating kinase 2	1	Sub_train
Cpd0831	CHEMBL3702272	COC(=O)c1sc2ncnc(Nc3ccc(F)cc3OC(C)C(=O)NCCN(C)C)c2c1C	IC50	'='	267	nM	B	MAP kinase signal-integrating kinase 2	-1	Sub_train
Cpd0832	CHEMBL3698915	CNC(=O)c1sc2ncnc(Nc3ccc(F)cc3OC(C)CN)c2c1C	IC50	'='	23	nM	B	MAP kinase signal-integrating kinase 2	1	Test
Cpd0833	CHEMBL3944472	Cc1cc(N=S2(=O)CCCC2)cc2ncnc(Nc3ccc(F)cc3OCc3ccccc3)c12	IC50	'='	6	nM	B	MAP kinase signal-integrating kinase 2	1	Sub_train
Cpd0834	CHEMBL4112213	Cc1cc(N=S(C)(C)=O)cc2ncnc(Nc3ccc(F)cc3O[C@H](C)C(=O)N[C@H]3CCOC3)c12	IC50	'='	3	nM	B	MAP kinase signal-integrating kinase 2	1	Sub_train
Cpd0835	CHEMBL4113568	CC(C)NC(=O)[C@@H](C)Oc1cc(F)ccc1Nc1ncnc2cc(N=S(C)(C)=O)cc(Cl)c12	IC50	'='	4	nM	B	MAP kinase signal-integrating kinase 2	1	Sub_train
Cpd0836	CHEMBL4106493	Cc1cc(N=S2(=O)CCCC2)cc2ncnc(Nc3ccc(F)cc3O[C@H](C)C(=O)N3CCC3)c12	IC50	'='	7	nM	B	MAP kinase signal-integrating kinase 2	1	Validation
Cpd0837	CHEMBL4111519	COc1cc(N=S(C)(C)=O)cc2ncnc(Nc3cccnc3O[C@H](C)C(=O)NCC(F)(F)F)c12	IC50	'='	3	nM	B	MAP kinase signal-integrating kinase 2	1	Sub_train
Cpd0838	CHEMBL4111443	Cc1cc(N=S2(=O)CCC2)cc2ncnc(Nc3ccc(F)cc3O[C@H](C)C(=O)N(CC(F)(F)F)CC(F)(F)F)c12	IC50	'='	3	nM	B	MAP kinase signal-integrating kinase 2	1	Validation
Cpd0839	CHEMBL3933086	Cc1cc(N=S(C)(C)=O)cc2ncnc(Nc3ccc(F)cc3OC(C)c3ncco3)c12	IC50	'='	8	nM	B	MAP kinase signal-integrating kinase 2	1	Sub_train
Cpd0840	CHEMBL225519	O=C1NCCc2[nH]c(-c3ccncc3)cc21	IC50	'='	171	nM	B	MAP kinase signal-integrating kinase 2	-1	Sub_train
Cpd0841	CHEMBL4114969	C[C@@H](Oc1cc(F)ccc1Nc1ncnc2cc(N=S3(=O)CCC3)cc(F)c12)C(=O)NCCF	IC50	'='	3	nM	B	MAP kinase signal-integrating kinase 2	1	Sub_train
Cpd0842	CHEMBL4109449	Cc1cc(N=S(C)(C)=O)cc2ncnc(Nc3ccc(F)cc3O[C@H](C)C(=O)N[C@@H]3CCC[C@@H]3O)c12	IC50	'='	27	nM	B	MAP kinase signal-integrating kinase 2	1	Sub_train
Cpd0843	CHEMBL4110758	Cc1cc(N=S2(=O)CC(C)(C)C2)cc2ncnc(Nc3ccc(F)cc3O[C@H](C)C(=O)NCC(F)(F)F)c12	IC50	'='	1	nM	B	MAP kinase signal-integrating kinase 2	1	Sub_train
Cpd0844	CHEMBL4109879	C[C@H](C#N)NC(=O)[C@@H](C)Oc1cc(F)ccc1Nc1ncnc2cc(N=S3(=O)CCC3)cc(Cl)c12	IC50	'='	2	nM	B	MAP kinase signal-integrating kinase 2	1	Sub_train
Cpd0845	CHEMBL4110252	Cc1cc(N=S(C)(C)=O)cc2ncnc(Nc3ccc(Cl)cc3O[C@H](C)C(=O)NCC(F)(F)F)c12	IC50	'='	2	nM	B	MAP kinase signal-integrating kinase 2	1	Sub_train
Cpd0846	CHEMBL4110084	Cc1cc(N=S(C)(C)=O)cc2ncnc(Nc3ccc(F)cc3O[C@H](C)C(=O)N3CCC3)c12	IC50	'='	19	nM	B	MAP kinase signal-integrating kinase 2	1	Sub_train
Cpd0847	CHEMBL3919671	Cc1cc(N=S(C)(C)=O)cc2ncnc(Nc3ccc(F)cc3OC(C)C)c12	IC50	'='	2	nM	B	MAP kinase signal-integrating kinase 2	1	Validation
Cpd0848	CHEMBL4111881	Cc1cc(N=S(C)(C)=O)cc2ncnc(Nc3ccc(F)cc3O[C@H](C)C(=O)N3CC[S+]([O-])CC3)c12	IC50	'='	11	nM	B	MAP kinase signal-integrating kinase 2	1	Sub_train
Cpd0849	CHEMBL3957458	Cc1cc(N=S(C)(C)=O)cc2ncnc(Nc3ccc(F)cc3O[C@@H](C)CNS(C)(=O)=O)c12	IC50	'='	1	nM	B	MAP kinase signal-integrating kinase 2	1	Sub_train
Cpd0850	CHEMBL3942070	Cc1cc(N=S(C)(C)=O)cc2ncnc(Nc3ccc(F)cc3OCC3CC3(F)F)c12	IC50	'='	5	nM	B	MAP kinase signal-integrating kinase 2	1	Sub_train
Cpd0851	CHEMBL3950875	Cc1cc(N=S2(=O)CCCC2)cc2ncnc(Nc3ccc(F)cc3OC(C)C#N)c12	IC50	'='	3	nM	B	MAP kinase signal-integrating kinase 2	1	Sub_train
Cpd0852	CHEMBL3702303	COC(=O)c1sc2ncnc(Nc3ccc(C#N)cc3OC(CF)CF)c2c1C	IC50	'='	125	nM	B	MAP kinase signal-integrating kinase 2	-1	Validation
Cpd0853	CHEMBL3971651	Cc1cc(N=S(C)(C)=O)cc2ncnc(Nc3ccc(F)cc3OC(C)c3cccnc3)c12	IC50	'='	9	nM	B	MAP kinase signal-integrating kinase 2	1	Validation
Cpd0854	CHEMBL3698954	COC(=O)c1sc2ncnc(Nc3ccc(F)cc3OC(CF)CF)c2c1C	IC50	'='	78	nM	B	MAP kinase signal-integrating kinase 2	1	Validation
Cpd0855	CHEMBL3698926	Cc1c(C(N)=O)sc2ncnc(Nc3ccc(F)cc3OC(C)CNCCC(F)(F)F)c12	IC50	'='	64	nM	B	MAP kinase signal-integrating kinase 2	1	Sub_train
Cpd0856	CHEMBL3698940	COC(=O)c1sc2ncnc(Nc3ccc(F)cc3OC(CN)CN)c2c1C	IC50	'='	691	nM	B	MAP kinase signal-integrating kinase 2	-1	Test
Cpd0857	CHEMBL3899161	Cc1cc(N=S(C)(C)=O)cc2ncnc(Nc3ccc(F)cc3OC[C@@H]3CCC(=O)N3)c12	IC50	'='	5	nM	B	MAP kinase signal-integrating kinase 2	1	Validation
Cpd0858	CHEMBL3893800	Cc1cc(N=S(C)(C)=O)cc2ncnc(Nc3ccc(F)cc3OCC3CCOCC3)c12	IC50	'='	10	nM	B	MAP kinase signal-integrating kinase 2	1	Test
Cpd0859	CHEMBL4202593	CN1CCN(C(=O)c2ccc(-c3cn4c(-c5ccc(C(F)F)cc5)cnc4cn3)cc2)CC1	IC50	'='	336	nM	B	MAP kinase signal-integrating kinase 2	-1	Sub_train
Cpd0860	CHEMBL1240885	Nc1ncnc2[nH]nc(Nc3ccc(F)cc3)c12	IC50	'='	1600	nM	B	MAP kinase signal-integrating kinase 2	-1	Test
Cpd0861	CHEMBL3702294	Cc1c(C(=O)N[C@H]2CC[C@H](O)CC2)sc2ncnc(Nc3cccnc3OC(C)C)c12	IC50	'='	46	nM	B	MAP kinase signal-integrating kinase 2	1	Sub_train
Cpd0862	CHEMBL3698948	Cc1c(C(=O)NC2CCN(C)CC2)sc2ncnc(Nc3cccnc3OC(C)C(F)(F)F)c12	IC50	'='	54	nM	B	MAP kinase signal-integrating kinase 2	1	Sub_train
Cpd0863	CHEMBL4537933	NCCOc1cc(-c2cccnc2)ccc1C(N)=O	IC50	'='	460	nM	B	MAP kinase signal-integrating kinase 2	-1	Validation
Cpd0864	CHEMBL4107072	Cc1cc(N=S2(=O)CCCC2)cc2ncnc(Nc3cccnc3O[C@H](C)C(=O)NCC(F)(F)F)c12	IC50	'='	2	nM	B	MAP kinase signal-integrating kinase 2	1	Sub_train
Cpd0865	CHEMBL4107921	Cc1cc(N=S(C)(C)=O)cc2ncnc(Nc3ccc(F)cc3O[C@H](C)C(=O)N(CC(F)(F)F)CC(F)(F)F)c12	IC50	'='	3	nM	B	MAP kinase signal-integrating kinase 2	1	Sub_train
Cpd0866	CHEMBL3702307	Cc1c(C(=O)NCCO)sc2ncnc(Nc3ccc(C#N)cc3OC(CF)CF)c12	IC50	'='	10	nM	B	MAP kinase signal-integrating kinase 2	1	Sub_train
Cpd0867	CHEMBL4570689	NC(=O)c1ccc(-c2cccnc2N)cc1	IC50	'='	1900	nM	B	MAP kinase signal-integrating kinase 2	-1	Sub_train
Cpd0868	CHEMBL3702278	Cc1c(C(=O)NCCCN2CCCC2)sc2ncnc(Nc3cccnc3OC(C)C)c12	IC50	'='	35	nM	B	MAP kinase signal-integrating kinase 2	1	Sub_train
Cpd0869	CHEMBL3698950	CNC(=O)c1sc2ncnc(Nc3cccnc3OC(C)C(F)(F)F)c2c1C	IC50	'='	12	nM	B	MAP kinase signal-integrating kinase 2	1	Sub_train
Cpd0870	CHEMBL3799935	Nc1ncc(-c2ccccc2)cc1-c1nc2ccccc2[nH]1	IC50	'='	720	nM	B	MAP kinase signal-integrating kinase 2	-1	Sub_train
Cpd0871	CHEMBL3702305	Cc1c(C(=O)NCCCN(C)C)sc2ncnc(Nc3ccc(C#N)cc3OC(CF)CF)c12	IC50	'='	8	nM	B	MAP kinase signal-integrating kinase 2	1	Test
Cpd0872	CHEMBL4109589	Cc1cc(N=S2(=O)CCCC2)cc2ncnc(Nc3ccc(F)cc3O[C@H](C)C(=O)N3CCCC3)c12	IC50	'='	5	nM	B	MAP kinase signal-integrating kinase 2	1	Sub_train
Cpd0873	CHEMBL4457274	CC(C)Oc1cc(-c2cncc(-c3cnn(C)c3)c2)ccc1C(N)=O	IC50	'='	160	nM	B	MAP kinase signal-integrating kinase 2	-1	Sub_train
Cpd0874	CHEMBL4110633	Cc1cc(N=S(C)(C)=O)cc2ncnc(Nc3cccnc3O[C@H](C)C(=O)NCC(F)(F)F)c12	IC50	'='	2	nM	B	MAP kinase signal-integrating kinase 2	1	Sub_train
Cpd0875	CHEMBL4109482	C[C@H](NC(=O)[C@@H](C)Oc1cc(F)ccc1Nc1ncnc2cc(N=S3(=O)CCC3)cc(C(F)F)c12)C(F)(F)F	IC50	'='	2	nM	B	MAP kinase signal-integrating kinase 2	1	Validation
Cpd0876	CHEMBL4452380	NC(=O)c1ccc(-c2ccnc(N)c2)cc1	IC50	'='	45000	nM	B	MAP kinase signal-integrating kinase 2	-1	Sub_train
Cpd0877	CHEMBL4462666	COc1ccc(-c2ccc(C(N)=O)cc2)cn1	IC50	'='	108000	nM	B	MAP kinase signal-integrating kinase 2	-1	Sub_train
Cpd0878	CHEMBL3932256	Cc1cc(C(C)Oc2cc(C(N)=O)ccc2Nc2ncnc3cc(N=S(C)(C)=O)cc(C)c23)on1	IC50	'='	6	nM	B	MAP kinase signal-integrating kinase 2	1	Validation
Cpd0879	CHEMBL1778131	Nc1cccc(-c2cccnc2)c1	IC50	'='	17000	nM	B	MAP kinase signal-integrating kinase 2	-1	Sub_train
Cpd0880	CHEMBL3702288	Cc1c(C(=O)NCCCO)sc2ncnc(Nc3cccnc3OC(C)C)c12	IC50	'='	45	nM	B	MAP kinase signal-integrating kinase 2	1	Sub_train
Cpd0881	CHEMBL3698957	CNC(=O)c1sc2ncnc(Nc3ccc(F)cc3OC(CF)CF)c2c1C	IC50	'='	8	nM	B	MAP kinase signal-integrating kinase 2	1	Validation
Cpd0882	CHEMBL3702252	Cc1c(C(=O)NS(C)(=O)=O)sc2ncnc(Nc3ccc(F)cc3OC(CF)CF)c12	IC50	'='	7	nM	B	MAP kinase signal-integrating kinase 2	1	Sub_train
Cpd0883	CHEMBL1778132	Nc1cc(-c2ccc(Cl)cc2)n[nH]1	IC50	'='	20000	nM	B	MAP kinase signal-integrating kinase 2	-1	Validation
Cpd0884	CHEMBL3702256	Cc1c(C(=O)NCCO)sc2ncnc(Nc3cccnc3OCC(C)F)c12	IC50	'='	58	nM	B	MAP kinase signal-integrating kinase 2	1	Test
Cpd0885	CHEMBL3698944	Cc1c(C(=O)O)sc2ncnc(Nc3ccc(F)cc3OC(C)CC(C)(C)O)c12	IC50	'='	25	nM	B	MAP kinase signal-integrating kinase 2	1	Validation
Cpd0886	CHEMBL3698918	Cc1c(C(=O)NCCCN(C)C)sc2ncnc(Nc3ccc(F)cc3OC(C)CNS(C)(=O)=O)c12	IC50	'='	18	nM	B	MAP kinase signal-integrating kinase 2	1	Test
Cpd0887	CHEMBL4108376	Cc1cc(N=S2(=O)CCC2)cc2ncnc(Nc3ccc(F)cc3O[C@H](C)C(=O)NCCF)c12	IC50	'='	2	nM	B	MAP kinase signal-integrating kinase 2	1	Sub_train
Cpd0888	CHEMBL4109192	Cc1cc(N=S2(=O)CCC2)cc2ncnc(Nc3ccc(Cl)nc3O[C@H](C)C(=O)N[C@@H](C)C(F)(F)F)c12	IC50	'='	1	nM	B	MAP kinase signal-integrating kinase 2	1	Validation
Cpd0889	CHEMBL3959814	CCOc1cc(N=S2(=O)CCC2)cc2ncnc(Nc3ccc(Cl)cc3O[C@H](C)C(=O)N[C@@H](C)C#N)c12	IC50	'='	2	nM	B	MAP kinase signal-integrating kinase 2	1	Sub_train
Cpd0890	CHEMBL4084102	CC1(C)NC(=O)c2c(Cl)cc(Nc3ccncn3)c(=O)n21	IC50	'='	1.2	nM	B	MAP kinase signal-integrating kinase 2	1	Sub_train
Cpd0891	CHEMBL4529617	NC(=O)c1ccc(-c2cccnc2)cc1O	IC50	'='	3000	nM	B	MAP kinase signal-integrating kinase 2	-1	Sub_train
Cpd0892	CHEMBL4115270	Cc1cc(N=S2(=O)CCCC2)cc2ncnc(Nc3ccc(F)cc3O[C@H](C)C(=O)N(C)Cc3ccccc3)c12	IC50	'='	9	nM	B	MAP kinase signal-integrating kinase 2	1	Validation
Cpd0893	CHEMBL4106658	Cc1cc(N=S2(=O)CCC2)cc2ncnc(Nc3ccc(F)cc3O[C@H](C)C(=O)NCCC(F)(F)F)c12	IC50	'='	2	nM	B	MAP kinase signal-integrating kinase 2	1	Sub_train
Cpd0894	CHEMBL4111298	Cc1cc(N=S(C)(C)=O)cc2ncnc(Nc3ccc(F)cc3O[C@H](C)C(=O)NCC(F)(F)C(F)(F)F)c12	IC50	'='	2	nM	B	MAP kinase signal-integrating kinase 2	1	Sub_train
Cpd0895	CHEMBL4569209	Cc1[nH]ncc1-c1cncc(-c2ccc(C(N)=O)c(OC(C)C)c2)c1	IC50	'='	16	nM	B	MAP kinase signal-integrating kinase 2	1	Sub_train
Cpd0896	CHEMBL275339	Oc1ccc(-n2ccnc2)cc1	IC50	'='	3700	nM	B	MAP kinase signal-integrating kinase 2	-1	Sub_train
Cpd0897	CHEMBL3698932	COC(=O)c1sc2ncnc(Nc3ccc(F)cc3OC(C)CCNC(C)=O)c2c1C	IC50	'='	471	nM	B	MAP kinase signal-integrating kinase 2	-1	Sub_train
Cpd0898	CHEMBL3698937	Cc1c(C(=O)O)sc2ncnc(Nc3cccnc3OC(C)CCN)c12	IC50	'='	8	nM	B	MAP kinase signal-integrating kinase 2	1	Sub_train
Cpd0899	CHEMBL4108469	Cc1cc(N=S(C)(C)=O)cc2ncnc(Nc3ccc(F)cc3O[C@H](C)C(=O)N=S(C)(C)=O)c12	IC50	'='	10	nM	B	MAP kinase signal-integrating kinase 2	1	Sub_train
Cpd0900	CHEMBL4106776	COCC(C)NC(=O)[C@@H](C)Oc1cc(F)ccc1Nc1ncnc2cc(N=S(C)(C)=O)cc(C)c12	IC50	'='	12	nM	B	MAP kinase signal-integrating kinase 2	1	Sub_train
Cpd0901	CHEMBL4067557	CC1(C)NC(=O)c2c(Cl)cc(Nc3cc(N)ncn3)c(=O)n21	IC50	'='	0.14	nM	B	MAP kinase signal-integrating kinase 2	1	Test
Cpd0902	CHEMBL4110377	Cc1cc(N=S2(=O)CC[C@H](N)C2)cc2ncnc(Nc3ccc(F)cc3O[C@H](C)C(=O)NCC(F)(F)F)c12	IC50	'='	1	nM	B	MAP kinase signal-integrating kinase 2	1	Sub_train
Cpd0903	CHEMBL4100554	O=C1NCc2cc(Nc3cc(NC(=O)C4CC4)ncn3)ccc21	IC50	'='	5.7	nM	B	MAP kinase signal-integrating kinase 2	1	Sub_train
Cpd0904	CHEMBL3805330	O=C(CNc1ccc(-c2ccc(NC(=O)C3CC3)nc2)cc1)Nc1ccc(CN2CCNCC2)c(C(F)(F)F)c1	IC50	'='	8	nM	B	MAP kinase signal-integrating kinase 2	1	Validation
Cpd0905	CHEMBL3702291	Cc1c(C(=O)NCC2COCCN2)sc2ncnc(Nc3cccnc3OC(C)C)c12	IC50	'='	64	nM	B	MAP kinase signal-integrating kinase 2	1	Sub_train
Cpd0906	CHEMBL2441619	Cc1ccc2nc(C(F)(F)F)cc(N3CCNCC3)c2c1	IC50	'='	7100	nM	B	MAP kinase signal-integrating kinase 2	-1	Sub_train
Cpd0907	CHEMBL3659484	CCOc1cc(C(N)=O)ccc1Nc1ncnc2sc(C(N)=O)c(C)c12	IC50	'='	28	nM	B	MAP kinase signal-integrating kinase 2	1	Sub_train
Cpd0908	CHEMBL3702250	Cc1c(C(=O)NCC#CCN(C)C)sc2ncnc(Nc3ccc(F)cc3OC(CF)CF)c12	IC50	'='	7	nM	B	MAP kinase signal-integrating kinase 2	1	Validation
Cpd0909	CHEMBL3698913	Cc1c(C(=O)NCCCN(C)C)sc2ncnc(Nc3ccc(F)cc3OC(C)CN)c12	IC50	'='	41	nM	B	MAP kinase signal-integrating kinase 2	1	Sub_train
Cpd0910	CHEMBL3797828	CN(C)C(=O)c1cccc(-c2cnc(N)c(-c3nc4cccc(N5CCNCC5)c4[nH]3)c2)c1	IC50	'='	2	nM	B	MAP kinase signal-integrating kinase 2	1	Validation
Cpd0911	CHEMBL3702341	Cc1c(C(=O)NCCCN(C)C)sc2ncnc(Nc3ccc(F)cc3OC(C)CF)c12	IC50	'='	7	nM	B	MAP kinase signal-integrating kinase 2	1	Sub_train
Cpd0912	CHEMBL4108717	Cc1cc(N=S2(=O)CCCC2)cc2ncnc(Nc3ccc(F)cc3O[C@H](C)C(N)=O)c12	IC50	'='	5	nM	B	MAP kinase signal-integrating kinase 2	1	Validation
Cpd0913	CHEMBL3901822	C[C@@H](C#N)NC(=O)[C@@H](C)Oc1cc(Cl)ccc1Nc1ncnc2cc(N=S3(=O)CCCC3)cc(F)c12	IC50	'='	1	nM	B	MAP kinase signal-integrating kinase 2	1	Sub_train
Cpd0914	CHEMBL3804921	CC(=O)Nc1ccc(-c2ccc(NCC(=O)Nc3ccc(CN4CCNCC4)c(C(F)(F)F)c3)cc2)cn1	IC50	'='	32	nM	B	MAP kinase signal-integrating kinase 2	1	Test
Cpd0915	CHEMBL4111493	C[C@@H](Oc1cc(F)ccc1Nc1ncnc2cc(N=S(C)(C)=O)cc(Cl)c12)C(F)(F)F	IC50	'='	1	nM	B	MAP kinase signal-integrating kinase 2	1	Sub_train
Cpd0916	CHEMBL4108901	CCNC(=O)N1CCS(=O)(=Nc2cc(C)c3c(Nc4ccc(F)cc4O[C@H](C)c4cc(C)no4)ncnc3c2)CC1	IC50	'='	2	nM	B	MAP kinase signal-integrating kinase 2	1	Validation
Cpd0917	CHEMBL4107518	Cc1cc(N=S2(=O)CCC2)cc2ncnc(Nc3ccc(Cl)cc3O[C@H](C)C(=O)N[C@H](C)C(F)(F)F)c12	IC50	'='	2	nM	B	MAP kinase signal-integrating kinase 2	1	Validation
Cpd0918	CHEMBL4298140	Cc1cc(Nc2cc(N)ncn2)c(=O)n2c1C(=O)NC21CCCCC1.Cl	IC50	'='	1	nM	B	MAP kinase signal-integrating kinase 2	1	Validation
Cpd0919	CHEMBL3702337	Cc1c(C(N)=O)sc2ncnc(Nc3ccc(F)cc3OCC3CC3(F)F)c12	IC50	'='	8	nM	B	MAP kinase signal-integrating kinase 2	1	Test
Cpd0920	CHEMBL3702290	Cc1c(C(=O)NCC(C)O)sc2ncnc(Nc3cccnc3OC(C)C)c12	IC50	'='	54	nM	B	MAP kinase signal-integrating kinase 2	1	Test
Cpd0921	CHEMBL3702325	Cc1c(C(=O)O)sc2ncnc(Nc3ccc(F)cc3OCCC(F)(F)F)c12	IC50	'='	14	nM	B	MAP kinase signal-integrating kinase 2	1	Validation
Cpd0922	CHEMBL4113233	CCCNC(=O)[C@@H](C)Oc1cc(F)ccc1Nc1ncnc2cc(N=S3(=O)CCCC3)cc(C)c12	IC50	'='	2	nM	B	MAP kinase signal-integrating kinase 2	1	Sub_train
Cpd0923	CHEMBL4113129	C[C@@H](Oc1cc(F)ccc1Nc1ncnc2cc(N=S3(=O)CCC3)cc(F)c12)C(=O)NCC#N	IC50	'='	1	nM	B	MAP kinase signal-integrating kinase 2	1	Sub_train
Cpd0924	CHEMBL3702300	Cc1c(C(=O)O)sc2ncnc(Nc3cccnc3OC(C)CCNS(C)(=O)=O)c12	IC50	'='	24	nM	B	MAP kinase signal-integrating kinase 2	1	Validation
Cpd0925	CHEMBL4112720	Cc1cc([C@@H](C)Oc2ncccc2Nc2ncnc3cc(N=S4(=O)CCCC4)cc(C)c23)on1	IC50	'='	1	nM	B	MAP kinase signal-integrating kinase 2	1	Sub_train
Cpd0926	CHEMBL2012392	C[C@H]1C/C=C/[C@H]2OC(C)(C)O[C@H]2CC/C=C/c2cc(O)cc(O)c2C(=O)O1	IC50	'='	580	nM	B	MAP kinase signal-integrating kinase 2	-1	Sub_train
Cpd0927	CHEMBL4216093	CN1CCN(C(=O)c2ccc(-c3cn4c(-c5cccc(O)c5)cnc4cn3)cc2)CC1	IC50	'='	742	nM	B	MAP kinase signal-integrating kinase 2	-1	Test
Cpd0928	CHEMBL4213168	CN1CCN(C(=O)c2ccc(-c3ccc4ncc(-c5ccc(C#N)cc5)n4n3)cc2)CC1	IC50	'='	25	nM	B	MAP kinase signal-integrating kinase 2	1	Test
Cpd0929	CHEMBL3940502	Cc1cc(N=S(C)(C)=O)cc2ncnc(Nc3ccc(F)cc3OCCC(F)(F)F)c12	IC50	'='	5	nM	B	MAP kinase signal-integrating kinase 2	1	Validation
Cpd0930	CHEMBL4212200	CN1CCN(C(=O)c2ccc(-c3cn4c(-c5ccc(C(F)(F)F)cc5)cnc4cn3)cc2)CC1	IC50	'='	389	nM	B	MAP kinase signal-integrating kinase 2	-1	Sub_train
Cpd0931	CHEMBL4208246	CN(C)C1CCN(C(=O)c2ccc(-c3cn4c(-c5ccc(C#N)cc5)cnc4cn3)cc2)CC1	IC50	'='	143	nM	B	MAP kinase signal-integrating kinase 2	-1	Validation
Cpd0932	CHEMBL4209905	O=C(c1ccc(-c2cn3c(-c4ccc(O)cc4)cnc3cn2)cc1)N1CCOCC1	IC50	'='	113	nM	B	MAP kinase signal-integrating kinase 2	-1	Sub_train
Cpd0933	CHEMBL4211757	CN1CCN(C(=O)c2ccc(-c3cn4c(-c5ccc(Cl)cc5)cnc4cn3)cc2)CC1	IC50	'='	217	nM	B	MAP kinase signal-integrating kinase 2	-1	Validation
Cpd0934	CHEMBL4452239	Nc1ccc(-n2cnc(Cl)c2Cl)cc1	IC50	'='	11000	nM	B	MAP kinase signal-integrating kinase 2	-1	Sub_train
Cpd0935	CHEMBL4211649	N#Cc1ccc(-c2cnc3ccc(-c4ccc(C(=O)N5CCOCC5)cc4)cn23)cc1	IC50	'='	86	nM	B	MAP kinase signal-integrating kinase 2	1	Test
Cpd0936	CHEMBL3702263	Cc1c(C(=O)O)sc2ncnc(Nc3cccnc3OCC(F)F)c12	IC50	'='	20	nM	B	MAP kinase signal-integrating kinase 2	1	Test
Cpd0937	CHEMBL3702271	CCNC(=O)C(C)Oc1cc(F)ccc1Nc1ncnc2sc(C(=O)NCCCN(C)C)c(C)c12	IC50	'='	20	nM	B	MAP kinase signal-integrating kinase 2	1	Test
Cpd0938	CHEMBL3659490	Cc1c(C(N)=O)sc2ncnc(Nc3ccc(F)cc3OC3CCN(Cc4ncon4)CC3)c12	IC50	'='	92	nM	B	MAP kinase signal-integrating kinase 2	1	Sub_train
Cpd0939	CHEMBL3702335	Cc1c(C(=O)NCCCN(C)C)sc2ncnc(Nc3ccc(F)cc3OCC(F)F)c12	IC50	'='	23	nM	B	MAP kinase signal-integrating kinase 2	1	Test
Cpd0940	CHEMBL3698935	COC(=O)c1sc2ncnc(Nc3ccc(F)cc3OC(C)CCN(C)C)c2c1C	IC50	'='	1017	nM	B	MAP kinase signal-integrating kinase 2	-1	Sub_train
Cpd0941	CHEMBL4109407	Cc1cc(N=S2(=O)CCC2)cc2ncnc(Nc3cccnc3O[C@H](C)C(=O)NCC(F)(F)F)c12	IC50	'='	3	nM	B	MAP kinase signal-integrating kinase 2	1	Sub_train
Cpd0942	CHEMBL4113239	C[C@@H](Oc1cc(F)ccc1Nc1ncnc2cc(N=S(C)(=O)C(C)(C)C)cc(F)c12)C(=O)NCC(F)(F)F	IC50	'='	18	nM	B	MAP kinase signal-integrating kinase 2	1	Validation
Cpd0943	CHEMBL3806189	CN1CCN(Cc2ccc(NC(=O)CNc3ccc(-c4ccc(NC(=O)C5CC5)nc4)cc3F)cc2C(F)(F)F)CC1	IC50	'='	10	nM	B	MAP kinase signal-integrating kinase 2	1	Sub_train
Cpd0944	CHEMBL4110929	Cc1cc(N=S(C)(C)=O)cc2ncnc(Nc3ccc(F)cc3O[C@H](C)C(=O)N3CCC(O)C3)c12	IC50	'='	28	nM	B	MAP kinase signal-integrating kinase 2	1	Test
Cpd0945	CHEMBL3698942	COC(=O)c1sc2ncnc(Nc3ccc(F)cc3OC(CN)CNS(C)(=O)=O)c2c1C	IC50	'='	1166	nM	B	MAP kinase signal-integrating kinase 2	-1	Sub_train
Cpd0946	CHEMBL3702287	Cc1c(C(=O)NC2CCN(C)CC2)sc2ncnc(Nc3cccnc3OC(C)C)c12	IC50	'='	32	nM	B	MAP kinase signal-integrating kinase 2	1	Validation
Cpd0947	CHEMBL4109919	Cc1cc(N=S2(=O)CCC2)cc2ncnc(Nc3ccc(F)cc3O[C@H](CO)C(F)(F)F)c12	IC50	'='	2	nM	B	MAP kinase signal-integrating kinase 2	1	Sub_train
Cpd0948	CHEMBL3659491	Cc1c(C(=O)NCCCN(C)C)sc2ncnc(Nc3ccc(F)cc3OC(C)C)c12	IC50	'='	6	nM	B	MAP kinase signal-integrating kinase 2	1	Sub_train
Cpd0949	CHEMBL3659485	COCCNC(=O)c1sc2ncnc(Nc3ccc(F)cc3OC3CCOCC3)c2c1C	IC50	'='	35	nM	B	MAP kinase signal-integrating kinase 2	1	Validation
Cpd0950	CHEMBL4216109	CN(C)C1CCN(C(=O)c2ccc(-c3ccc4ncc(-c5ccc(C#N)cc5)n4n3)cc2)CC1	IC50	'='	11	nM	B	MAP kinase signal-integrating kinase 2	1	Validation
Cpd0951	CHEMBL4111236	Cc1cc(N=S2(=O)CCC2)cc2ncnc(Nc3ccc(Cl)cc3O[C@H](C)C(=O)N[C@@H](C)C(F)(F)F)c12	IC50	'='	1	nM	B	MAP kinase signal-integrating kinase 2	1	Sub_train
Cpd0952	CHEMBL4111425	Cc1cc([C@@H](C)Oc2cc(F)ccc2Nc2ncnc3cc(N=S4(=O)CCCC4)cc(C)c23)on1	IC50	'='	28	nM	B	MAP kinase signal-integrating kinase 2	1	Test
Cpd0953	CHEMBL4249658	COc1cc(O)c(C(N)=O)c2oc(C(=O)Nc3ccc(C)c(C(F)(F)F)c3)c(C)c12	IC50	'='	3550	nM	B	MAP kinase signal-integrating kinase 2	-1	Sub_train
Cpd0954	CHEMBL4113944	Cc1cc([C@@H](C)Oc2ncccc2Nc2ncnc3cc(N=S(C)(C)=O)cc(Cl)c23)on1	IC50	'='	1	nM	B	MAP kinase signal-integrating kinase 2	1	Validation
Cpd0955	CHEMBL3702255	Cc1c(C(=O)O)sc2ncnc(Nc3cccnc3OCC(C)F)c12	IC50	'='	33	nM	B	MAP kinase signal-integrating kinase 2	1	Sub_train
Cpd0956	CHEMBL4107133	COc1cc(N=S(C)(=O)C2CC2)cc2ncnc(Nc3ccc(F)cc3O[C@H](C)C(=O)NCC(F)(F)F)c12	IC50	'='	4	nM	B	MAP kinase signal-integrating kinase 2	1	Test
Cpd0957	CHEMBL3702258	COCC(C)Oc1ncccc1Nc1ncnc2sc(C(N)=O)c(C)c12	IC50	'='	26	nM	B	MAP kinase signal-integrating kinase 2	1	Sub_train
Cpd0958	CHEMBL3702262	Cc1c(C(=O)NCCCN(C)C)sc2ncnc(Nc3cccnc3OCCO)c12	IC50	'='	288	nM	B	MAP kinase signal-integrating kinase 2	-1	Validation
Cpd0959	CHEMBL3917357	Cc1cc(N=S(C)(C)=O)cc2ncnc(Nc3ccc(F)cc3OCC3(C(F)(F)F)CC3)c12	IC50	'='	2	nM	B	MAP kinase signal-integrating kinase 2	1	Sub_train
Cpd0960	CHEMBL4531667	COc1cc(C(N)=O)ccc1-c1cccnc1	IC50	'='	7200	nM	B	MAP kinase signal-integrating kinase 2	-1	Test
Cpd0961	CHEMBL2178352	CN1CCN(c2ccc(Nc3ncc4nc(Nc5ccccc5)n(C5CCCC5)c4n3)cc2)CC1	IC50	'='	3200	nM	B	MAP kinase signal-integrating kinase 2	-1	Sub_train
Cpd0962	CHEMBL4238675	CNC(=O)c1oc2c(C(N)=O)c(O)cc(OC)c2c1C	IC50	'='	1450	nM	B	MAP kinase signal-integrating kinase 2	-1	Validation
Cpd0963	CHEMBL3698943	COC(=O)c1sc2ncnc(Nc3ccc(F)cc3OC(C)CC(C)(C)O)c2c1C	IC50	'='	142	nM	B	MAP kinase signal-integrating kinase 2	-1	Sub_train
Cpd0964	CHEMBL4114025	Cc1cc(N=S(C)(C)=O)cc2ncnc(Nc3ccc(F)cc3O[C@H](CO)C(=O)NCC(F)(F)F)c12	IC50	'='	3	nM	B	MAP kinase signal-integrating kinase 2	1	Sub_train
Cpd0965	CHEMBL3702251	Cc1c(C(=O)NCCCN2CCCC2)sc2ncnc(Nc3ccc(F)cc3OC(CF)CF)c12	IC50	'='	7	nM	B	MAP kinase signal-integrating kinase 2	1	Validation
Cpd0966	CHEMBL4111558	CCS(C)(=O)=Nc1cc(Cl)c2c(Nc3cccnc3O[C@H](C)c3cc(C)no3)ncnc2c1	IC50	'='	2	nM	B	MAP kinase signal-integrating kinase 2	1	Sub_train
Cpd0967	CHEMBL3958457	CCOC(Oc1cc(F)ccc1Nc1ncnc2cc(N=S(C)(C)=O)cc(C)c12)C(F)(F)F	IC50	'='	8	nM	B	MAP kinase signal-integrating kinase 2	1	Sub_train
Cpd0968	CHEMBL3698958	Cc1c(C(=O)N[C@@H]2C[C@H]2NC(=O)OC(C)(C)C)sc2ncnc(Nc3ccc(F)cc3OC(CF)CF)c12	IC50	'='	13	nM	B	MAP kinase signal-integrating kinase 2	1	Sub_train
Cpd0969	CHEMBL4114373	C[C@H](NC(=O)[C@@H](C)Oc1cc(F)ccc1Nc1ncnc2cc(N=S3(=O)CCC3)cc(Cl)c12)C(F)(F)F	IC50	'='	1	nM	B	MAP kinase signal-integrating kinase 2	1	Test
Cpd0970	CHEMBL4108118	Cc1cc(N=S2(=O)CCC2)cc2ncnc(Nc3ccc(F)cc3O[C@H](C)C(F)(F)F)c12	IC50	'='	2	nM	B	MAP kinase signal-integrating kinase 2	1	Validation
Cpd0971	CHEMBL3702279	Cc1c(C(=O)NCCCCO)sc2ncnc(Nc3cccnc3OC(C)C)c12	IC50	'='	42	nM	B	MAP kinase signal-integrating kinase 2	1	Test
Cpd0972	CHEMBL3702308	Cc1c(C(=O)NCC#CCN(C)C)sc2ncnc(Nc3ccc(C#N)cc3OC(CF)CF)c12	IC50	'='	25	nM	B	MAP kinase signal-integrating kinase 2	1	Sub_train
Cpd0973	CHEMBL3702261	Cc1c(C(N)=O)sc2ncnc(Nc3cccnc3OCCO)c12	IC50	'='	86	nM	B	MAP kinase signal-integrating kinase 2	1	Sub_train
Cpd0974	CHEMBL3963888	Cc1cc(N=S(C)(C)=O)cc2ncnc(Nc3ccc(F)cc3OCC#N)c12	IC50	'='	1	nM	B	MAP kinase signal-integrating kinase 2	1	Sub_train
Cpd0975	CHEMBL4107329	Cc1cc(N=S2(=O)CCC2)cc2ncnc(Nc3ccc(F)cc3O[C@H](C)C(=O)NC(C)C#N)c12	IC50	'='	1	nM	B	MAP kinase signal-integrating kinase 2	1	Sub_train
Cpd0976	CHEMBL3702273	COC(=O)c1sc2ncnc(Nc3cccnc3OCC3(CC#N)CC3)c2c1C	IC50	'='	47	nM	B	MAP kinase signal-integrating kinase 2	1	Sub_train
Cpd0977	CHEMBL3702332	Cc1c(C(=O)NCCCN(C)C)sc2ncnc(Nc3ccc(F)cc3OCC(F)(F)F)c12	IC50	'='	66	nM	B	MAP kinase signal-integrating kinase 2	1	Sub_train
Cpd0978	CHEMBL3702336	Cc1c(C(=O)NCCO)sc2ncnc(Nc3ccc(F)cc3OCC3CC3(F)F)c12	IC50	'='	19	nM	B	MAP kinase signal-integrating kinase 2	1	Sub_train
Cpd0979	CHEMBL3702338	Cc1c(C(=O)NCCCN(C)C)sc2ncnc(Nc3ccc(F)cc3OCC3CC3(F)F)c12	IC50	'='	36	nM	B	MAP kinase signal-integrating kinase 2	1	Sub_train
Cpd0980	CHEMBL3698910	CNC(=O)c1sc2ncnc(Nc3ccc(F)cc3OC(C)CNC(=O)OC(C)(C)C)c2c1C	IC50	'='	342	nM	B	MAP kinase signal-integrating kinase 2	-1	Test
Cpd0981	CHEMBL3702347	Cc1c(C(N)=O)sc2ncnc(Nc3ccc(F)cc3OCCO)c12	IC50	'='	27	nM	B	MAP kinase signal-integrating kinase 2	1	Validation
Cpd0982	CHEMBL4062387	Cc1cc(Nc2ccncn2)c(=O)n2c1C(=O)NC2(C)C	IC50	'='	19	nM	B	MAP kinase signal-integrating kinase 2	1	Validation
Cpd0983	CHEMBL4111795	C[C@@H](Oc1cc(F)ccc1Nc1ncnc2cc(N=S(C)(C)=O)cc(Cl)c12)C(=O)NCC#N	IC50	'='	2	nM	B	MAP kinase signal-integrating kinase 2	1	Sub_train
Cpd0984	CHEMBL3659486	Cc1c(C(=O)NCCCN(C)C)sc2ncnc(Nc3ccc(F)cc3OC3CCOCC3)c12	IC50	'='	27	nM	B	MAP kinase signal-integrating kinase 2	1	Test
Cpd0985	CHEMBL4107564	CC#CCNC(=O)[C@@H](C)Oc1cc(F)ccc1Nc1ncnc2cc(N=S(C)(C)=O)cc(C)c12	IC50	'='	9	nM	B	MAP kinase signal-integrating kinase 2	1	Test
Cpd0986	CHEMBL4115049	Cc1cc(N=S(C)(C)=O)cc2ncnc(Nc3ccc(F)cc3O[C@H](C)C(=O)N(C)CCc3ccccc3)c12	IC50	'='	28	nM	B	MAP kinase signal-integrating kinase 2	1	Sub_train
Cpd0987	CHEMBL4109416	Cc1cc(N=S2(=O)CCC2)cc2ncnc(Nc3ccc(Cl)cc3O[C@H](C)C(=O)NCC(F)F)c12	IC50	'='	1	nM	B	MAP kinase signal-integrating kinase 2	1	Sub_train
Cpd0988	CHEMBL3969508	O=S1(=Nc2cc(C(F)(F)F)c3c(Nc4ccc(F)cc4OC(CF)CF)ncnc3c2)CCOCC1	IC50	'='	1	nM	B	MAP kinase signal-integrating kinase 2	1	Test
Cpd0989	CHEMBL3702295	Cc1c(C(=O)NCC#N)sc2ncnc(Nc3cccnc3OC(C)C)c12	IC50	'='	26	nM	B	MAP kinase signal-integrating kinase 2	1	Sub_train
Cpd0990	CHEMBL3698955	Cc1c(C(=O)O)sc2ncnc(Nc3ccc(F)cc3OC(CF)CF)c12	IC50	'='	6	nM	B	MAP kinase signal-integrating kinase 2	1	Test
Cpd0991	CHEMBL4570088	Nc1snnc1-c1ccc(C(F)(F)F)cc1	IC50	'='	36000	nM	B	MAP kinase signal-integrating kinase 2	-1	Validation
Cpd0992	CHEMBL4530427	NC(=O)c1ccc(-c2cncc(Cl)c2)cc1	IC50	'='	3300	nM	B	MAP kinase signal-integrating kinase 2	-1	Sub_train
Cpd0993	CHEMBL4108141	Cc1cc(N=S(C)(C)=O)cc2ncnc(Nc3ccc(F)cc3O[C@H](C)C(=O)N3CCC(=O)CC3)c12	IC50	'='	15	nM	B	MAP kinase signal-integrating kinase 2	1	Test
Cpd0994	CHEMBL4108630	CCC(=O)NC[C@@H](C)Oc1cc(F)ccc1Nc1ncnc2cc(N=S(C)(C)=O)cc(C)c12	IC50	'='	56	nM	B	MAP kinase signal-integrating kinase 2	1	Validation
Cpd0995	CHEMBL4213819	N#Cc1ccc(-c2cnc3cnc(-c4ccc(C(=O)N5CCOCC5)cc4)cn23)cc1	IC50	'='	454	nM	B	MAP kinase signal-integrating kinase 2	-1	Sub_train
Cpd0996	CHEMBL3702264	Cc1c(C(N)=O)sc2ncnc(Nc3cccnc3OCC(F)F)c12	IC50	'='	18	nM	B	MAP kinase signal-integrating kinase 2	1	Sub_train
Cpd0997	CHEMBL3702286	Cc1c(C(=O)NCCN2CCCCC2)sc2ncnc(Nc3cccnc3OC(C)C)c12	IC50	'='	63	nM	B	MAP kinase signal-integrating kinase 2	1	Sub_train
Cpd0998	CHEMBL4208890	CC(=O)N1CCN(C(=O)c2ccc(-c3cn4c(-c5ccc(O)cc5)cnc4cn3)cc2)CC1	IC50	'='	160	nM	B	MAP kinase signal-integrating kinase 2	-1	Sub_train
Cpd0999	CHEMBL4114152	Cc1cc(N=S2(=O)CCC2)cc2ncnc(Nc3ccc(F)cc3O[C@H](C)C(=O)NC34CC(C3)C4)c12	IC50	'='	2	nM	B	MAP kinase signal-integrating kinase 2	1	Validation
Cpd1000	CHEMBL4115255	CCN(C)C(=O)[C@@H](C)Oc1cc(F)ccc1Nc1ncnc2cc(N=S(C)(C)=O)cc(C)c12	IC50	'='	4	nM	B	MAP kinase signal-integrating kinase 2	1	Validation
Cpd1001	CHEMBL3987201	Cc1cc(N=S(C)(C)=O)cc2ncnc(Nc3ccc(F)cc3OCC(=O)N(C)C)c12	IC50	'='	4	nM	B	MAP kinase signal-integrating kinase 2	1	Sub_train
Cpd1002	CHEMBL4107926	Cc1cc(N=S2(=O)CCCC2)cc2ncnc(Nc3ccc(F)cc3O[C@H](C)C(=O)N[C@@H]3CCC[C@@H]3O)c12	IC50	'='	9	nM	B	MAP kinase signal-integrating kinase 2	1	Sub_train
Cpd1003	CHEMBL4114849	Cc1cc(N=S(C)(C)=O)cc2ncnc(Nc3ccc(F)cc3O[C@H](CO)C(N)=O)c12	IC50	'='	46	nM	B	MAP kinase signal-integrating kinase 2	1	Sub_train
Cpd1004	CHEMBL4108106	C#CCNC(=O)[C@@H](C)Oc1cc(F)ccc1Nc1ncnc2cc(N=S(C)(C)=O)cc(C)c12	IC50	'='	4	nM	B	MAP kinase signal-integrating kinase 2	1	Sub_train
Cpd1005	CHEMBL3702265	Cc1c(C(=O)NCCO)sc2ncnc(Nc3cccnc3OCC(F)F)c12	IC50	'='	48	nM	B	MAP kinase signal-integrating kinase 2	1	Sub_train
Cpd1006	CHEMBL3702260	COCC(C)Oc1ncccc1Nc1ncnc2sc(C(=O)NCCCN(C)C)c(C)c12	IC50	'='	93	nM	B	MAP kinase signal-integrating kinase 2	1	Test
Cpd1007	CHEMBL3702269	CCNC(=O)C(C)Oc1cc(F)ccc1Nc1ncnc2sc(C(N)=O)c(C)c12	IC50	'='	11	nM	B	MAP kinase signal-integrating kinase 2	1	Sub_train
Cpd1008	CHEMBL24828	COc1cc2c(Nc3ccc(Br)cc3F)ncnc2cc1OCC1CCN(C)CC1	Kd	'='	3400	nM	B	MAP kinase signal-integrating kinase 2	-1	Sub_train
Cpd1009	CHEMBL4465866	CO[C@@H]1[C@H](NCCOCCOCCOCCNC(=O)CCC2=[N+]3C(=Cc4c(C)cc(C)n4[B-]3(F)F)C=C2)C[C@H]2O[C@]1(C)n1c3ccccc3c3c4c(c5c6ccccc6n2c5c31)C(=O)NC4	Kd	'='	162	nM	B	MAP kinase signal-integrating kinase 2	-1	Sub_train
Cpd1010	CHEMBL1287853	Cc1cnc(Nc2ccc(OCCN3CCCC3)cc2)nc1Nc1cccc(S(=O)(=O)NC(C)(C)C)c1	Kd	'='	380	nM	B	MAP kinase signal-integrating kinase 2	-1	Sub_train
Cpd1011	CHEMBL1336	CNC(=O)c1cc(Oc2ccc(NC(=O)Nc3ccc(Cl)c(C(F)(F)F)c3)cc2)ccn1	Kd	'='	250	nM	B	MAP kinase signal-integrating kinase 2	-1	Sub_train
Cpd1012	CHEMBL3393601	O/N=C1/c2ccccc2-c2nc3ccccc3nc21	Kd	'='	920	nM	B	MAP kinase signal-integrating kinase 2	-1	Sub_train
Cpd1013	CHEMBL103667	Cc1ccc(-n2nc(C(C)(C)C)cc2NC(=O)Nc2ccc(OCCN3CCOCC3)c3ccccc23)cc1	Kd	'='	1600	nM	B	MAP kinase signal-integrating kinase 2	-1	Sub_train
Cpd1014	CHEMBL3393603	COc1ccc(C(=O)O/N=C2/c3ccccc3-c3nc4ccccc4nc32)cc1OC	Kd	'='	10000	nM	B	MAP kinase signal-integrating kinase 2	-1	Test
Cpd1015	CHEMBL1173655	CN(C)C/C=C/C(=O)Nc1cc2c(Nc3ccc(F)c(Cl)c3)ncnc2cc1O[C@H]1CCOC1	Kd	'='	1600	nM	B	MAP kinase signal-integrating kinase 2	-1	Sub_train
Cpd1016	CHEMBL509032	COc1cc(N2CCC(N3CCN(C)CC3)CC2)ccc1Nc1ncc(Cl)c(Nc2ccccc2S(=O)(=O)C(C)C)n1	Kd	'='	44	nM	B	MAP kinase signal-integrating kinase 2	1	Test
Cpd1017	CHEMBL1721885	Cc1[nH]c(/C=C2\C(=O)Nc3ccc(F)cc32)c(C)c1C(=O)NC[C@H](O)CN1CCOCC1	Kd	'='	5500	nM	B	MAP kinase signal-integrating kinase 2	-1	Sub_train
Cpd1018	CHEMBL230011	Nc1nc(N)c2nc(-c3cccc(O)c3)c(-c3cccc(O)c3)nc2n1	Kd	'='	720	nM	B	MAP kinase signal-integrating kinase 2	-1	Sub_train
Cpd1019	CHEMBL1173442	C[C@H]1C/C=C/[C@@H](O)[C@@H](O)CC/C=C/c2cc(O)cc(O)c2C(=O)O1	Kd	'='	160	nM	B	MAP kinase signal-integrating kinase 2	-1	Sub_train
Cpd1020	CHEMBL428690	CN1CC[C@H](c2c(O)cc(O)c3c(=O)cc(-c4ccccc4Cl)oc23)[C@H](O)C1	Kd	'='	3200	nM	B	MAP kinase signal-integrating kinase 2	-1	Sub_train
Cpd1021	CHEMBL1789941	N#CC[C@H](C1CCCC1)n1cc(-c2ncnc3[nH]ccc23)cn1	Kd	'='	200	nM	B	MAP kinase signal-integrating kinase 2	-1	Sub_train
Cpd1022	CHEMBL379218	Cc1n[nH]c2ccc(-c3cncc(OC[C@@H](N)Cc4ccccc4)c3)cc12	Kd	'='	3400	nM	B	MAP kinase signal-integrating kinase 2	-1	Sub_train
Cpd1023	CHEMBL574738	CCN1CCN(Cc2ccc(NC(=O)Nc3ccc(Oc4cc(NC)ncn4)cc3)cc2C(F)(F)F)CC1	Kd	'='	3	nM	B	MAP kinase signal-integrating kinase 2	1	Sub_train
Cpd1024	CHEMBL939	COc1cc2ncnc(Nc3ccc(F)c(Cl)c3)c2cc1OCCCN1CCOCC1	Kd	'='	1200	nM	B	MAP kinase signal-integrating kinase 2	-1	Validation
Cpd1025	CHEMBL1908397	O=C(c1ccc(/C=C/c2n[nH]c3ccccc23)cc1)N1CCNCC1	Kd	'='	1200	nM	B	MAP kinase signal-integrating kinase 2	-1	Sub_train
Cpd1026	CHEMBL1230609	COc1cc2c(Oc3ccc(NC(=O)C4(C(=O)Nc5ccc(F)cc5)CC4)cc3F)ccnc2cc1OCCCN1CCOCC1	Kd	'='	3.7	nM	B	MAP kinase signal-integrating kinase 2	1	Validation
Cpd1027	CHEMBL475251	COc1cc(Nc2ncc(F)c(Nc3ccc4c(n3)NC(=O)C(C)(C)O4)n2)cc(OC)c1OC	Kd	'='	130	nM	B	MAP kinase signal-integrating kinase 2	-1	Validation
Cpd1028	CHEMBL603469	C[C@]12O[C@H](C[C@]1(O)CO)n1c3ccccc3c3c4c(c5c6ccccc6n2c5c31)CNC4=O	Kd	'='	1.4	nM	B	MAP kinase signal-integrating kinase 2	1	Sub_train
Cpd1029	CHEMBL1241674	CC(C)n1nc(-c2cc3cc(O)ccc3[nH]2)c2c(N)ncnc21	Kd	'='	820	nM	B	MAP kinase signal-integrating kinase 2	-1	Sub_train
Cpd1030	CHEMBL3393602	O=C(O/N=C1/c2ccccc2-c2nc3ccccc3nc21)c1ccco1	Kd	'='	1200	nM	B	MAP kinase signal-integrating kinase 2	-1	Sub_train
Cpd1031	CHEMBL223360	Cc1ccc(F)c(NC(=O)Nc2ccc(-c3cccc4[nH]nc(N)c34)cc2)c1	Kd	'='	270	nM	B	MAP kinase signal-integrating kinase 2	-1	Sub_train
Cpd1032	CHEMBL483321	COCC(=O)NC/C=C/c1ccc2ncnc(Nc3ccc(Oc4ccc(C)nc4)c(C)c3)c2c1	Kd	'='	840	nM	B	MAP kinase signal-integrating kinase 2	-1	Validation
Cpd1033	CHEMBL1725279	Oc1c2ccccc2c2c3c(cccc13)N=N2	Kd	'='	1000	nM	B	MAP kinase signal-integrating kinase 2	-1	Sub_train
Cpd1034	CHEMBL511337	NC(=O)c1ccc(Nc2cc(-c3ccc(F)cc3)[nH]n2)cc1	Kd	'='	1230	nM	B	MAP kinase signal-integrating kinase 2	-1	Sub_train
Cpd1035	CHEMBL576982	CC(C)(C)c1cc(NC(=O)Nc2ccc(-c3cn4c(n3)sc3cc(OCCN5CCOCC5)ccc34)cc2)no1	Kd	'='	2600	nM	B	MAP kinase signal-integrating kinase 2	-1	Sub_train
Cpd1036	CHEMBL31965	C=CC(=O)Nc1cc2c(Nc3ccc(F)c(Cl)c3)ncnc2cc1OCCCN1CCOCC1	Kd	'='	1800	nM	B	MAP kinase signal-integrating kinase 2	-1	Sub_train
Cpd1037	CHEMBL388978	CN[C@@H]1C[C@H]2O[C@@](C)([C@@H]1OC)n1c3ccccc3c3c4c(c5c6ccccc6n2c5c31)C(=O)NC4	Kd	'='	22	nM	B	MAP kinase signal-integrating kinase 2	1	Sub_train
Cpd1038	CHEMBL4576489	CO[C@@H]1[C@H](N(C)CCOCCOCCOCCNC(=O)CCC2=[N+]3C(=Cc4c(C)cc(C)n4[B-]3(F)F)C=C2)C[C@H]2O[C@]1(C)n1c3ccccc3c3c4c(c5c6ccccc6n2c5c31)C(=O)NC4	Kd	'='	205	nM	B	MAP kinase signal-integrating kinase 2	-1	Validation
Cpd1039	CHEMBL608533	CO[C@@H]1[C@H](N(C)C(=O)c2ccccc2)C[C@H]2O[C@]1(C)n1c3ccccc3c3c4c(c5c6ccccc6n2c5c31)C(=O)NC4	Kd	'='	950	nM	B	MAP kinase signal-integrating kinase 2	-1	Sub_train
Cpd1040	CHEMBL2000832	COc1cc(-c2ccc3c(c2)Nc2ccc(C(=O)NCc4cccc(F)c4)cc2NC3=O)ccc1O	Ki	'='	630.96	nM	F	MAP kinase signal-integrating kinase 2	-1	Validation
Cpd1041	CHEMBL4449736	O=C1NC2(CCCCC2)n2c1c(Cl)cc(Nc1ccncc1)c2=O	Ki	'='	82	nM	B	MAP kinase signal-integrating kinase 2	1	Sub_train
Cpd1042	CHEMBL1967302	NC(COc1cncc(-c2ccc3c(c2)CC(=O)N3)c1)Cc1c[nH]c2ccccc12	Ki	'='	6309.57	nM	F	MAP kinase signal-integrating kinase 2	-1	Sub_train
Cpd1043	CHEMBL2007336	CC(=O)c1cccc(-c2cnc3ccccc3c2)c1	Ki	'='	6309.57	nM	F	MAP kinase signal-integrating kinase 2	-1	Sub_train
Cpd1044	CHEMBL1988075	Cc1ccc(-c2cnc(N)c3c(-c4ccc(NC(=O)Nc5cccc(F)c5)cc4)csc23)cn1	Ki	'='	5011.87	nM	F	MAP kinase signal-integrating kinase 2	-1	Sub_train
Cpd1045	CHEMBL3632745	CCNC(=O)c1sc2ncnc(Nc3ccc(F)cc3OC(C)C)c2c1C	Ki	'='	18	nM	B	MAP kinase signal-integrating kinase 2	1	Sub_train
Cpd1046	CHEMBL1970203	Cc1cc(C)cc(NC(=O)Nc2ccc(NC(=O)c3csc4ncnc(N)c34)cc2)c1	Ki	'='	100	nM	F	MAP kinase signal-integrating kinase 2	1	Sub_train
Cpd1047	CHEMBL1986499	Nc1n[nH]c2ccc(-c3nnn(Cc4ccccc4)c3-c3ccc(F)cc3)cc12	Ki	'='	398.11	nM	F	MAP kinase signal-integrating kinase 2	-1	Validation
Cpd1048	CHEMBL1984586	Cc1ccccc1NC(=O)Nc1ccc(-c2coc3ncnc(N)c23)cc1	Ki	'='	316.23	nM	F	MAP kinase signal-integrating kinase 2	-1	Sub_train
Cpd1049	CHEMBL1976220	Nc1nccc2scc(-c3ccc(NC(=O)Nc4cccc(Br)c4)cc3)c12	Ki	'='	630.96	nM	F	MAP kinase signal-integrating kinase 2	-1	Validation
Cpd1050	CHEMBL1993661	CNS(=O)(=O)c1ccccc1Nc1nc(Nc2cc(OC)c(OC)c(OC)c2)ncc1Cl	Ki	'='	251.19	nM	F	MAP kinase signal-integrating kinase 2	-1	Sub_train
Cpd1051	CHEMBL1682545	c1ccc(Nc2nc(-c3ccc4[nH]ncc4c3)cs2)cc1	Ki	'='	794.33	nM	F	MAP kinase signal-integrating kinase 2	-1	Test
Cpd1052	CHEMBL1964937	O=C(NC(CO)c1ccccc1)N1CC=C(c2c[nH]c3ncccc23)CC1	Ki	'='	1995.26	nM	F	MAP kinase signal-integrating kinase 2	-1	Sub_train
Cpd1053	CHEMBL1979093	COc1ccc(-c2ccc(NC(=O)Nc3ccc(F)c(C)c3)cc2)c2c(N)noc12	Ki	'='	501.19	nM	F	MAP kinase signal-integrating kinase 2	-1	Sub_train
Cpd1054	CHEMBL2002726	Cc1n[nH]c2ccc(-c3cncc(OCC(N)Cc4ccccc4)c3)cc12	Ki	'='	1258.93	nM	F	MAP kinase signal-integrating kinase 2	-1	Validation
Cpd1055	CHEMBL1994074	Brc1ccc2[nH]nc(-c3ccccc3)c2c1	Ki	'='	501.19	nM	F	MAP kinase signal-integrating kinase 2	-1	Validation
Cpd1056	CHEMBL2001257	CCN(CC)CC#Cc1cnc(N)c2c(-c3ccc(NC(=O)Nc4cccc(C)c4)cc3)csc12	Ki	'='	2511.89	nM	F	MAP kinase signal-integrating kinase 2	-1	Validation
Cpd1057	CHEMBL1965423	CC(C)Cn1c(N)nc2ccc(-c3c(-c4ccc(F)cc4)nc4sccn34)cc21	Ki	'='	3981.07	nM	F	MAP kinase signal-integrating kinase 2	-1	Sub_train
Cpd1058	CHEMBL1972158	Nc1n[nH]c2ccc(-c3nnn(Cc4ccccc4)c3-c3ccccc3)cc12	Ki	'='	251.19	nM	F	MAP kinase signal-integrating kinase 2	-1	Sub_train
Cpd1059	CHEMBL1336	CNC(=O)c1cc(Oc2ccc(NC(=O)Nc3ccc(Cl)c(C(F)(F)F)c3)cc2)ccn1	Ki	'='	316.23	nM	F	MAP kinase signal-integrating kinase 2	-1	Sub_train
Cpd1060	CHEMBL1969502	O=C(Nc1cc2[nH]cc3cn[nH]c(=O)c(c1)c32)C1CC1c1ccccc1	Ki	'='	1000	nM	F	MAP kinase signal-integrating kinase 2	-1	Test
Cpd1061	CHEMBL226403	O=C1NCCc2[nH]c(-c3ccnc(-c4cnc5ccccc5c4)c3)cc21	Ki	'='	1000	nM	F	MAP kinase signal-integrating kinase 2	-1	Sub_train
Cpd1062	CHEMBL402846	Cc1ccc(F)c(NC(=O)Nc2ccc(-c3cncc4c3c(N)nn4C)cc2)c1	Ki	'='	1995.26	nM	F	MAP kinase signal-integrating kinase 2	-1	Sub_train
Cpd1063	CHEMBL220057	Cc1cccc(NC(=O)Nc2ccc(-c3cccc4[nH]nc(N)c34)cc2)c1	Ki	'='	1995.26	nM	F	MAP kinase signal-integrating kinase 2	-1	Sub_train
Cpd1064	CHEMBL1969042	Oc1ccc(Nc2[nH]nc(-c3ccc(O)cc3)c2-c2ccc(O)cc2)cc1	Ki	'='	3162.28	nM	F	MAP kinase signal-integrating kinase 2	-1	Test
Cpd1065	CHEMBL1998159	Cc1n[nH]c2cnc(-c3cncc(OCC(N)Cc4cccc(C(F)(F)F)c4)c3)cc12	Ki	'='	630.96	nM	F	MAP kinase signal-integrating kinase 2	-1	Sub_train
Cpd1066	CHEMBL539474	O=C1CCCN1Cc1ccc2c(c1)[nH]c(=O)c1cccn12	Ki	'='	3981.07	nM	F	MAP kinase signal-integrating kinase 2	-1	Sub_train
Cpd1067	CHEMBL2000568	CC(=O)c1cccc(-c2cnc3[nH]ccc3c2)c1	Ki	'='	1584.89	nM	F	MAP kinase signal-integrating kinase 2	-1	Sub_train
Cpd1068	CHEMBL1979577	Cc1cccc(NC(=O)Nc2ccc(-c3csc4c(C#CC(C)(C)N)cnc(N)c34)cc2)c1	Ki	'='	794.33	nM	F	MAP kinase signal-integrating kinase 2	-1	Validation
Cpd1069	CHEMBL3632742	Cc1c(C(=O)O)sc2ncnc(Nc3ccc(F)cc3OC(C)C)c12	Ki	'='	68	nM	B	MAP kinase signal-integrating kinase 2	1	Validation
Cpd1070	CHEMBL1991674	OC1CCC(Nc2cc(Cl)nc(-c3c[nH]c4ncccc34)n2)CC1	Ki	'='	630.96	nM	F	MAP kinase signal-integrating kinase 2	-1	Sub_train
Cpd1071	CHEMBL1974328	Cc1cccc(Nc2nc(NC3CCCCC3N)cnc2C(N)=O)c1	Ki	'='	398.11	nM	F	MAP kinase signal-integrating kinase 2	-1	Sub_train
Cpd1072	CHEMBL1979057	O=C1NCc2c1cccc2-c1ccc(Nc2nc3ccccc3[nH]2)cc1	Ki	'='	2511.89	nM	F	MAP kinase signal-integrating kinase 2	-1	Sub_train
Cpd1073	CHEMBL2003271	NC(=O)c1sc2ccc(Cl)c(Cl)c2c1NC(=O)c1ccc(Cl)cc1	Ki	'='	1258.93	nM	F	MAP kinase signal-integrating kinase 2	-1	Sub_train
Cpd1074	CHEMBL1997340	O=C(c1cc(-c2ccc3[nH]ncc3c2)on1)N1CCCC(O)C1	Ki	'='	7943.28	nM	F	MAP kinase signal-integrating kinase 2	-1	Test
Cpd1075	CHEMBL2001920	O=C1NC(=S)SC1=C1C(=O)Nc2ccc(Br)cc21	Ki	'='	794.33	nM	F	MAP kinase signal-integrating kinase 2	-1	Test
Cpd1076	CHEMBL1988717	Cn1cc(-c2cnn3c(N)c(-c4ccc(NC(=O)Nc5cccc(C(F)(F)F)c5)cc4)cnc23)cn1	Ki	'='	6309.57	nM	F	MAP kinase signal-integrating kinase 2	-1	Sub_train
Cpd1077	CHEMBL1994693	Nc1ncnc2sc3c(c12)-c1ccc(NC(=O)Nc2ccccc2)cc1CC3	Ki	'='	158.49	nM	F	MAP kinase signal-integrating kinase 2	-1	Sub_train
Cpd1078	CHEMBL1986263	CCn1c(C)c(-c2ccnc(Nc3cccc(OC)c3)n2)sc1=O	Ki	'='	398.11	nM	F	MAP kinase signal-integrating kinase 2	-1	Sub_train
Cpd1079	CHEMBL1965131	Cc1ccc(C(=O)Nc2c(C(N)=O)sc3ccc(Cl)c(Cl)c23)cc1	Ki	'='	2511.89	nM	F	MAP kinase signal-integrating kinase 2	-1	Validation
Cpd1080	CHEMBL2007002	COc1cc(-c2ccc3[nH]nc(C(=O)Nc4ccccc4)c3c2)ccc1O	Ki	'='	50.12	nM	F	MAP kinase signal-integrating kinase 2	1	Validation
Cpd1081	CHEMBL4169662	COc1ccc(Nc2nccc(-c3cn(C4CCCC4)c4ccccc34)n2)c(OC)c1	Ki	'='	390	nM	B	MAP kinase signal-integrating kinase 2	-1	Sub_train
Cpd1082	CHEMBL2002479	NCCCOc1cc2c(c(-c3ccc(Nc4nc5ccc(Cl)cc5o4)cc3)c1)CNC2=O	Ki	'='	3981.07	nM	F	MAP kinase signal-integrating kinase 2	-1	Validation
Cpd1083	CHEMBL1993781	NC(COCc1ccccc1)COc1cncc(C=Cc2ccncc2)c1	Ki	'='	1258.93	nM	F	MAP kinase signal-integrating kinase 2	-1	Sub_train
Cpd1084	CHEMBL1974935	NC(COc1cncc(C=Cc2ccncc2)c1)Cc1c[nH]c2ccccc12	Ki	'='	1258.93	nM	F	MAP kinase signal-integrating kinase 2	-1	Sub_train
Cpd1085	CHEMBL1980163	c1ccc(COc2ccc(Nc3ncnc4ccccc34)cc2)cc1	Ki	'='	3981.07	nM	F	MAP kinase signal-integrating kinase 2	-1	Sub_train
Cpd1086	CHEMBL1994938	Nc1ncc(C=CC(=O)NCCCn2ccnc2)c2scc(-c3ccc(Br)cc3)c12	Ki	'='	3162.28	nM	F	MAP kinase signal-integrating kinase 2	-1	Sub_train
Cpd1087	CHEMBL1682358	Nc1n[nH]c2ccc(-c3cc(Cc4ccccc4)no3)cc12	Ki	'='	1000	nM	F	MAP kinase signal-integrating kinase 2	-1	Validation
Cpd1088	CHEMBL1988838	Cc1cnc(Nc2cccc(S(N)(=O)=O)c2)nc1Nc1ccc(OCC(N)=O)cc1	Ki	'='	1000	nM	F	MAP kinase signal-integrating kinase 2	-1	Sub_train
Cpd1089	CHEMBL1993722	Nc1n[nH]c2cccc(-c3ccc(NC(=O)Nc4cc(C(=O)O)ccc4F)cc3)c12	Ki	'='	6309.57	nM	F	MAP kinase signal-integrating kinase 2	-1	Sub_train
Cpd1090	CHEMBL1992634	Brc1cnc2[nH]cc(-c3ccccc3)c2c1	Ki	'='	501.19	nM	F	MAP kinase signal-integrating kinase 2	-1	Validation
Cpd1091	CHEMBL1969473	c1ccc(Cn2nnc(-c3ccc4[nH]ncc4c3)c2-c2ccccc2)cc1	Ki	'='	39.81	nM	F	MAP kinase signal-integrating kinase 2	1	Validation
Cpd1092	CHEMBL4073443	Cc1cc(Nc2cc(N)ncn2)c(=O)n2c1C(=O)NC21CCCCC1	Ki	'='	3	nM	B	MAP kinase signal-integrating kinase 2	1	Sub_train
Cpd1093	CHEMBL2003286	COc1cc(C=C2SC(=O)NC2=O)ccc1O	Ki	'='	501.19	nM	F	MAP kinase signal-integrating kinase 2	-1	Sub_train
Cpd1094	CHEMBL1988608	CC(=O)Nc1cccc(CNc2c(Nc3ccc4[nH]ncc4c3)c(=O)c2=O)c1	Ki	'='	5011.87	nM	F	MAP kinase signal-integrating kinase 2	-1	Sub_train
Cpd1095	CHEMBL1971149	Cc1nccn2c(-c3ccnc(NCC(C)(C)C(=O)O)n3)c(-c3ccc(F)cc3F)nc12	Ki	'='	6309.57	nM	F	MAP kinase signal-integrating kinase 2	-1	Sub_train
Cpd1096	CHEMBL3417204	COCCCNC(=O)c1sc2ncnc(Nc3cc(C)cn(C)c3=O)c2c1C	Ki	'='	2630	nM	B	MAP kinase signal-integrating kinase 2	-1	Validation
Cpd1097	CHEMBL3417201	CNC(=O)c1sc2ncnc(Nc3cc(C)cn(C)c3=O)c2c1C	Ki	'='	9050	nM	B	MAP kinase signal-integrating kinase 2	-1	Validation
Cpd1098	CHEMBL3417208	Cc1c(C(N)=O)sc2ncnc(Nc3ccc(=O)n(C)c3)c12	Ki	'='	1600	nM	B	MAP kinase signal-integrating kinase 2	-1	Sub_train
Cpd1099	CHEMBL4164283	CNc1nc(C)c(-c2ccnc(Nc3ccc(OC)cc3OC)n2)s1	Ki	'='	110	nM	B	MAP kinase signal-integrating kinase 2	-1	Validation
Cpd1100	CHEMBL1996066	N#Cc1ccc2nc(N)n(-c3nc(-c4ccccc4)cs3)c2c1	Ki	'='	2511.89	nM	F	MAP kinase signal-integrating kinase 2	-1	Sub_train
Cpd1101	CHEMBL2002649	COc1ccc2c(c1)C(=Cc1c[nH]cn1)C(=O)N2	Ki	'='	6309.57	nM	F	MAP kinase signal-integrating kinase 2	-1	Sub_train
Cpd1102	CHEMBL1999931	O=C(Nc1n[nH]c2ccc(-c3cn(Cc4ccccc4)nn3)cc12)c1ccccc1	Ki	'='	1584.89	nM	F	MAP kinase signal-integrating kinase 2	-1	Sub_train
Cpd1103	CHEMBL1987009	COc1cccc(CNC(=O)c2cc3c(-c4ccccc4)n[nH]c3s2)c1	Ki	'='	1258.93	nM	F	MAP kinase signal-integrating kinase 2	-1	Sub_train
Cpd1104	CHEMBL385478	c1cnc2[nH]cc(-c3ccnc(NC4CCCCC4)n3)c2c1	Ki	'='	25.12	nM	F	MAP kinase signal-integrating kinase 2	1	Test
Cpd1105	CHEMBL1986328	CN(C)C(=O)Nc1ccc2nc(-c3ccco3)c(-c3ccco3)nc2c1	Ki	'='	10000	nM	F	MAP kinase signal-integrating kinase 2	-1	Validation
Cpd1106	CHEMBL939	COc1cc2ncnc(Nc3ccc(F)c(Cl)c3)c2cc1OCCCN1CCOCC1	Ki	'='	398.11	nM	F	MAP kinase signal-integrating kinase 2	-1	Sub_train
Cpd1107	CHEMBL1999112	CCOC(=O)C1=c2sc(=Cc3ccco3)c(=O)n2C(N)=C(C#N)C1c1ccco1	Ki	'='	6309.57	nM	F	MAP kinase signal-integrating kinase 2	-1	Sub_train
Cpd1108	CHEMBL1970142	CNC(=O)C(C)n1cc(-c2cnc(N)c3c(-c4ccc(NC(=O)Nc5ccc(C)cc5)cc4)csc23)cn1	Ki	'='	7943.28	nM	F	MAP kinase signal-integrating kinase 2	-1	Sub_train
Cpd1109	CHEMBL223360	Cc1ccc(F)c(NC(=O)Nc2ccc(-c3cccc4[nH]nc(N)c34)cc2)c1	Ki	'='	794.33	nM	F	MAP kinase signal-integrating kinase 2	-1	Sub_train
Cpd1110	CHEMBL2004615	CSc1nn(-c2ccccn2)c(N)c1C(N)=O	Ki	'='	2511.89	nM	F	MAP kinase signal-integrating kinase 2	-1	Test
Cpd1111	CHEMBL3417199	COCCn1cc(C)cc(Nc2ncnc3sc(C(=O)O)c(C)c23)c1=O	Ki	'='	240	nM	B	MAP kinase signal-integrating kinase 2	-1	Sub_train
Cpd1112	CHEMBL213207	c1cnc2[nH]cc(-c3ccnc(NCC4CCCCC4)n3)c2c1	Ki	'='	79.43	nM	F	MAP kinase signal-integrating kinase 2	1	Validation
Cpd1113	CHEMBL1965845	COc1cccc(C(C)NC(=O)N2CC=C(c3c[nH]c4ncccc34)CC2)c1	Ki	'='	630.96	nM	F	MAP kinase signal-integrating kinase 2	-1	Sub_train
Cpd1114	CHEMBL1972258	NCCCOc1cncc(C=Cc2ccncc2)c1	Ki	'='	7943.28	nM	F	MAP kinase signal-integrating kinase 2	-1	Validation
Cpd1115	CHEMBL482967	Cc1nc(N)sc1-c1ccnc(Nc2ccc(N3CCOCC3)cc2)n1	Ki	'='	199.53	nM	F	MAP kinase signal-integrating kinase 2	-1	Validation
Cpd1116	CHEMBL1991078	COc1ccc(C(=O)Nc2n[nH]c3ccc(-c4cn(Cc5ccccc5)nn4)cc23)cc1OC	Ki	'='	3162.28	nM	F	MAP kinase signal-integrating kinase 2	-1	Validation
Cpd1117	CHEMBL1988437	CNC(=O)c1ccccc1Sc1ccc2c(C=Cc3ccccn3)n[nH]c2c1	Ki	'='	6309.57	nM	F	MAP kinase signal-integrating kinase 2	-1	Sub_train
Cpd1118	CHEMBL1992342	CCCS(=O)(=O)Nc1ccc(-c2ccc3[nH]nc(N)c3c2)cc1	Ki	'='	3162.28	nM	F	MAP kinase signal-integrating kinase 2	-1	Test
Cpd1119	CHEMBL3632743	Cc1c(C(N)=O)sc2ncnc(Nc3ccc(F)cc3OC(C)C)c12	Ki	'='	110	nM	B	MAP kinase signal-integrating kinase 2	-1	Sub_train
Cpd1120	CHEMBL3632747	COCCCNC(=O)c1sc2ncnc(Nc3ccc(F)cc3OC(C)C)c2c1C	Ki	'='	164	nM	B	MAP kinase signal-integrating kinase 2	-1	Sub_train
Cpd1121	CHEMBL4165526	Oc1ccccc1Nc1nccc(-c2c[nH]c3ccccc23)n1	Ki	'='	120	nM	B	MAP kinase signal-integrating kinase 2	-1	Validation
Cpd1122	CHEMBL1977681	CNC(=O)c1cc2c(-c3ccccc3F)n[nH]c2s1	Ki	'='	1258.93	nM	F	MAP kinase signal-integrating kinase 2	-1	Validation
Cpd1123	CHEMBL1975500	COc1cc(-c2ccc3c(c2)Nc2ccc(C(=O)NCCNC(C)=O)cc2NC3=O)ccc1O	Ki	'='	501.19	nM	F	MAP kinase signal-integrating kinase 2	-1	Sub_train
Cpd1124	CHEMBL225519	O=C1NCCc2[nH]c(-c3ccncc3)cc21	Ki	'='	398.11	nM	F	MAP kinase signal-integrating kinase 2	-1	Test
Cpd1125	CHEMBL394619	Cc1cccc(NC(=O)Nc2ccc(-c3csc4ccnc(N)c34)cc2)c1	Ki	'='	1258.93	nM	F	MAP kinase signal-integrating kinase 2	-1	Sub_train
Cpd1126	CHEMBL1966425	CN(C)CCCOc1cc2c(c(-c3ccc(Nc4nc5ccccc5o4)cc3)c1)CNC2=O	Ki	'='	6309.57	nM	F	MAP kinase signal-integrating kinase 2	-1	Validation
Cpd1127	CHEMBL4161023	COCCn1cc(-c2ccnc(Nc3ccc(OC)cc3OC(F)(F)F)n2)c2ccccc21	Ki	'='	7700	nM	B	MAP kinase signal-integrating kinase 2	-1	Sub_train
Cpd1128	CHEMBL1973211	Cc1cccc(NC(=O)Nc2ccc(-c3csc4c(C#CCN5CCCC5)cnc(N)c34)cc2)c1	Ki	'='	1000	nM	F	MAP kinase signal-integrating kinase 2	-1	Validation
Cpd1129	CHEMBL4167329	COc1ccc(Nc2nccc(-c3sc(SCCCN(C)C)nc3C)n2)c(OC)c1	Ki	'='	1150	nM	B	MAP kinase signal-integrating kinase 2	-1	Sub_train
Cpd1130	CHEMBL1991063	Cc1n[nH]c2ccc(-c3cncc(OCC(N)Cc4ccc(Cl)c(Cl)c4)c3)cc12	Ki	'='	251.19	nM	F	MAP kinase signal-integrating kinase 2	-1	Validation
Cpd1131	CHEMBL1419458	Nc1nonc1-n1nnc(C(=O)NN=Cc2ccncc2)c1-c1ccccc1	Ki	'='	5011.87	nM	F	MAP kinase signal-integrating kinase 2	-1	Validation
Cpd1132	CHEMBL2000345	COc1cc(C=C(C#N)c2nc3cc(C)ccc3[nH]2)c(Br)cc1O	Ki	'='	1258.93	nM	F	MAP kinase signal-integrating kinase 2	-1	Validation
Cpd1133	CHEMBL4159438	COCCn1cc(-c2ccnc(Nc3ccc(OC)cc3OC)n2)c2ccccc21	Ki	'='	180	nM	B	MAP kinase signal-integrating kinase 2	-1	Sub_train
Cpd1134	CHEMBL1965507	Cc1cccc(NC(=O)Nc2ccc(NC(=O)c3csc4ncnc(N)c34)cc2)c1	Ki	'='	63.1	nM	F	MAP kinase signal-integrating kinase 2	1	Validation
Cpd1135	CHEMBL1996111	CN(C)C(=O)c1c(-c2ccc3[nH]ncc3c2)nnn1Cc1ccccc1	Ki	'='	5011.87	nM	F	MAP kinase signal-integrating kinase 2	-1	Sub_train
Cpd1136	CHEMBL1973937	Cc1ccc(-c2ccc(NC(=O)Nc3cccc(Br)c3)cc2)c2c(N)n[nH]c12	Ki	'='	3162.28	nM	F	MAP kinase signal-integrating kinase 2	-1	Sub_train
Cpd1137	CHEMBL1993941	CCCn1cc(-c2cnc(N)c3c(-c4ccc(NC(=O)Nc5cccc(F)c5)cc4)csc23)cn1	Ki	'='	1995.26	nM	F	MAP kinase signal-integrating kinase 2	-1	Test
Cpd1138	CHEMBL2000335	Cc1ccc(NC(=O)Nc2ccc(-c3csc4ncnc(N)c34)cc2)cc1C	Ki	'='	79.43	nM	F	MAP kinase signal-integrating kinase 2	1	Validation
Cpd1139	CHEMBL1969523	Cc1cccc(Nc2nccc(Nc3c(NC(C)C(C)(C)C)c(=O)c3=O)n2)c1	Ki	'='	25.12	nM	F	MAP kinase signal-integrating kinase 2	1	Sub_train
Cpd1140	CHEMBL526133	O=c1nc(-c2ccc3[nH]ncc3c2)cc(-c2ccccc2)[nH]1	Ki	'='	3981.07	nM	F	MAP kinase signal-integrating kinase 2	-1	Sub_train
Cpd1141	CHEMBL272453	COc1ccc(NC(=O)Nc2ccc(-c3cccc4onc(N)c34)cc2)cc1Cl	Ki	'='	1584.89	nM	F	MAP kinase signal-integrating kinase 2	-1	Validation
Cpd1142	CHEMBL1967094	O=C(NCc1ccc(Cl)cc1)c1cc2c(-c3ccccc3)n[nH]c2s1	Ki	'='	316.23	nM	F	MAP kinase signal-integrating kinase 2	-1	Test
Cpd1143	CHEMBL1996817	CCCCOc1ncnc2[nH]cc(-c3ccccc3)c12	Ki	'='	794.33	nM	F	MAP kinase signal-integrating kinase 2	-1	Validation
Cpd1144	CHEMBL1969537	S=c1[nH]nc2n1-c1n[nH]c(=S)n1-c1sc3c(c1-2)CCC3	Ki	'='	1258.93	nM	F	MAP kinase signal-integrating kinase 2	-1	Sub_train
Cpd1145	CHEMBL1970522	COc1cc(C=C2SC(=Nc3ccccc3)NC2=O)ccc1O	Ki	'='	1584.89	nM	F	MAP kinase signal-integrating kinase 2	-1	Sub_train
Cpd1146	CHEMBL1992306	CNC(=O)c1cc(Oc2ccc(NC(=O)Nc3cccc(C(F)(F)F)c3)cc2)ccn1	Ki	'='	630.96	nM	F	MAP kinase signal-integrating kinase 2	-1	Validation
Cpd1147	CHEMBL2004716	CCN(CC)CCNC(=O)C=Cc1cnc(N)c2c(-c3ccc(NC(=O)Nc4cccc(C)c4)cc3)csc12	Ki	'='	125.89	nM	F	MAP kinase signal-integrating kinase 2	-1	Validation
Cpd1148	CHEMBL1994321	Cc1cccc(NC(=O)Nc2ccc(-c3csc4c(C#CCNS(C)(=O)=O)cnc(N)c34)cc2)c1	Ki	'='	251.19	nM	F	MAP kinase signal-integrating kinase 2	-1	Sub_train
Cpd1149	CHEMBL1981782	O=C(NCc1ccc(Cl)c(Cl)c1)Nc1ccc2[nH]ncc2c1	Ki	'='	3981.07	nM	F	MAP kinase signal-integrating kinase 2	-1	Validation
Cpd1150	CHEMBL2005112	CC1=NN(c2cccc(Br)c2)C(=O)C1=Cc1c(C)c(C#N)c2nc3ccccc3n2c1O	Ki	'='	5011.87	nM	F	MAP kinase signal-integrating kinase 2	-1	Sub_train
Cpd1151	CHEMBL396523	O=C(O)c1ccccc1Nc1ccnc(Nc2ccc3[nH]ncc3c2)n1	Ki	'='	199.53	nM	F	MAP kinase signal-integrating kinase 2	-1	Validation
Cpd1152	CHEMBL2006580	Oc1ccc(Nc2ncnc3scc(Cl)c23)cc1	Ki	'='	316.23	nM	F	MAP kinase signal-integrating kinase 2	-1	Sub_train
Cpd1153	CHEMBL1982122	OCCC(Nc1nc2ccc(-c3ccncc3)cc2s1)c1ccccc1	Ki	'='	6309.57	nM	F	MAP kinase signal-integrating kinase 2	-1	Sub_train
Cpd1154	CHEMBL2003638	O=C(Nc1n[nH]c2ccc(-c3cn(Cc4ccccc4)nn3)cc12)c1cccc(F)c1	Ki	'='	3981.07	nM	F	MAP kinase signal-integrating kinase 2	-1	Sub_train
Cpd1155	CHEMBL1968459	CCCCNc1cc(-c2c[nH]c3ncccc23)ncn1	Ki	'='	63.1	nM	F	MAP kinase signal-integrating kinase 2	1	Test
Cpd1156	CHEMBL1990912	OCCNc1cc2cc(-c3cccnc3)ccc2cn1	Ki	'='	1258.93	nM	F	MAP kinase signal-integrating kinase 2	-1	Sub_train
Cpd1157	CHEMBL1975900	O=c1c(NCc2ccc(Cl)c(Cl)c2)c(Nc2ccncc2)c1=O	Ki	'='	501.19	nM	F	MAP kinase signal-integrating kinase 2	-1	Sub_train
Cpd1158	CHEMBL1991356	COc1cccc(-c2cc3c(=O)[nH]c4ccccc4n3c2)c1	Ki	'='	3981.07	nM	F	MAP kinase signal-integrating kinase 2	-1	Sub_train
Cpd1159	CHEMBL1978099	CNC(=O)COc1ccc(Nc2nc(Nc3ccc(C)c(S(N)(=O)=O)c3)ncc2F)cc1	Ki	'='	1000	nM	F	MAP kinase signal-integrating kinase 2	-1	Validation
Cpd1160	CHEMBL1983945	NC(Cc1c[nH]c2ccccc12)C(=O)Nc1cncc(C=Cc2ccncc2)c1	Ki	'='	3162.28	nM	F	MAP kinase signal-integrating kinase 2	-1	Sub_train
Cpd1161	CHEMBL1982711	NC(=O)c1ccc(-c2c[nH]c3nccc(Cl)c23)cc1	Ki	'='	100	nM	F	MAP kinase signal-integrating kinase 2	1	Sub_train
Cpd1162	CHEMBL1982361	O=c1c(NCc2ccccc2F)c(Nc2ccncc2)c1=O	Ki	'='	501.19	nM	F	MAP kinase signal-integrating kinase 2	-1	Sub_train
Cpd1163	CHEMBL1973098	COc1cc(C=C2SC(=S)NC2=O)ccc1O	Ki	'='	398.11	nM	F	MAP kinase signal-integrating kinase 2	-1	Sub_train
Cpd1164	CHEMBL1968791	Cc1c(-c2cccc(OCc3ccccc3)c2)c2c(N)ncnc2n1C1CC(CN2CCCC2)C1	Ki	'='	501.19	nM	F	MAP kinase signal-integrating kinase 2	-1	Sub_train
Cpd1165	CHEMBL3417207	Cc1c(C(=O)O)sc2ncnc(Nc3ccc(=O)n(C)c3)c12	Ki	'='	900	nM	B	MAP kinase signal-integrating kinase 2	-1	Sub_train
Cpd1166	CHEMBL3632746	COCCNC(=O)c1sc2ncnc(Nc3ccc(F)cc3OC(C)C)c2c1C	Ki	'='	31	nM	B	MAP kinase signal-integrating kinase 2	1	Sub_train
Cpd1167	CHEMBL3416305	CC(=O)C1=C(O)C=C2Oc3c(C(N)=O)c(O)cc(O)c3[C@@]2(C)C1=O	Ki	'='	79	nM	B	MAP kinase signal-integrating kinase 2	1	Validation
Cpd1168	CHEMBL1990821	Cc1cc(C)c(C)c(OCCCc2c(C(=O)O)[nH]c3c(-c4ccccc4C)cccc23)c1	Ki	'='	3162.28	nM	F	MAP kinase signal-integrating kinase 2	-1	Test
Cpd1169	CHEMBL1980391	COc1cc2c(cc1F)C(c1ccccc1Cl)=Nc1c(n[nH]c1C)N2	Ki	'='	7943.28	nM	F	MAP kinase signal-integrating kinase 2	-1	Sub_train
Cpd1170	CHEMBL2006263	Cc1nc2ccc(NS(=O)(=O)c3ccc(N)cc3)cc2nc1C	Ki	'='	3981.07	nM	F	MAP kinase signal-integrating kinase 2	-1	Sub_train
Cpd1171	CHEMBL1985095	NC(=O)Cn1cc(-c2cc(-c3cc4ccccc4s3)c3[nH]ncc3c2)c2nc(N)ncc21	Ki	'='	100	nM	F	MAP kinase signal-integrating kinase 2	1	Validation
Cpd1172	CHEMBL2006778	CNC(=O)C=Cc1cnc(N)c2c(-c3cc(F)c4[nH]c(C)cc4c3)csc12	Ki	'='	2511.89	nM	F	MAP kinase signal-integrating kinase 2	-1	Validation
Cpd1173	CHEMBL2004631	Nc1n[nH]c2ccc(-c3nnn(Cc4ccccc4)c3C3CC3)cc12	Ki	'='	398.11	nM	F	MAP kinase signal-integrating kinase 2	-1	Sub_train
Cpd1174	CHEMBL1998585	Nc1ncnc2scc(-c3ccc(NC(=O)Nc4cc(C(F)(F)F)ccc4F)cc3)c12	Ki	'='	398.11	nM	F	MAP kinase signal-integrating kinase 2	-1	Validation
Cpd1175	CHEMBL583144	O=c1[nH]cnc2c1sc1c(Cl)ccc(Cl)c12	Ki	'='	6309.57	nM	F	MAP kinase signal-integrating kinase 2	-1	Validation
Cpd1176	CHEMBL1974310	NC(=O)c1cc2c(-c3ccc(F)cc3)cncc2s1	Ki	'='	1000	nM	F	MAP kinase signal-integrating kinase 2	-1	Sub_train
Cpd1177	CHEMBL1998829	O=C(Nc1cnc2[nH]cc(-c3ccccc3)c2c1)c1ccc(Cl)cc1	Ki	'='	1995.26	nM	F	MAP kinase signal-integrating kinase 2	-1	Validation
Cpd1178	CHEMBL1986970	COCCN(C)C(=O)c1c(-c2ccc3[nH]ncc3c2)nnn1Cc1ccccc1	Ki	'='	6309.57	nM	F	MAP kinase signal-integrating kinase 2	-1	Validation
Cpd1179	CHEMBL1958401	O=c1cc(-c2ccncc2)nc(NC2CCCCC2)[nH]1	Ki	'='	2511.89	nM	F	MAP kinase signal-integrating kinase 2	-1	Sub_train
Cpd1180	CHEMBL1982400	c1ccc(Cn2cc(-c3ccc4[nH]nc(-c5ccccc5)c4c3)nn2)cc1	Ki	'='	199.53	nM	F	MAP kinase signal-integrating kinase 2	-1	Test
Cpd1181	CHEMBL1986186	CC(Nc1c(Nc2ccncc2)c(=O)c1=O)C(C)(C)C	Ki	'='	501.19	nM	F	MAP kinase signal-integrating kinase 2	-1	Sub_train
Cpd1182	CHEMBL458997	CNC(=O)c1ccccc1Nc1nc(Nc2ccc(N3CCOCC3)cc2OC)ncc1Cl	Ki	'='	1258.93	nM	F	MAP kinase signal-integrating kinase 2	-1	Validation
Cpd1183	CHEMBL1968705	CCCC(=O)Nc1cccc(-c2nc(Nc3ccc4[nH]ncc4c3)c3cc(OCCN4CCCC4)ccc3n2)c1	Ki	'='	7943.28	nM	F	MAP kinase signal-integrating kinase 2	-1	Sub_train
Cpd1184	CHEMBL1974416	O=C(Nc1cnc2[nH]cc(-c3ccccc3)c2c1)c1cccc(F)c1F	Ki	'='	1584.89	nM	F	MAP kinase signal-integrating kinase 2	-1	Test
Cpd1185	CHEMBL2003229	CN(C)c1cc(-c2ccncc2)cc2[nH]nc(N)c12	Ki	'='	125.89	nM	F	MAP kinase signal-integrating kinase 2	-1	Sub_train
Cpd1186	CHEMBL1976090	Nc1ncnc2c1sc1ncnc(N)c12	Ki	'='	630.96	nM	F	MAP kinase signal-integrating kinase 2	-1	Test
Cpd1187	CHEMBL1979883	Cc1cccc(NC(=O)Nc2ccc(-c3csc4c(C#CCN(C)C)cnc(N)c34)cc2)c1	Ki	'='	398.11	nM	F	MAP kinase signal-integrating kinase 2	-1	Sub_train
Cpd1188	CHEMBL2004419	CC(C)Cn1c(N)nc2c(F)cc(-c3c(-c4ccc(F)cc4)nc4sccn34)cc21	Ki	'='	7943.28	nM	F	MAP kinase signal-integrating kinase 2	-1	Validation
Cpd1189	CHEMBL2002165	CC(O)Cn1cc(-c2cnc(N)c3c(-c4ccc(NC(=O)Nc5cccc(F)c5)cc4)csc23)cn1	Ki	'='	1000	nM	F	MAP kinase signal-integrating kinase 2	-1	Sub_train
Cpd1190	CHEMBL1965988	Cc1cccc(NC(=O)Nc2ccc(-c3csc4c(C#CCN)cnc(N)c34)cc2)c1	Ki	'='	630.96	nM	F	MAP kinase signal-integrating kinase 2	-1	Test
Cpd1191	CHEMBL560813	N#Cc1cnc(NC(=O)Nc2ccc3cc(C(=O)O)ccc3c2)cn1	Ki	'='	398.11	nM	F	MAP kinase signal-integrating kinase 2	-1	Sub_train
Cpd1192	CHEMBL1971029	CNS(=O)(=O)c1ccccc1Nc1nc(Nc2cc(N3CCN(C(C)=O)CC3)ccc2OC)ncc1Br	Ki	'='	398.11	nM	F	MAP kinase signal-integrating kinase 2	-1	Sub_train
Cpd1193	CHEMBL340384	NC(=O)c1cn(-c2ccc(O)cc2Cl)c2cc(-c3ccncc3)ccc2c1=O	Ki	'='	6309.57	nM	F	MAP kinase signal-integrating kinase 2	-1	Sub_train
Cpd1194	CHEMBL2006276	COc1cccc2c1Nc1cc(Nc3ccncc3)ccc1C(=O)N2	Ki	'='	630.96	nM	F	MAP kinase signal-integrating kinase 2	-1	Sub_train
Cpd1195	CHEMBL1978448	CS(=O)(=O)N(Cc1ccc2[nH]c(=O)c3cccn3c2c1)C1CC1	Ki	'='	794.33	nM	F	MAP kinase signal-integrating kinase 2	-1	Validation
Cpd1196	CHEMBL1975534	NCC(O)C(O)Cn1cc(I)c2c(N)ncnc21	Ki	'='	5011.87	nM	F	MAP kinase signal-integrating kinase 2	-1	Sub_train
Cpd1197	CHEMBL1995813	NC1CCCCC1Nc1nccc(-c2c[nH]c3ncccc23)n1	Ki	'='	125.89	nM	F	MAP kinase signal-integrating kinase 2	-1	Validation
Cpd1198	CHEMBL2000393	O=c1[nH]c2cnc(-n3cnc4ccc(F)cc43)nc2n1C1CCOc2c(F)cccc21	Ki	'='	501.19	nM	F	MAP kinase signal-integrating kinase 2	-1	Sub_train
Cpd1199	CHEMBL1981410	CNc1ncnc2c1N=C(c1ccc(NC(=O)Nc3cccc(C(F)(F)F)c3)cc1)CCN2	Ki	'='	630.96	nM	F	MAP kinase signal-integrating kinase 2	-1	Validation
Cpd1200	CHEMBL2004290	COc1ccc(NC(=O)Nc2ccc(-c3csc4c(-c5cnn(CC(C)(C)O)c5)cnc(N)c34)cc2)cc1	Ki	'='	7943.28	nM	F	MAP kinase signal-integrating kinase 2	-1	Validation
Cpd1201	CHEMBL2001477	NC(=O)c1ccc(-c2ccncc2)cc1NCc1ccccc1	Ki	'='	6309.57	nM	F	MAP kinase signal-integrating kinase 2	-1	Sub_train
Cpd1202	CHEMBL1966343	CC(C)Cc1cc(-c2ccc3[nH]nc(N)c3c2)on1	Ki	'='	1584.89	nM	F	MAP kinase signal-integrating kinase 2	-1	Validation
Cpd1203	CHEMBL1975128	Nc1n[nH]c2ccc(-c3nnn(Cc4ccccc4)c3I)cc12	Ki	'='	158.49	nM	F	MAP kinase signal-integrating kinase 2	-1	Sub_train
Cpd1204	CHEMBL1989646	Cc1c(-c2ccc3[nH]nc(N)c3c2)nnn1Cc1ccccc1	Ki	'='	630.96	nM	F	MAP kinase signal-integrating kinase 2	-1	Validation
Cpd1205	CHEMBL508928	Cc1cccc(NC(=O)Nc2ccc(-c3cnc4c(-c5cnn(C)c5)cnn4c3N)cc2)c1	Ki	'='	1000	nM	F	MAP kinase signal-integrating kinase 2	-1	Sub_train
Cpd1206	CHEMBL1972576	Cc1ccc(NC(=O)Nc2ccc(NC(=O)c3csc4ncnc(N)c34)cc2)cc1	Ki	'='	19.95	nM	F	MAP kinase signal-integrating kinase 2	1	Validation
Cpd1207	CHEMBL1985092	Oc1ccc(-c2n[nH]c(Nc3cccc(Cl)c3)c2-c2ccc(O)cc2)cc1	Ki	'='	1258.93	nM	F	MAP kinase signal-integrating kinase 2	-1	Sub_train
Cpd1208	CHEMBL2005899	CC(=O)N(c1ccncc1)c1c(NC(C)C(C)(C)C)c(=O)c1=O	Ki	'='	501.19	nM	F	MAP kinase signal-integrating kinase 2	-1	Sub_train
Cpd1209	CHEMBL1974870	Cc1n[nH]c2ccc(-c3cncc(OCC(N)Cc4cccc(Cl)c4)c3)cc12	Ki	'='	316.23	nM	F	MAP kinase signal-integrating kinase 2	-1	Test
Cpd1210	CHEMBL1983315	Cc1ccccc1-c1c(-c2ccc3[nH]nc(C)c3c2)nnn1Cc1ccccc1	Ki	'='	158.49	nM	F	MAP kinase signal-integrating kinase 2	-1	Validation
Cpd1211	CHEMBL1082440	Cc1cncc2cccc(S(=O)(=O)N3CCCNCC3C)c12	Ki	'='	3162.28	nM	F	MAP kinase signal-integrating kinase 2	-1	Validation
Cpd1212	CHEMBL1986597	NC(=O)c1cccc2[nH]c(-c3ccc(NC(=O)c4cccc(S(=O)(=O)N5CCOCC5)c4)cc3)nc12	Ki	'='	5011.87	nM	F	MAP kinase signal-integrating kinase 2	-1	Validation
Cpd1213	CHEMBL1990482	NC(=O)c1cccc2[nH]c(-c3ccncc3)nc12	Ki	'='	158.49	nM	F	MAP kinase signal-integrating kinase 2	-1	Validation
Cpd1214	CHEMBL1973142	CC(=O)Nc1c(C(N)=O)sc2ccc(Cl)c(Cl)c12	Ki	'='	3981.07	nM	F	MAP kinase signal-integrating kinase 2	-1	Sub_train
Cpd1215	CHEMBL1966628	NC1CCC(Nc2nccc(-c3c[nH]c4ncccc34)n2)CC1	Ki	'='	251.19	nM	F	MAP kinase signal-integrating kinase 2	-1	Sub_train
Cpd1216	CHEMBL1983534	c1ccc(CNc2nc3ccc(-c4ccncc4)cc3s2)cc1	Ki	'='	2511.89	nM	F	MAP kinase signal-integrating kinase 2	-1	Validation
Cpd1217	CHEMBL1725279	Oc1c2ccccc2c2c3c(cccc13)N=N2	Ki	'='	316.23	nM	F	MAP kinase signal-integrating kinase 2	-1	Validation
Cpd1218	CHEMBL4159742	COCCSc1nc(C)c(-c2ccnc(Nc3ccc(OC)cc3OC)n2)s1	Ki	'='	1700	nM	B	MAP kinase signal-integrating kinase 2	-1	Sub_train
Cpd1219	CHEMBL4174540	COc1ccc(Nc2nccc(-c3sc(SCCN4CCOCC4)nc3C)n2)c(OC)c1	Ki	'='	2500	nM	B	MAP kinase signal-integrating kinase 2	-1	Validation
Cpd1220	CHEMBL4162781	COc1ccc(Nc2nccc(-c3sc(OC(C)C)nc3C)n2)c(OC)c1	Ki	'='	980	nM	B	MAP kinase signal-integrating kinase 2	-1	Sub_train
Cpd1221	CHEMBL1996791	Nc1ncnc2c1c(I)nn2C1CCC(O)CC1	Ki	'='	10000	nM	F	MAP kinase signal-integrating kinase 2	-1	Sub_train
Cpd1222	CHEMBL371206	Cc1cc(C)cc(NC(=O)Nc2ccc(-c3c(C)sc4ncnc(N)c34)cc2)c1	Ki	'='	158.49	nM	F	MAP kinase signal-integrating kinase 2	-1	Sub_train
Cpd1223	CHEMBL1240885	Nc1ncnc2[nH]nc(Nc3ccc(F)cc3)c12	Ki	'='	880	nM	B	MAP kinase signal-integrating kinase 2	-1	Sub_train
Cpd1224	CHEMBL1242373	Cc1cccc(NC(=O)Nc2ccc3c(c2)CCc2sc4ncnc(N)c4c2-3)c1	Ki	'='	79.43	nM	F	MAP kinase signal-integrating kinase 2	1	Test
Cpd1225	CHEMBL1999811	O=C(NN=Cc1ccc(O)cc1O)Nc1cccc2nsnc12	Ki	'='	1000	nM	F	MAP kinase signal-integrating kinase 2	-1	Test
Cpd1226	CHEMBL4167344	COc1ccc(Nc2nccc(-c3cn(CCN4CCOCC4)c4ccccc34)n2)c(OC)c1	Ki	'='	300	nM	B	MAP kinase signal-integrating kinase 2	-1	Sub_train
Cpd1227	CHEMBL553	C#Cc1cccc(Nc2ncnc3cc(OCCOC)c(OCCOC)cc23)c1	Ki	'='	1258.93	nM	F	MAP kinase signal-integrating kinase 2	-1	Sub_train
Cpd1228	CHEMBL1989518	NCCOc1cncc(C=Cc2ccncc2)c1	Ki	'='	7943.28	nM	F	MAP kinase signal-integrating kinase 2	-1	Test
Cpd1229	CHEMBL1982135	Cc1ccccc1NC(=O)Nc1ccc2c(c1)CCc1sc3ncnc(N)c3c1-2	Ki	'='	100	nM	F	MAP kinase signal-integrating kinase 2	1	Validation
Cpd1230	CHEMBL1981511	Cc1cc(-c2ccc3c(c2)Nc2ccccc2NC3=O)ccn1	Ki	'='	316.23	nM	F	MAP kinase signal-integrating kinase 2	-1	Sub_train
Cpd1231	CHEMBL592030	NCCCn1cc(-c2cc(-c3cc4ccccc4s3)c3[nH]ncc3c2)c2nc(N)ncc21	Ki	'='	25.12	nM	F	MAP kinase signal-integrating kinase 2	1	Sub_train
Cpd1232	CHEMBL243518	Cc1ccc(Nc2nccc(Nc3ccccc3C(=O)O)n2)cc1F	Ki	'='	251.19	nM	F	MAP kinase signal-integrating kinase 2	-1	Sub_train
Cpd1233	CHEMBL1993584	OC(COc1cncc(C=Cc2ccncc2)c1)Cc1c[nH]c2ccccc12	Ki	'='	316.23	nM	F	MAP kinase signal-integrating kinase 2	-1	Sub_train
Cpd1234	CHEMBL2001485	Cc1ccc(NC(=O)Nc2ccc(-c3csc4c(-c5cnn(C(C)C(=O)N(C)C)c5)cnc(N)c34)cc2)cc1	Ki	'='	251.19	nM	F	MAP kinase signal-integrating kinase 2	-1	Validation
Cpd1235	CHEMBL1969561	CC(C)N(C)C(=O)c1c(-c2ccc3[nH]ncc3c2)nnn1Cc1ccccc1	Ki	'='	5011.87	nM	F	MAP kinase signal-integrating kinase 2	-1	Sub_train
Cpd1236	CHEMBL1375640	Cc1nc(COc2ccccc2Cl)sc1-c1ccnc(N)n1	Ki	'='	1995.26	nM	F	MAP kinase signal-integrating kinase 2	-1	Sub_train
Cpd1237	CHEMBL1967720	CC(C)(C(N)=O)n1cc(-c2cnc(N)c3c(-c4ccc(NC(=O)Nc5cccc(F)c5)cc4)csc23)cn1	Ki	'='	1258.93	nM	F	MAP kinase signal-integrating kinase 2	-1	Validation
Cpd1238	CHEMBL1976455	O=C(Nc1cnccn1)Nc1ccnc2ccc(C(F)(F)F)cc12	Ki	'='	630.96	nM	F	MAP kinase signal-integrating kinase 2	-1	Validation
Cpd1239	CHEMBL475251	COc1cc(Nc2ncc(F)c(Nc3ccc4c(n3)NC(=O)C(C)(C)O4)n2)cc(OC)c1OC	Ki	'='	63.1	nM	F	MAP kinase signal-integrating kinase 2	1	Test
Cpd1240	CHEMBL491758	Fc1cnc(Nc2ccccc2)nc1Nc1ccccc1	Ki	'='	3162.28	nM	F	MAP kinase signal-integrating kinase 2	-1	Sub_train
Cpd1241	CHEMBL3632739	COC(=O)c1sc2ncnc(Nc3ccc(F)cc3OC(C)C)c2c1C	Ki	'='	4050	nM	B	MAP kinase signal-integrating kinase 2	-1	Sub_train
Cpd1242	CHEMBL3632740	Cc1c(C(=O)O)sc2ncnc(Nc3ccc(F)cc3)c12	Ki	'='	164	nM	B	MAP kinase signal-integrating kinase 2	-1	Sub_train
Cpd1243	CHEMBL3632741	Cc1cc(F)ccc1Nc1ncnc2sc(C(=O)O)c(C)c12	Ki	'='	500	nM	B	MAP kinase signal-integrating kinase 2	-1	Sub_train
Cpd1244	CHEMBL1968406	CCc1cccc(NC(=O)Nc2ccc3c(c2)CCc2sc4ncnc(N)c4c2-3)c1	Ki	'='	125.89	nM	F	MAP kinase signal-integrating kinase 2	-1	Sub_train
Cpd1245	CHEMBL2005475	O=C(NCC1CCCCC1)c1cc2c(-c3ccccc3)n[nH]c2s1	Ki	'='	316.23	nM	F	MAP kinase signal-integrating kinase 2	-1	Sub_train
Cpd1246	CHEMBL3417198	Cc1cc(Nc2ncnc3sc(C(=O)O)c(C)c23)c(=O)n(C)c1	Ki	'='	350	nM	B	MAP kinase signal-integrating kinase 2	-1	Sub_train
Cpd1247	CHEMBL1964290	Cc1cccc(-c2[nH]c(-c3ccnc(N)n3)cc2C(N)=O)c1C	Ki	'='	199.53	nM	F	MAP kinase signal-integrating kinase 2	-1	Sub_train
Cpd1248	CHEMBL213505	Nc1ncnc2onc(-c3ccc(NC(=O)Nc4cccc(C(F)(F)F)c4)cc3)c12	Ki	'='	630.96	nM	F	MAP kinase signal-integrating kinase 2	-1	Sub_train
Cpd1249	CHEMBL2003682	O=c1cc(-c2ccncc2)nc(NCc2cc(F)cc(F)c2)[nH]1	Ki	'='	398.11	nM	F	MAP kinase signal-integrating kinase 2	-1	Sub_train
Cpd1250	CHEMBL1983025	CCC(N)(C#Cc1cnc(N)c2c(-c3ccc(NC(=O)Nc4cccc(C)c4)cc3)csc12)CC	Ki	'='	1584.89	nM	F	MAP kinase signal-integrating kinase 2	-1	Sub_train
Cpd1251	CHEMBL1997764	COc1ccc(C(=O)Nc2cnc3[nH]cc(-c4ccccc4)c3c2)cc1	Ki	'='	1995.26	nM	F	MAP kinase signal-integrating kinase 2	-1	Sub_train
Cpd1252	CHEMBL1993243	CNC(=O)C=Cc1cnc(N)c2c(-c3ccc4c(c3)OCO4)csc12	Ki	'='	2511.89	nM	F	MAP kinase signal-integrating kinase 2	-1	Test
Cpd1253	CHEMBL1967116	Cc1cccc(NC(=O)Nc2ccc(-c3csc4c(-c5cnn(C)c5)cnc(N)c34)cc2)c1	Ki	'='	100	nM	F	MAP kinase signal-integrating kinase 2	1	Sub_train
Cpd1254	CHEMBL1983963	Cc1cccc(NC(=O)Nc2ccc(-c3coc4ncnc(N)c34)cc2)c1	Ki	'='	251.19	nM	F	MAP kinase signal-integrating kinase 2	-1	Validation
Cpd1255	CHEMBL1992922	OCC(CO)Nc1ncnc2[nH]cc(-c3ccccc3)c12	Ki	'='	5011.87	nM	F	MAP kinase signal-integrating kinase 2	-1	Validation
Cpd1256	CHEMBL1999126	CC1=NN(c2ccccc2)C(=O)C1=Cc1c(C)c(C#N)c2nc3ccccc3n2c1O	Ki	'='	3162.28	nM	F	MAP kinase signal-integrating kinase 2	-1	Sub_train
Cpd1257	CHEMBL1970314	NC(=O)c1cc(-c2cccc(N)c2)cc2cccnc12	Ki	'='	630.96	nM	F	MAP kinase signal-integrating kinase 2	-1	Sub_train
Cpd1258	CHEMBL411903	Nc1ncnc2c1N=C(c1ccc(NC(=O)Nc3cc(C(F)(F)F)ccc3F)cc1)CCN2	Ki	'='	25.12	nM	F	MAP kinase signal-integrating kinase 2	1	Sub_train
Cpd1259	CHEMBL1984788	NC(=O)c1cc(Cl)cc2[nH]c(-c3ccc(C4CCCNC4)cc3F)nc12	Ki	'='	5011.87	nM	F	MAP kinase signal-integrating kinase 2	-1	Sub_train
Cpd1260	CHEMBL1974157	N#CC(=Cc1ccc(O)c(O)c1)C(=O)NCc1ccccc1	Ki	'='	3162.28	nM	F	MAP kinase signal-integrating kinase 2	-1	Sub_train
Cpd1261	CHEMBL1988173	Cc1cc(Cl)ccc1NC(=S)NNC(=O)C(O)(c1ccccc1)c1ccccc1	Ki	'='	199.53	nM	F	MAP kinase signal-integrating kinase 2	-1	Sub_train
Cpd1262	CHEMBL1981720	O=C(Nc1cnccn1)Nc1ccnc2ccccc12	Ki	'='	1000	nM	F	MAP kinase signal-integrating kinase 2	-1	Sub_train
Cpd1263	CHEMBL1991725	CN(C)CC(=O)NC(COc1cncc(-c2ccc3cnccc3c2)c1)Cc1c[nH]c2ccccc12	Ki	'='	199.53	nM	F	MAP kinase signal-integrating kinase 2	-1	Sub_train
Cpd1264	CHEMBL196363	Cc1cccc(NC(=O)Nc2ccc(-c3csc4ncnc(N)c34)cc2)c1	Ki	'='	630.96	nM	F	MAP kinase signal-integrating kinase 2	-1	Sub_train
Cpd1265	CHEMBL1979252	O=c1c(NCc2cccc(C(F)(F)F)c2)c(Nc2ccncc2)c1=O	Ki	'='	630.96	nM	F	MAP kinase signal-integrating kinase 2	-1	Validation
Cpd1266	CHEMBL4159419	COc1ccc(Nc2nccc(-c3sc(SCc4cccnc4)nc3C)n2)c(OC)c1	Ki	'='	400	nM	B	MAP kinase signal-integrating kinase 2	-1	Validation
Cpd1267	CHEMBL4170718	CCCCOc1nc(C)c(-c2ccnc(Nc3ccc(OC)cc3OC)n2)s1	Ki	'='	560	nM	B	MAP kinase signal-integrating kinase 2	-1	Validation
Cpd1268	CHEMBL4174162	CCn1cc(-c2ccnc(Nc3ccc(OC)cc3OC)n2)c2ccccc21	Ki	'='	430	nM	B	MAP kinase signal-integrating kinase 2	-1	Validation
Cpd1269	CHEMBL3417205	COCCn1cc(C)cc(Nc2ncnc3sc(C(N)=O)c(C)c23)c1=O	Ki	'='	340	nM	B	MAP kinase signal-integrating kinase 2	-1	Sub_train
Cpd1270	CHEMBL1988387	Cn1cc(-c2cnc(N)c3c(-c4ccc(NC(=O)Nc5ccc(OC(F)F)cc5)cc4)csc23)cn1	Ki	'='	158.49	nM	F	MAP kinase signal-integrating kinase 2	-1	Sub_train
Cpd1271	CHEMBL1997846	Clc1cc(NC2CCCCC2)nc(-c2c[nH]c3ncccc23)n1	Ki	'='	1258.93	nM	F	MAP kinase signal-integrating kinase 2	-1	Sub_train
Cpd1272	CHEMBL1985309	NC(=O)c1cccc2[nH]c(-c3cccc(NCCN4CCCC4)n3)nc12	Ki	'='	2511.89	nM	F	MAP kinase signal-integrating kinase 2	-1	Sub_train
Cpd1273	CHEMBL1981947	CC(C)Oc1ccc(-c2noc(-c3ccc(NC4CCC(C(=O)O)C4)cc3)n2)cc1C(F)(F)F	Ki	'='	3981.07	nM	F	MAP kinase signal-integrating kinase 2	-1	Test
Cpd1274	CHEMBL184847	Cc1ccc(NC(=O)Nc2ccc(-c3cccc4c3CNC4=O)cc2)cc1C	Ki	'='	79.43	nM	F	MAP kinase signal-integrating kinase 2	1	Sub_train
Cpd1275	CHEMBL482767	O=C(Nc1cccc(Cl)c1)Nc1ncc(CCN=c2[nH]cnc3ccsc23)s1	Ki	'='	50.12	nM	F	MAP kinase signal-integrating kinase 2	1	Validation
Cpd1276	CHEMBL1997822	Cc1cc2cc(-c3csc4c(-c5cccc(S(C)(=O)=O)c5)cnc(N)c34)ccc2[nH]1	Ki	'='	3981.07	nM	F	MAP kinase signal-integrating kinase 2	-1	Test
Cpd1277	CHEMBL243088	O=C(O)c1ccccc1Nc1ccnc(Nc2cccc(O)c2)n1	Ki	'='	794.33	nM	F	MAP kinase signal-integrating kinase 2	-1	Test
Cpd1278	CHEMBL509032	COc1cc(N2CCC(N3CCN(C)CC3)CC2)ccc1Nc1ncc(Cl)c(Nc2ccccc2S(=O)(=O)C(C)C)n1	Ki	'='	1000	nM	F	MAP kinase signal-integrating kinase 2	-1	Validation
Cpd1279	CHEMBL2000354	COc1ccc(C=C2SC(=Nc3ccccc3)NC2=O)cc1O	Ki	'='	125.89	nM	F	MAP kinase signal-integrating kinase 2	-1	Sub_train
Cpd1280	CHEMBL262433	Cc1ccc(F)c(NC(=O)Nc2ccc(-c3nsc4ncnc(N)c34)cc2)c1	Ki	'='	794.33	nM	F	MAP kinase signal-integrating kinase 2	-1	Sub_train
Cpd1281	CHEMBL4163881	COc1ccc(Nc2nccc(-c3sc(SCCN4CCNCC4)nc3C)n2)c(OC)c1	Ki	'='	1330	nM	B	MAP kinase signal-integrating kinase 2	-1	Sub_train
Cpd1282	CHEMBL1996604	COc1ccc(C=C2SC(=Nc3ccccc3)NC2=O)cc1OC	Ki	'='	6309.57	nM	F	MAP kinase signal-integrating kinase 2	-1	Validation
Cpd1283	CHEMBL2002446	CN1CCN(Cc2ccc3c(c2)Cc2c(-c4csc(C#CCOCC5CC5)c4)n[nH]c2-3)CC1	Ki	'='	6309.57	nM	F	MAP kinase signal-integrating kinase 2	-1	Validation
Cpd1284	CHEMBL1974254	CCOc1ccc(NC(=O)Nc2ccc(-c3csc4c(-c5cnn(C)c5)cnc(N)c34)cc2)cc1	Ki	'='	5011.87	nM	F	MAP kinase signal-integrating kinase 2	-1	Sub_train
Cpd1285	CHEMBL1986139	Clc1csc2ncnc(Nc3ccccc3)c12	Ki	'='	1000	nM	F	MAP kinase signal-integrating kinase 2	-1	Validation
Cpd1286	CHEMBL1965570	Nc1ncc(-c2ccoc2)c2scc(-c3ccc(NC(=O)Nc4ccccc4F)cc3)c12	Ki	'='	501.19	nM	F	MAP kinase signal-integrating kinase 2	-1	Sub_train
Cpd1287	CHEMBL4162390	COc1ccc(Nc2nccc(-c3sc(N(C)C)nc3C)n2)c(OC)c1	Ki	'='	200	nM	B	MAP kinase signal-integrating kinase 2	-1	Sub_train
Cpd1288	CHEMBL4165841	COc1ccc(Nc2nccc(-c3cn(C)c4ccccc34)n2)c(OC)c1	Ki	'='	610	nM	B	MAP kinase signal-integrating kinase 2	-1	Sub_train
Cpd1289	CHEMBL4454334	O=C1NC2(CCCCC2)n2c1c(Cl)cc(Nc1ccnc(O)c1)c2=O	Ki	'='	1277	nM	B	MAP kinase signal-integrating kinase 2	-1	Test
Cpd1290	CHEMBL4466664	O=C1NC2(CCCCC2)n2c1c(Cl)cc(Nc1ccon1)c2=O	Ki	'='	43	nM	B	MAP kinase signal-integrating kinase 2	1	Validation
Cpd1291	CHEMBL2000071	OCCCNc1ncnc2[nH]cc(-c3ccccc3)c12	Ki	'='	1584.89	nM	F	MAP kinase signal-integrating kinase 2	-1	Sub_train
Cpd1292	CHEMBL1965660	NC(=O)c1cc(-c2ccnc(N)n2)[nH]c1-c1ccc(Cl)cc1Cl	Ki	'='	79.43	nM	F	MAP kinase signal-integrating kinase 2	1	Validation
Cpd1293	CHEMBL1989569	CN(C)CCOc1cccc(-c2nc3c(C(N)=O)cccc3[nH]2)c1	Ki	'='	1995.26	nM	F	MAP kinase signal-integrating kinase 2	-1	Validation
Cpd1294	CHEMBL1999279	CC(C)(Nc1nccc(-c2c[nH]c3ncccc23)n1)c1ccccc1	Ki	'='	25.12	nM	F	MAP kinase signal-integrating kinase 2	1	Validation
Cpd1295	CHEMBL4166250	CCCn1cc(-c2ccnc(Nc3ccc(OC)cc3OC)n2)c2ccccc21	Ki	'='	430	nM	B	MAP kinase signal-integrating kinase 2	-1	Sub_train
Cpd1296	CHEMBL1969588	Clc1cc(-c2c[nH]c3ncccc23)cc(NCc2ccccc2)n1	Ki	'='	158.49	nM	F	MAP kinase signal-integrating kinase 2	-1	Sub_train
Cpd1297	CHEMBL394790	Nc1nccc2scc(-c3ccc(NC(=O)Nc4cccc(Cl)c4)cc3)c12	Ki	'='	1258.93	nM	F	MAP kinase signal-integrating kinase 2	-1	Test
Cpd1298	CHEMBL1972276	CCN(CC)CCCNc1cccc(-c2nc3c(C(N)=O)cccc3[nH]2)n1	Ki	'='	2511.89	nM	F	MAP kinase signal-integrating kinase 2	-1	Sub_train
Cpd1299	CHEMBL1970074	Cc1n[nH]c2cccc(-c3ccc(NC(=O)Nc4cccc(C(F)(F)F)c4)cc3)c12	Ki	'='	3162.28	nM	F	MAP kinase signal-integrating kinase 2	-1	Validation
Cpd1300	CHEMBL4168949	COCCn1cc(-c2ccnc(Nc3ccc(OC)cc3OC(F)F)n2)c2ccccc21	Ki	'='	1570	nM	B	MAP kinase signal-integrating kinase 2	-1	Validation
Cpd1301	CHEMBL4159011	COc1ccc(Nc2nccc(-c3cn(C(C)C)c4ccccc34)n2)c(OC)c1	Ki	'='	220	nM	B	MAP kinase signal-integrating kinase 2	-1	Sub_train
Cpd1302	CHEMBL244378	O=C(O)c1ccccc1Nc1ccnc(Nc2ccc3cn[nH]c3c2)n1	Ki	'='	125.89	nM	F	MAP kinase signal-integrating kinase 2	-1	Sub_train
Cpd1303	CHEMBL1979176	COc1ccc2c(NC(=O)Nc3cc(C(F)(F)F)ccn3)ccnc2c1	Ki	'='	3162.28	nM	F	MAP kinase signal-integrating kinase 2	-1	Test
Cpd1304	CHEMBL1984711	COc1cc(Nc2nccc(Nc3cc(C4CCCCC4)no3)n2)cc(OC)c1OC	Ki	'='	6309.57	nM	F	MAP kinase signal-integrating kinase 2	-1	Test
Cpd1305	CHEMBL2007592	O=c1[nH]c2sc3c(c2c2nc(-c4ccccc4)nn12)CCCC3	Ki	'='	6309.57	nM	F	MAP kinase signal-integrating kinase 2	-1	Validation
Cpd1306	CHEMBL481491	NC(=O)c1sc(-n2cnc3ccccc32)cc1OCc1ccccc1C(F)(F)F	Ki	'='	7943.28	nM	F	MAP kinase signal-integrating kinase 2	-1	Validation
Cpd1307	CHEMBL1967531	Nc1ncnc2scc(-c3ccc(NC(=O)Nc4ccccc4)cc3)c12	Ki	'='	316.23	nM	F	MAP kinase signal-integrating kinase 2	-1	Validation
Cpd1308	CHEMBL1682546	c1ccc(CNc2nc(-c3ccc4[nH]ncc4c3)cs2)cc1	Ki	'='	1995.26	nM	F	MAP kinase signal-integrating kinase 2	-1	Sub_train
Cpd1309	CHEMBL1994241	COc1cc(C=C(C#N)c2nc3ccccc3[nH]2)c(Br)cc1O	Ki	'='	2511.89	nM	F	MAP kinase signal-integrating kinase 2	-1	Sub_train
Cpd1310	CHEMBL1987793	Cc1ccccc1-c1c(C(=O)O)n(CCCOc2cccc3ccccc23)c2ccccc12	Ki	'='	1995.26	nM	F	MAP kinase signal-integrating kinase 2	-1	Validation
Cpd1311	CHEMBL1976134	c1cc2cc(-c3ccc4cn[nH]c4c3)cnc2[nH]1	Ki	'='	251.19	nM	F	MAP kinase signal-integrating kinase 2	-1	Validation
Cpd1312	CHEMBL2005828	Cc1ccc(NC(=O)Nc2ccc(-c3coc4ncnc(N)c34)cc2)cc1	Ki	'='	316.23	nM	F	MAP kinase signal-integrating kinase 2	-1	Sub_train
Cpd1313	CHEMBL211378	Cc1cccc(NC(=O)Nc2ccc(-c3noc4ncnc(N)c34)cc2)c1	Ki	'='	6309.57	nM	F	MAP kinase signal-integrating kinase 2	-1	Test
Cpd1314	CHEMBL2001751	NC(COc1cncc(-c2ccc3c(c2)C(=Cc2ccco2)C(=O)N3)c1)Cc1c[nH]c2ccccc12	Ki	'='	316.23	nM	F	MAP kinase signal-integrating kinase 2	-1	Validation
Cpd1315	CHEMBL1983195	CCN(CC)C(=O)Nc1ccc2nc(-c3ccco3)c(-c3ccco3)nc2c1	Ki	'='	6309.57	nM	F	MAP kinase signal-integrating kinase 2	-1	Sub_train
Cpd1316	CHEMBL1994864	Cc1ccc(CNc2c(Nc3ccncc3)c(=O)c2=O)cc1	Ki	'='	7943.28	nM	F	MAP kinase signal-integrating kinase 2	-1	Validation
Cpd1317	CHEMBL2006439	Clc1cc(-c2c[nH]c3ncccc23)nc(NC2CCCCC2)n1	Ki	'='	79.43	nM	F	MAP kinase signal-integrating kinase 2	1	Sub_train
Cpd1318	CHEMBL1997617	CN1CCN(C2CCC(n3cc(-c4ccc(Oc5ccccc5)cc4)c4c(N)ncnc43)CC2)CC1	Ki	'='	2511.89	nM	F	MAP kinase signal-integrating kinase 2	-1	Sub_train
Cpd1319	CHEMBL1987034	N#CCOc1ccc(Nc2nc(Nc3cccc(S(N)(=O)=O)c3)ncc2Br)cc1	Ki	'='	100	nM	F	MAP kinase signal-integrating kinase 2	1	Sub_train
Cpd1320	CHEMBL1982924	COc1cccc(C(=O)Nc2cnc3[nH]cc(-c4ccccc4)c3c2)c1	Ki	'='	1584.89	nM	F	MAP kinase signal-integrating kinase 2	-1	Validation
Cpd1321	CHEMBL2005936	CCCC(=O)Nc1n[nH]c2ccc(-c3nnn(Cc4ccccc4)c3-c3ccccc3)cc12	Ki	'='	1258.93	nM	F	MAP kinase signal-integrating kinase 2	-1	Validation
Cpd1322	CHEMBL246970	NCC1CCC(CNc2nc(NCc3ccccc3Cl)ncc2[N+](=O)[O-])CC1	Ki	'='	1584.89	nM	F	MAP kinase signal-integrating kinase 2	-1	Validation
Cpd1323	CHEMBL1992937	Cc1ccc(Nc2nc3ccc([N+](=O)[O-])cc3[nH]2)nc1	Ki	'='	6309.57	nM	F	MAP kinase signal-integrating kinase 2	-1	Validation
Cpd1324	CHEMBL1966514	Nc1ncc(-c2ccoc2)c2scc(-c3ccc(NC(=O)Nc4cccc(F)c4)cc3)c12	Ki	'='	1995.26	nM	F	MAP kinase signal-integrating kinase 2	-1	Sub_train
Cpd1325	CHEMBL3632744	CNC(=O)c1sc2ncnc(Nc3ccc(F)cc3OC(C)C)c2c1C	Ki	'='	18	nM	B	MAP kinase signal-integrating kinase 2	1	Sub_train
Cpd1326	CHEMBL4172170	COCCOc1nc(C)c(-c2ccnc(Nc3ccc(OC)cc3OC)n2)s1	Ki	'='	860	nM	B	MAP kinase signal-integrating kinase 2	-1	Sub_train
Cpd1327	CHEMBL1988300	Nc1ccc(-c2csc3c(C=Cc4nc5ccccc5[nH]4)cnc(N)c23)cc1	Ki	'='	251.19	nM	F	MAP kinase signal-integrating kinase 2	-1	Test
Cpd1328	CHEMBL1964687	Cc1cc(C)cc(NC(=O)Nc2ccc3c(c2)CCc2sc4ncnc(N)c4c2-3)c1	Ki	'='	316.23	nM	F	MAP kinase signal-integrating kinase 2	-1	Sub_train
Cpd1329	CHEMBL1972142	O=C(NCc1ccccc1)c1cccc(-c2cnc3[nH]ccc3c2)c1	Ki	'='	158.49	nM	F	MAP kinase signal-integrating kinase 2	-1	Validation
Cpd1330	CHEMBL1980896	Nc1ncnc2sc(Br)c(-c3ccc(NC(=O)Cc4cccc(Cl)c4)cc3)c12	Ki	'='	3981.07	nM	F	MAP kinase signal-integrating kinase 2	-1	Validation
Cpd1331	CHEMBL2006237	CN1CCN(CCCNc2cccc(-c3nc4c(C(N)=O)cccc4[nH]3)n2)CC1	Ki	'='	6309.57	nM	F	MAP kinase signal-integrating kinase 2	-1	Sub_train
Cpd1332	CHEMBL2004365	CCOC(=O)C1=C(N)n2c(sc(=Cc3cccs3)c2=O)=C(C(N)=O)C1c1cccs1	Ki	'='	3162.28	nM	F	MAP kinase signal-integrating kinase 2	-1	Sub_train
Cpd1333	CHEMBL4439094	O=C1NC2(CCCCC2)n2c1c(Cl)cc(Nc1ccncn1)c2=O	Ki	'='	3	nM	B	MAP kinase signal-integrating kinase 2	1	Sub_train
Cpd1334	CHEMBL2005631	CNC(=O)c1cnc(N)c2c(-c3ccc(NC(=O)Nc4cc(C)ccc4F)cc3)csc12	Ki	'='	398.11	nM	F	MAP kinase signal-integrating kinase 2	-1	Sub_train
Cpd1335	CHEMBL1984274	O=C1C(=NNc2cccc3c(=O)[nH][nH]c(=O)c23)C(c2ccccc2)=NN1c1ccccc1	Ki	'='	10000	nM	F	MAP kinase signal-integrating kinase 2	-1	Sub_train
Cpd1336	CHEMBL1981079	NC(=O)c1cc(-c2ccnc(N)n2)[nH]c1-c1ccc(Cl)cc1F	Ki	'='	63.1	nM	F	MAP kinase signal-integrating kinase 2	1	Sub_train
Cpd1337	CHEMBL1986943	OC1CCC(Nc2nc(Cl)cc(-c3c[nH]c4ncccc34)n2)CC1	Ki	'='	39.81	nM	F	MAP kinase signal-integrating kinase 2	1	Validation
Cpd1338	CHEMBL1965836	Cc1n[nH]c2ccc(-c3cncc(OCC(N)Cc4cccc(OC(F)(F)F)c4)c3)cc12	Ki	'='	2511.89	nM	F	MAP kinase signal-integrating kinase 2	-1	Sub_train
Cpd1339	CHEMBL1973540	O=C1Nc2ccc3ncsc3c2C1=CNc1ccc(S(=O)(=O)Nc2ccccn2)cc1	Ki	'='	125.89	nM	F	MAP kinase signal-integrating kinase 2	-1	Test
Cpd1340	CHEMBL1969190	COc1ccc(-c2ccc(NC(=O)Nc3cc(F)cc(F)c3)cc2)c2c(N)noc12	Ki	'='	1258.93	nM	F	MAP kinase signal-integrating kinase 2	-1	Validation
Cpd1341	CHEMBL220241	CCn1c(-c2nonc2N)nc2cnc(Oc3cccc(NC(=O)c4ccc(OCCN5CCOCC5)cc4)c3)cc21	Ki	'='	630.96	nM	F	MAP kinase signal-integrating kinase 2	-1	Sub_train
Cpd1342	CHEMBL231209	Nc1nccc2scc(-c3ccc(NC(=O)Nc4cccc(F)c4)cc3)c12	Ki	'='	1995.26	nM	F	MAP kinase signal-integrating kinase 2	-1	Validation
Cpd1343	CHEMBL404367	Cc1cccc(NC(=O)Nc2ccc(-c3cncc4c3c(N)nn4C)cc2)c1	Ki	'='	1584.89	nM	F	MAP kinase signal-integrating kinase 2	-1	Sub_train
Cpd1344	CHEMBL1984039	Cc1nn(C)c(C)c1-c1cccc2c(CCCOc3cccc4ccccc34)c(C(=O)O)[nH]c12	Ki	'='	7943.28	nM	F	MAP kinase signal-integrating kinase 2	-1	Sub_train
Cpd1345	CHEMBL1970104	CC(C)(C)c1ccc2nc(-c3n[nH]c4ccccc34)[nH]c2c1	Ki	'='	3162.28	nM	F	MAP kinase signal-integrating kinase 2	-1	Sub_train
Cpd1346	CHEMBL1964777	NC(=O)c1cc2c(Oc3cccc(F)c3)cncc2s1	Ki	'='	3981.07	nM	F	MAP kinase signal-integrating kinase 2	-1	Sub_train
Cpd1347	CHEMBL1987745	O=C1Nc2ccccc2Nc2cc(-c3ccncc3Cl)ccc21	Ki	'='	199.53	nM	F	MAP kinase signal-integrating kinase 2	-1	Validation
Cpd1348	CHEMBL497151	O=c1nc(-c2cc3c(Oc4ccc(I)cc4)cncc3s2)[nH]o1	Ki	'='	630.96	nM	F	MAP kinase signal-integrating kinase 2	-1	Sub_train
Cpd1349	CHEMBL1967878	Cc1cc(Nc2ncc(F)c(NC3C4C=CC(C4)C3C(N)=O)n2)ccc1N1CCN(C)CC1	Ki	'='	158.49	nM	F	MAP kinase signal-integrating kinase 2	-1	Validation
Cpd1350	CHEMBL1990254	NCC(NC(=O)c1ccc(-c2ccncc2)cc1)c1ccccc1	Ki	'='	3981.07	nM	F	MAP kinase signal-integrating kinase 2	-1	Test
Cpd1351	CHEMBL4167646	COc1ccc(Nc2nccc(-c3sc(SCCN(C)C)nc3C)n2)c(OC)c1	Ki	'='	230	nM	B	MAP kinase signal-integrating kinase 2	-1	Sub_train
Cpd1352	CHEMBL1997349	CC1=NN(c2ccc(Cl)c(Cl)c2)C(=O)C1=Cc1c(C)c(C#N)c2nc3ccccc3n2c1O	Ki	'='	3162.28	nM	F	MAP kinase signal-integrating kinase 2	-1	Validation
Cpd1353	CHEMBL1991138	Nc1nccn2c(C3CC(CN4CCCC4)C3)nc(-c3cccc(OCc4ccccc4)c3)c12	Ki	'='	6309.57	nM	F	MAP kinase signal-integrating kinase 2	-1	Sub_train
Cpd1354	CHEMBL2006156	CC(C)N(C(=O)Nc1ccc2nc(-c3ccco3)c(-c3ccco3)nc2c1)C(C)C	Ki	'='	2511.89	nM	F	MAP kinase signal-integrating kinase 2	-1	Test
Cpd1355	CHEMBL1981725	CCN1CCN(c2ccc(Nc3nccc(-c4c(-c5cccc(C(=O)Nc6ccccc6F)c5)nc5ccccn45)n3)cc2)CC1	Ki	'='	5011.87	nM	F	MAP kinase signal-integrating kinase 2	-1	Sub_train
Cpd1356	CHEMBL1984363	Cc1cc(NC(=O)Cc2ccc(-c3cccc4[nH]nc(N)c34)cc2)ccc1F	Ki	'='	630.96	nM	F	MAP kinase signal-integrating kinase 2	-1	Validation
Cpd1357	CHEMBL1972568	COc1cncc(C=Cc2ccncc2)c1	Ki	'='	1995.26	nM	F	MAP kinase signal-integrating kinase 2	-1	Sub_train
Cpd1358	CHEMBL1980144	Cc1ccccc1NC(=O)Nc1ccc(NC(=O)c2csc3ncnc(N)c23)cc1	Ki	'='	251.19	nM	F	MAP kinase signal-integrating kinase 2	-1	Sub_train
Cpd1359	CHEMBL271381	COc1ccc(-c2ccc(NC(=O)Nc3cccc(Br)c3)cc2)c2c(N)noc12	Ki	'='	501.19	nM	F	MAP kinase signal-integrating kinase 2	-1	Sub_train
Cpd1360	CHEMBL1993548	CC(N)COc1cnc(Cl)c(C=Cc2ccncc2)c1	Ki	'='	794.33	nM	F	MAP kinase signal-integrating kinase 2	-1	Validation
Cpd1361	CHEMBL2003456	O=c1[nH]c2cc(-c3ccccc3)cnc2[nH]1	Ki	'='	398.11	nM	F	MAP kinase signal-integrating kinase 2	-1	Sub_train
Cpd1362	CHEMBL1973860	OCCNc1cc2cc(-c3ccsc3)ccc2cn1	Ki	'='	3981.07	nM	F	MAP kinase signal-integrating kinase 2	-1	Sub_train
Cpd1363	CHEMBL1970903	Cc1n[nH]c2ccc(-c3cncc(OCC(N)Cc4c[nH]c5ccccc45)c3)cc12	Ki	'='	3981.07	nM	F	MAP kinase signal-integrating kinase 2	-1	Validation
Cpd1364	CHEMBL4535537	O=C1NC2(CCCCC2)n2c1c(Cl)cc(Nc1ccncc1F)c2=O	Ki	'='	438	nM	B	MAP kinase signal-integrating kinase 2	-1	Sub_train
Cpd1365	CHEMBL2002992	CC(N)C1CCC(C(=O)Nc2ccnc3[nH]ccc23)CC1	Ki	'='	1995.26	nM	F	MAP kinase signal-integrating kinase 2	-1	Sub_train
Cpd1366	CHEMBL185569	Cc1cccc(NC(=O)Nc2ccc(-c3cccc4c3CNC4=O)cc2)c1	Ki	'='	501.19	nM	F	MAP kinase signal-integrating kinase 2	-1	Sub_train
Cpd1367	CHEMBL1970340	Nc1noc2cccc(-c3cccc(O)c3)c12	Ki	'='	1000	nM	F	MAP kinase signal-integrating kinase 2	-1	Sub_train
Cpd1368	CHEMBL1989708	Cc1cccc(NC(=O)Nc2ccc(-c3csc4c(-c5cnn(CC(C)O)c5)cnc(N)c34)cc2)c1	Ki	'='	251.19	nM	F	MAP kinase signal-integrating kinase 2	-1	Validation
Cpd1369	CHEMBL2004311	Cc1cc(C)cc(NC(=O)Nc2ccc(-c3cccc4c3CNC4=O)c(C)c2)c1	Ki	'='	1258.93	nM	F	MAP kinase signal-integrating kinase 2	-1	Test
Cpd1370	CHEMBL1996979	O=C(Nc1cnc2[nH]cc(-c3ccccc3)c2c1)c1c(F)cccc1F	Ki	'='	794.33	nM	F	MAP kinase signal-integrating kinase 2	-1	Sub_train
Cpd1371	CHEMBL1998121	NCCC(C(=O)Nc1ccc2[nH]ncc2c1)c1ccc(Cl)c(Cl)c1	Ki	'='	630.96	nM	F	MAP kinase signal-integrating kinase 2	-1	Validation
Cpd1372	CHEMBL1964804	CS(=O)(=O)NCCOc1cncc(-c2ccc3cnccc3c2)c1	Ki	'='	630.96	nM	F	MAP kinase signal-integrating kinase 2	-1	Validation
Cpd1373	CHEMBL443962	COc1ccc(-c2cnc3c(Br)cnn3c2)cc1	Ki	'='	7943.28	nM	F	MAP kinase signal-integrating kinase 2	-1	Sub_train
Cpd1374	CHEMBL1997129	O=C1NCCc2[nH]c(-c3ccnc(C=Cc4ccccc4)c3)cc21	Ki	'='	15.85	nM	F	MAP kinase signal-integrating kinase 2	1	Test
Cpd1375	CHEMBL1982466	Cc1ccc(NC(=O)Nc2ccc(-c3csc4c(-c5cnn(C)c5)cnc(N)c34)cc2)cc1	Ki	'='	1258.93	nM	F	MAP kinase signal-integrating kinase 2	-1	Validation
Cpd1376	CHEMBL1461728	O=C(Nc1ccc2[nH]ncc2c1)c1cccc(F)c1	Ki	'='	7943.28	nM	F	MAP kinase signal-integrating kinase 2	-1	Sub_train
Cpd1377	CHEMBL422897	CN1CCC(c2c(O)cc(O)c3c(=O)cc(-c4ccccc4Cl)oc23)C(O)C1	Ki	'='	5011.87	nM	F	MAP kinase signal-integrating kinase 2	-1	Sub_train
Cpd1378	CHEMBL1983111	CC(=O)NCC(=O)N1C2CCC1c1cc(Nc3ncc(C(F)(F)F)c(NC4CCC4)n3)ccc12	Ki	'='	199.53	nM	F	MAP kinase signal-integrating kinase 2	-1	Test
Cpd1379	CHEMBL1974803	O=c1[nH]c2cc(Cl)cc(Cl)c2c(-c2cc(Cl)ccc2O)c1O	Ki	'='	1584.89	nM	F	MAP kinase signal-integrating kinase 2	-1	Test
Cpd1380	CHEMBL3417203	COCCNC(=O)c1sc2ncnc(Nc3cc(C)cn(C)c3=O)c2c1C	Ki	'='	3170	nM	B	MAP kinase signal-integrating kinase 2	-1	Validation
Cpd1381	CHEMBL3417202	CCNC(=O)c1sc2ncnc(Nc3cc(C)cn(C)c3=O)c2c1C	Ki	'='	5990	nM	B	MAP kinase signal-integrating kinase 2	-1	Validation
Cpd1382	CHEMBL1980297	Nc1ncc(-c2cnn(CCO)c2)c2scc(-c3ccc(NC(=O)Nc4cccc(F)c4)cc3)c12	Ki	'='	199.53	nM	F	MAP kinase signal-integrating kinase 2	-1	Test
Cpd1383	CHEMBL1989029	CC(C)OC1=NNC(=O)C1=Cc1c[nH]c2ccccc12	Ki	'='	3162.28	nM	F	MAP kinase signal-integrating kinase 2	-1	Sub_train
Cpd1384	CHEMBL4159335	COc1ccc(Nc2nccc(-c3sc(SC(C)C)nc3C)n2)c(OC)c1	Ki	'='	1300	nM	B	MAP kinase signal-integrating kinase 2	-1	Sub_train
Cpd1385	CHEMBL4173067	COc1ccc(Nc2nccc(-c3c[nH]c4ccccc34)n2)c(OC)c1	Ki	'='	110	nM	B	MAP kinase signal-integrating kinase 2	-1	Sub_train
Cpd1386	CHEMBL1997597	CCS(=O)(=O)Nc1ccc(-c2ccc3[nH]nc(N)c3c2)cc1	Ki	'='	3981.07	nM	F	MAP kinase signal-integrating kinase 2	-1	Test
Cpd1387	CHEMBL1982465	Cc1cccc(NC(=O)Nc2ccc(-c3csc4c(C#CCN5CCOCC5)cnc(N)c34)cc2)c1	Ki	'='	1000	nM	F	MAP kinase signal-integrating kinase 2	-1	Validation
Cpd1388	CHEMBL1966040	FC(F)(F)c1cccc(CNc2cc(-c3c[nH]c4ncccc34)ncn2)c1	Ki	'='	1000	nM	F	MAP kinase signal-integrating kinase 2	-1	Sub_train
Cpd1389	CHEMBL1988594	Nc1ncnc2scc(C(=O)Nc3ccc(NC(=O)Nc4ccccc4)cc3)c12	Ki	'='	25.12	nM	F	MAP kinase signal-integrating kinase 2	1	Sub_train
Cpd1390	CHEMBL1190711	COc1ccc(-c2cc3nccn3c(Nc3ncccc3C(N)=O)n2)cc1OC	Ki	'='	1000	nM	F	MAP kinase signal-integrating kinase 2	-1	Validation
Cpd1391	CHEMBL1980489	O=c1c(NCc2ccc(Cl)cc2)c(Nc2ccncc2)c1=O	Ki	'='	2511.89	nM	F	MAP kinase signal-integrating kinase 2	-1	Sub_train
Cpd1392	CHEMBL226471	O=C1NCCc2[nH]c(-c3ccnc(-c4ccccc4F)c3)cc21	Ki	'='	1584.89	nM	F	MAP kinase signal-integrating kinase 2	-1	Sub_train
Cpd1393	CHEMBL1999153	FC(F)(F)c1ccccc1CNc1nccc(-c2c[nH]c3ncccc23)n1	Ki	'='	10	nM	F	MAP kinase signal-integrating kinase 2	1	Sub_train
Cpd1394	CHEMBL1964692	Cn1nc(N)c2c(-c3ccc(NC(=O)Nc4cccc(C(F)(F)F)c4)cc3)cncc21	Ki	'='	316.23	nM	F	MAP kinase signal-integrating kinase 2	-1	Sub_train
Cpd1395	CHEMBL1995932	Cc1cccc(CNc2cc(-c3c[nH]c4ncccc34)ncn2)c1	Ki	'='	158.49	nM	F	MAP kinase signal-integrating kinase 2	-1	Validation
Cpd1396	CHEMBL3806302	CCN1CCN(Cc2ccc(NC(=O)COc3ccc(-c4ccc(C(=O)NC)nc4)cc3)cc2C(F)(F)F)CC1	IC50	'>'	10000	nM	B	MAP kinase-interacting serine/threonine-protein kinase MNK1	-1	Validation
Cpd1397	CHEMBL3805624	CCN1CCN(Cc2ccc(NC(=O)COc3ccc(-c4ccccn4)cc3)cc2C(F)(F)F)CC1	IC50	'>'	10000	nM	B	MAP kinase-interacting serine/threonine-protein kinase MNK1	-1	Validation
Cpd1398	CHEMBL3745885	Cn1c(=O)c(S(=O)(=O)c2ccc(F)cc2F)cc2cnc(Nc3ccc4[nH]ccc4c3)nc21	IC50	'>'	10000	nM	B	MAP kinase-interacting serine/threonine-protein kinase MNK1	-1	Sub_train
Cpd1399	CHEMBL3806022	CCN1CCN(Cc2ccc(NC(=O)C(C)Oc3ccc(-c4cccnc4)cc3)cc2C(F)(F)F)CC1	IC50	'>'	10000	nM	B	MAP kinase-interacting serine/threonine-protein kinase MNK1	-1	Sub_train
Cpd1400	CHEMBL3651966	C[C@@H]1C[C@H](N)C[C@H](c2ccncc2NC(=O)c2ccc(F)c(-c3c(F)cccc3F)n2)C1	IC50	'>'	10000	nM	B	MAP kinase-interacting serine/threonine-protein kinase MNK1	-1	Sub_train
Cpd1401	CHEMBL3806141	CCN1CCN(Cc2ccc(NC(=O)COc3ccc(-c4ccncc4)cc3)cc2C(F)(F)F)CC1	IC50	'>'	10000	nM	B	MAP kinase-interacting serine/threonine-protein kinase MNK1	-1	Validation
Cpd1402	CHEMBL1834657	CCN1CCN(c2ccc(Nc3cc(N(C)C(=O)Nc4c(Cl)c(OC)cc(OC)c4Cl)ncn3)cc2)CC1.O=P(O)(O)O	IC50	'>'	10000	nM	B	MAP kinase-interacting serine/threonine-protein kinase MNK1	-1	Sub_train
Cpd1403	CHEMBL226471	O=C1NCCc2[nH]c(-c3ccnc(-c4ccccc4F)c3)cc21	IC50	'>'	10000	nM	B	MAP kinase-interacting serine/threonine-protein kinase MNK1	-1	Validation
Cpd1404	CHEMBL3806240	CCN1CCN(Cc2ccc(NC(=O)COc3ccc(-c4cccnc4)cc3)cc2C2CC2)CC1	IC50	'>'	10000	nM	B	MAP kinase-interacting serine/threonine-protein kinase MNK1	-1	Sub_train
Cpd1405	CHEMBL3805094	CCN1CCN(Cc2ccc(CC(=O)Nc3ccc(Oc4cc(NC)ncn4)cc3)cc2C(F)(F)F)CC1	IC50	'>'	10000	nM	B	MAP kinase-interacting serine/threonine-protein kinase MNK1	-1	Sub_train
Cpd1406	CHEMBL392876	COc1ccc2[nH]c3c(c2c1)C1CCN(C1)C3C(=O)O	IC50	'>'	200000	nM	B	MAP kinase-interacting serine/threonine-protein kinase MNK1	-1	Validation
Cpd1407	CHEMBL3805647	CCN1CCC(Cc2ccc(NC(=O)COc3ccc(-c4cccnc4)cc3)cc2C(F)(F)F)CC1	IC50	'>'	10000	nM	B	MAP kinase-interacting serine/threonine-protein kinase MNK1	-1	Validation
Cpd1408	CHEMBL440084	NC(=O)c1ccc(-c2nc(-c3ccccn3)c(-c3ccc4c(c3)OCO4)[nH]2)cc1	Kd	'>'	10000	nM	B	MAP kinase-interacting serine/threonine-protein kinase MNK1	-1	Test
Cpd1409	CHEMBL491473	COc1cc2c(Oc3ccc4[nH]c(C)cc4c3F)ncnc2cc1OCCCN1CCCC1	Kd	'>'	10000	nM	B	MAP kinase-interacting serine/threonine-protein kinase MNK1	-1	Validation
Cpd1410	CHEMBL1721885	Cc1[nH]c(/C=C2\C(=O)Nc3ccc(F)cc32)c(C)c1C(=O)NC[C@H](O)CN1CCOCC1	Kd	'>'	10000	nM	B	MAP kinase-interacting serine/threonine-protein kinase MNK1	-1	Sub_train
Cpd1411	CHEMBL521851	CS(=O)(=O)N1CCN(Cc2cc3nc(-c4cccc5[nH]ncc45)nc(N4CCOCC4)c3s2)CC1	Kd	'>'	10000	nM	B	MAP kinase-interacting serine/threonine-protein kinase MNK1	-1	Sub_train
Cpd1412	CHEMBL483321	COCC(=O)NC/C=C/c1ccc2ncnc(Nc3ccc(Oc4ccc(C)nc4)c(C)c3)c2c1	Kd	'>'	10000	nM	B	MAP kinase-interacting serine/threonine-protein kinase MNK1	-1	Validation
Cpd1413	CHEMBL191003	Nc1nc(Nc2ccc(S(N)(=O)=O)cc2)nn1C(=O)c1c(F)cccc1F	Kd	'>'	10000	nM	B	MAP kinase-interacting serine/threonine-protein kinase MNK1	-1	Validation
Cpd1414	CHEMBL288441	COc1cc(Nc2c(C#N)cnc3cc(OCCCN4CCN(C)CC4)c(OC)cc23)c(Cl)cc1Cl	Kd	'>'	10000	nM	B	MAP kinase-interacting serine/threonine-protein kinase MNK1	-1	Validation
Cpd1415	CHEMBL513909	CC[C@@H]1C(=O)N(C)c2cnc(Nc3ccc(C(=O)NC4CCN(C)CC4)cc3OC)nc2N1C1CCCC1	Kd	'>'	10000	nM	B	MAP kinase-interacting serine/threonine-protein kinase MNK1	-1	Sub_train
Cpd1416	CHEMBL1289926	CNC(=O)c1ccccc1Sc1ccc2c(/C=C/c3ccccn3)n[nH]c2c1	Kd	'>'	10000	nM	B	MAP kinase-interacting serine/threonine-protein kinase MNK1	-1	Sub_train
Cpd1417	CHEMBL554	CS(=O)(=O)CCNCc1ccc(-c2ccc3ncnc(Nc4ccc(OCc5cccc(F)c5)c(Cl)c4)c3c2)o1	Kd	'>'	10000	nM	B	MAP kinase-interacting serine/threonine-protein kinase MNK1	-1	Sub_train
Cpd1418	CHEMBL101253	Clc1ccc(Nc2nnc(Cc3ccncc3)c3ccccc23)cc1	Kd	'>'	10000	nM	B	MAP kinase-interacting serine/threonine-protein kinase MNK1	-1	Sub_train
Cpd1419	CHEMBL105442	O=C(NOCC1CC1)c1ccc(F)c(F)c1Nc1ccc(I)cc1Cl	Kd	'>'	10000	nM	B	MAP kinase-interacting serine/threonine-protein kinase MNK1	-1	Test
Cpd1420	CHEMBL1236107	Cn1cc(-c2ccc3nnc(Sc4ccc5ncccc5c4)n3n2)cn1	Kd	'>'	10000	nM	B	MAP kinase-interacting serine/threonine-protein kinase MNK1	-1	Sub_train
Cpd1421	CHEMBL1908391	Cc1ccc(NC(=O)c2ccc(CN3CCN(C)CC3)cc2)cc1Nc1nc(-c2cccnc2)cs1	Kd	'>'	10000	nM	B	MAP kinase-interacting serine/threonine-protein kinase MNK1	-1	Sub_train
Cpd1422	CHEMBL1789941	N#CC[C@H](C1CCCC1)n1cc(-c2ncnc3[nH]ccc23)cn1	Kd	'>'	10000	nM	B	MAP kinase-interacting serine/threonine-protein kinase MNK1	-1	Sub_train
Cpd1423	CHEMBL572878	Cc1cc(Nc2cc(N3CCN(C)CC3)nc(Sc3ccc(NC(=O)C4CC4)cc3)n2)n[nH]1	Kd	'>'	10000	nM	B	MAP kinase-interacting serine/threonine-protein kinase MNK1	-1	Validation
Cpd1424	CHEMBL608154	COc1c(Cl)cc2c([nH]c3cnccc32)c1NC(=O)c1cccnc1C	Kd	'>'	10000	nM	B	MAP kinase-interacting serine/threonine-protein kinase MNK1	-1	Sub_train
Cpd1425	CHEMBL14762	CC[C@H](CO)Nc1nc(NCc2ccccc2)c2ncn(C(C)C)c2n1	Kd	'>'	10000	nM	B	MAP kinase-interacting serine/threonine-protein kinase MNK1	-1	Validation
Cpd1426	CHEMBL221959	C[C@@H]1CCN(C(=O)CC#N)C[C@@H]1N(C)c1ncnc2[nH]ccc12	Kd	'>'	10000	nM	B	MAP kinase-interacting serine/threonine-protein kinase MNK1	-1	Sub_train
Cpd1427	CHEMBL249697	Cc1ccc2nc(NCCN)c3ncc(C)n3c2c1	Kd	'>'	10000	nM	B	MAP kinase-interacting serine/threonine-protein kinase MNK1	-1	Validation
Cpd1428	CHEMBL1908397	O=C(c1ccc(/C=C/c2n[nH]c3ccccc23)cc1)N1CCNCC1	Kd	'>'	10000	nM	B	MAP kinase-interacting serine/threonine-protein kinase MNK1	-1	Test
Cpd1429	CHEMBL573339	Oc1cccc(-c2nc(N3CCOCC3)c3oc4ncccc4c3n2)c1	Kd	'>'	10000	nM	B	MAP kinase-interacting serine/threonine-protein kinase MNK1	-1	Sub_train
Cpd1430	CHEMBL601719	C[C@@H](Oc1cc(-c2cnn(C3CCNCC3)c2)cnc1N)c1c(Cl)ccc(F)c1Cl	Kd	'>'	10000	nM	B	MAP kinase-interacting serine/threonine-protein kinase MNK1	-1	Sub_train
Cpd1431	CHEMBL1230020	CCCS(=O)(=O)Nc1ccc(F)c(C(=O)c2c[nH]c3ncc(Cl)cc23)c1F	Kd	'>'	10000	nM	B	MAP kinase-interacting serine/threonine-protein kinase MNK1	-1	Validation
Cpd1432	CHEMBL525191	OCCn1cc(-c2ccc3c(c2)CC/C3=N\O)c(-c2ccncc2)n1	Kd	'>'	10000	nM	B	MAP kinase-interacting serine/threonine-protein kinase MNK1	-1	Validation
Cpd1433	CHEMBL941	Cc1ccc(NC(=O)c2ccc(CN3CCN(C)CC3)cc2)cc1Nc1nccc(-c2cccnc2)n1	Kd	'>'	10000	nM	B	MAP kinase-interacting serine/threonine-protein kinase MNK1	-1	Sub_train
Cpd1434	CHEMBL180022	CCOc1cc2ncc(C#N)c(Nc3ccc(OCc4ccccn4)c(Cl)c3)c2cc1NC(=O)/C=C/CN(C)C	Kd	'>'	10000	nM	B	MAP kinase-interacting serine/threonine-protein kinase MNK1	-1	Test
Cpd1435	CHEMBL1240703	CO[C@@H]1[C@H](N(C)C(=O)c2ccccc2)C[C@H]2O[C@]1(C)n1c3ccccc3c3c4c(c5c6ccccc6n2c5c31)C(=O)N[C@H]4O	Kd	'>'	10000	nM	B	MAP kinase-interacting serine/threonine-protein kinase MNK1	-1	Validation
Cpd1436	CHEMBL1908394	C[C@@H](Oc1cc(-n2cnc3ccc(CN4CCN(C)CC4)cc32)sc1C(N)=O)c1ccccc1C(F)(F)F	Kd	'>'	10000	nM	B	MAP kinase-interacting serine/threonine-protein kinase MNK1	-1	Validation
Cpd1437	CHEMBL502835	COC(=O)c1ccc2c(c1)NC(=O)/C2=C(\Nc1ccc(N(C)C(=O)CN2CCN(C)CC2)cc1)c1ccccc1	Kd	'>'	10000	nM	B	MAP kinase-interacting serine/threonine-protein kinase MNK1	-1	Sub_train
Cpd1438	CHEMBL377300	Cc1cc2c(F)c(Oc3ncnn4cc(OC[C@@H](C)O)c(C)c34)ccc2[nH]1	Kd	'>'	10000	nM	B	MAP kinase-interacting serine/threonine-protein kinase MNK1	-1	Validation
Cpd1439	CHEMBL445813	O=C(NC1CCNCC1)c1n[nH]cc1NC(=O)c1c(Cl)cccc1Cl	Kd	'>'	10000	nM	B	MAP kinase-interacting serine/threonine-protein kinase MNK1	-1	Validation
Cpd1440	CHEMBL384304	COc1ccc(F)c(F)c1C(=O)c1cnc(NC2CCN(S(C)(=O)=O)CC2)nc1N	Kd	'>'	10000	nM	B	MAP kinase-interacting serine/threonine-protein kinase MNK1	-1	Sub_train
Cpd1441	CHEMBL608533	CO[C@@H]1[C@H](N(C)C(=O)c2ccccc2)C[C@H]2O[C@]1(C)n1c3ccccc3c3c4c(c5c6ccccc6n2c5c31)C(=O)NC4	Kd	'>'	10000	nM	B	MAP kinase-interacting serine/threonine-protein kinase MNK1	-1	Sub_train
Cpd1442	CHEMBL1908396	COc1cc(Oc2ccnc3cc(OC)c(OC)cc23)ccc1NC(=O)NC(C)c1nccs1	Kd	'>'	10000	nM	B	MAP kinase-interacting serine/threonine-protein kinase MNK1	-1	Sub_train
Cpd1443	CHEMBL300138	Cn1cc(C2=C(c3cn(C4CCN(Cc5ccccn5)CC4)c4ccccc34)C(=O)NC2=O)c2ccccc21	Kd	'>'	10000	nM	B	MAP kinase-interacting serine/threonine-protein kinase MNK1	-1	Validation
Cpd1444	CHEMBL1908395	CN(C)CC(=O)N1CCC(c2ccc(NC(=O)c3nc(C#N)c[nH]3)c(C3=CCCCC3)c2)CC1.Cl	Kd	'>'	10000	nM	B	MAP kinase-interacting serine/threonine-protein kinase MNK1	-1	Sub_train
Cpd1445	CHEMBL261849	COc1ccc(COc2ccc(Cc3cnc(N)nc3N)cc2OC)cc1	Kd	'>'	10000	nM	B	MAP kinase-interacting serine/threonine-protein kinase MNK1	-1	Validation
Cpd1446	CHEMBL450786	Cc1[nH]c(/C=C2\C(=O)Nc3ccc(S(=O)(=O)Cc4c(Cl)cccc4Cl)cc32)c(C)c1C(=O)N1CCC[C@@H]1CN1CCCC1	Kd	'>'	10000	nM	B	MAP kinase-interacting serine/threonine-protein kinase MNK1	-1	Test
Cpd1447	CHEMBL572881	CC1(C)CNc2cc(NC(=O)c3cccnc3NCc3ccncc3)ccc21	Kd	'>'	10000	nM	B	MAP kinase-interacting serine/threonine-protein kinase MNK1	-1	Sub_train
Cpd1448	CHEMBL576982	CC(C)(C)c1cc(NC(=O)Nc2ccc(-c3cn4c(n3)sc3cc(OCCN5CCOCC5)ccc34)cc2)no1	Kd	'>'	10000	nM	B	MAP kinase-interacting serine/threonine-protein kinase MNK1	-1	Sub_train
Cpd1449	CHEMBL1421	Cc1nc(Nc2ncc(C(=O)Nc3c(C)cccc3Cl)s2)cc(N2CCN(CCO)CC2)n1	Kd	'>'	10000	nM	B	MAP kinase-interacting serine/threonine-protein kinase MNK1	-1	Test
Cpd1450	CHEMBL509032	COc1cc(N2CCC(N3CCN(C)CC3)CC2)ccc1Nc1ncc(Cl)c(Nc2ccccc2S(=O)(=O)C(C)C)n1	Kd	'>'	10000	nM	B	MAP kinase-interacting serine/threonine-protein kinase MNK1	-1	Validation
Cpd1451	CHEMBL535	CCN(CC)CCNC(=O)c1c(C)[nH]c(/C=C2\C(=O)Nc3ccc(F)cc32)c1C	Kd	'>'	10000	nM	B	MAP kinase-interacting serine/threonine-protein kinase MNK1	-1	Validation
Cpd1452	CHEMBL215152	CCN(CCO)CCCOc1ccc2c(Nc3cc(CC(=O)Nc4cccc(F)c4)[nH]n3)ncnc2c1	Kd	'>'	10000	nM	B	MAP kinase-interacting serine/threonine-protein kinase MNK1	-1	Sub_train
Cpd1453	CHEMBL386051	CSc1cccc(Nc2ncc3cc(-c4c(Cl)cccc4Cl)c(=O)n(C)c3n2)c1	Kd	'>'	10000	nM	B	MAP kinase-interacting serine/threonine-protein kinase MNK1	-1	Validation
Cpd1454	CHEMBL10	C[S+]([O-])c1ccc(-c2nc(-c3ccc(F)cc3)c(-c3ccncc3)[nH]2)cc1	Kd	'>'	10000	nM	B	MAP kinase-interacting serine/threonine-protein kinase MNK1	-1	Sub_train
Cpd1455	CHEMBL522892	CN1CCN(c2ccc3nc(-c4c(N)c5c(F)cccc5[nH]c4=O)[nH]c3c2)CC1	Kd	'>'	10000	nM	B	MAP kinase-interacting serine/threonine-protein kinase MNK1	-1	Validation
Cpd1456	CHEMBL1614701	Cn1cnc2c(F)c(Nc3ccc(Br)cc3Cl)c(C(=O)NOCCO)cc21	Kd	'>'	10000	nM	B	MAP kinase-interacting serine/threonine-protein kinase MNK1	-1	Sub_train
Cpd1457	CHEMBL494089	CCn1c(-c2nonc2N)nc2c(C#CC(C)(C)O)ncc(OC[C@H]3CCCNC3)c21	Kd	'>'	10000	nM	B	MAP kinase-interacting serine/threonine-protein kinase MNK1	-1	Validation
Cpd1458	CHEMBL259084	O=C(O)c1ccc(Nc2ncc3c(n2)-c2ccc(Cl)cc2C(c2c(F)cccc2F)=NC3)cc1	Kd	'>'	10000	nM	B	MAP kinase-interacting serine/threonine-protein kinase MNK1	-1	Sub_train
Cpd1459	CHEMBL119385	O=c1ncn2nc(Sc3ccc(F)cc3F)ccc2c1-c1c(Cl)cccc1Cl	Kd	'>'	10000	nM	B	MAP kinase-interacting serine/threonine-protein kinase MNK1	-1	Validation
Cpd1460	CHEMBL91829	CN(C)C[C@@H]1CCn2cc(c3ccccc32)C2=C(C(=O)NC2=O)c2cn(c3ccccc23)CCO1	Kd	'>'	10000	nM	B	MAP kinase-interacting serine/threonine-protein kinase MNK1	-1	Sub_train
Cpd1461	CHEMBL278041	Oc1ccc(-c2nc(-c3ccc(F)cc3)c(-c3ccncc3)[nH]2)cc1	Kd	'>'	10000	nM	B	MAP kinase-interacting serine/threonine-protein kinase MNK1	-1	Sub_train
Cpd1462	CHEMBL103667	Cc1ccc(-n2nc(C(C)(C)C)cc2NC(=O)Nc2ccc(OCCN3CCOCC3)c3ccccc23)cc1	Kd	'>'	10000	nM	B	MAP kinase-interacting serine/threonine-protein kinase MNK1	-1	Test
Cpd1463	CHEMBL558752	Cn1c(Nc2ccc(C(F)(F)F)cc2)nc2cc(Oc3ccnc(-c4ncc(C(F)(F)F)[nH]4)c3)ccc21	Kd	'>'	10000	nM	B	MAP kinase-interacting serine/threonine-protein kinase MNK1	-1	Validation
Cpd1464	CHEMBL124660	COc1cc2c(N3CCN(C(=O)Nc4ccc(OC(C)C)cc4)CC3)ncnc2cc1OCCCN1CCCCC1	Kd	'>'	10000	nM	B	MAP kinase-interacting serine/threonine-protein kinase MNK1	-1	Validation
Cpd1465	CHEMBL255863	Cc1cn(-c2cc(NC(=O)c3ccc(C)c(Nc4nccc(-c5cccnc5)n4)c3)cc(C(F)(F)F)c2)cn1	Kd	'>'	10000	nM	B	MAP kinase-interacting serine/threonine-protein kinase MNK1	-1	Validation
Cpd1466	CHEMBL379218	Cc1n[nH]c2ccc(-c3cncc(OC[C@@H](N)Cc4ccccc4)c3)cc12	Kd	'>'	10000	nM	B	MAP kinase-interacting serine/threonine-protein kinase MNK1	-1	Sub_train
Cpd1467	CHEMBL607707	CCOc1cc2ncc(C#N)c(Nc3ccc(F)c(Cl)c3)c2cc1NC(=O)/C=C/CN(C)C	Kd	'>'	10000	nM	B	MAP kinase-interacting serine/threonine-protein kinase MNK1	-1	Test
Cpd1468	CHEMBL477772	Cc1ccc(Nc2nccc(N(C)c3ccc4c(C)n(C)nc4c3)n2)cc1S(N)(=O)=O	Kd	'>'	10000	nM	B	MAP kinase-interacting serine/threonine-protein kinase MNK1	-1	Sub_train
Cpd1469	CHEMBL464552	CNC(=O)c1c(F)cccc1Nc1nc(Nc2cc3c(cc2OC)CCN3C(=O)CN(C)C)nc2[nH]ccc12	Kd	'>'	10000	nM	B	MAP kinase-interacting serine/threonine-protein kinase MNK1	-1	Sub_train
Cpd1470	CHEMBL428690	CN1CC[C@H](c2c(O)cc(O)c3c(=O)cc(-c4ccccc4Cl)oc23)[C@H](O)C1	Kd	'>'	10000	nM	B	MAP kinase-interacting serine/threonine-protein kinase MNK1	-1	Sub_train
Cpd1471	CHEMBL3417202	CCNC(=O)c1sc2ncnc(Nc3cc(C)cn(C)c3=O)c2c1C	Ki	'>'	10000	nM	B	MAP kinase-interacting serine/threonine-protein kinase MNK1	-1	Test
Cpd1472	CHEMBL3417197	COCCn1cc(C)cc(Nc2ncnc3sc(C(=O)OC)c(C)c23)c1=O	Ki	'>'	10000	nM	B	MAP kinase-interacting serine/threonine-protein kinase MNK1	-1	Sub_train
Cpd1473	CHEMBL3417196	COC(=O)c1sc2ncnc(Nc3cc(C)cn(C)c3=O)c2c1C	Ki	'>'	10000	nM	B	MAP kinase-interacting serine/threonine-protein kinase MNK1	-1	Sub_train
Cpd1474	CHEMBL3632739	COC(=O)c1sc2ncnc(Nc3ccc(F)cc3OC(C)C)c2c1C	Ki	'>'	10000	nM	B	MAP kinase-interacting serine/threonine-protein kinase MNK1	-1	Sub_train
Cpd1475	CHEMBL3417201	CNC(=O)c1sc2ncnc(Nc3cc(C)cn(C)c3=O)c2c1C	Ki	'>'	10000	nM	B	MAP kinase-interacting serine/threonine-protein kinase MNK1	-1	Sub_train
Cpd1476	CHEMBL3632741	Cc1cc(F)ccc1Nc1ncnc2sc(C(=O)O)c(C)c12	Ki	'>'	10000	nM	B	MAP kinase-interacting serine/threonine-protein kinase MNK1	-1	Validation
Cpd1477	CHEMBL3417200	Cc1cc(Nc2ncnc3sc(C(N)=O)c(C)c23)c(=O)n(C)c1	Ki	'>'	10000	nM	B	MAP kinase-interacting serine/threonine-protein kinase MNK1	-1	Sub_train
Cpd1478	CHEMBL3417206	COC(=O)c1sc2ncnc(Nc3ccc(=O)n(C)c3)c2c1C	Ki	'>'	10000	nM	B	MAP kinase-interacting serine/threonine-protein kinase MNK1	-1	Sub_train
Cpd1479	CHEMBL3632746	COCCNC(=O)c1sc2ncnc(Nc3ccc(F)cc3OC(C)C)c2c1C	Ki	'>'	10000	nM	B	MAP kinase-interacting serine/threonine-protein kinase MNK1	-1	Test
Cpd1480	CHEMBL3632737	COC(=O)c1sc2ncnc(Nc3ccc(F)cc3)c2c1C	Ki	'>'	10000	nM	B	MAP kinase-interacting serine/threonine-protein kinase MNK1	-1	Test
Cpd1481	CHEMBL3632738	COC(=O)c1sc2ncnc(Nc3ccc(F)cc3C)c2c1C	Ki	'>'	10000	nM	B	MAP kinase-interacting serine/threonine-protein kinase MNK1	-1	Sub_train
Cpd1482	CHEMBL3309997	OCCCNc1ccc2c(c1)nc(-c1ccc3c(c1)OCO3)n1ncnc21	IC50	'>'	10000	nM	B	MAP kinase signal-integrating kinase 2	-1	Test
Cpd1483	CHEMBL3309998	Nc1nc2c3ccc(NCCO)cc3nc(Cc3ccc4c(c3)OCO4)n2n1	IC50	'>'	10000	nM	B	MAP kinase signal-integrating kinase 2	-1	Validation
Cpd1484	CHEMBL1916359	[O-][n+]1ccc2c(-c3ccc(F)cc3Cl)ccnc2c1-c1c(Cl)cccc1Cl	IC50	'>'	10000	nM	B	MAP kinase signal-integrating kinase 2	-1	Sub_train
Cpd1485	CHEMBL2012393	COc1cc2c(c(OC)c1)C(=O)O[C@@H](C)C/C=C/[C@@H](O)[C@@H](O)CC/C=C/2	IC50	'>'	10000	nM	B	MAP kinase signal-integrating kinase 2	-1	Validation
Cpd1486	CHEMBL3309990	Nc1nc2c3c(F)cccc3nc(Cc3ccc4c(c3)OCO4)n2n1	IC50	'>'	10000	nM	B	MAP kinase signal-integrating kinase 2	-1	Validation
Cpd1487	CHEMBL3745885	Cn1c(=O)c(S(=O)(=O)c2ccc(F)cc2F)cc2cnc(Nc3ccc4[nH]ccc4c3)nc21	IC50	'>'	10000	nM	B	MAP kinase signal-integrating kinase 2	-1	Sub_train
Cpd1488	CHEMBL2012382	C[C@@H]1C/C=C/[C@@H](O)[C@@H](O)CC/C=C/c2cc(O)cc(O)c2C(=O)O1	IC50	'>'	10000	nM	B	MAP kinase signal-integrating kinase 2	-1	Sub_train
Cpd1489	CHEMBL2012386	C[C@H]1CCC[C@@H](O)[C@@H](O)CCC(=O)Cc2cc(O)cc(O)c2C(=O)O1	IC50	'>'	10000	nM	B	MAP kinase signal-integrating kinase 2	-1	Sub_train
Cpd1490	CHEMBL3310151	CN1CCN(c2cc(F)c3c(c2)nc(Cc2ccc4c(c2)OCO4)n2nc(N)nc32)CC1	IC50	'>'	10000	nM	B	MAP kinase signal-integrating kinase 2	-1	Sub_train
Cpd1491	CHEMBL3806022	CCN1CCN(Cc2ccc(NC(=O)C(C)Oc3ccc(-c4cccnc4)cc3)cc2C(F)(F)F)CC1	IC50	'>'	10000	nM	B	MAP kinase signal-integrating kinase 2	-1	Test
Cpd1492	CHEMBL3298400	CC(C)(C)CNC(=O)CC1CNC(=O)c2cc(-c3ccsc3)cn21	IC50	'>'	10000	nM	B	MAP kinase signal-integrating kinase 2	-1	Sub_train
Cpd1493	CHEMBL3741589	O=C(O)C1CN(Cc2ccc(OCc3ccc(Cl)c(Cl)c3)cc2)C1	IC50	'>'	10000	nM	B	MAP kinase signal-integrating kinase 2	-1	Sub_train
Cpd1494	CHEMBL1834657	CCN1CCN(c2ccc(Nc3cc(N(C)C(=O)Nc4c(Cl)c(OC)cc(OC)c4Cl)ncn3)cc2)CC1.O=P(O)(O)O	IC50	'>'	10000	nM	B	MAP kinase signal-integrating kinase 2	-1	Sub_train
Cpd1495	CHEMBL3606021	NC(=O)c1cc(F)cc2c1C(=O)N(C1CCN(C3CCC(F)(F)CC3)CC1)C2	IC50	'>'	10000	nM	B	MAP kinase signal-integrating kinase 2	-1	Sub_train
Cpd1496	CHEMBL599224	CC(=O)N1CCC(Nc2ncc3c(n2)-c2c(c(C(N)=O)nn2C)CC3)CC1	IC50	'>'	10000	nM	B	MAP kinase signal-integrating kinase 2	-1	Sub_train
Cpd1497	CHEMBL2012383	O=C1OCC/C=C/[C@@H](O)[C@@H](O)CC/C=C/c2cc(O)cc(O)c21	IC50	'>'	10000	nM	B	MAP kinase signal-integrating kinase 2	-1	Validation
Cpd1498	CHEMBL2012391	C[C@H]1CCC[C@@H](O)[C@@H](O)CCCCc2cc(O)cc(O)c2C(=O)O1	IC50	'>'	10000	nM	B	MAP kinase signal-integrating kinase 2	-1	Sub_train
Cpd1499	CHEMBL3805624	CCN1CCN(Cc2ccc(NC(=O)COc3ccc(-c4ccccn4)cc3)cc2C(F)(F)F)CC1	IC50	'>'	10000	nM	B	MAP kinase signal-integrating kinase 2	-1	Sub_train
Cpd1500	CHEMBL3297762	CN1CCN(C[C@@H](NC(=O)C[C@H]2CNC(=O)c3cc(-c4cccc(Cl)c4)cn32)C2CCCCC2)CC1	IC50	'>'	10000	nM	B	MAP kinase signal-integrating kinase 2	-1	Validation
Cpd1501	CHEMBL2012385	C[C@H]1C/C=C/[C@@H](O)[C@@H](O)CCC(=O)Cc2cc(O)cc(O)c2C(=O)O1	IC50	'>'	10000	nM	B	MAP kinase signal-integrating kinase 2	-1	Sub_train
Cpd1502	CHEMBL3786167	CC(=O)N1CCN([C@H]2C[C@@H](n3cc(-c4cccc(OC[C@@H]5CCCO5)c4F)c4c(N)ncnc43)C2)CC1	IC50	'>'	10000	nM	B	MAP kinase signal-integrating kinase 2	-1	Test
Cpd1503	CHEMBL2333365	Cc1c(C(=O)N2CCOc3ccc(-c4ccc(N)nc4)cc3C2)ccc(S(C)(=O)=O)c1F	IC50	'>'	10000	nM	B	MAP kinase signal-integrating kinase 2	-1	Validation
Cpd1504	CHEMBL2012387	C[C@H]1C/C=C/[C@@H](O)[C@@H](O)CCC(O)Cc2cc(O)cc(O)c2C(=O)O1	IC50	'>'	10000	nM	B	MAP kinase signal-integrating kinase 2	-1	Sub_train
Cpd1505	CHEMBL2012388	C[C@H]1CCC[C@@H](O)[C@@H](O)CCC(O)Cc2cc(O)cc(O)c2C(=O)O1	IC50	'>'	10000	nM	B	MAP kinase signal-integrating kinase 2	-1	Sub_train
Cpd1506	CHEMBL1738758	CN1CCN(c2ccc(OC(F)(F)F)c(Nc3ncc4c(n3)-c3c(c(C(N)=O)nn3CCO)CC4)c2)CC1	IC50	'>'	10000	nM	B	MAP kinase signal-integrating kinase 2	-1	Sub_train
Cpd1507	CHEMBL1651523	COc1cc(O)c2c(c1)CCCCCC(=O)/C=C\C[C@H](C)OC2=O	IC50	'>'	10000	nM	B	MAP kinase signal-integrating kinase 2	-1	Sub_train
Cpd1508	CHEMBL2012396	COc1cc(O)cc2c1C(=O)O[C@@H](C)CCC[C@@H](O)[C@@H](O)CC/C=C/2	IC50	'>'	10000	nM	B	MAP kinase signal-integrating kinase 2	-1	Sub_train
Cpd1509	CHEMBL597754	CNC(=O)c1nn(C)c2c1CCc1cnc(NC3CCN(C(=O)C4CCN(S(C)(=O)=O)CC4)CC3)nc1-2	IC50	'>'	10000	nM	B	MAP kinase signal-integrating kinase 2	-1	Sub_train
Cpd1510	CHEMBL2012394	COc1cc(O)c2c(c1)/C=C/CC[C@H](O)[C@H](O)/C=C/C[C@H](C)OC2=O	IC50	'>'	10000	nM	B	MAP kinase signal-integrating kinase 2	-1	Validation
Cpd1511	CHEMBL3805647	CCN1CCC(Cc2ccc(NC(=O)COc3ccc(-c4cccnc4)cc3)cc2C(F)(F)F)CC1	IC50	'>'	10000	nM	B	MAP kinase signal-integrating kinase 2	-1	Validation
Cpd1512	CHEMBL2012395	COc1cc(O)cc2c1C(=O)O[C@@H](C)C/C=C/[C@@H](O)[C@@H](O)CC/C=C/2	IC50	'>'	10000	nM	B	MAP kinase signal-integrating kinase 2	-1	Test
Cpd1513	CHEMBL599428	Cn1nc(C(N)=O)c2c1-c1nc(NC3CCN(C(=O)c4ccccc4)CC3)ncc1CC2	IC50	'>'	10000	nM	B	MAP kinase signal-integrating kinase 2	-1	Test
Cpd1514	CHEMBL3785951	CC(=O)N1CCN([C@H]2C[C@@H](n3cc(-c4cc(OC[C@@H]5CCCO5)ccc4F)c4c(N)ncnc43)C2)CC1	IC50	'>'	10000	nM	B	MAP kinase signal-integrating kinase 2	-1	Test
Cpd1515	CHEMBL4438748	CN(C)c1ccc(C(=O)Nc2cccc(NC(=O)COc3ccc4c(=O)ccoc4c3)c2)cc1	IC50	'>'	10000	nM	B	MAP kinase signal-integrating kinase 2	-1	Test
Cpd1516	CHEMBL3785500	Nc1ncnc2c1c(-c1cccc(OCC34CCC(CC3)O4)c1)cn2[C@H]1C[C@@H](CN2CCC2)C1	IC50	'>'	10000	nM	B	MAP kinase signal-integrating kinase 2	-1	Validation
Cpd1517	CHEMBL3651966	C[C@@H]1C[C@H](N)C[C@H](c2ccncc2NC(=O)c2ccc(F)c(-c3c(F)cccc3F)n2)C1	IC50	'>'	10000	nM	B	MAP kinase signal-integrating kinase 2	-1	Validation
Cpd1518	CHEMBL460702	CCOc1ccn(-c2ccc(F)cc2)c(=O)c1C(=O)Nc1ccc(Oc2ccnc(N)c2Cl)c(F)c1	IC50	'>'	500	nM	B	MAP kinase signal-integrating kinase 2	-1	Sub_train
Cpd1519	CHEMBL2012389	C[C@H]1C/C=C/[C@@H](O)[C@@H](O)CCC(=NO)Cc2cc(O)cc(O)c2C(=O)O1	IC50	'>'	10000	nM	B	MAP kinase signal-integrating kinase 2	-1	Validation
Cpd1520	CHEMBL3309995	Nc1ccc2c(c1)nc(Cc1ccc3c(c1)OCO3)n1nc(N)nc21	IC50	'>'	10000	nM	B	MAP kinase signal-integrating kinase 2	-1	Validation
Cpd1521	CHEMBL288441	COc1cc(Nc2c(C#N)cnc3cc(OCCCN4CCN(C)CC4)c(OC)cc23)c(Cl)cc1Cl	Kd	'>'	10000	nM	B	MAP kinase signal-integrating kinase 2	-1	Sub_train
Cpd1522	CHEMBL1236107	Cn1cc(-c2ccc3nnc(Sc4ccc5ncccc5c4)n3n2)cn1	Kd	'>'	10000	nM	B	MAP kinase signal-integrating kinase 2	-1	Sub_train
Cpd1523	CHEMBL607707	CCOc1cc2ncc(C#N)c(Nc3ccc(F)c(Cl)c3)c2cc1NC(=O)/C=C/CN(C)C	Kd	'>'	10000	nM	B	MAP kinase signal-integrating kinase 2	-1	Sub_train
Cpd1524	CHEMBL502835	COC(=O)c1ccc2c(c1)NC(=O)/C2=C(\Nc1ccc(N(C)C(=O)CN2CCN(C)CC2)cc1)c1ccccc1	Kd	'>'	10000	nM	B	MAP kinase signal-integrating kinase 2	-1	Test
Cpd1525	CHEMBL573339	Oc1cccc(-c2nc(N3CCOCC3)c3oc4ncccc4c3n2)c1	Kd	'>'	10000	nM	B	MAP kinase signal-integrating kinase 2	-1	Sub_train
Cpd1526	CHEMBL255863	Cc1cn(-c2cc(NC(=O)c3ccc(C)c(Nc4nccc(-c5cccnc5)n4)c3)cc(C(F)(F)F)c2)cn1	Kd	'>'	10000	nM	B	MAP kinase signal-integrating kinase 2	-1	Validation
Cpd1527	CHEMBL215152	CCN(CCO)CCCOc1ccc2c(Nc3cc(CC(=O)Nc4cccc(F)c4)[nH]n3)ncnc2c1	Kd	'>'	10000	nM	B	MAP kinase signal-integrating kinase 2	-1	Test
Cpd1528	CHEMBL440084	NC(=O)c1ccc(-c2nc(-c3ccccn3)c(-c3ccc4c(c3)OCO4)[nH]2)cc1	Kd	'>'	10000	nM	B	MAP kinase signal-integrating kinase 2	-1	Sub_train
Cpd1529	CHEMBL1908395	CN(C)CC(=O)N1CCC(c2ccc(NC(=O)c3nc(C#N)c[nH]3)c(C3=CCCCC3)c2)CC1.Cl	Kd	'>'	10000	nM	B	MAP kinase signal-integrating kinase 2	-1	Sub_train
Cpd1530	CHEMBL525191	OCCn1cc(-c2ccc3c(c2)CC/C3=N\O)c(-c2ccncc2)n1	Kd	'>'	10000	nM	B	MAP kinase signal-integrating kinase 2	-1	Validation
Cpd1531	CHEMBL386051	CSc1cccc(Nc2ncc3cc(-c4c(Cl)cccc4Cl)c(=O)n(C)c3n2)c1	Kd	'>'	10000	nM	B	MAP kinase signal-integrating kinase 2	-1	Test
Cpd1532	CHEMBL377300	Cc1cc2c(F)c(Oc3ncnn4cc(OC[C@@H](C)O)c(C)c34)ccc2[nH]1	Kd	'>'	10000	nM	B	MAP kinase signal-integrating kinase 2	-1	Sub_train
Cpd1533	CHEMBL119385	O=c1ncn2nc(Sc3ccc(F)cc3F)ccc2c1-c1c(Cl)cccc1Cl	Kd	'>'	10000	nM	B	MAP kinase signal-integrating kinase 2	-1	Validation
Cpd1534	CHEMBL1240703	CO[C@@H]1[C@H](N(C)C(=O)c2ccccc2)C[C@H]2O[C@]1(C)n1c3ccccc3c3c4c(c5c6ccccc6n2c5c31)C(=O)N[C@H]4O	Kd	'>'	10000	nM	B	MAP kinase signal-integrating kinase 2	-1	Sub_train
Cpd1535	CHEMBL14762	CC[C@H](CO)Nc1nc(NCc2ccccc2)c2ncn(C(C)C)c2n1	Kd	'>'	10000	nM	B	MAP kinase signal-integrating kinase 2	-1	Test
Cpd1536	CHEMBL300138	Cn1cc(C2=C(c3cn(C4CCN(Cc5ccccn5)CC4)c4ccccc34)C(=O)NC2=O)c2ccccc21	Kd	'>'	10000	nM	B	MAP kinase signal-integrating kinase 2	-1	Test
Cpd1537	CHEMBL553	C#Cc1cccc(Nc2ncnc3cc(OCCOC)c(OCCOC)cc23)c1	Kd	'>'	10000	nM	B	MAP kinase signal-integrating kinase 2	-1	Sub_train
Cpd1538	CHEMBL1289926	CNC(=O)c1ccccc1Sc1ccc2c(/C=C/c3ccccn3)n[nH]c2c1	Kd	'>'	10000	nM	B	MAP kinase signal-integrating kinase 2	-1	Validation
Cpd1539	CHEMBL249697	Cc1ccc2nc(NCCN)c3ncc(C)n3c2c1	Kd	'>'	10000	nM	B	MAP kinase signal-integrating kinase 2	-1	Validation
Cpd1540	CHEMBL535	CCN(CC)CCNC(=O)c1c(C)[nH]c(/C=C2\C(=O)Nc3ccc(F)cc32)c1C	Kd	'>'	10000	nM	B	MAP kinase signal-integrating kinase 2	-1	Sub_train
Cpd1541	CHEMBL296468	CC(C)(C)c1cnc(CSc2cnc(NC(=O)C3CCNCC3)s2)o1	Kd	'>'	10000	nM	B	MAP kinase signal-integrating kinase 2	-1	Sub_train
Cpd1542	CHEMBL558752	Cn1c(Nc2ccc(C(F)(F)F)cc2)nc2cc(Oc3ccnc(-c4ncc(C(F)(F)F)[nH]4)c3)ccc21	Kd	'>'	10000	nM	B	MAP kinase signal-integrating kinase 2	-1	Sub_train
Cpd1543	CHEMBL191003	Nc1nc(Nc2ccc(S(N)(=O)=O)cc2)nn1C(=O)c1c(F)cccc1F	Kd	'>'	10000	nM	B	MAP kinase signal-integrating kinase 2	-1	Validation
Cpd1544	CHEMBL101253	Clc1ccc(Nc2nnc(Cc3ccncc3)c3ccccc23)cc1	Kd	'>'	10000	nM	B	MAP kinase signal-integrating kinase 2	-1	Sub_train
Cpd1545	CHEMBL521851	CS(=O)(=O)N1CCN(Cc2cc3nc(-c4cccc5[nH]ncc45)nc(N4CCOCC4)c3s2)CC1	Kd	'>'	10000	nM	B	MAP kinase signal-integrating kinase 2	-1	Validation
Cpd1546	CHEMBL513909	CC[C@@H]1C(=O)N(C)c2cnc(Nc3ccc(C(=O)NC4CCN(C)CC4)cc3OC)nc2N1C1CCCC1	Kd	'>'	10000	nM	B	MAP kinase signal-integrating kinase 2	-1	Validation
Cpd1547	CHEMBL180022	CCOc1cc2ncc(C#N)c(Nc3ccc(OCc4ccccn4)c(Cl)c3)c2cc1NC(=O)/C=C/CN(C)C	Kd	'>'	10000	nM	B	MAP kinase signal-integrating kinase 2	-1	Validation
Cpd1548	CHEMBL601719	C[C@@H](Oc1cc(-c2cnn(C3CCNCC3)c2)cnc1N)c1c(Cl)ccc(F)c1Cl	Kd	'>'	10000	nM	B	MAP kinase signal-integrating kinase 2	-1	Sub_train
Cpd1549	CHEMBL522892	CN1CCN(c2ccc3nc(-c4c(N)c5c(F)cccc5[nH]c4=O)[nH]c3c2)CC1	Kd	'>'	10000	nM	B	MAP kinase signal-integrating kinase 2	-1	Validation
Cpd1550	CHEMBL464552	CNC(=O)c1c(F)cccc1Nc1nc(Nc2cc3c(cc2OC)CCN3C(=O)CN(C)C)nc2[nH]ccc12	Kd	'>'	10000	nM	B	MAP kinase signal-integrating kinase 2	-1	Validation
Cpd1551	CHEMBL572881	CC1(C)CNc2cc(NC(=O)c3cccnc3NCc3ccncc3)ccc21	Kd	'>'	10000	nM	B	MAP kinase signal-integrating kinase 2	-1	Sub_train
Cpd1552	CHEMBL572878	Cc1cc(Nc2cc(N3CCN(C)CC3)nc(Sc3ccc(NC(=O)C4CC4)cc3)n2)n[nH]1	Kd	'>'	10000	nM	B	MAP kinase signal-integrating kinase 2	-1	Sub_train
Cpd1553	CHEMBL1421	Cc1nc(Nc2ncc(C(=O)Nc3c(C)cccc3Cl)s2)cc(N2CCN(CCO)CC2)n1	Kd	'>'	10000	nM	B	MAP kinase signal-integrating kinase 2	-1	Sub_train
Cpd1554	CHEMBL477772	Cc1ccc(Nc2nccc(N(C)c3ccc4c(C)n(C)nc4c3)n2)cc1S(N)(=O)=O	Kd	'>'	10000	nM	B	MAP kinase signal-integrating kinase 2	-1	Sub_train
Cpd1555	CHEMBL450786	Cc1[nH]c(/C=C2\C(=O)Nc3ccc(S(=O)(=O)Cc4c(Cl)cccc4Cl)cc32)c(C)c1C(=O)N1CCC[C@@H]1CN1CCCC1	Kd	'>'	10000	nM	B	MAP kinase signal-integrating kinase 2	-1	Sub_train
Cpd1556	CHEMBL554	CS(=O)(=O)CCNCc1ccc(-c2ccc3ncnc(Nc4ccc(OCc5cccc(F)c5)c(Cl)c4)c3c2)o1	Kd	'>'	10000	nM	B	MAP kinase signal-integrating kinase 2	-1	Sub_train
Cpd1557	CHEMBL491473	COc1cc2c(Oc3ccc4[nH]c(C)cc4c3F)ncnc2cc1OCCCN1CCCC1	Kd	'>'	10000	nM	B	MAP kinase signal-integrating kinase 2	-1	Sub_train
Cpd1558	CHEMBL941	Cc1ccc(NC(=O)c2ccc(CN3CCN(C)CC3)cc2)cc1Nc1nccc(-c2cccnc2)n1	Kd	'>'	10000	nM	B	MAP kinase signal-integrating kinase 2	-1	Test
Cpd1559	CHEMBL124660	COc1cc2c(N3CCN(C(=O)Nc4ccc(OC(C)C)cc4)CC3)ncnc2cc1OCCCN1CCCCC1	Kd	'>'	10000	nM	B	MAP kinase signal-integrating kinase 2	-1	Sub_train
Cpd1560	CHEMBL10	C[S+]([O-])c1ccc(-c2nc(-c3ccc(F)cc3)c(-c3ccncc3)[nH]2)cc1	Kd	'>'	10000	nM	B	MAP kinase signal-integrating kinase 2	-1	Sub_train
Cpd1561	CHEMBL221959	C[C@@H]1CCN(C(=O)CC#N)C[C@@H]1N(C)c1ncnc2[nH]ccc12	Kd	'>'	10000	nM	B	MAP kinase signal-integrating kinase 2	-1	Sub_train
Cpd1562	CHEMBL261849	COc1ccc(COc2ccc(Cc3cnc(N)nc3N)cc2OC)cc1	Kd	'>'	10000	nM	B	MAP kinase signal-integrating kinase 2	-1	Validation
Cpd1563	CHEMBL1614701	Cn1cnc2c(F)c(Nc3ccc(Br)cc3Cl)c(C(=O)NOCCO)cc21	Kd	'>'	10000	nM	B	MAP kinase signal-integrating kinase 2	-1	Sub_train
Cpd1564	CHEMBL1908394	C[C@@H](Oc1cc(-n2cnc3ccc(CN4CCN(C)CC4)cc32)sc1C(N)=O)c1ccccc1C(F)(F)F	Kd	'>'	10000	nM	B	MAP kinase signal-integrating kinase 2	-1	Sub_train
Cpd1565	CHEMBL1908391	Cc1ccc(NC(=O)c2ccc(CN3CCN(C)CC3)cc2)cc1Nc1nc(-c2cccnc2)cs1	Kd	'>'	10000	nM	B	MAP kinase signal-integrating kinase 2	-1	Sub_train
Cpd1566	CHEMBL105442	O=C(NOCC1CC1)c1ccc(F)c(F)c1Nc1ccc(I)cc1Cl	Kd	'>'	10000	nM	B	MAP kinase signal-integrating kinase 2	-1	Sub_train
Cpd1567	CHEMBL91829	CN(C)C[C@@H]1CCn2cc(c3ccccc32)C2=C(C(=O)NC2=O)c2cn(c3ccccc23)CCO1	Kd	'>'	10000	nM	B	MAP kinase signal-integrating kinase 2	-1	Test
Cpd1568	CHEMBL259084	O=C(O)c1ccc(Nc2ncc3c(n2)-c2ccc(Cl)cc2C(c2c(F)cccc2F)=NC3)cc1	Kd	'>'	10000	nM	B	MAP kinase signal-integrating kinase 2	-1	Validation
Cpd1569	CHEMBL278041	Oc1ccc(-c2nc(-c3ccc(F)cc3)c(-c3ccncc3)[nH]2)cc1	Kd	'>'	10000	nM	B	MAP kinase signal-integrating kinase 2	-1	Validation
Cpd1570	CHEMBL1908396	COc1cc(Oc2ccnc3cc(OC)c(OC)cc23)ccc1NC(=O)NC(C)c1nccs1	Kd	'>'	10000	nM	B	MAP kinase signal-integrating kinase 2	-1	Sub_train
Cpd1571	CHEMBL445813	O=C(NC1CCNCC1)c1n[nH]cc1NC(=O)c1c(Cl)cccc1Cl	Kd	'>'	10000	nM	B	MAP kinase signal-integrating kinase 2	-1	Validation
Cpd1572	CHEMBL384304	COc1ccc(F)c(F)c1C(=O)c1cnc(NC2CCN(S(C)(=O)=O)CC2)nc1N	Kd	'>'	10000	nM	B	MAP kinase signal-integrating kinase 2	-1	Sub_train
Cpd1573	CHEMBL1230020	CCCS(=O)(=O)Nc1ccc(F)c(C(=O)c2c[nH]c3ncc(Cl)cc23)c1F	Kd	'>'	10000	nM	B	MAP kinase signal-integrating kinase 2	-1	Sub_train
Cpd1574	CHEMBL494089	CCn1c(-c2nonc2N)nc2c(C#CC(C)(C)O)ncc(OC[C@H]3CCCNC3)c21	Kd	'>'	10000	nM	B	MAP kinase signal-integrating kinase 2	-1	Test
Cpd1575	CHEMBL608154	COc1c(Cl)cc2c([nH]c3cnccc32)c1NC(=O)c1cccnc1C	Kd	'>'	10000	nM	B	MAP kinase signal-integrating kinase 2	-1	Test
Cpd1576	CHEMBL513846	Cc1nc2ccccn2c1-c1csc(Nc2ccc(O)cc2)n1	Ki	'>'	10000	nM	F	MAP kinase signal-integrating kinase 2	-1	Sub_train
Cpd1577	CHEMBL462120	Nc1c(-c2ccccc2)c2cc(Cl)ccc2[nH]c1=O	Ki	'>'	10000	nM	F	MAP kinase signal-integrating kinase 2	-1	Sub_train
Cpd1578	CHEMBL1968590	CNC(=O)C=Cc1cnc(N)c2c(-c3ccc4sc(C)nc4c3)csc12	Ki	'>'	10000	nM	F	MAP kinase signal-integrating kinase 2	-1	Test
Cpd1579	CHEMBL2007296	CCCOc1cccc(C(C)NC(=O)c2ccc(-c3ccncc3)cc2)c1	Ki	'>'	10000	nM	F	MAP kinase signal-integrating kinase 2	-1	Validation
Cpd1580	CHEMBL1979855	CC(C)(C)c1cc(NC(=O)Nc2cccc3ccccc23)n(-c2cccc(C(=O)NCC#N)c2)n1	Ki	'>'	10000	nM	F	MAP kinase signal-integrating kinase 2	-1	Sub_train
Cpd1581	CHEMBL1999321	O=c1c(NCCc2ccc(Oc3ccccc3)cc2)c(Nc2ccncc2)c1=O	Ki	'>'	10000	nM	F	MAP kinase signal-integrating kinase 2	-1	Sub_train
Cpd1582	CHEMBL573339	Oc1cccc(-c2nc(N3CCOCC3)c3oc4ncccc4c3n2)c1	Ki	'>'	10000	nM	F	MAP kinase signal-integrating kinase 2	-1	Validation
Cpd1583	CHEMBL1990904	Fc1ccc(-c2nc3cnccn3c2-c2ccnc(NCC3CC3)n2)cc1	Ki	'>'	10000	nM	F	MAP kinase signal-integrating kinase 2	-1	Sub_train
Cpd1584	CHEMBL1983923	Cc1cc(Nc2cc(N3CCN(C)CC3)nc(C=Cc3ccccc3)n2)n[nH]1	Ki	'>'	10000	nM	F	MAP kinase signal-integrating kinase 2	-1	Test
Cpd1585	CHEMBL1972820	O=C(O)c1ccc(N2C(=O)c3ccccc3C2=O)cc1O	Ki	'>'	10000	nM	F	MAP kinase signal-integrating kinase 2	-1	Test
Cpd1586	CHEMBL1971245	CN1CCN(c2cccc(Nc3nccc(-c4c(C(N)=O)nc5ccccn45)n3)c2)CC1	Ki	'>'	10000	nM	F	MAP kinase signal-integrating kinase 2	-1	Test
Cpd1587	CHEMBL1969301	CCCCn1c(NC(=O)c2cccc(C#N)c2)nc2cc(N(C)C(=O)C3CCCCC3)ccc21	Ki	'>'	10000	nM	F	MAP kinase signal-integrating kinase 2	-1	Validation
Cpd1588	CHEMBL2004771	O=C1NCc2c1cccc2-c1ccc(Nc2nc3ccccc3o2)cc1	Ki	'>'	10000	nM	F	MAP kinase signal-integrating kinase 2	-1	Sub_train
Cpd1589	CHEMBL1973808	O=C(Nc1ccc2[nH]ncc2c1)c1ccc(Cl)cc1	Ki	'>'	10000	nM	F	MAP kinase signal-integrating kinase 2	-1	Sub_train
Cpd1590	CHEMBL2005186	CC(C)NC(=O)COc1cccc(-c2nc(Nc3ccc4[nH]ncc4c3)c3ccccc3n2)c1	Ki	'>'	10000	nM	F	MAP kinase signal-integrating kinase 2	-1	Sub_train
Cpd1591	CHEMBL117697	COc1cccc(Nc2ncnc3ccccc23)c1	Ki	'>'	10000	nM	F	MAP kinase signal-integrating kinase 2	-1	Validation
Cpd1592	CHEMBL260135	Nc1n[nH]c2nnc(-c3ccccc3)c(-c3ccccc3)c12	Ki	'>'	10000	nM	F	MAP kinase signal-integrating kinase 2	-1	Sub_train
Cpd1593	CHEMBL1967887	Cc1n[nH]c2ccc(-c3cncc(OCCN)c3)cc12	Ki	'>'	10000	nM	F	MAP kinase signal-integrating kinase 2	-1	Sub_train
Cpd1594	CHEMBL1090356	O=C(Cc1ccccc1)Nc1cccc(-c2nc3sccn3c2-c2ccnc(Nc3ccc(N4CCOCC4)cc3)n2)c1	Ki	'>'	10000	nM	F	MAP kinase signal-integrating kinase 2	-1	Sub_train
Cpd1595	CHEMBL1375418	Cc1ccc(CNc2ccc3nnc(-c4ccccc4)n3n2)cc1	Ki	'>'	10000	nM	F	MAP kinase signal-integrating kinase 2	-1	Sub_train
Cpd1596	CHEMBL2004513	COC(=O)c1ccccc1-c1ccc2c(c1)Nc1ccccc1NC2=O	Ki	'>'	10000	nM	F	MAP kinase signal-integrating kinase 2	-1	Validation
Cpd1597	CHEMBL1972489	O=C(Nc1ccc2cn[nH]c2c1)c1ccc(Cl)cc1	Ki	'>'	10000	nM	F	MAP kinase signal-integrating kinase 2	-1	Sub_train
Cpd1598	CHEMBL491473	COc1cc2c(Oc3ccc4[nH]c(C)cc4c3F)ncnc2cc1OCCCN1CCCC1	Ki	'>'	10000	nM	F	MAP kinase signal-integrating kinase 2	-1	Sub_train
Cpd1599	CHEMBL1982563	COCC(C)(C)CNc1nccc(-c2c(-c3ccc(F)cc3)nc3c(C)nccn23)n1	Ki	'>'	10000	nM	F	MAP kinase signal-integrating kinase 2	-1	Sub_train
Cpd1600	CHEMBL1996500	Cc1nccn2c(-c3ccnc(NCC(C)(C)O)n3)c(-c3ccc(F)cc3F)nc12	Ki	'>'	10000	nM	F	MAP kinase signal-integrating kinase 2	-1	Validation
Cpd1601	CHEMBL1998551	CC(C)(O)c1nnc2ccc(-c3c(-c4ccc(F)cc4F)nc4n3CCC4)nn12	Ki	'>'	10000	nM	F	MAP kinase signal-integrating kinase 2	-1	Validation
Cpd1602	CHEMBL2006188	COc1cccc(C(C)NC(=O)c2ccc(-c3ccncc3)cc2NCCCN)c1	Ki	'>'	10000	nM	F	MAP kinase signal-integrating kinase 2	-1	Sub_train
Cpd1603	CHEMBL1998193	O=C(NCCCCCCNC(=O)Nc1cccnc1)Nc1cccnc1	Ki	'>'	10000	nM	F	MAP kinase signal-integrating kinase 2	-1	Sub_train
Cpd1604	CHEMBL379835	Cc1nn(-c2ccccc2)c2c1c(=O)c1cc(Cl)ccc1n2O	Ki	'>'	10000	nM	F	MAP kinase signal-integrating kinase 2	-1	Test
Cpd1605	CHEMBL1995832	COc1nccn2c(-c3ccnc(NCC(C)(C)CO)n3)c(-c3ccc(F)cc3F)nc12	Ki	'>'	10000	nM	F	MAP kinase signal-integrating kinase 2	-1	Test
Cpd1606	CHEMBL1999714	Cc1ccc2c(c1)NC(=O)c1ccccc1N2	Ki	'>'	10000	nM	F	MAP kinase signal-integrating kinase 2	-1	Validation
Cpd1607	CHEMBL1974288	O=C(NC(CO)c1ccccc1)c1ccc(-c2ccncc2)cc1	Ki	'>'	10000	nM	F	MAP kinase signal-integrating kinase 2	-1	Sub_train
Cpd1608	CHEMBL1994538	O=C(Nc1cnccn1)Nc1ccnc2c(C(F)(F)F)cccc12	Ki	'>'	10000	nM	F	MAP kinase signal-integrating kinase 2	-1	Sub_train
Cpd1609	CHEMBL1980540	O=C(Nc1cccc(C(F)(F)F)n1)Nc1ccnc2c(Cl)cccc12	Ki	'>'	10000	nM	F	MAP kinase signal-integrating kinase 2	-1	Sub_train
Cpd1610	CHEMBL1964413	FC(F)(F)c1ccc(Cn2cc(-c3ccc4[nH]ncc4c3)nn2)c(C(F)(F)F)c1	Ki	'>'	10000	nM	F	MAP kinase signal-integrating kinase 2	-1	Sub_train
Cpd1611	CHEMBL1999496	Cc1cccc(C2(c3cccc(C)c3)CC2C(=O)Nc2ccncc2)c1	Ki	'>'	10000	nM	F	MAP kinase signal-integrating kinase 2	-1	Validation
Cpd1612	CHEMBL1973483	O=C(Nc1cccc(C(F)(F)F)n1)Nc1ccnc2cc(C(F)(F)F)ccc12	Ki	'>'	10000	nM	F	MAP kinase signal-integrating kinase 2	-1	Sub_train
Cpd1613	CHEMBL2000408	Cc1cn2c(-c3ccnc(NCC(C)(C)CO)n3)c(-c3ccc(F)cc3F)nc2c(C)n1	Ki	'>'	10000	nM	F	MAP kinase signal-integrating kinase 2	-1	Test
Cpd1614	CHEMBL1966279	NCCCNS(=O)(=O)c1cccc(C(=O)Nc2ccc(-c3n[nH]c(=O)c4ccccc34)cc2)c1	Ki	'>'	10000	nM	F	MAP kinase signal-integrating kinase 2	-1	Validation
Cpd1615	CHEMBL1991188	COc1cccc(C(C)NC(=O)c2ccc(-c3ccncc3F)cc2OC)c1	Ki	'>'	10000	nM	F	MAP kinase signal-integrating kinase 2	-1	Sub_train
Cpd1616	CHEMBL2000114	CSc1c[nH]c2ncnc(NCCCO)c12	Ki	'>'	10000	nM	F	MAP kinase signal-integrating kinase 2	-1	Sub_train
Cpd1617	CHEMBL1236126	CC(C)(C)C(=O)Oc1ccc2c(c1)nc(NC(=O)c1cccc([N+](=O)[O-])c1)n2CCCO	Ki	'>'	10000	nM	F	MAP kinase signal-integrating kinase 2	-1	Sub_train
Cpd1618	CHEMBL1975490	NCCCOc1cc2c(c(-c3ccc(Nc4nc5ccccc5o4)cc3)c1)CNC2=O	Ki	'>'	10000	nM	F	MAP kinase signal-integrating kinase 2	-1	Sub_train
Cpd1619	CHEMBL1969755	O=C(NC(CO)Cc1ccccc1)c1ccc(-c2ccncc2)cc1F	Ki	'>'	10000	nM	F	MAP kinase signal-integrating kinase 2	-1	Validation
Cpd1620	CHEMBL208637	CCOc1nc(NC(C)=O)cc(N)c1C#N	Ki	'>'	10000	nM	F	MAP kinase signal-integrating kinase 2	-1	Validation
Cpd1621	CHEMBL1991285	Cc1cc(OCC2CCC(C(=O)O)C2)c(NC(=O)Nc2cnc(C#N)cn2)cc1Cl	Ki	'>'	10000	nM	F	MAP kinase signal-integrating kinase 2	-1	Test
Cpd1622	CHEMBL1972849	CC(C)(CO)c1nnc2ccc(-c3c(-c4ccc(F)cc4F)nc4occn34)nn12	Ki	'>'	10000	nM	F	MAP kinase signal-integrating kinase 2	-1	Validation
Cpd1623	CHEMBL3632738	COC(=O)c1sc2ncnc(Nc3ccc(F)cc3C)c2c1C	Ki	'>'	10000	nM	B	MAP kinase signal-integrating kinase 2	-1	Validation
Cpd1624	CHEMBL1998611	NC(=O)c1sc2c(Br)ccc(Cl)c2c1N	Ki	'>'	10000	nM	F	MAP kinase signal-integrating kinase 2	-1	Validation
Cpd1625	CHEMBL340921	Cc1cc(O)ccc1-n1cc(C(N)=O)c(=O)c2ccc(-c3ccncc3)cc21	Ki	'>'	10000	nM	F	MAP kinase signal-integrating kinase 2	-1	Sub_train
Cpd1626	CHEMBL572878	Cc1cc(Nc2cc(N3CCN(C)CC3)nc(Sc3ccc(NC(=O)C4CC4)cc3)n2)n[nH]1	Ki	'>'	10000	nM	F	MAP kinase signal-integrating kinase 2	-1	Sub_train
Cpd1627	CHEMBL1969372	COCCNc1nccc(-c2c(-c3ccc(F)cc3)nc3cnccn23)n1	Ki	'>'	10000	nM	F	MAP kinase signal-integrating kinase 2	-1	Validation
Cpd1628	CHEMBL249282	N#Cc1ccc(-c2n[nH]c3c2Cc2ccc(OCCN4CCOCC4)cc2-3)cn1	Ki	'>'	10000	nM	F	MAP kinase signal-integrating kinase 2	-1	Test
Cpd1629	CHEMBL1972183	CN1CCCC1COc1cncc(CCc2ccccc2)c1	Ki	'>'	10000	nM	F	MAP kinase signal-integrating kinase 2	-1	Validation
Cpd1630	CHEMBL1991395	CC(C)(CO)CNc1nccc(-c2c(-c3ccc(F)cc3)nc3cnccn23)n1	Ki	'>'	10000	nM	F	MAP kinase signal-integrating kinase 2	-1	Validation
Cpd1631	CHEMBL1982866	COCCn1cc(-c2ccncn2)c(-c2ccc(Cl)cc2)n1	Ki	'>'	10000	nM	F	MAP kinase signal-integrating kinase 2	-1	Sub_train
Cpd1632	CHEMBL1971943	Cc1c[nH]c2nccc(Oc3c(F)cc(Nc4cc(Cl)nc(N)n4)cc3F)c12	Ki	'>'	10000	nM	F	MAP kinase signal-integrating kinase 2	-1	Validation
Cpd1633	CHEMBL554	CS(=O)(=O)CCNCc1ccc(-c2ccc3ncnc(Nc4ccc(OCc5cccc(F)c5)c(Cl)c4)c3c2)o1	Ki	'>'	10000	nM	F	MAP kinase signal-integrating kinase 2	-1	Validation
Cpd1634	CHEMBL1966703	Cc1n[nH]c2c1C(c1ccccc1F)C1=C(CC(C)(C)CC1=O)N2	Ki	'>'	10000	nM	F	MAP kinase signal-integrating kinase 2	-1	Sub_train
Cpd1635	CHEMBL1969843	c1cc2[nH]ncc2cc1-c1cn(CC2CCOCC2)nn1	Ki	'>'	10000	nM	F	MAP kinase signal-integrating kinase 2	-1	Sub_train
Cpd1636	CHEMBL210887	O=C(Nc1nc2ccccc2n1CCCO)c1cccc([N+](=O)[O-])c1	Ki	'>'	10000	nM	F	MAP kinase signal-integrating kinase 2	-1	Sub_train
Cpd1637	CHEMBL1982957	NC(=O)c1cccc(-c2cnc3[nH]cc(-c4ccccc4)c3c2)c1	Ki	'>'	10000	nM	F	MAP kinase signal-integrating kinase 2	-1	Validation
Cpd1638	CHEMBL1997534	COc1cccc(C(C)NC(=O)c2cc(C)c(-c3ccc4[nH]nc(C)c4c3)s2)c1	Ki	'>'	10000	nM	F	MAP kinase signal-integrating kinase 2	-1	Sub_train
Cpd1639	CHEMBL1991800	CC(C)(CO)CNc1nccc(-c2c(-c3ccc(F)cc3)nc3c(CC4CC4)nccn23)n1	Ki	'>'	10000	nM	F	MAP kinase signal-integrating kinase 2	-1	Sub_train
Cpd1640	CHEMBL1990884	Cc1cc(C)c2oc(Nc3ccc(-c4cccc(C(N)=O)c4N)cc3F)nc2c1	Ki	'>'	10000	nM	F	MAP kinase signal-integrating kinase 2	-1	Validation
Cpd1641	CHEMBL1972937	COc1cccc(C=C2SC(=Nc3ccccc3)NC2=O)c1	Ki	'>'	10000	nM	F	MAP kinase signal-integrating kinase 2	-1	Test
Cpd1642	CHEMBL2002373	OCCCn1cnc(-c2ccccc2)c1-c1ccncc1	Ki	'>'	10000	nM	F	MAP kinase signal-integrating kinase 2	-1	Sub_train
Cpd1643	CHEMBL3417197	COCCn1cc(C)cc(Nc2ncnc3sc(C(=O)OC)c(C)c23)c1=O	Ki	'>'	10000	nM	B	MAP kinase signal-integrating kinase 2	-1	Validation
Cpd1644	CHEMBL1975256	Nc1nonc1-n1nnc(C(=O)NN=Cc2cccs2)c1-c1cccs1	Ki	'>'	10000	nM	F	MAP kinase signal-integrating kinase 2	-1	Sub_train
Cpd1645	CHEMBL1966722	O=C(NNC(=S)Nc1ccc(Cl)cc1)C(O)(c1ccccc1)c1ccccc1	Ki	'>'	10000	nM	F	MAP kinase signal-integrating kinase 2	-1	Validation
Cpd1646	CHEMBL1990415	O=C(Nc1n[nH]c2nc3ccccc3cc12)c1ccncc1	Ki	'>'	10000	nM	F	MAP kinase signal-integrating kinase 2	-1	Sub_train
Cpd1647	CHEMBL522892	CN1CCN(c2ccc3nc(-c4c(N)c5c(F)cccc5[nH]c4=O)[nH]c3c2)CC1	Ki	'>'	10000	nM	F	MAP kinase signal-integrating kinase 2	-1	Sub_train
Cpd1648	CHEMBL1999590	Cc1cc(-c2ccccc2)n(-c2cc(NN=Cc3ccco3)ncn2)n1	Ki	'>'	10000	nM	F	MAP kinase signal-integrating kinase 2	-1	Validation
Cpd1649	CHEMBL941	Cc1ccc(NC(=O)c2ccc(CN3CCN(C)CC3)cc2)cc1Nc1nccc(-c2cccnc2)n1	Ki	'>'	10000	nM	F	MAP kinase signal-integrating kinase 2	-1	Validation
Cpd1650	CHEMBL363648	CCc1nc(-c2cccc(C)c2)c(-c2ccnc(NC(=O)c3ccccc3)c2)s1	Ki	'>'	10000	nM	F	MAP kinase signal-integrating kinase 2	-1	Test
Cpd1651	CHEMBL1995740	COc1cc(-c2ccc3c(c2)Nc2ccc([N+](=O)[O-])cc2NC3=O)ccc1O	Ki	'>'	10000	nM	F	MAP kinase signal-integrating kinase 2	-1	Sub_train
Cpd1652	CHEMBL2007064	Cc1[nH]c(C=C2C(=O)Nc3ccccc32)c(C)c1CCC(=O)O	Ki	'>'	10000	nM	F	MAP kinase signal-integrating kinase 2	-1	Sub_train
Cpd1653	CHEMBL1974664	COc1ccc(C=NNc2ncnc3c2[nH]c2ccccc23)cc1OC	Ki	'>'	10000	nM	F	MAP kinase signal-integrating kinase 2	-1	Sub_train
Cpd1654	CHEMBL1980142	O=C(Nc1cccc(C(F)(F)F)n1)Nc1ccnc2c(C(F)(F)F)cccc12	Ki	'>'	10000	nM	F	MAP kinase signal-integrating kinase 2	-1	Sub_train
Cpd1655	CHEMBL1682540	c1cnc2nc(-c3ccc4[nH]ncc4c3)cn2c1	Ki	'>'	10000	nM	F	MAP kinase signal-integrating kinase 2	-1	Test
Cpd1656	CHEMBL1968926	c1ccc(CSc2nc(-c3ccncc3)n[nH]2)cc1	Ki	'>'	10000	nM	F	MAP kinase signal-integrating kinase 2	-1	Validation
Cpd1657	CHEMBL1982982	NC(=O)c1ccc(-c2ccncc2)cc1NCc1cccc(F)c1	Ki	'>'	10000	nM	F	MAP kinase signal-integrating kinase 2	-1	Sub_train
Cpd1658	CHEMBL483158	COc1cc(Nc2ncc3c(n2)-c2ccc(Cl)cc2C(c2c(F)cccc2OC)=NC3)ccc1C(=O)O	Ki	'>'	10000	nM	F	MAP kinase signal-integrating kinase 2	-1	Validation
Cpd1659	CHEMBL1084546	CN(c1ncccc1CNc1nc(Nc2ccc3c(c2)CC(=O)N3)ncc1C(F)(F)F)S(C)(=O)=O	Ki	'>'	10000	nM	F	MAP kinase signal-integrating kinase 2	-1	Validation
Cpd1660	CHEMBL316264	Fc1ccc(-c2nc(-c3ccc(F)cc3)c(-c3ccncc3)[nH]2)cc1	Ki	'>'	10000	nM	F	MAP kinase signal-integrating kinase 2	-1	Sub_train
Cpd1661	CHEMBL398951	N#Cc1ccc(-c2n[nH]c3c2Cc2ccc(OCCCCN4CCOCC4)cc2-3)cn1	Ki	'>'	10000	nM	F	MAP kinase signal-integrating kinase 2	-1	Sub_train
Cpd1662	CHEMBL1971141	Cc1cccc(NC(=O)Nc2ccc(-c3cccc(C(N)=O)c3)cc2)c1	Ki	'>'	10000	nM	F	MAP kinase signal-integrating kinase 2	-1	Sub_train
Cpd1663	CHEMBL2003341	O=C(NC(CO)c1cc(Cl)cc(Cl)c1)c1ccc(-c2ccncc2)cc1	Ki	'>'	10000	nM	F	MAP kinase signal-integrating kinase 2	-1	Validation
Cpd1664	CHEMBL514499	COc1cc2ncn(-c3cc(OCc4ccccc4C(F)(F)F)c(C(N)=O)s3)c2cc1OC	Ki	'>'	10000	nM	F	MAP kinase signal-integrating kinase 2	-1	Test
Cpd1665	CHEMBL1983449	Cc1ccc(CNc2c(Nc3ccncc3)c(=O)c2=O)cc1C	Ki	'>'	10000	nM	F	MAP kinase signal-integrating kinase 2	-1	Validation
Cpd1666	CHEMBL2003768	COc1ccc(CNc2c(Nc3ccncc3)c(=O)c2=O)c(OC)c1	Ki	'>'	10000	nM	F	MAP kinase signal-integrating kinase 2	-1	Sub_train
Cpd1667	CHEMBL378627	COc1cc(S(C)(=O)=O)c(OC)cc1CC(=O)Nc1cc(N)c(C#N)c(OC(C)C)n1	Ki	'>'	10000	nM	F	MAP kinase signal-integrating kinase 2	-1	Validation
Cpd1668	CHEMBL1987910	Nc1nccc2scc(-c3ccc(NC(=O)Nc4ccccc4C(F)(F)F)cc3)c12	Ki	'>'	10000	nM	F	MAP kinase signal-integrating kinase 2	-1	Sub_train
Cpd1669	CHEMBL50894	O=C1Cc2c([nH]c3ccc([N+](=O)[O-])cc23)-c2ccccc2N1	Ki	'>'	10000	nM	F	MAP kinase signal-integrating kinase 2	-1	Test
Cpd1670	CHEMBL1241473	COc1cc(Nc2ncc([N+](=O)[O-])c(Nc3ccccc3C(N)=O)n2)cc(OC)c1OC	Ki	'>'	10000	nM	F	MAP kinase signal-integrating kinase 2	-1	Sub_train
Cpd1671	CHEMBL248757	N#Cc1ncc2nc1OCCCCOc1cc(NCc3cncs3)c(Cl)cc1NC(=O)N2	Ki	'>'	10000	nM	F	MAP kinase signal-integrating kinase 2	-1	Sub_train
Cpd1672	CHEMBL2007044	CCN(CC)CC#Cc1ccc2c(c1)-c1[nH]nc(-c3ccc(C#N)nc3)c1C2	Ki	'>'	10000	nM	F	MAP kinase signal-integrating kinase 2	-1	Test
Cpd1673	CHEMBL1977346	O=C1Nc2ccccc2Nc2nnc(I)cc21	Ki	'>'	10000	nM	F	MAP kinase signal-integrating kinase 2	-1	Sub_train
Cpd1674	CHEMBL1984700	CC(C)Oc1nccn2c(-c3ccnc(NCC(C)(C)O)n3)c(-c3ccc(F)cc3F)nc12	Ki	'>'	10000	nM	F	MAP kinase signal-integrating kinase 2	-1	Test
Cpd1675	CHEMBL1965351	Cc1cccc(C=NNc2cc(N3CCOCC3)nc(OCCc3ccccn3)n2)c1	Ki	'>'	10000	nM	F	MAP kinase signal-integrating kinase 2	-1	Validation
Cpd1676	CHEMBL2000508	Fc1ccc(-c2nc3sccn3c2-c2ccncc2)cc1	Ki	'>'	10000	nM	F	MAP kinase signal-integrating kinase 2	-1	Sub_train
Cpd1677	CHEMBL2006493	O=C1CCCc2oc3cc(C(F)(F)F)ccc3c(=O)c21	Ki	'>'	10000	nM	F	MAP kinase signal-integrating kinase 2	-1	Sub_train
Cpd1678	CHEMBL2002553	Cc1nsc2[nH]cc(C(=O)O)c(=O)c12	Ki	'>'	10000	nM	F	MAP kinase signal-integrating kinase 2	-1	Sub_train
Cpd1679	CHEMBL1970709	O=C(NCc1ccc(Br)cc1)Nc1ccc2[nH]ncc2c1	Ki	'>'	10000	nM	F	MAP kinase signal-integrating kinase 2	-1	Validation
Cpd1680	CHEMBL1970913	CCCC(=O)Nc1nn(C(=O)CC)c2nc3ccccc3cc12	Ki	'>'	10000	nM	F	MAP kinase signal-integrating kinase 2	-1	Sub_train
Cpd1681	CHEMBL2001547	CCc1nccn2c(-c3ccnc(NCC(C)(C)O)n3)c(-c3ccc(F)cc3F)nc12	Ki	'>'	10000	nM	F	MAP kinase signal-integrating kinase 2	-1	Sub_train
Cpd1682	CHEMBL2001668	O=c1[nH]cc(I)c2nc(-c3ccccc3)cn12	Ki	'>'	10000	nM	F	MAP kinase signal-integrating kinase 2	-1	Sub_train
Cpd1683	CHEMBL2002240	CC(=O)Nc1cc(N)c(C#N)c(-c2ccc3ccccc3c2)n1	Ki	'>'	10000	nM	F	MAP kinase signal-integrating kinase 2	-1	Validation
Cpd1684	CHEMBL1977223	CCCC(=O)Nc1n[nH]c2ccc(-c3cn(Cc4ccccc4)nn3)cc12	Ki	'>'	10000	nM	F	MAP kinase signal-integrating kinase 2	-1	Sub_train
Cpd1685	CHEMBL1976732	CC(C)(O)Cc1nnc2ccc(-c3c(-c4ccc(F)cc4F)nc4occn34)nn12	Ki	'>'	10000	nM	F	MAP kinase signal-integrating kinase 2	-1	Sub_train
Cpd1686	CHEMBL1969506	CC(C)(C)OC(=O)n1ncc2cc(Nc3c(NCc4ccc(S(N)(=O)=O)cc4)c(=O)c3=O)ccc21	Ki	'>'	10000	nM	F	MAP kinase signal-integrating kinase 2	-1	Sub_train
Cpd1687	CHEMBL1968127	CN(C)CC(C)(C)CNc1nccc(-c2c(-c3ccc(F)cc3)nc3occn23)n1	Ki	'>'	10000	nM	F	MAP kinase signal-integrating kinase 2	-1	Sub_train
Cpd1688	CHEMBL1973348	Nc1ccc(-c2cncc(OCC(N)Cc3c[nH]c4ccccc34)c2)cc1C(=O)c1cccc(Cl)c1	Ki	'>'	10000	nM	F	MAP kinase signal-integrating kinase 2	-1	Test
Cpd1689	CHEMBL1682552	c1cnc2nc(-c3ccc4[nH]ncc4c3)c(NC3CCCCC3)n2c1	Ki	'>'	10000	nM	F	MAP kinase signal-integrating kinase 2	-1	Validation
Cpd1690	CHEMBL1982660	COc1ccc2c(NC(=O)Nc3cccc(C(F)(F)F)n3)ccnc2c1	Ki	'>'	10000	nM	F	MAP kinase signal-integrating kinase 2	-1	Sub_train
Cpd1691	CHEMBL1985153	NC1CCCCC1Nc1nccc(Nc2ccccc2C(=O)O)n1	Ki	'>'	10000	nM	F	MAP kinase signal-integrating kinase 2	-1	Validation
Cpd1692	CHEMBL1976240	COc1cccc(C(CN)NC(=O)c2ccc(-c3ccncc3)cc2)c1	Ki	'>'	10000	nM	F	MAP kinase signal-integrating kinase 2	-1	Validation
Cpd1693	CHEMBL259922	Cc1ccc(C(=O)Nc2ccon2)cc1Nc1ncnc2c1cnn2-c1ccccc1	Ki	'>'	10000	nM	F	MAP kinase signal-integrating kinase 2	-1	Sub_train
Cpd1694	CHEMBL1996208	NNc1cc(N2CCOCC2)nc(OCCc2ccccn2)n1	Ki	'>'	10000	nM	F	MAP kinase signal-integrating kinase 2	-1	Sub_train
Cpd1695	CHEMBL468280	CCn1c2cc(Cl)c(F)cc2c(=O)c2c(=O)o[nH]c21	Ki	'>'	10000	nM	F	MAP kinase signal-integrating kinase 2	-1	Sub_train
Cpd1696	CHEMBL1983932	COc1ccc2c(NC(=O)Nc3cccc(Br)n3)ccnc2c1	Ki	'>'	10000	nM	F	MAP kinase signal-integrating kinase 2	-1	Test
Cpd1697	CHEMBL1984038	COc1cc(-c2ccc3c(c2)NC(=O)c2ccc(-c4ccccc4NS(C)(=O)=O)cc2N3)cc(OC)c1OC	Ki	'>'	10000	nM	F	MAP kinase signal-integrating kinase 2	-1	Validation
Cpd1698	CHEMBL1979970	CCCC(=O)Nc1n[nH]c2nnc(-c3cccc(F)c3F)cc12	Ki	'>'	10000	nM	F	MAP kinase signal-integrating kinase 2	-1	Test
Cpd1699	CHEMBL1624529	NC1C2CN(c3nc4c(cc3F)c(=O)c(C(=O)O)cn4-c3ccc(F)cc3F)CC12	Ki	'>'	10000	nM	F	MAP kinase signal-integrating kinase 2	-1	Validation
Cpd1700	CHEMBL248757	N#Cc1ncc2nc1OCCCCOc1cc(NCc3cncs3)c(Cl)cc1NC(=O)N2	Ki	'>'	9350	nM	B	MAP kinase signal-integrating kinase 2	-1	Validation
Cpd1701	CHEMBL1978200	Cc1nccn2c(-c3ccnc(NCCC(C)(C)O)n3)c(-c3ccc(F)cc3F)nc12	Ki	'>'	10000	nM	F	MAP kinase signal-integrating kinase 2	-1	Test
Cpd1702	CHEMBL223460	CS(=O)(=O)Nc1cc2c(cc1Cl)NC(=O)Nc1cnc(C#N)c(n1)OCCCCCO2	Ki	'>'	10000	nM	F	MAP kinase signal-integrating kinase 2	-1	Sub_train
Cpd1703	CHEMBL1984191	Clc1ccc(-c2n[nH]cc2-c2ccncn2)cc1Cl	Ki	'>'	10000	nM	F	MAP kinase signal-integrating kinase 2	-1	Test
Cpd1704	CHEMBL1975208	CC(=O)NC1CCN(c2nc3[nH]cc(C(=O)O)c(=O)c3c(C)c2F)C1	Ki	'>'	10000	nM	F	MAP kinase signal-integrating kinase 2	-1	Sub_train
Cpd1705	CHEMBL1986869	Cc1csc(NC(=O)c2sc3nc(-c4ccncc4)ccc3c2N)n1	Ki	'>'	10000	nM	F	MAP kinase signal-integrating kinase 2	-1	Sub_train
Cpd1706	CHEMBL1992242	Cc1cc(C)cc(NC(=O)Nc2ccc(-c3cccc4sncc34)cc2)c1	Ki	'>'	10000	nM	F	MAP kinase signal-integrating kinase 2	-1	Sub_train
Cpd1707	CHEMBL2002702	Cc1cc(C)c(C=C2C(=O)Nc3ccccc32)[nH]1	Ki	'>'	10000	nM	F	MAP kinase signal-integrating kinase 2	-1	Test
Cpd1708	CHEMBL535331	C(=NNc1nc2ccccc2[nH]1)c1c[nH]c2ccccc12	Ki	'>'	10000	nM	F	MAP kinase signal-integrating kinase 2	-1	Sub_train
Cpd1709	CHEMBL1972125	Nc1ccc(-c2cncc(OCC(N)Cc3c[nH]c4ccccc34)c2)cc1C(=O)c1ccccc1	Ki	'>'	10000	nM	F	MAP kinase signal-integrating kinase 2	-1	Sub_train
Cpd1710	CHEMBL2005375	CCC1C(=O)N(C)c2cnc(Nc3ccc(C(=O)NC4CCCCC4)cc3OC)nc2N1C1CCCC1	Ki	'>'	10000	nM	F	MAP kinase signal-integrating kinase 2	-1	Validation
Cpd1711	CHEMBL1984162	COCCOC1CCC(n2nc(-c3ccc(Nc4nc5cc(C)cc(C)c5o4)cc3)c3c(N)ncnc32)CC1	Ki	'>'	10000	nM	F	MAP kinase signal-integrating kinase 2	-1	Sub_train
Cpd1712	CHEMBL1976093	CN(C)CC(C)(C)CNc1nccc(-c2c(-c3ccc(F)cc3)nc3cnccn23)n1	Ki	'>'	10000	nM	F	MAP kinase signal-integrating kinase 2	-1	Sub_train
Cpd1713	CHEMBL306380	Cc1ccc(-c2nn(C(C)(C)C)c3ncnc(N)c23)cc1	Ki	'>'	10000	nM	F	MAP kinase signal-integrating kinase 2	-1	Sub_train
Cpd1714	CHEMBL1969126	CC(C)n1nnc2ccc(-c3c(-c4ccc(F)cc4F)nc4occn34)cc21	Ki	'>'	10000	nM	F	MAP kinase signal-integrating kinase 2	-1	Validation
Cpd1715	CHEMBL1987533	O=C(Cc1ccccc1Cl)Nc1ccc2cn[nH]c2c1	Ki	'>'	10000	nM	F	MAP kinase signal-integrating kinase 2	-1	Sub_train
Cpd1716	CHEMBL1971694	CCCCNc1n[s+]([O-])nc1Nc1ccc(F)cc1	Ki	'>'	10000	nM	F	MAP kinase signal-integrating kinase 2	-1	Validation
Cpd1717	CHEMBL1977148	COc1ccc(NC(=O)Nc2ccc(-c3csc4c(-c5cnn(CCO)c5)cnc(N)c34)cc2)cc1	Ki	'>'	10000	nM	F	MAP kinase signal-integrating kinase 2	-1	Sub_train
Cpd1718	CHEMBL1970217	COc1cccc(C(C)NC(=O)c2ccc(-c3ccncc3C)cc2)c1	Ki	'>'	10000	nM	F	MAP kinase signal-integrating kinase 2	-1	Sub_train
Cpd1719	CHEMBL484390	CCCCn1c(NC(=O)c2ccc(C#N)cc2)nc2cc(N(C)C(=O)C3CCCCC3)ccc21	Ki	'>'	10000	nM	F	MAP kinase signal-integrating kinase 2	-1	Test
Cpd1720	CHEMBL2006785	Cc1ccc(C(=O)Nc2c(C#N)sc3ccc(Cl)c(Cl)c23)cc1	Ki	'>'	10000	nM	F	MAP kinase signal-integrating kinase 2	-1	Validation
Cpd1721	CHEMBL1966808	O=c1[nH]c2sc3c(c2c2nc(-c4ccncc4)nn12)CCCC3	Ki	'>'	10000	nM	F	MAP kinase signal-integrating kinase 2	-1	Test
Cpd1722	CHEMBL1977713	O=C(NCc1ccc(Cl)cc1)Nc1cccc2[nH]ncc12	Ki	'>'	10000	nM	F	MAP kinase signal-integrating kinase 2	-1	Sub_train
Cpd1723	CHEMBL1986781	CC(=O)N1CCC(Nc2nccc(-c3c(-c4ccc(F)cc4)nc4occn34)n2)CC1	Ki	'>'	10000	nM	F	MAP kinase signal-integrating kinase 2	-1	Sub_train
Cpd1724	CHEMBL519697	CN(C(=O)C1CCCCC1)c1ccc2c(c1)nc(NC(=O)c1ccc(C#N)cc1)n2C	Ki	'>'	10000	nM	F	MAP kinase signal-integrating kinase 2	-1	Sub_train
Cpd1725	CHEMBL2004447	CC(C)(C)c1n[nH]c2c1C(c1ccccc1F)C(C#N)=C(N)O2	Ki	'>'	10000	nM	F	MAP kinase signal-integrating kinase 2	-1	Sub_train
Cpd1726	CHEMBL1968151	O=c1[nH]c2sccc2c2nc(-c3ccncc3)nn12	Ki	'>'	10000	nM	F	MAP kinase signal-integrating kinase 2	-1	Validation
Cpd1727	CHEMBL1994830	Nc1nnc(-c2cc3c(Oc4ccc(Cl)cc4)cncc3s2)o1	Ki	'>'	10000	nM	F	MAP kinase signal-integrating kinase 2	-1	Validation
Cpd1728	CHEMBL207400	Cn1nc(C(F)(F)F)c2c(=O)c3cc(Cl)ccc3n(O)c21	Ki	'>'	10000	nM	F	MAP kinase signal-integrating kinase 2	-1	Sub_train
Cpd1729	CHEMBL1988995	CC(C)c1nnc2ccc(-c3c(-c4ccc(F)cc4F)nc4occn34)nn12	Ki	'>'	10000	nM	F	MAP kinase signal-integrating kinase 2	-1	Sub_train
Cpd1730	CHEMBL387971	COCCOCC#Cc1cc(-c2n[nH]c3c2C(=O)c2cc(CN4CCN(C)CC4)ccc2-3)cs1	Ki	'>'	10000	nM	F	MAP kinase signal-integrating kinase 2	-1	Test
Cpd1731	CHEMBL1999428	CC(NC(=O)c1ccc(-c2ccncc2)cc1)c1ccccc1	Ki	'>'	10000	nM	F	MAP kinase signal-integrating kinase 2	-1	Sub_train
Cpd1732	CHEMBL1977135	O=C(NCc1ccccc1)c1ccc(-c2ccncc2)cc1	Ki	'>'	10000	nM	F	MAP kinase signal-integrating kinase 2	-1	Validation
Cpd1733	CHEMBL1991434	COc1ccc(C=C2C(=O)ON=C2c2ccc(Br)cc2)cc1OC	Ki	'>'	10000	nM	F	MAP kinase signal-integrating kinase 2	-1	Sub_train
Cpd1734	CHEMBL1987007	CN1CCC(NC(=O)c2cc3c(-c4ccccc4)n[nH]c3s2)CC1	Ki	'>'	10000	nM	F	MAP kinase signal-integrating kinase 2	-1	Test
Cpd1735	CHEMBL210618	CCOc1nc(NC(=O)Cc2cc(OC)ccc2OC)cc(N)c1C#N	Ki	'>'	10000	nM	F	MAP kinase signal-integrating kinase 2	-1	Sub_train
Cpd1736	CHEMBL1969879	CC1CCN(C(=O)CO)CC1N(C)c1ncnc2[nH]ccc12	Ki	'>'	10000	nM	F	MAP kinase signal-integrating kinase 2	-1	Sub_train
Cpd1737	CHEMBL1979318	Cc1n[nH]c2c1C(c1ccccc1I)C(C#N)=C(N)O2	Ki	'>'	10000	nM	F	MAP kinase signal-integrating kinase 2	-1	Sub_train
Cpd1738	CHEMBL1990496	Cn1c(NCC(N)Cc2ccccc2)nc(-c2ccncc2)c(-c2ccc3ccccc3c2)c1=O	Ki	'>'	10000	nM	F	MAP kinase signal-integrating kinase 2	-1	Sub_train
Cpd1739	CHEMBL1983309	COc1ccc(C(=O)Nc2nc3ccc(Cl)cc3s2)c(OC)c1	Ki	'>'	10000	nM	F	MAP kinase signal-integrating kinase 2	-1	Test
Cpd1740	CHEMBL1998414	Cc1n[nH]c2sc(C(=O)NCCc3ccc(Cl)cc3)cc12	Ki	'>'	10000	nM	F	MAP kinase signal-integrating kinase 2	-1	Test
Cpd1741	CHEMBL1972659	Cc1c(O)ccc2c1CCCC2=NNC(=O)Cc1cccc2ccccc12	Ki	'>'	10000	nM	F	MAP kinase signal-integrating kinase 2	-1	Sub_train
Cpd1742	CHEMBL1972221	CCCS(=O)(=O)Nc1ccc(-c2ccc3[nH]nc(NC(=O)CC)c3c2)cc1	Ki	'>'	10000	nM	F	MAP kinase signal-integrating kinase 2	-1	Validation
Cpd1743	CHEMBL1969049	COc1cccc(C(C)NC(=O)c2ccc(-c3ccncc3)c(C)c2)c1	Ki	'>'	10000	nM	F	MAP kinase signal-integrating kinase 2	-1	Sub_train
Cpd1744	CHEMBL2004871	OCCCn1cnc(-c2ccc(F)cc2)c1-c1ccncc1	Ki	'>'	10000	nM	F	MAP kinase signal-integrating kinase 2	-1	Validation
Cpd1745	CHEMBL2006631	CN(C)S(=O)(=O)c1ccccc1-c1ccc2c(c1)Nc1ccccc1NC2=O	Ki	'>'	10000	nM	F	MAP kinase signal-integrating kinase 2	-1	Sub_train
Cpd1746	CHEMBL1974702	Cc1nc2c(sc3c(Br)ccc(Cl)c32)c(=O)o1	Ki	'>'	10000	nM	F	MAP kinase signal-integrating kinase 2	-1	Sub_train
Cpd1747	CHEMBL377408	CCOc1nc(C(=O)NCc2ccccc2S(N)(=O)=O)cc(N)c1C#N	Ki	'>'	10000	nM	F	MAP kinase signal-integrating kinase 2	-1	Validation
Cpd1748	CHEMBL1972584	CC(=O)N1CCN(C2CCC(n3nc(-c4ccc(NC(=O)c5cc6ccccc6n5C)cc4)c4c(N)ncnc43)CC2)CC1	Ki	'>'	10000	nM	F	MAP kinase signal-integrating kinase 2	-1	Sub_train
Cpd1749	CHEMBL1984367	CN(C)c1ccc(CNC(=O)c2cc3c(-c4ccccc4)n[nH]c3s2)cc1	Ki	'>'	10000	nM	F	MAP kinase signal-integrating kinase 2	-1	Sub_train
Cpd1750	CHEMBL1967560	CCN1C(=O)N(C)c2cnc(Nc3ccc(C(=O)NC4CCN(C)CC4)cc3OC)nc2N1C1CCCC1	Ki	'>'	10000	nM	F	MAP kinase signal-integrating kinase 2	-1	Sub_train
Cpd1751	CHEMBL1982992	Oc1cccc(Nc2ncnc3scc(Cl)c23)c1	Ki	'>'	10000	nM	F	MAP kinase signal-integrating kinase 2	-1	Sub_train
Cpd1752	CHEMBL183844	Cc1cccc(NC(=O)Nc2ccc(-c3cccc4c3CNC4=O)cc2C)c1	Ki	'>'	10000	nM	F	MAP kinase signal-integrating kinase 2	-1	Sub_train
Cpd1753	CHEMBL1995927	CCNc1nc2cc(Cl)c(OC)cc2nc1NCC	Ki	'>'	10000	nM	F	MAP kinase signal-integrating kinase 2	-1	Sub_train
Cpd1754	CHEMBL2000429	CC(C)Oc1nccn2c(-c3ccnc(NCC(C)(C)CO)n3)c(-c3ccc(F)cc3F)nc12	Ki	'>'	10000	nM	F	MAP kinase signal-integrating kinase 2	-1	Test
Cpd1755	CHEMBL1989805	N#CC1=C(N)n2c(sc(=Cc3ccco3)c2=O)=C(C(N)=O)C1c1ccco1	Ki	'>'	10000	nM	F	MAP kinase signal-integrating kinase 2	-1	Validation
Cpd1756	CHEMBL1980592	Cc1sc2[nH]c(=O)n3nc(-c4ccncc4)nc3c2c1C	Ki	'>'	10000	nM	F	MAP kinase signal-integrating kinase 2	-1	Sub_train
Cpd1757	CHEMBL1994526	CC(N)C1CCC(C(=O)Nc2ccncc2)CC1	Ki	'>'	10000	nM	F	MAP kinase signal-integrating kinase 2	-1	Test
Cpd1758	CHEMBL1999718	N#Cc1ccc(NC(=O)Nc2ccnc3cc(C(F)(F)F)ccc23)nc1	Ki	'>'	10000	nM	F	MAP kinase signal-integrating kinase 2	-1	Sub_train
Cpd1759	CHEMBL1966087	C(=Cc1cncc(OC2CCNC2)c1)c1ccncc1	Ki	'>'	10000	nM	F	MAP kinase signal-integrating kinase 2	-1	Sub_train
Cpd1760	CHEMBL1975647	O=C(Nc1cnccn1)Nc1ccnc2c(F)cccc12	Ki	'>'	10000	nM	F	MAP kinase signal-integrating kinase 2	-1	Test
Cpd1761	CHEMBL1995172	Brc1ccc2c(c1)-c1[nH]ncc1C2	Ki	'>'	10000	nM	F	MAP kinase signal-integrating kinase 2	-1	Sub_train
Cpd1762	CHEMBL2001288	Nc1ncnc2c1c(I)nn2C1OC(CO)C(O)C1O	Ki	'>'	10000	nM	F	MAP kinase signal-integrating kinase 2	-1	Sub_train
Cpd1763	CHEMBL2000894	Cc1cc(O)ccc1-n1cc(C(=O)NN)c(=O)c2ccc(-c3ccncc3)cc21	Ki	'>'	10000	nM	F	MAP kinase signal-integrating kinase 2	-1	Validation
Cpd1764	CHEMBL2003420	O=C(NCCCCCCNC(=O)NCc1cccnc1)NCc1cccnc1	Ki	'>'	10000	nM	F	MAP kinase signal-integrating kinase 2	-1	Test
Cpd1765	CHEMBL10	C[S+]([O-])c1ccc(-c2nc(-c3ccc(F)cc3)c(-c3ccncc3)[nH]2)cc1	Ki	'>'	10000	nM	F	MAP kinase signal-integrating kinase 2	-1	Sub_train
Cpd1766	CHEMBL127898	Cn1cncc1C(OCc1c(-c2ccc(OC(F)(F)F)cc2)cc(C#N)c(=O)n1C)c1ccc(C#N)cc1	Ki	'>'	10000	nM	F	MAP kinase signal-integrating kinase 2	-1	Sub_train
Cpd1767	CHEMBL101253	Clc1ccc(Nc2nnc(Cc3ccncc3)c3ccccc23)cc1	Ki	'>'	10000	nM	F	MAP kinase signal-integrating kinase 2	-1	Test
Cpd1768	CHEMBL2004892	CS(=O)(=O)Nc1ccc(-c2ccc3[nH]nc(N)c3c2)cc1	Ki	'>'	10000	nM	F	MAP kinase signal-integrating kinase 2	-1	Sub_train
Cpd1769	CHEMBL2004872	COc1cccc(C(C)NC(=O)c2ccc(-c3ccncn3)cc2)c1	Ki	'>'	10000	nM	F	MAP kinase signal-integrating kinase 2	-1	Test
Cpd1770	CHEMBL1985074	CSc1ccc2nc3c(c(Cl)c2c1)CCNC3=O	Ki	'>'	10000	nM	F	MAP kinase signal-integrating kinase 2	-1	Sub_train
Cpd1771	CHEMBL1967564	CCCC(=O)Nc1n[nH]c2nc3ccccc3cc12	Ki	'>'	10000	nM	F	MAP kinase signal-integrating kinase 2	-1	Validation
Cpd1772	CHEMBL3417206	COC(=O)c1sc2ncnc(Nc3ccc(=O)n(C)c3)c2c1C	Ki	'>'	10000	nM	B	MAP kinase signal-integrating kinase 2	-1	Sub_train
Cpd1773	CHEMBL1996234	CC1(O)CC(c2nc(-c3ccc4ccc(-c5ccccc5)nc4c3)c3c(N)nccn23)C1	Ki	'>'	10000	nM	F	MAP kinase signal-integrating kinase 2	-1	Validation
Cpd1774	CHEMBL1996587	CC(C)(CO)c1nnc2ccc(-c3c(-c4ccc(F)cc4F)nc4n3CCC4)nn12	Ki	'>'	10000	nM	F	MAP kinase signal-integrating kinase 2	-1	Validation
Cpd1775	CHEMBL210032	CC(=O)Nc1cc(N)c(C#N)c(-c2ccccc2)n1	Ki	'>'	10000	nM	F	MAP kinase signal-integrating kinase 2	-1	Sub_train
Cpd1776	CHEMBL2004934	COc1cccc(C(C)NC(=O)c2ccc(-c3ccncc3)c(F)c2)c1	Ki	'>'	10000	nM	F	MAP kinase signal-integrating kinase 2	-1	Sub_train
Cpd1777	CHEMBL1969735	CC(C)(CO)CNc1nccc(-c2c(-c3ccc(F)cc3)nc3c(Cl)nccn23)n1	Ki	'>'	10000	nM	F	MAP kinase signal-integrating kinase 2	-1	Validation
Cpd1778	CHEMBL1997503	CC(C)Oc1ccc(-c2noc(-c3ccc(NC4CCC(C(=O)O)C4)cc3)n2)cc1Cl	Ki	'>'	10000	nM	F	MAP kinase signal-integrating kinase 2	-1	Test
Cpd1779	CHEMBL2003817	O=C(Nc1cnccn1)Nc1ccnc2cc(C(F)(F)F)ccc12	Ki	'>'	10000	nM	F	MAP kinase signal-integrating kinase 2	-1	Sub_train
Cpd1780	CHEMBL377383	CCOc1nc(C(=O)NCc2ccc(S(C)(=O)=O)cc2)cc(N)c1Cl	Ki	'>'	10000	nM	F	MAP kinase signal-integrating kinase 2	-1	Sub_train
Cpd1781	CHEMBL1973145	Cc1cccc(NC(=O)Nc2ccc(-c3csc4nc(N)nc(N)c34)cc2)c1	Ki	'>'	10000	nM	F	MAP kinase signal-integrating kinase 2	-1	Sub_train
Cpd1782	CHEMBL2005886	Cc1cc(N2CCOCC2)cc2[nH]c(-c3c(NCC(O)c4cccc(Cl)c4)cc[nH]c3=O)nc12	Ki	'>'	10000	nM	F	MAP kinase signal-integrating kinase 2	-1	Sub_train
Cpd1783	CHEMBL1997023	CN(C)c1cc2sncc2cc1NC(=O)C(=O)O	Ki	'>'	10000	nM	F	MAP kinase signal-integrating kinase 2	-1	Validation
Cpd1784	CHEMBL1421	Cc1nc(Nc2ncc(C(=O)Nc3c(C)cccc3Cl)s2)cc(N2CCN(CCO)CC2)n1	Ki	'>'	10000	nM	F	MAP kinase signal-integrating kinase 2	-1	Validation
Cpd1785	CHEMBL1977374	CC(C)c1nnc2ccc(-c3c(-c4ccc(F)cc4F)nc4n3CCC4)nn12	Ki	'>'	10000	nM	F	MAP kinase signal-integrating kinase 2	-1	Sub_train
Cpd1786	CHEMBL1976420	CCc1c(-c2ccc(C(C)(C)O)cc2)[nH]c2nccnc12	Ki	'>'	10000	nM	F	MAP kinase signal-integrating kinase 2	-1	Sub_train
Cpd1787	CHEMBL2007372	CNc1nccn2c(-c3ccnc(NCC(C)(C)CO)n3)c(-c3ccc(F)cc3)nc12	Ki	'>'	10000	nM	F	MAP kinase signal-integrating kinase 2	-1	Sub_train
Cpd1788	CHEMBL274064	Nc1nccc(-c2c(-c3ccc(F)cc3)ncn2C2CCNCC2)n1	Ki	'>'	10000	nM	F	MAP kinase signal-integrating kinase 2	-1	Test
Cpd1789	CHEMBL1968380	CCC1C(=O)N(C)c2cnc(Nc3ccc(C(=O)NC4CCN(C)CC4)cc3OC)nc2N1C1CCCC1	Ki	'>'	10000	nM	F	MAP kinase signal-integrating kinase 2	-1	Sub_train
Cpd1790	CHEMBL1964444	Cc1ccc2nccc(NC(=O)Nc3cccc(C(F)(F)F)n3)c2c1	Ki	'>'	10000	nM	F	MAP kinase signal-integrating kinase 2	-1	Sub_train
Cpd1791	CHEMBL1986530	O=C(c1cc(Cc2n[nH]c(=O)c3c2CCCC3)ccc1F)N1CCN(c2ncccn2)CC1	Ki	'>'	10000	nM	F	MAP kinase signal-integrating kinase 2	-1	Sub_train
Cpd1792	CHEMBL2006836	CC1=NN(c2ccc(C(=O)O)cc2)C(=O)C1=Cc1c(C)c(C#N)c2nc3ccccc3n2c1O	Ki	'>'	10000	nM	F	MAP kinase signal-integrating kinase 2	-1	Validation
Cpd1793	CHEMBL1971186	Fc1ccc(-c2nc3occn3c2-c2ccnc(NC3CCNCC3)n2)cc1	Ki	'>'	10000	nM	F	MAP kinase signal-integrating kinase 2	-1	Validation
Cpd1794	CHEMBL1991143	Cc1ccc(-n2nc(C)c3c(=O)c4cc(Cl)ccc4n(O)c32)cc1	Ki	'>'	10000	nM	F	MAP kinase signal-integrating kinase 2	-1	Test
Cpd1795	CHEMBL253969	NC(=O)c1c(OCc2c(F)cc(Br)cc2F)nsc1NC(=O)NCCCCN1CCCC1	Ki	'>'	10000	nM	F	MAP kinase signal-integrating kinase 2	-1	Test
Cpd1796	CHEMBL2004647	CNC1CCN(c2nc3[nH]cc(C(=O)O)c(=O)c3c(C)c2Br)C1	Ki	'>'	10000	nM	F	MAP kinase signal-integrating kinase 2	-1	Sub_train
Cpd1797	CHEMBL1989957	OCCNc1cc2cc(-c3ccccc3)ccc2cn1	Ki	'>'	10000	nM	F	MAP kinase signal-integrating kinase 2	-1	Validation
Cpd1798	CHEMBL1998545	O=C(NC(CO)Cc1ccccc1)c1ccc(-c2ccncc2)cc1	Ki	'>'	10000	nM	F	MAP kinase signal-integrating kinase 2	-1	Test
Cpd1799	CHEMBL2004692	Nc1nonc1-n1nnc(C(=O)NN=Cc2cccs2)c1-c1ccccc1	Ki	'>'	10000	nM	F	MAP kinase signal-integrating kinase 2	-1	Validation
Cpd1800	CHEMBL1998435	OCCNc1cc2cc(-c3ccncc3)ccc2cn1	Ki	'>'	10000	nM	F	MAP kinase signal-integrating kinase 2	-1	Validation
Cpd1801	CHEMBL1966035	CC(Nc1c(Nc2ccncc2)c(=O)c1=O)c1ccccc1	Ki	'>'	10000	nM	F	MAP kinase signal-integrating kinase 2	-1	Sub_train
Cpd1802	CHEMBL223367	N#Cc1ncc2nc1OCCCCCOc1cc(CCCO)c(Cl)cc1NC(=O)N2	Ki	'>'	10000	nM	F	MAP kinase signal-integrating kinase 2	-1	Validation
Cpd1803	CHEMBL1992323	O=c1[nH]cnc2c1oc1ccc(Cl)cc12	Ki	'>'	10000	nM	F	MAP kinase signal-integrating kinase 2	-1	Sub_train
Cpd1804	CHEMBL3417196	COC(=O)c1sc2ncnc(Nc3cc(C)cn(C)c3=O)c2c1C	Ki	'>'	10000	nM	B	MAP kinase signal-integrating kinase 2	-1	Validation
Cpd1805	CHEMBL1972152	O=c1c2c([nH]c3cc(-c4ccco4)nn13)CSC2	Ki	'>'	10000	nM	F	MAP kinase signal-integrating kinase 2	-1	Sub_train
Cpd1806	CHEMBL1995736	CCOC(=O)c1cccc2[nH]c(-c3ccc(N4CCC(N)C4)cc3)nc12	Ki	'>'	10000	nM	F	MAP kinase signal-integrating kinase 2	-1	Sub_train
Cpd1807	CHEMBL1992740	CCN1CCN(CCCC(=O)Nc2n[nH]c3nnc(-c4cccc(F)c4F)cc23)CC1	Ki	'>'	10000	nM	F	MAP kinase signal-integrating kinase 2	-1	Sub_train
Cpd1808	CHEMBL1973893	CCCS(=O)(=O)Nc1ccc(-c2ccc3[nH]nc(NC(C)=O)c3c2)cc1	Ki	'>'	10000	nM	F	MAP kinase signal-integrating kinase 2	-1	Sub_train
Cpd1809	CHEMBL1614705	O=C(CO)N1CCC(c2[nH]nc(-c3ccc(Cl)cc3F)c2-c2ccncn2)CC1	Ki	'>'	10000	nM	F	MAP kinase signal-integrating kinase 2	-1	Validation
Cpd1810	CHEMBL1992555	O=C(NN=Cc1ccc(Sc2nc3ccccc3[nH]2)o1)c1cccc([N+](=O)[O-])c1	Ki	'>'	10000	nM	F	MAP kinase signal-integrating kinase 2	-1	Sub_train
Cpd1811	CHEMBL1984633	COc1cccc(C(C)NC(=O)c2cnc(-c3ccncc3)s2)c1	Ki	'>'	10000	nM	F	MAP kinase signal-integrating kinase 2	-1	Test
Cpd1812	CHEMBL1825138	CC(Oc1cc(-c2cnn(C3CCNCC3)c2)cnc1N)c1c(Cl)ccc(F)c1Cl	Ki	'>'	10000	nM	F	MAP kinase signal-integrating kinase 2	-1	Sub_train
Cpd1813	CHEMBL95692	COc1nccc(-c2c(-c3ccc(F)cc3)ncn2C2CCNCC2)n1	Ki	'>'	10000	nM	F	MAP kinase signal-integrating kinase 2	-1	Test
Cpd1814	CHEMBL1970369	NC(=O)C1CCCN(C(=O)c2cc(-c3ccc4[nH]ncc4c3)on2)C1	Ki	'>'	10000	nM	F	MAP kinase signal-integrating kinase 2	-1	Validation
Cpd1815	CHEMBL1970189	Cc1n[nH]c2c1C(c1ccccc1Cl)C(C#N)=C(N)O2	Ki	'>'	10000	nM	F	MAP kinase signal-integrating kinase 2	-1	Validation
Cpd1816	CHEMBL1970806	O=c1[nH]c2sc3c(c2c2nc(-c4cccnc4)nn12)CCCC3	Ki	'>'	10000	nM	F	MAP kinase signal-integrating kinase 2	-1	Sub_train
Cpd1817	CHEMBL1965631	CN(C)CC(=O)Nc1n[nH]c2ccc(-c3cn(Cc4ccccc4)nn3)cc12	Ki	'>'	10000	nM	F	MAP kinase signal-integrating kinase 2	-1	Sub_train
Cpd1818	CHEMBL1982383	CC(C)(CO)CNc1nccc(-c2c(-c3ccc(F)cc3)nc3c(CCN)nccn23)n1	Ki	'>'	10000	nM	F	MAP kinase signal-integrating kinase 2	-1	Validation
Cpd1819	CHEMBL1992536	COc1ccc(CNc2c(Nc3ccc4[nH]ncc4c3)c(=O)c2=O)cc1	Ki	'>'	10000	nM	F	MAP kinase signal-integrating kinase 2	-1	Sub_train
Cpd1820	CHEMBL1970950	O=C(O)c1ccccc1Nc1ccnc(NCc2cccc(O)c2)n1	Ki	'>'	10000	nM	F	MAP kinase signal-integrating kinase 2	-1	Sub_train
Cpd1821	CHEMBL2000801	O=C(Nc1ccc(-c2cccc3sncc23)cc1)Nc1ccc(F)c(C(F)(F)F)c1	Ki	'>'	10000	nM	F	MAP kinase signal-integrating kinase 2	-1	Test
Cpd1822	CHEMBL2004544	O=S(=O)(O)c1ccc(NCc2ccc3c(c2)OCO3)c2c(O)cccc12	Ki	'>'	10000	nM	F	MAP kinase signal-integrating kinase 2	-1	Test
Cpd1823	CHEMBL1988537	COc1ccc(C(=O)N2c3ccccc3Sc3c(Cl)cncc32)cc1	Ki	'>'	10000	nM	F	MAP kinase signal-integrating kinase 2	-1	Sub_train
Cpd1824	CHEMBL1986603	Cc1cc(NC(=O)CCNC(=O)Nc2nc(C)c(-c3ccc(-n4cccn4)cc3)s2)no1	Ki	'>'	10000	nM	F	MAP kinase signal-integrating kinase 2	-1	Validation
Cpd1825	CHEMBL2001957	CC(C)(CO)CNc1nccc(-c2c(-c3ccc(F)cc3)nc3c(OCC(F)(F)F)nccn23)n1	Ki	'>'	10000	nM	F	MAP kinase signal-integrating kinase 2	-1	Validation
Cpd1826	CHEMBL1990288	CC(Nc1nccc(-c2c(-c3ccc(F)cc3)nc3occn23)n1)c1ccccc1	Ki	'>'	10000	nM	F	MAP kinase signal-integrating kinase 2	-1	Sub_train
Cpd1827	CHEMBL412142	Cc1c[nH]c(-c2cnc(NCCNc3ccc(C#N)cn3)nc2-c2ccc(Cl)cc2Cl)n1	Ki	'>'	10000	nM	F	MAP kinase signal-integrating kinase 2	-1	Validation
Cpd1828	CHEMBL1989265	CC1CSc2c(C(=O)O)c(=O)c3cc(F)c(N4CCC(N)C4)cc3n21	Ki	'>'	10000	nM	F	MAP kinase signal-integrating kinase 2	-1	Sub_train
Cpd1829	CHEMBL1979357	Cn1cc(C(CN)c2cncc(C=Cc3ccncc3)c2)c2ccccc21	Ki	'>'	10000	nM	F	MAP kinase signal-integrating kinase 2	-1	Sub_train
Cpd1830	CHEMBL1682558	Fc1ccc(-c2ncn(CCN3CCOCC3)c2-c2ccc3[nH]ncc3c2)cc1	Ki	'>'	10000	nM	F	MAP kinase signal-integrating kinase 2	-1	Sub_train
Cpd1831	CHEMBL210963	CCOc1nc(NC(=O)Cc2cc(OC)c(S(C)(=O)=O)cc2OC)cc(N)c1C#N	Ki	'>'	10000	nM	F	MAP kinase signal-integrating kinase 2	-1	Test
Cpd1832	CHEMBL1989474	Cn1cc(-c2ccncn2)c(-c2ccc(F)cc2)n1	Ki	'>'	10000	nM	F	MAP kinase signal-integrating kinase 2	-1	Sub_train
Cpd1833	CHEMBL1971021	Cc1cc(C)cc(NC(=O)Nc2ccc(-c3cccc4c3CNC4=O)c(C(F)(F)F)c2)c1	Ki	'>'	10000	nM	F	MAP kinase signal-integrating kinase 2	-1	Validation
Cpd1834	CHEMBL1987359	CCCCNc1ccc2c3c(cccc13)C(=O)N(CCNCCO)C2=O	Ki	'>'	10000	nM	F	MAP kinase signal-integrating kinase 2	-1	Validation
Cpd1835	CHEMBL1991678	Cc1nccn2c(-c3ccnc(NCC(C)(C)CO)n3)c(-c3ccc(F)cc3F)nc12	Ki	'>'	10000	nM	F	MAP kinase signal-integrating kinase 2	-1	Test
Cpd1836	CHEMBL1975233	COc1cc(C)c(Cl)cc1NC(=O)Nc1cnc(C#N)cn1	Ki	'>'	10000	nM	F	MAP kinase signal-integrating kinase 2	-1	Sub_train
Cpd1837	CHEMBL1985406	CCCC(=O)Nc1n[nH]c2ccc(-c3cccc(F)c3F)cc12	Ki	'>'	10000	nM	F	MAP kinase signal-integrating kinase 2	-1	Sub_train
Cpd1838	CHEMBL1977604	CC1CSc2c(C(=O)O)c(=O)c3cc(F)c(N4CCC(N)C4)c(F)c3n21	Ki	'>'	10000	nM	F	MAP kinase signal-integrating kinase 2	-1	Test
Cpd1839	CHEMBL1979516	CCNC(=O)c1cnc(N)c2c(-c3ccc(NC(=O)Nc4cccc(F)c4)cc3)csc12	Ki	'>'	7943.28	nM	F	MAP kinase signal-integrating kinase 2	-1	Validation
Cpd1840	CHEMBL2001224	Cc1cc(OC2CCCC2)c(NC(=O)Nc2cnc(C#N)cn2)cc1Cl	Ki	'>'	10000	nM	F	MAP kinase signal-integrating kinase 2	-1	Sub_train
Cpd1841	CHEMBL210928	CCOc1nc(NC(=O)Cc2cc(OC)c(S(C)(=O)=O)cc2OC)cc(N)c1Cl	Ki	'>'	10000	nM	F	MAP kinase signal-integrating kinase 2	-1	Sub_train
Cpd1842	CHEMBL1994040	CC(C)(O)CNc1nccc(-c2c(-c3ccc(F)cc3F)nc3c(CC4CC4)nccn23)n1	Ki	'>'	10000	nM	F	MAP kinase signal-integrating kinase 2	-1	Sub_train
Cpd1843	CHEMBL1975357	CC(C)(C)OC(=O)n1cc(-c2cncn2C2CCCCC2)c2ccccc21	Ki	'>'	10000	nM	F	MAP kinase signal-integrating kinase 2	-1	Validation
Cpd1844	CHEMBL41783	CN(C)CCCC(=O)Nc1n[nH]c2nnc(-c3cccc(F)c3F)cc12	Ki	'>'	10000	nM	F	MAP kinase signal-integrating kinase 2	-1	Validation
Cpd1845	CHEMBL1965589	Cc1nccn2c(-c3ccnc(NCC4(O)CC4)n3)c(-c3ccc(F)cc3F)nc12	Ki	'>'	7943.28	nM	F	MAP kinase signal-integrating kinase 2	-1	Validation
Cpd1846	CHEMBL1990885	CCN(CC)CCNC(=O)c1c(C)[nH]c(C=C2C(=O)Nc3ccc(F)cc32)c1C	Ki	'>'	10000	nM	F	MAP kinase signal-integrating kinase 2	-1	Sub_train
Cpd1847	CHEMBL256835	COc1nccc(-c2c(-c3ccc(F)cc3)ncn2C2CCC(O)CC2)n1	Ki	'>'	10000	nM	F	MAP kinase signal-integrating kinase 2	-1	Sub_train
Cpd1848	CHEMBL1982874	Nc1nc2ccc(-c3c(-c4ccc(F)cc4)nc4sccn34)cc2n1CC1CC1	Ki	'>'	10000	nM	F	MAP kinase signal-integrating kinase 2	-1	Validation
Cpd1849	CHEMBL1966816	O=C(Nc1cccc(C(F)(F)F)n1)Nc1ccnc2c(F)cccc12	Ki	'>'	10000	nM	F	MAP kinase signal-integrating kinase 2	-1	Validation
Cpd1850	CHEMBL207253	CCCOn1c2ccc(Cl)cc2c(=O)c2c(C)nn(C)c21	Ki	'>'	10000	nM	F	MAP kinase signal-integrating kinase 2	-1	Validation
Cpd1851	CHEMBL1998112	COc1ccc(-c2cc3nccn3c(Nc3ccccc3C(N)=O)n2)cc1OC	Ki	'>'	10000	nM	F	MAP kinase signal-integrating kinase 2	-1	Sub_train
Cpd1852	CHEMBL1970735	CCCOc1nc(NC(C)=O)cc(N)c1C#N	Ki	'>'	10000	nM	F	MAP kinase signal-integrating kinase 2	-1	Sub_train
Cpd1853	CHEMBL1997872	O=C(c1cccc(-c2cnc3[nH]ccc3c2)c1)N1CCOCC1	Ki	'>'	10000	nM	F	MAP kinase signal-integrating kinase 2	-1	Test
Cpd1854	CHEMBL1971649	Cc1ccc(F)c(NC(=O)Nc2ccc(-c3ccc4nccnc4c3N)cc2)c1	Ki	'>'	10000	nM	F	MAP kinase signal-integrating kinase 2	-1	Sub_train
Cpd1855	CHEMBL1978014	CN1CCC(C(=O)n2nc(N)c3cc(-c4cn(Cc5ccccc5)nn4)ccc32)CC1	Ki	'>'	10000	nM	F	MAP kinase signal-integrating kinase 2	-1	Validation
Cpd1856	CHEMBL2003482	O=C(Cc1ccc(Cl)cc1)Nc1[nH]nc2c1CCC2	Ki	'>'	10000	nM	F	MAP kinase signal-integrating kinase 2	-1	Validation
Cpd1857	CHEMBL1982610	O=c1[nH]cc(I)c2nc(-c3cccc(Cl)c3)cn12	Ki	'>'	10000	nM	F	MAP kinase signal-integrating kinase 2	-1	Sub_train
Cpd1858	CHEMBL1964644	O=C(NCc1ccccc1)Nc1ncc([N+](=O)[O-])s1	Ki	'>'	10000	nM	F	MAP kinase signal-integrating kinase 2	-1	Validation
Cpd1859	CHEMBL1982506	COc1cc2cnc3c(c2cc1OC)C(=O)NC3=O	Ki	'>'	10000	nM	F	MAP kinase signal-integrating kinase 2	-1	Sub_train
Cpd1860	CHEMBL1230122	Cn1c(=O)c(Oc2ccc(F)cc2F)cc2cnc(NC3CCOCC3)nc21	Ki	'>'	10000	nM	F	MAP kinase signal-integrating kinase 2	-1	Sub_train
Cpd1861	CHEMBL2005528	CCOC(=O)c1ccc2[nH]c3c(c2c1)CCNC3=O	Ki	'>'	10000	nM	F	MAP kinase signal-integrating kinase 2	-1	Validation
Cpd1862	CHEMBL2006010	O=C(Nc1cccc(C(F)(F)F)n1)Nc1ccnc2c(Cl)c(Cl)ccc12	Ki	'>'	10000	nM	F	MAP kinase signal-integrating kinase 2	-1	Test
Cpd1863	CHEMBL1987679	NC(COc1cncc(-c2ccc3[nH]c(=O)oc3c2)c1)Cc1c[nH]c2ccccc12	Ki	'>'	7943.28	nM	F	MAP kinase signal-integrating kinase 2	-1	Test
Cpd1864	CHEMBL424872	CCOc1nc(C(=O)NCc2ccc(S(C)(=O)=O)cc2)cc(N)c1C#N	Ki	'>'	10000	nM	F	MAP kinase signal-integrating kinase 2	-1	Validation
Cpd1865	CHEMBL1682553	CC(C)Nc1c(-c2ccc3[nH]ncc3c2)nc2ncccn12	Ki	'>'	10000	nM	F	MAP kinase signal-integrating kinase 2	-1	Sub_train
Cpd1866	CHEMBL1971430	Cc1cccc(-c2c(-c3ccncc3)nc(NCC(N)Cc3ccccc3)n(C)c2=O)c1	Ki	'>'	10000	nM	F	MAP kinase signal-integrating kinase 2	-1	Validation
Cpd1867	CHEMBL1984044	CCN(CC)CCOc1ccc(-c2nc3c(C(N)=O)cccc3[nH]2)cc1	Ki	'>'	10000	nM	F	MAP kinase signal-integrating kinase 2	-1	Validation
Cpd1868	CHEMBL474432	COc1cc2ncn(-c3cc(OCc4ccccc4C(F)(F)F)c(C(=O)O)s3)c2cc1OC	Ki	'>'	10000	nM	F	MAP kinase signal-integrating kinase 2	-1	Test
Cpd1869	CHEMBL1969664	N#Cc1ccc2[nH]c(O)c(-c3ccc(CN4CCOCC4)cn3)c2c1	Ki	'>'	10000	nM	F	MAP kinase signal-integrating kinase 2	-1	Sub_train
Cpd1870	CHEMBL52387	CCC(CO)Nc1nc(NCc2ccccc2)c2ncn(C(C)C)c2n1	Ki	'>'	10000	nM	F	MAP kinase signal-integrating kinase 2	-1	Validation
Cpd1871	CHEMBL1970006	CN(c1ccccc1CNc1nc(N)nc2[nH]ccc12)S(C)(=O)=O	Ki	'>'	10000	nM	F	MAP kinase signal-integrating kinase 2	-1	Sub_train
Cpd1872	CHEMBL234085	CC1CCN(C(=O)CC#N)CC1N(C)c1ncnc2[nH]ccc12	Ki	'>'	10000	nM	F	MAP kinase signal-integrating kinase 2	-1	Sub_train
Cpd1873	CHEMBL1996923	Clc1cc2nn[nH]c2cc1Cl	Ki	'>'	10000	nM	F	MAP kinase signal-integrating kinase 2	-1	Validation
Cpd1874	CHEMBL2006481	O=C(c1cc(-c2ccc3[nH]ncc3c2)on1)N1CCCCC1	Ki	'>'	10000	nM	F	MAP kinase signal-integrating kinase 2	-1	Sub_train
Cpd1875	CHEMBL1996831	O=C(O)c1c2c(nc3ccccc13)C(=C1CCCC1)CC2	Ki	'>'	10000	nM	F	MAP kinase signal-integrating kinase 2	-1	Sub_train
Cpd1876	CHEMBL1967544	CN(C)c1cccc2c(S(=O)(=O)N(CCN)c3cncc(-c4ccc5cnccc5c4)c3)cccc12	Ki	'>'	10000	nM	F	MAP kinase signal-integrating kinase 2	-1	Validation
Cpd1877	CHEMBL1975138	O=C(NNC(=S)Nc1ccc(F)cc1)C(O)(c1ccccc1)c1ccccc1	Ki	'>'	10000	nM	F	MAP kinase signal-integrating kinase 2	-1	Sub_train
Cpd1878	CHEMBL3632737	COC(=O)c1sc2ncnc(Nc3ccc(F)cc3)c2c1C	Ki	'>'	10000	nM	B	MAP kinase signal-integrating kinase 2	-1	Sub_train
Cpd1879	CHEMBL3417200	Cc1cc(Nc2ncnc3sc(C(N)=O)c(C)c23)c(=O)n(C)c1	Ki	'>'	10000	nM	B	MAP kinase signal-integrating kinase 2	-1	Validation
Cpd1880	CHEMBL1987982	FC(F)(F)Oc1ccc(-c2ccc3[nH]cc(C4=CCNCC4)c3c2)cc1	Ki	'>'	10000	nM	F	MAP kinase signal-integrating kinase 2	-1	Test
Cpd1881	CHEMBL1980704	Cc1cc2nnc(SCc3cn4ccccc4n3)n2c2ccccc12	Ki	'>'	10000	nM	F	MAP kinase signal-integrating kinase 2	-1	Sub_train
Cpd1882	CHEMBL17370	CSc1ccc(-c2nc(-c3ccc(F)cc3)c(-c3ccncc3)[nH]2)cc1	Ki	'>'	10000	nM	F	MAP kinase signal-integrating kinase 2	-1	Sub_train
Cpd1883	CHEMBL565612	CN1CCN(c2nc(C3=C(c4c[nH]c5ccccc45)C(=O)NC3=O)c3ccccc3n2)CC1	Ki	'>'	10000	nM	F	MAP kinase signal-integrating kinase 2	-1	Validation
Cpd1884	CHEMBL1997025	NC(=O)c1cccc2[nH]c(-c3ccc(C4CCCNC4)cc3F)nc12	Ki	'>'	10000	nM	F	MAP kinase signal-integrating kinase 2	-1	Validation
Cpd1885	CHEMBL2001239	Nc1ncnc(Nc2cc(CNC(=O)C(F)(F)F)c(O)c(-c3ccc(Cl)cc3)c2)n1	Ki	'>'	10000	nM	F	MAP kinase signal-integrating kinase 2	-1	Sub_train
Cpd1886	CHEMBL2000481	NCCNS(=O)(=O)c1cccc(C(=O)Nc2ccc(-c3n[nH]c(=O)c4ccccc34)cc2)c1	Ki	'>'	10000	nM	F	MAP kinase signal-integrating kinase 2	-1	Sub_train
Cpd1887	CHEMBL1988153	Cc1nnc(-c2cc3c(Oc4ccc(C(F)(F)F)cc4)cncc3s2)o1	Ki	'>'	10000	nM	F	MAP kinase signal-integrating kinase 2	-1	Sub_train
Cpd1888	CHEMBL1996931	O=C(NC(CO)Cc1ccc(Cl)cc1)c1ccc(-c2ccncc2)cc1	Ki	'>'	10000	nM	F	MAP kinase signal-integrating kinase 2	-1	Sub_train
Cpd1889	CHEMBL116070	NC(=O)c1cc2c(Oc3ccc(Br)cc3)cncc2s1	Ki	'>'	10000	nM	F	MAP kinase signal-integrating kinase 2	-1	Validation
Cpd1890	CHEMBL1727312	O=C1Nc2ccccc2Nc2ccccc21	Ki	'>'	10000	nM	F	MAP kinase signal-integrating kinase 2	-1	Test
Cpd1891	CHEMBL4247704	CC(C)CN(C(=O)c1cccnc1)c1c2ccccc2c(=O)n2c1[nH]c1ccccc12	Kd	'>='	5000	nM	B	MAP kinase-interacting serine/threonine-protein kinase MNK1	-1	Validation
Cpd1892	CHEMBL4247704	CC(C)CN(C(=O)c1cccnc1)c1c2ccccc2c(=O)n2c1[nH]c1ccccc12	Kd	'>='	5000	nM	B	MAP kinase signal-integrating kinase 2	-1	Sub_train
